# Supplementary material for: Non-invasive early detection of cancer four years before conventional diagnosis using a blood test
Source: Nat Commun. 2020 Jul 21;11:3475. doi: 10.1038/s41467-020-17316-z (PMC7374162; doi:10.1038/s41467-020-17316-z)
Supplement: Supplementary file 4 — Supplementary Data 1 [file 41467_2020_17316_MOESM4_ESM.xlsx]

## Sheet: Sheet1
Chromosome	Start	End	Associated Genes	Covered CpG Sites	Source	Differentiates Biochain Healthy and Cancer Tissue?	Utilized in LR Classifier?	Primers
chr1	1098979	1099212	C1orf159, TTLL10	chr1:1098979-1098981,chr1:1098991-1098993,chr1:1099000-1099002,chr1:1099050-1099052,chr1:1099053-1099055,chr1:1099072-1099074,chr1:1099078-1099080,chr1:1099089-1099091,chr1:1099106-1099108,chr1:1099122-1099124,chr1:1099128-1099130,chr1:1099138-1099140,chr1:1099140-1099142,chr1:1099165-1099167,chr1:1099206-1099208,chr1:1099210-1099212	Internal Tissue Samples	Yes	Yes	GAGTYGGTYGGAGATTGGTTTTTTA, TGGGTAGAGGGTAGGTTTYGAGAGG
chr1	2375304	2375684	PEX10, PLCH2	chr1:2375304-2375306,chr1:2375313-2375315,chr1:2375320-2375322,chr1:2375325-2375327,chr1:2375334-2375336,chr1:2375340-2375342,chr1:2375343-2375345,chr1:2375349-2375351,chr1:2375358-2375360,chr1:2375367-2375369,chr1:2375372-2375374,chr1:2375385-2375387,chr1:2375387-2375389,chr1:2375394-2375396,chr1:2375399-2375401,chr1:2375419-2375421,chr1:2375428-2375430,chr1:2375433-2375435,chr1:2375436-2375438,…	Internal Tissue Samples	Yes	Yes	GTGGGYGYGTAGGGTTAATYGTYGT, TAGTTTTGGTGYGGGTYGGGGTTGA
chr1	2705890	2706174	ACTRT2, MMEL1	chr1:2705890-2705892,chr1:2705897-2705899,chr1:2705902-2705904,chr1:2705906-2705908,chr1:2705918-2705920,chr1:2705935-2705937,chr1:2705968-2705970,chr1:2706003-2706005,chr1:2706006-2706008,chr1:2706014-2706016,chr1:2706025-2706027,chr1:2706037-2706039,chr1:2706046-2706048,chr1:2706052-2706054,chr1:2706056-2706058,chr1:2706075-2706077,chr1:2706086-2706088,chr1:2706090-2706092,chr1:2706098-2706100,…	Internal Tissue Samples	Yes	Yes	AYGTTTTTTTTYGGGTATTTTAYGA, TYGGATTGYGGTTYGGTYGATGGAA, TTTTGGGAYGTTTTTTGGTAYGTTT, TTTTGGGAYGTTTTTTGGTAYGTTT
chr1	2706288	2706691	ACTRT2, MMEL1	chr1:2706288-2706290,chr1:2706290-2706292,chr1:2706297-2706299,chr1:2706307-2706309,chr1:2706319-2706321,chr1:2706323-2706325,chr1:2706330-2706332,chr1:2706332-2706334,chr1:2706334-2706336,chr1:2706348-2706350,chr1:2706354-2706356,chr1:2706357-2706359,chr1:2706375-2706377,chr1:2706395-2706397,chr1:2706397-2706399,chr1:2706400-2706402,chr1:2706402-2706404,chr1:2706410-2706412,chr1:2706413-2706415,…	Internal Tissue Samples	Yes	Yes	TTTTGGGAYGTTTTTTGGTAYGTTT, TTTTGGGAYGTTTTTTGGTAYGTTT, YGTTYGAYGATYGGGGTTATTGGGT, GYGTAGAGTTAGGAGAGGTGYGYGG, GYGTAGAGTTAGGAGAGGTGYGYGG, YGTGYGGGTYGTAGTAGGYGTTYGT
chr1	6125059	6125309	KCNAB2, CHD5	chr1:6125059-6125061,chr1:6125061-6125063,chr1:6125101-6125103,chr1:6125158-6125160,chr1:6125174-6125176,chr1:6125199-6125201,chr1:6125210-6125212,chr1:6125228-6125230,chr1:6125284-6125286,chr1:6125307-6125309	TCGA (https://www.cancer.gov/tcga)	Yes	Yes	TTYGYGAYGTYGGTTTTATTTGAGA
chr1	7728778	7728879	VAMP3, CAMTA1	chr1:7728778-7728780,chr1:7728781-7728783,chr1:7728838-7728840,chr1:7728877-7728879	TCGA (https://www.cancer.gov/tcga)	Yes	Yes	TTTYGTAATTTTTTTTATTTAYGGA, TGGATGTTGAGTTGTTTTGYGGYGG
chr1	7729026	7729031	VAMP3, CAMTA1	chr1:7729026-7729028,chr1:7729029-7729031	TCGA (https://www.cancer.gov/tcga)	Yes	Yes	TTTYGTAATTTTTTTTATTTAYGGA, TGGATGTTGAGTTGTTTTGYGGYGG
chr1	8137398	8137546	SLC45A1, ERRFI1	chr1:8137398-8137400,chr1:8137416-8137418,chr1:8137426-8137428,chr1:8137481-8137483,chr1:8137525-8137527,chr1:8137544-8137546	Internal Tissue Samples	No	No	TTGTATYGATTYGAYGTTTYGGYGT, TGGTTTTAGGATGGAAAATGATTTG
chr1	9377932	9378290	SLC25A33, SPSB1	chr1:9377932-9377934,chr1:9377937-9377939,chr1:9377976-9377978,chr1:9377981-9377983,chr1:9377983-9377985,chr1:9378015-9378017,chr1:9378020-9378022,chr1:9378058-9378060,chr1:9378072-9378074,chr1:9378116-9378118,chr1:9378133-9378135,chr1:9378138-9378140,chr1:9378175-9378177,chr1:9378255-9378257,chr1:9378288-9378290	TCGA (https://www.cancer.gov/tcga)	Yes	Yes	AGATTGGYGGGTYGTTTTGGTGGGA, GAYGTAAGTATTATTTTTTAGATTT
chr1	15672438	15672742	EFHD2, TMEM51	chr1:15672438-15672440,chr1:15672462-15672464,chr1:15672506-15672508,chr1:15672511-15672513,chr1:15672530-15672532,chr1:15672542-15672544,chr1:15672605-15672607,chr1:15672609-15672611,chr1:15672632-15672634,chr1:15672642-15672644,chr1:15672740-15672742	Internal Tissue Samples	Yes	Yes	TTGTTTTYGYGAATTYGGGTTTTTT, GTGTGAAAATAGGGGYGTTYGTATT
chr1	29586187	29586646	PTPRU	chr1:29586187-29586189,chr1:29586194-29586196,chr1:29586199-29586201,chr1:29586223-29586225,chr1:29586258-29586260,chr1:29586260-29586262,chr1:29586280-29586282,chr1:29586282-29586284,chr1:29586284-29586286,chr1:29586298-29586300,chr1:29586313-29586315,chr1:29586323-29586325,chr1:29586329-29586331,chr1:29586339-29586341,chr1:29586344-29586346,chr1:29586349-29586351,chr1:29586381-29586383,chr1:295…	Internal Tissue Samples	Yes	Yes	TTTTTTATTTTTTTAGTTTTYGYGG, TTTTTTATTTTTTTAGTTTTYGYGG, TTTTTTATTTTTTTAGTTTTYGYGG, TYGTTATGTTTAGGAYGAGTYGYGT, GTTYGYGYGGTGTAGTAGGGAYGGT, GTTYGYGYGGTGTAGTAGGGAYGGT, GTTYGYGYGGTGTAGTAGGGAYGGT, AAGGGTTAGTTGGTGGAYGTYGGGG
chr1	37941178	37941397	ZC3H12A, MEAF6	chr1:37941178-37941180,chr1:37941197-37941199,chr1:37941213-37941215,chr1:37941227-37941229,chr1:37941262-37941264,chr1:37941284-37941286,chr1:37941297-37941299,chr1:37941315-37941317,chr1:37941335-37941337,chr1:37941360-37941362,chr1:37941372-37941374,chr1:37941376-37941378,chr1:37941382-37941384,chr1:37941395-37941397	Internal Tissue Samples	Yes	Yes	TTTTTTYGATTTTYGTTTTTAGGTT, AGAGTTGGTYGTTGAGGAGGTTTYG
chr1	44015716	44015926	KDM4A, PTPRF	chr1:44015716-44015718,chr1:44015741-44015743,chr1:44015748-44015750,chr1:44015766-44015768,chr1:44015789-44015791,chr1:44015830-44015832,chr1:44015887-44015889,chr1:44015924-44015926	TCGA (https://www.cancer.gov/tcga)	Yes	Yes	GTYGGGTTTTTTGGTTTGTTYGTTT, TGTGTTGTGTTTTGYGGGTGGAGGT
chr1	47691832	47691869	PDZK1IP1, TAL1	chr1:47691832-47691834,chr1:47691844-47691846,chr1:47691867-47691869	Internal Tissue Samples	Yes	No	GATTTATATAYGGATATTTATTYGA, TGGGAGAAGGGAGGGGTGTTTGGGA
chr1	47691978	47692027	PDZK1IP1, TAL1	chr1:47691978-47691980,chr1:47691983-47691985,chr1:47692001-47692003,chr1:47692025-47692027	Internal Tissue Samples	Yes	No	GATTTATATAYGGATATTTATTYGA, TGGGAGAAGGGAGGGGTGTTTGGGA
chr1	48173969	48174156	FOXD2, TRABD2B	chr1:48173969-48173971,chr1:48173971-48173973,chr1:48173983-48173985,chr1:48174036-48174038,chr1:48174044-48174046,chr1:48174052-48174054,chr1:48174088-48174090,chr1:48174126-48174128,chr1:48174154-48174156	TCGA (https://www.cancer.gov/tcga)	Yes	Yes	GGGGATGGGGGTAGTTTYGYGGGTA
chr1	50881990	50882155	DMRTA2, ELAVL4	chr1:50881990-50881992,chr1:50882005-50882007,chr1:50882016-50882018,chr1:50882020-50882022,chr1:50882026-50882028,chr1:50882033-50882035,chr1:50882054-50882056,chr1:50882076-50882078,chr1:50882081-50882083,chr1:50882096-50882098,chr1:50882101-50882103,chr1:50882139-50882141,chr1:50882143-50882145,chr1:50882153-50882155	Internal Tissue Samples	Yes	Yes	TTYGTTTTTTTTYGTAYGTTTTYGA, GGGGGAGYGTATYGGGGTTTTAGAG
chr1	50884549	50885150	DMRTA2, ELAVL4	chr1:50884549-50884551,chr1:50884551-50884553,chr1:50884565-50884567,chr1:50884581-50884583,chr1:50884585-50884587,chr1:50884588-50884590,chr1:50884590-50884592,chr1:50884597-50884599,chr1:50884605-50884607,chr1:50884609-50884611,chr1:50884611-50884613,chr1:50884614-50884616,chr1:50884620-50884622,chr1:50884632-50884634,chr1:50884645-50884647,chr1:50884648-50884650,chr1:50884657-50884659,chr1:508…	Internal Tissue Samples	Yes	Yes	TTTTTYGGATTYGAYGGAYGYGGYG, GTYGTTTYGTAGGATTTYGATTATA, YGTYGTTTTTTTTGTYGGGTTYGAG, TTTGGGGGYGTYGTAGGGTTTAGGT, TTTGGGGGYGTYGTAGGGTTTAGGT
chr1	50885338	50885470	DMRTA2, ELAVL4	chr1:50885338-50885340,chr1:50885347-50885349,chr1:50885351-50885353,chr1:50885368-50885370,chr1:50885422-50885424,chr1:50885427-50885429,chr1:50885436-50885438,chr1:50885468-50885470	Internal Tissue Samples	Yes	Yes	TAGYGGGTTGTTYGGGYGGTTTGTT
chr1	63785840	63786084	FOXD3	chr1:63785840-63785842,chr1:63785851-63785853,chr1:63785866-63785868,chr1:63785892-63785894,chr1:63785902-63785904,chr1:63785932-63785934,chr1:63785936-63785938,chr1:63785939-63785941,chr1:63785945-63785947,chr1:63785973-63785975,chr1:63785979-63785981,chr1:63786010-63786012,chr1:63786013-63786015,chr1:63786015-63786017,chr1:63786037-63786039,chr1:63786039-63786041,chr1:63786058-63786060,chr1:637…	TCGA (https://www.cancer.gov/tcga)	Yes	Yes	TAYGYGYGGTTTTTTATTATYGATG, GGGTYGTGGTAGAGGGAGGGTAGGA
chr1	68025114	68025305	SERBP1, GADD45A	chr1:68025114-68025116,chr1:68025165-68025167,chr1:68025177-68025179,chr1:68025195-68025197,chr1:68025217-68025219,chr1:68025235-68025237,chr1:68025237-68025239,chr1:68025242-68025244,chr1:68025246-68025248,chr1:68025257-68025259,chr1:68025286-68025288,chr1:68025303-68025305	Internal Tissue Samples	Yes	Yes	TTTTATYGTTYGTGATTYGATTTYG, TTTGGTYGTTTTTGTTTGGGATATT
chr1	91183443	91183587	BARHL2	chr1:91183443-91183445,chr1:91183446-91183448,chr1:91183452-91183454,chr1:91183454-91183456,chr1:91183460-91183462,chr1:91183464-91183466,chr1:91183470-91183472,chr1:91183474-91183476,chr1:91183480-91183482,chr1:91183484-91183486,chr1:91183486-91183488,chr1:91183490-91183492,chr1:91183501-91183503,chr1:91183511-91183513,chr1:91183515-91183517,chr1:91183518-91183520,chr1:91183521-91183523,chr1:911…	Internal Tissue Samples	Yes	Yes	YGTTATTATYGGTATTGTAGTGTTT, GATGTYGGGYGATTTYGGTYGTTGT
chr1	110334811	110334876	CSF1, EPS8L3	chr1:110334811-110334813,chr1:110334825-110334827,chr1:110334831-110334833,chr1:110334874-110334876	TCGA (https://www.cancer.gov/tcga)	Yes	Yes	TTATTTTAGATTTAYGAYGTTTTAT, TGGGATTTAGGTGGGTTGGGGGGTT
chr1	110334989	110335019	CSF1, EPS8L3	chr1:110334989-110334991,chr1:110335017-110335019	TCGA (https://www.cancer.gov/tcga)	Yes	Yes	TGGGATTTAGGTGGGTTGGGGGGTT
chr1	110612460	110612814	ALX3	chr1:110612460-110612462,chr1:110612473-110612475,chr1:110612479-110612481,chr1:110612527-110612529,chr1:110612543-110612545,chr1:110612545-110612547,chr1:110612553-110612555,chr1:110612583-110612585,chr1:110612587-110612589,chr1:110612629-110612631,chr1:110612669-110612671,chr1:110612676-110612678,chr1:110612687-110612689,chr1:110612692-110612694,chr1:110612695-110612697,chr1:110612713-110612715…	Internal Tissue Samples	Yes	Yes	TTTTTTAYGTTATYGTTGTYGGGTT, TTTTTTAYGTTATYGTTGTYGGGTT, YGGTYGGGTTTGGGTTTTAGGGTAG, YGGTYGGGTTTGGGTTTTAGGGTAG
chr1	110626174	110626397	UBL4B, ALX3	chr1:110626174-110626176,chr1:110626209-110626211,chr1:110626221-110626223,chr1:110626289-110626291,chr1:110626309-110626311,chr1:110626374-110626376,chr1:110626386-110626388,chr1:110626395-110626397	TCGA (https://www.cancer.gov/tcga)	Yes	Yes	TATGTTAAAATYGTTTTTTTTTTGG, TGGGTTTTYGTTTGGGGAGGATTTG
chr1	111813487	111813699	CHIA, CHI3L2	chr1:111813487-111813489,chr1:111813498-111813500,chr1:111813508-111813510,chr1:111813527-111813529,chr1:111813532-111813534,chr1:111813561-111813563,chr1:111813572-111813574,chr1:111813592-111813594,chr1:111813594-111813596,chr1:111813596-111813598,chr1:111813602-111813604,chr1:111813621-111813623,chr1:111813630-111813632,chr1:111813666-111813668,chr1:111813684-111813686,chr1:111813689-111813691…	Internal Tissue Samples	Yes	Yes	GGGATYGTTTTTTAGTTTYGTTGGT, GTTAYGGTYGTTTTTTTTTTGGTTA
chr1	111813838	111814003	CHIA, CHI3L2	chr1:111813838-111813840,chr1:111813851-111813853,chr1:111813904-111813906,chr1:111813998-111814000,chr1:111814001-111814003	Internal Tissue Samples	Yes	Yes	TATTGAGTTGATGTGAYGGYGYGGA, TGGGGYGGGGTAAGGAAGYGGATTT
chr1	119522367	119522549	SPAG17, TBX15	chr1:119522367-119522369,chr1:119522385-119522387,chr1:119522392-119522394,chr1:119522408-119522410,chr1:119522424-119522426,chr1:119522426-119522428,chr1:119522435-119522437,chr1:119522439-119522441,chr1:119522443-119522445,chr1:119522445-119522447,chr1:119522448-119522450,chr1:119522450-119522452,chr1:119522455-119522457,chr1:119522458-119522460,chr1:119522463-119522465,chr1:119522468-119522470…	Internal Tissue Samples	Yes	Yes	YGTYGAATYGAYGTTTYGGAGTTAT, GGYGYGAGAATAGGAATTYGGGTTG
chr1	119526985	119527255	SPAG17, TBX15	chr1:119526985-119526987,chr1:119526990-119526992,chr1:119526992-119526994,chr1:119527001-119527003,chr1:119527007-119527009,chr1:119527033-119527035,chr1:119527064-119527066,chr1:119527087-119527089,chr1:119527091-119527093,chr1:119527100-119527102,chr1:119527103-119527105,chr1:119527106-119527108,chr1:119527110-119527112,chr1:119527133-119527135,chr1:119527155-119527157,chr1:119527161-119527163…	Internal Tissue Samples	Yes	Yes	AGTYGATTTTGTYGAYGAGGTYGAT, AGGGGTTGAGGTTYGAGYGTAGATG
chr1	119532693	119532983	TBX15	chr1:119532693-119532695,chr1:119532735-119532737,chr1:119532772-119532774,chr1:119532784-119532786,chr1:119532815-119532817,chr1:119532831-119532833,chr1:119532834-119532836,chr1:119532847-119532849,chr1:119532849-119532851,chr1:119532864-119532866,chr1:119532898-119532900,chr1:119532906-119532908,chr1:119532924-119532926,chr1:119532961-119532963,chr1:119532965-119532967,chr1:119532968-119532970…	Internal Tissue Samples	Yes	Yes	GTYGGYGATTTTTTTTTTTAAYGTT, ATTTGGGGAGTTYGGATGGAGAGGT
chr1	119535682	119535909	TBX15	chr1:119535682-119535684,chr1:119535688-119535690,chr1:119535692-119535694,chr1:119535695-119535697,chr1:119535697-119535699,chr1:119535706-119535708,chr1:119535715-119535717,chr1:119535721-119535723,chr1:119535724-119535726,chr1:119535729-119535731,chr1:119535739-119535741,chr1:119535741-119535743,chr1:119535749-119535751,chr1:119535758-119535760,chr1:119535765-119535767,chr1:119535811-119535813…	Internal Tissue Samples	Yes	Yes	TGGGAYGTTAGTTTTTAGTTYGAYG, TGGGAYGTTAGTTTTTAGTTYGAYG, GTYGGYGGGTYGTAAAATTGYGYGA, TGGTTAGGTYGGAGYGGTYGYGTTT
chr1	119542941	119543186	TBX15, WARS2	chr1:119542941-119542943,chr1:119542958-119542960,chr1:119542994-119542996,chr1:119543006-119543008,chr1:119543012-119543014,chr1:119543056-119543058,chr1:119543069-119543071,chr1:119543076-119543078,chr1:119543087-119543089,chr1:119543104-119543106,chr1:119543121-119543123,chr1:119543127-119543129,chr1:119543130-119543132,chr1:119543153-119543155,chr1:119543159-119543161,chr1:119543181-119543183…	TCGA (https://www.cancer.gov/tcga)	Yes	No	TTTTTTYGYGTTATTTTTGTTTTYG, GGTTAGYGGGGTATAGAGGTTAGYG
chr1	145030811	145030813	ENSG00000255168, PDE4DIP	chr1:145030811-145030813	Internal Tissue Samples	No	No	GGTTTTTYGATTAATTTTTTAGTAA
chr1	145030991	145031018	ENSG00000255168, PDE4DIP	chr1:145030991-145030993,chr1:145031016-145031018	Internal Tissue Samples	No	No	GGTTTTTYGATTAATTTTTTAGTAA, AGGTAAGGTTAGATGTGTAGGTGGG
chr1	145075754	145075942	ENSG00000255168, PDE4DIP	chr1:145075754-145075756,chr1:145075756-145075758,chr1:145075762-145075764,chr1:145075767-145075769,chr1:145075775-145075777,chr1:145075788-145075790,chr1:145075791-145075793,chr1:145075796-145075798,chr1:145075798-145075800,chr1:145075800-145075802,chr1:145075819-145075821,chr1:145075824-145075826,chr1:145075827-145075829,chr1:145075830-145075832,chr1:145075843-145075845,chr1:145075897-145075899…	Internal Tissue Samples	Yes	Yes	GTTTTTTAYGYGGGATYGTTAGGGT, GTYGYGTTTTYGGATYGGTAAGGYG
chr1	145562790	145563083	PIAS3, ITGA10	chr1:145562790-145562792,chr1:145562808-145562810,chr1:145562816-145562818,chr1:145562826-145562828,chr1:145562833-145562835,chr1:145562896-145562898,chr1:145562904-145562906,chr1:145562916-145562918,chr1:145562922-145562924,chr1:145562929-145562931,chr1:145562936-145562938,chr1:145562943-145562945,chr1:145562946-145562948,chr1:145562949-145562951,chr1:145562954-145562956,chr1:145562966-145562968…	Internal Tissue Samples	Yes	Yes	GATTYGTYGGTTTAGGGGYGAGGTT, TAYGGTTTGTYGGGAAGTGGGTYGG
chr1	155265002	155265487	PKLR, HCN3	chr1:155265002-155265004,chr1:155265009-155265011,chr1:155265011-155265013,chr1:155265019-155265021,chr1:155265021-155265023,chr1:155265025-155265027,chr1:155265030-155265032,chr1:155265032-155265034,chr1:155265081-155265083,chr1:155265131-155265133,chr1:155265138-155265140,chr1:155265145-155265147,chr1:155265157-155265159,chr1:155265179-155265181,chr1:155265182-155265184,chr1:155265190-155265192…	TCGA (https://www.cancer.gov/tcga)	Yes	Yes	TTTTTTATTYGTTATTTYGATTTTG, GYGGATTTTYGGTTTTTTGGTGTTT
chr1	156092387	156092640	SEMA4A, LMNA	chr1:156092387-156092389,chr1:156092393-156092395,chr1:156092413-156092415,chr1:156092444-156092446,chr1:156092453-156092455,chr1:156092479-156092481,chr1:156092496-156092498,chr1:156092563-156092565,chr1:156092577-156092579,chr1:156092638-156092640	Internal Tissue Samples	Yes	Yes	TATTTAYGATTTTTTTATTTTTTAT, TATTGATTYGGGTTGGGGGTTAGGG
chr1	156406407	156406632	C1orf61, MEF2D	chr1:156406407-156406409,chr1:156406416-156406418,chr1:156406505-156406507,chr1:156406508-156406510,chr1:156406510-156406512,chr1:156406514-156406516,chr1:156406575-156406577,chr1:156406582-156406584,chr1:156406598-156406600,chr1:156406626-156406628,chr1:156406630-156406632	Internal Tissue Samples	Yes	Yes	TTTTTTTTTTATGTTYGYGGAGATT, AGAAGTYGGGGAGAGYGGGAAGTTT
chr1	156611841	156612098	BCAN	chr1:156611841-156611843,chr1:156611850-156611852,chr1:156611861-156611863,chr1:156611889-156611891,chr1:156611892-156611894,chr1:156611901-156611903,chr1:156611904-156611906,chr1:156611914-156611916,chr1:156611925-156611927,chr1:156611944-156611946,chr1:156611948-156611950,chr1:156611950-156611952,chr1:156611959-156611961,chr1:156611962-156611964,chr1:156611993-156611995,chr1:156612001-156612003…	Internal Tissue Samples	Yes	Yes	TGGGTTTYGATTTTAATTTAGYGTT, AAAGGGGGTTTTGTGTTGYGTYGGG
chr1	161038973	161039034	ARHGAP30	chr1:161038973-161038975,chr1:161039010-161039012,chr1:161039032-161039034	Internal Tissue Samples	Yes	Yes	AAGATTTTTATTTTATYGATTTTTT
chr1	161039512	161039696	ARHGAP30	chr1:161039512-161039514,chr1:161039564-161039566,chr1:161039592-161039594,chr1:161039600-161039602,chr1:161039661-161039663,chr1:161039680-161039682,chr1:161039689-161039691,chr1:161039694-161039696	Internal Tissue Samples	No	No	TTGGGTTTGGTTYGGTTTTAGGGGG
chr1	166890392	166890611	TADA1, ILDR2	chr1:166890392-166890394,chr1:166890413-166890415,chr1:166890428-166890430,chr1:166890435-166890437,chr1:166890439-166890441,chr1:166890441-166890443,chr1:166890447-166890449,chr1:166890451-166890453,chr1:166890455-166890457,chr1:166890460-166890462,chr1:166890467-166890469,chr1:166890472-166890474,chr1:166890474-166890476,chr1:166890479-166890481,chr1:166890491-166890493,chr1:166890499-166890501…	TCGA (https://www.cancer.gov/tcga)	Yes	Yes	TTTTTGAAGYGGTGTTTTTAYGGTT, GYGTTTYGTGATTGTTGTYGTTTGT
chr1	180904478	180904808	STX6, XPR1	chr1:180904478-180904480,chr1:180904490-180904492,chr1:180904492-180904494,chr1:180904509-180904511,chr1:180904520-180904522,chr1:180904526-180904528,chr1:180904529-180904531,chr1:180904541-180904543,chr1:180904551-180904553,chr1:180904557-180904559,chr1:180904562-180904564,chr1:180904564-180904566,chr1:180904605-180904607,chr1:180904618-180904620,chr1:180904624-180904626,chr1:180904627-180904629…	TCGA (https://www.cancer.gov/tcga)	No	No	TYGAGGATTTTTTAGGATTTTTGTT, GGTTTGTGGGTAGTTTGGATYGTAG
chr1	203598642	203598853	LAX1, ATP2B4	chr1:203598642-203598644,chr1:203598648-203598650,chr1:203598650-203598652,chr1:203598666-203598668,chr1:203598673-203598675,chr1:203598693-203598695,chr1:203598700-203598702,chr1:203598717-203598719,chr1:203598727-203598729,chr1:203598743-203598745,chr1:203598745-203598747,chr1:203598754-203598756,chr1:203598760-203598762,chr1:203598765-203598767,chr1:203598777-203598779,chr1:203598780-203598782…	TCGA (https://www.cancer.gov/tcga)	No	No	GTTTYGGGTTTTTTTATTTYGGGTT, GAGTTYGGGGTYGYGGTTAAAGGGG
chr1	209825500	209825502	LAMB3	chr1:209825500-209825502	Internal Tissue Samples	No	No	AATGGAYGGATTAYGTTYGGTTTAT
chr1	209825671	209825684	LAMB3	chr1:209825671-209825673,chr1:209825677-209825679,chr1:209825682-209825684	Internal Tissue Samples	No	No	AATGGAYGGATTAYGTTYGGTTTAT
chr1	221050087	221050260	HLX	chr1:221050087-221050089,chr1:221050095-221050097,chr1:221050102-221050104,chr1:221050114-221050116,chr1:221050180-221050182,chr1:221050223-221050225,chr1:221050246-221050248,chr1:221050258-221050260	Internal Tissue Samples	Yes	Yes	TATTYGTTTATAYGGAYGTTTTAAT, AGTTTTGATTTATTYGTTTATAYGG
chr1	221050372	221050608	HLX	chr1:221050372-221050374,chr1:221050382-221050384,chr1:221050395-221050397,chr1:221050398-221050400,chr1:221050448-221050450,chr1:221050451-221050453,chr1:221050458-221050460,chr1:221050478-221050480,chr1:221050480-221050482,chr1:221050490-221050492,chr1:221050518-221050520,chr1:221050521-221050523,chr1:221050524-221050526,chr1:221050526-221050528,chr1:221050532-221050534,chr1:221050563-221050565…	Internal Tissue Samples	Yes	Yes	GTGGGGAGTAAGGAGGGYGGGAGTT
chr1	225606524	225606597	LBR, DNAH14	chr1:225606524-225606526,chr1:225606547-225606549,chr1:225606595-225606597	Internal Tissue Samples	Yes	No	GATTTYGTYGTTTTYGGTYGTTATT, AATTYGTTTAGTAGGTAGGGTAGTT
chr1	237205530	237205730	RYR2	chr1:237205530-237205532,chr1:237205534-237205536,chr1:237205536-237205538,chr1:237205547-237205549,chr1:237205561-237205563,chr1:237205563-237205565,chr1:237205570-237205572,chr1:237205576-237205578,chr1:237205581-237205583,chr1:237205592-237205594,chr1:237205601-237205603,chr1:237205617-237205619,chr1:237205619-237205621,chr1:237205624-237205626,chr1:237205632-237205634,chr1:237205634-237205636…	Internal Tissue Samples	Yes	Yes	GAAGAYGAYGGTTTTYGGTTTTYGA
chr1	237205909	237206236	RYR2	chr1:237205909-237205911,chr1:237205927-237205929,chr1:237205934-237205936,chr1:237205949-237205951,chr1:237205956-237205958,chr1:237205964-237205966,chr1:237205966-237205968,chr1:237205970-237205972,chr1:237205975-237205977,chr1:237205998-237206000,chr1:237206007-237206009,chr1:237206035-237206037,chr1:237206045-237206047,chr1:237206061-237206063,chr1:237206063-237206065,chr1:237206073-237206075…	Internal Tissue Samples	Yes	Yes	GTTGTTAGGGGAAGGGGGYGTTAGG, GTTTTTTGAGGATGYGGGAGGAGYG
chr1	240161147	240161311	FMN2, CHRM3	chr1:240161147-240161149,chr1:240161149-240161151,chr1:240161154-240161156,chr1:240161157-240161159,chr1:240161164-240161166,chr1:240161168-240161170,chr1:240161174-240161176,chr1:240161201-240161203,chr1:240161215-240161217,chr1:240161225-240161227,chr1:240161229-240161231,chr1:240161236-240161238,chr1:240161248-240161250,chr1:240161259-240161261,chr1:240161269-240161271,chr1:240161278-240161280…	Internal Tissue Samples	Yes	Yes	GTTTAGYGTTTYGGYGGTTTTTYGG
chr1	240161424	240161559	FMN2, CHRM3	chr1:240161424-240161426,chr1:240161428-240161430,chr1:240161431-240161433,chr1:240161433-240161435,chr1:240161444-240161446,chr1:240161446-240161448,chr1:240161454-240161456,chr1:240161465-240161467,chr1:240161472-240161474,chr1:240161478-240161480,chr1:240161487-240161489,chr1:240161497-240161499,chr1:240161499-240161501,chr1:240161501-240161503,chr1:240161506-240161508,chr1:240161510-240161512…	Internal Tissue Samples	Yes	Yes	TGTTAYGGTYGTYGYGGGTAAGGAT
chr1	248020558	248020995	TRIM58	chr1:248020558-248020560,chr1:248020561-248020563,chr1:248020565-248020567,chr1:248020572-248020574,chr1:248020578-248020580,chr1:248020580-248020582,chr1:248020588-248020590,chr1:248020590-248020592,chr1:248020597-248020599,chr1:248020624-248020626,chr1:248020631-248020633,chr1:248020640-248020642,chr1:248020670-248020672,chr1:248020679-248020681,chr1:248020687-248020689,chr1:248020691-248020693…	Internal Tissue Samples	Yes	Yes	GTTTGTTYGTATTTGYGGYGGGAYG, GTTYGGGYGGTYGAYGGTTAATTTT, GTYGAGTTTAGGAGYGGTAYGGYGT, ATGYGYGGTGTTYGGTGTGTTTGGA, ATGYGYGGTGTTYGGTGTGTTTGGA, ATYGGTAGTTGGYGGGTTTGGTGGA
chr2	468115	468367	FAM150B, TMEM18	chr2:468115-468117,chr2:468117-468119,chr2:468129-468131,chr2:468147-468149,chr2:468156-468158,chr2:468162-468164,chr2:468176-468178,chr2:468178-468180,chr2:468190-468192,chr2:468199-468201,chr2:468211-468213,chr2:468218-468220,chr2:468221-468223,chr2:468223-468225,chr2:468234-468236,chr2:468242-468244,chr2:468251-468253,chr2:468257-468259,chr2:468259-468261,chr2:468261-468263,chr2:468265-468267,…	Internal Tissue Samples	Yes	Yes	TTYGTTAGYGTYGAGTTAGGTTAYG, YGYGAGGGGTAGGAYGAGGTTGTAT, GYGAGGGGTAGGAYGAGGTTGTATG
chr2	1036555	1036557	TPO, SNTG2	chr2:1036555-1036557	Internal Tissue Samples	Yes	Yes	TGTGTGATGGAGTTYGGTTGTGTTA
chr2	1036660	1036693	TPO, SNTG2	chr2:1036660-1036662,chr2:1036691-1036693	Internal Tissue Samples	Yes	Yes	TGTGTGATGGAGTTYGGTTGTGTTA
chr2	2120370	2120628	PXDN, MYT1L	chr2:2120370-2120372,chr2:2120395-2120397,chr2:2120482-2120484,chr2:2120488-2120490,chr2:2120560-2120562,chr2:2120626-2120628	Internal Tissue Samples	Yes	Yes	GGTTYGGAATTTTATTTYGGTTTAT
chr2	5832866	5833085	SOX11	chr2:5832866-5832868,chr2:5832881-5832883,chr2:5832898-5832900,chr2:5832905-5832907,chr2:5832914-5832916,chr2:5832924-5832926,chr2:5832944-5832946,chr2:5832957-5832959,chr2:5832963-5832965,chr2:5832983-5832985,chr2:5832986-5832988,chr2:5832989-5832991,chr2:5833003-5833005,chr2:5833007-5833009,chr2:5833014-5833016,chr2:5833016-5833018,chr2:5833038-5833040,chr2:5833042-5833044,chr2:5833067-5833069,…	Internal Tissue Samples	Yes	Yes	AGTYGGYGAATTATATYGGGTTGYG, AGGYGGAGAGTTTGGAAGYGGAGAG
chr2	8314791	8314825	ID2	chr2:8314791-8314793,chr2:8314808-8314810,chr2:8314823-8314825	Internal Tissue Samples	No	No	ATTTTATTTTTAYGAAGTATTGAYG
chr2	10471576	10471983	HPCAL1, ODC1	chr2:10471576-10471578,chr2:10471620-10471622,chr2:10471632-10471634,chr2:10471642-10471644,chr2:10471675-10471677,chr2:10471683-10471685,chr2:10471704-10471706,chr2:10471746-10471748,chr2:10471789-10471791,chr2:10471793-10471795,chr2:10471822-10471824,chr2:10471840-10471842,chr2:10471889-10471891,chr2:10471981-10471983	Internal Tissue Samples	Yes	Yes	GATTGTYGGTTYGTAYGTTATTTTT, TYGGGGTTTAGGGATGGGTGTGAGG
chr2	19549979	19550627	NT5C1B-RDH14, OSR1	chr2:19549979-19549981,chr2:19549981-19549983,chr2:19549989-19549991,chr2:19550023-19550025,chr2:19550054-19550056,chr2:19550066-19550068,chr2:19550086-19550088,chr2:19550088-19550090,chr2:19550091-19550093,chr2:19550126-19550128,chr2:19550133-19550135,chr2:19550146-19550148,chr2:19550163-19550165,chr2:19550169-19550171,chr2:19550205-19550207,chr2:19550229-19550231,chr2:19550251-19550253,chr2:195…	Internal Tissue Samples	Yes	Yes	TTTYGATYGGGAYGGTYGYGTTTGG, YGGTTYGGGAYGATYGATTTTTTYG, GGAGGTGGGGATGGGGTGGTGAAAG, GTTAGGGYGTTGGAGTTGGGGGGAG
chr2	19556818	19557011	OSR1	chr2:19556818-19556820,chr2:19556848-19556850,chr2:19556858-19556860,chr2:19556875-19556877,chr2:19556883-19556885,chr2:19556901-19556903,chr2:19556906-19556908,chr2:19556912-19556914,chr2:19556953-19556955,chr2:19556980-19556982,chr2:19556983-19556985,chr2:19556986-19556988,chr2:19556990-19556992,chr2:19557009-19557011	Internal Tissue Samples	No	No	YGYGATTTTTTTTGATYGTYGTTGG, YGGTTGTATTTAAATGTTYGTTGYG
chr2	30453574	30453794	LBH	chr2:30453574-30453576,chr2:30453583-30453585,chr2:30453605-30453607,chr2:30453608-30453610,chr2:30453617-30453619,chr2:30453621-30453623,chr2:30453640-30453642,chr2:30453650-30453652,chr2:30453654-30453656,chr2:30453691-30453693,chr2:30453729-30453731,chr2:30453757-30453759,chr2:30453767-30453769,chr2:30453769-30453771,chr2:30453774-30453776,chr2:30453784-30453786,chr2:30453792-30453794	Internal Tissue Samples	Yes	Yes	TTTYGGTTTTTTGGTTTAYGGGTGT, TYGTTGTAGATYGGGYGTATGTGTG
chr2	31805298	31805547	XDH, MEMO1	chr2:31805298-31805300,chr2:31805303-31805305,chr2:31805305-31805307,chr2:31805323-31805325,chr2:31805326-31805328,chr2:31805332-31805334,chr2:31805334-31805336,chr2:31805389-31805391,chr2:31805396-31805398,chr2:31805400-31805402,chr2:31805418-31805420,chr2:31805450-31805452,chr2:31805476-31805478,chr2:31805479-31805481,chr2:31805488-31805490,chr2:31805494-31805496,chr2:31805512-31805514,chr2:318…	Internal Tissue Samples	Yes	Yes	GTYGGAYGGATYGYGTGGATYGTTT
chr2	31805741	31805995	XDH, MEMO1	chr2:31805741-31805743,chr2:31805761-31805763,chr2:31805765-31805767,chr2:31805775-31805777,chr2:31805777-31805779,chr2:31805784-31805786,chr2:31805786-31805788,chr2:31805816-31805818,chr2:31805819-31805821,chr2:31805821-31805823,chr2:31805833-31805835,chr2:31805841-31805843,chr2:31805844-31805846,chr2:31805859-31805861,chr2:31805870-31805872,chr2:31805876-31805878,chr2:31805885-31805887,chr2:318…	Internal Tissue Samples	Yes	Yes	GTTYGAAGAGGGAGAGGGGTTGTYG
chr2	45028955	45029236	SIX3, CAMKMT	chr2:45028955-45028957,chr2:45028960-45028962,chr2:45028964-45028966,chr2:45028972-45028974,chr2:45029003-45029005,chr2:45029016-45029018,chr2:45029034-45029036,chr2:45029045-45029047,chr2:45029056-45029058,chr2:45029059-45029061,chr2:45029062-45029064,chr2:45029064-45029066,chr2:45029070-45029072,chr2:45029105-45029107,chr2:45029111-45029113,chr2:45029116-45029118,chr2:45029127-45029129,chr2:450…	Internal Tissue Samples	Yes	Yes	TTTTTTTTYGTTATYGATATTYGTT, TYGGTTTTTGGTYGTTATYGGGTYG, AGGGGYGTAGAGGGAAGGATTAGYG, YGAGAGYGAGGTTAAGGTTTGGGGG
chr2	45227751	45228030	SIX2, SIX3	chr2:45227751-45227753,chr2:45227780-45227782,chr2:45227790-45227792,chr2:45227799-45227801,chr2:45227823-45227825,chr2:45227829-45227831,chr2:45227832-45227834,chr2:45227858-45227860,chr2:45227878-45227880,chr2:45227891-45227893,chr2:45227916-45227918,chr2:45227923-45227925,chr2:45227932-45227934,chr2:45227959-45227961,chr2:45227961-45227963,chr2:45227987-45227989,chr2:45228017-45228019,chr2:452…	Internal Tissue Samples	Yes	Yes	GGYGTTYGGTYGAGGTTTTTTTTAT, GTYGTTTTYGTYGGGGTAAGTGGGA
chr2	45231696	45231832	SIX2, SIX3	chr2:45231696-45231698,chr2:45231700-45231702,chr2:45231703-45231705,chr2:45231708-45231710,chr2:45231712-45231714,chr2:45231723-45231725,chr2:45231781-45231783,chr2:45231787-45231789,chr2:45231812-45231814,chr2:45231820-45231822,chr2:45231830-45231832	Internal Tissue Samples	Yes	Yes	TTTTTTTTAGTTTGAGTTTYGTYGG, TAGAGTAGAGGYGGTYGTYGGTTYG
chr2	47270901	47270918	TTC7A, CALM2	chr2:47270901-47270903,chr2:47270916-47270918	Internal Tissue Samples	Yes	Yes	AATTTTYGGTTTTATTTAGATTTYG
chr2	47271039	47271132	TTC7A, CALM2	chr2:47271039-47271041,chr2:47271061-47271063,chr2:47271130-47271132	Internal Tissue Samples	Yes	Yes	AATTTTYGGTTTTATTTAGATTTYG, AGAAGGGGGTTTTGGTAGAGAGAAG
chr2	66666351	66666865	ETAA1, MEIS1	chr2:66666351-66666353,chr2:66666367-66666369,chr2:66666385-66666387,chr2:66666408-66666410,chr2:66666416-66666418,chr2:66666451-66666453,chr2:66666461-66666463,chr2:66666469-66666471,chr2:66666479-66666481,chr2:66666503-66666505,chr2:66666513-66666515,chr2:66666523-66666525,chr2:66666536-66666538,chr2:66666538-66666540,chr2:66666540-66666542,chr2:66666544-66666546,chr2:66666559-66666561,chr2:666…	Internal Tissue Samples	Yes	Yes	TTAATTTTTTTYGATTAAGGAYGTT, TTAATTTTTTTYGATTAAGGAYGTT, TTTTTAGTTAAATYGTATAGATYGG, TGGATGTGTAGTGGAGGGGAYGAGG, TGGATGTGTAGTGGAGGGGAYGAGG, TTGGGTTTGGGGGAGGGGGAGGAAA
chr2	69027038	69027223	ARHGAP25, BMP10	chr2:69027038-69027040,chr2:69027044-69027046,chr2:69027054-69027056,chr2:69027086-69027088,chr2:69027088-69027090,chr2:69027166-69027168,chr2:69027221-69027223	Literature (Xu et al, Nature Materials 2017)	Yes	Yes	GATTTTTATATTTYGTATYGTTTYG, GGGGAGGAGGGAAGGTTTGAGGTTG
chr2	71115836	71116374	CD207, VAX2	chr2:71115836-71115838,chr2:71115927-71115929,chr2:71115935-71115937,chr2:71115947-71115949,chr2:71115961-71115963,chr2:71115967-71115969,chr2:71115977-71115979,chr2:71115980-71115982,chr2:71115982-71115984,chr2:71115984-71115986,chr2:71115986-71115988,chr2:71115993-71115995,chr2:71115999-71116001,chr2:71116021-71116023,chr2:71116023-71116025,chr2:71116029-71116031,chr2:71116035-71116037,chr2:711…	Internal Tissue Samples	Yes	No	TATTYGGAATTAGTTTTTTTTATTT, TATTYGGAATTAGTTTTTTTTATTT, TYGTTTAAGGTTTGATTYGAGTTTT, TYGTTTAAGGTTTGATTYGAGTTTT, AGTYGTTTTTAATYGYGYGGTTTYG, AGTYGTTTTTAATYGYGYGGTTTYG, TTTTYGTTTYGYGGTYGTTAGAGGG, GYGGTYGTTAGAGGGYGYGGTTTAT, GYGGTYGTTAGAGGGYGYGGTTTAT, GYGGTYGTTAGAGGGYGYGGTTTAT, YGGGGATTTTGATTTYGYGYGGATT, YGGGGATTTTGATTTYGYGYGGATT
chr2	73147404	73148014	EMX1, SFXN5	chr2:73147404-73147406,chr2:73147407-73147409,chr2:73147431-73147433,chr2:73147437-73147439,chr2:73147443-73147445,chr2:73147480-73147482,chr2:73147490-73147492,chr2:73147492-73147494,chr2:73147522-73147524,chr2:73147528-73147530,chr2:73147536-73147538,chr2:73147558-73147560,chr2:73147570-73147572,chr2:73147581-73147583,chr2:73147583-73147585,chr2:73147591-73147593,chr2:73147594-73147596,chr2:731…	Internal Tissue Samples	Yes	Yes	TTTYGGATYGGTTTTGATTTTTYGT, TGGAYGYGGAGATGGAGTTAAGTGT, GGTYGYGGAGTTAATYGTTTTTGYG, AGGYGTTGGAAGGGGAAAAGYGAAT
chr2	74726391	74726810	MRPL53, LBX2	chr2:74726391-74726393,chr2:74726437-74726439,chr2:74726439-74726441,chr2:74726448-74726450,chr2:74726477-74726479,chr2:74726479-74726481,chr2:74726481-74726483,chr2:74726483-74726485,chr2:74726492-74726494,chr2:74726494-74726496,chr2:74726523-74726525,chr2:74726525-74726527,chr2:74726532-74726534,chr2:74726535-74726537,chr2:74726538-74726540,chr2:74726547-74726549,chr2:74726553-74726555,chr2:747…	Internal Tissue Samples	Yes	Yes	GYGGYGATAYGYGYGATTTTTTYGA, GGGGAGGATTAGGGTGGGTGGTTTG, GTTYGTAAAYGTTTYGGATYGYGTT, TAGGTTTYGATTTTYGGGTTTAATT, TAGAGGGTGTTYGGGGGATTATGYG, TAGAGGGTGTTYGGGGGATTATGYG
chr2	85811470	85811855	VAMP5	chr2:85811470-85811472,chr2:85811477-85811479,chr2:85811479-85811481,chr2:85811486-85811488,chr2:85811488-85811490,chr2:85811495-85811497,chr2:85811501-85811503,chr2:85811505-85811507,chr2:85811508-85811510,chr2:85811513-85811515,chr2:85811518-85811520,chr2:85811523-85811525,chr2:85811540-85811542,chr2:85811546-85811548,chr2:85811557-85811559,chr2:85811561-85811563,chr2:85811629-85811631,chr2:858…	Internal Tissue Samples	Yes	Yes	TTYGTYGGYGTTAYGGTYGTYGGGG, GGTGAGGGTTTAGGYGGGGTYGGTT
chr2	86163782	86164042	ST3GAL5, POLR1A	chr2:86163782-86163784,chr2:86163813-86163815,chr2:86163820-86163822,chr2:86163826-86163828,chr2:86163839-86163841,chr2:86163859-86163861,chr2:86163868-86163870,chr2:86163936-86163938,chr2:86164017-86164019,chr2:86164029-86164031,chr2:86164040-86164042	TCGA (https://www.cancer.gov/tcga)	Yes	Yes	GGTTTTTTTATTYGYGTTAAGAGAT, YGGGAAGGGGTAGGAGTGGGAGGTT
chr2	95401380	95401500	TEKT4	chr2:95401380-95401382,chr2:95401387-95401389,chr2:95401392-95401394,chr2:95401401-95401403,chr2:95401408-95401410,chr2:95401410-95401412,chr2:95401420-95401422,chr2:95401431-95401433,chr2:95401438-95401440,chr2:95401458-95401460,chr2:95401473-95401475,chr2:95401482-95401484,chr2:95401484-95401486,chr2:95401486-95401488,chr2:95401488-95401490,chr2:95401498-95401500	Internal Tissue Samples	No	No	GGGGTATAGGGGTTTTTTTTYGYGT, TTGYGGTTTGAGGTTTTTYGTTATT
chr2	99439119	99439332	MGAT4A, TSGA10	chr2:99439119-99439121,chr2:99439124-99439126,chr2:99439129-99439131,chr2:99439132-99439134,chr2:99439141-99439143,chr2:99439144-99439146,chr2:99439153-99439155,chr2:99439159-99439161,chr2:99439169-99439171,chr2:99439181-99439183,chr2:99439186-99439188,chr2:99439193-99439195,chr2:99439196-99439198,chr2:99439202-99439204,chr2:99439204-99439206,chr2:99439207-99439209,chr2:99439216-99439218,chr2:994…	Internal Tissue Samples	No	No	TTYGGGTTTTTTTTTYGTTTTTGGT
chr2	99439492	99439644	MGAT4A, TSGA10	chr2:99439492-99439494,chr2:99439502-99439504,chr2:99439522-99439524,chr2:99439532-99439534,chr2:99439538-99439540,chr2:99439540-99439542,chr2:99439543-99439545,chr2:99439549-99439551,chr2:99439571-99439573,chr2:99439580-99439582,chr2:99439586-99439588,chr2:99439595-99439597,chr2:99439603-99439605,chr2:99439610-99439612,chr2:99439630-99439632,chr2:99439633-99439635,chr2:99439636-99439638,chr2:994…	Internal Tissue Samples	Yes	Yes	GGGGTTAGTTTYGGGGGGAGTYGTG
chr2	105458972	105459192	POU3F3	chr2:105458972-105458974,chr2:105458989-105458991,chr2:105459001-105459003,chr2:105459096-105459098,chr2:105459125-105459127,chr2:105459127-105459129,chr2:105459129-105459131,chr2:105459134-105459136,chr2:105459144-105459146,chr2:105459152-105459154,chr2:105459159-105459161,chr2:105459163-105459165,chr2:105459165-105459167,chr2:105459173-105459175,chr2:105459187-105459189,chr2:105459190-105459192	Internal Tissue Samples	Yes	Yes	TTTTTTATTTYGTYGTTTTTTGTTA, TTTTTTATTTYGTYGTTTTTTGTTA
chr2	105459316	105459459	POU3F3	chr2:105459316-105459318,chr2:105459318-105459320,chr2:105459325-105459327,chr2:105459338-105459340,chr2:105459340-105459342,chr2:105459342-105459344,chr2:105459348-105459350,chr2:105459353-105459355,chr2:105459358-105459360,chr2:105459360-105459362,chr2:105459362-105459364,chr2:105459366-105459368,chr2:105459378-105459380,chr2:105459392-105459394,chr2:105459394-105459396,chr2:105459412-105459414…	Internal Tissue Samples	Yes	Yes	GTTGTTTTTGTGGGGAGGTAGYGYG
chr2	105460936	105461261	POU3F3	chr2:105460936-105460938,chr2:105460947-105460949,chr2:105460966-105460968,chr2:105460982-105460984,chr2:105460995-105460997,chr2:105461008-105461010,chr2:105461029-105461031,chr2:105461031-105461033,chr2:105461042-105461044,chr2:105461053-105461055,chr2:105461057-105461059,chr2:105461065-105461067,chr2:105461067-105461069,chr2:105461075-105461077,chr2:105461091-105461093,chr2:105461095-105461097…	Internal Tissue Samples	Yes	Yes	TTTAGGGTGGTATTTTYGGGYGTYG, GTTTATYGGGAGGGGTTYGGGYGAG
chr2	105480336	105480692	MRPS9, POU3F3	chr2:105480336-105480338,chr2:105480359-105480361,chr2:105480376-105480378,chr2:105480382-105480384,chr2:105480386-105480388,chr2:105480389-105480391,chr2:105480406-105480408,chr2:105480408-105480410,chr2:105480411-105480413,chr2:105480423-105480425,chr2:105480425-105480427,chr2:105480428-105480430,chr2:105480432-105480434,chr2:105480437-105480439,chr2:105480460-105480462,chr2:105480463-105480465…	Internal Tissue Samples	Yes	No	GTTTTTGTTTYGGATTTTTTYGTTG, GTTTTTGTTTYGGATTTTTTYGTTG, GGGATTGYGGAGTGGAGGTAAGGTT, AYGGGGYGGTGGAGTTTTTGGGTAG
chr2	106681891	106682238	C2orf40	chr2:106681891-106681893,chr2:106681897-106681899,chr2:106681902-106681904,chr2:106681909-106681911,chr2:106681918-106681920,chr2:106681920-106681922,chr2:106681927-106681929,chr2:106681930-106681932,chr2:106681933-106681935,chr2:106681936-106681938,chr2:106681944-106681946,chr2:106681982-106681984,chr2:106681997-106681999,chr2:106682002-106682004,chr2:106682017-106682019,chr2:106682027-106682029…	Internal Tissue Samples	Yes	Yes	TTYGYGGYGYGGTTTTTYGATTTTT, TTGGYGYGGYGTTTATTYGTTGGGT
chr2	106690369	106690567	C2orf40, UXS1	chr2:106690369-106690371,chr2:106690412-106690414,chr2:106690421-106690423,chr2:106690436-106690438,chr2:106690442-106690444,chr2:106690447-106690449,chr2:106690492-106690494,chr2:106690497-106690499,chr2:106690513-106690515,chr2:106690565-106690567	TCGA (https://www.cancer.gov/tcga)	Yes	No	AGGGATATTTTYGGTTYGGAYGTYG, GYGTTAGAAGYGGTAGTTGTGGGAT
chr2	113931517	113931566	PSD4	chr2:113931517-113931519,chr2:113931524-113931526,chr2:113931537-113931539,chr2:113931564-113931566	Literature (Xu et al, Nature Materials 2017)	Yes	Yes	GTTATTTATATYGATATTGTYGATT, GGGGAGTAGGAGGGGTGTGTGTTGT
chr2	114034363	114034535	PAX8, PSD4	chr2:114034363-114034365,chr2:114034366-114034368,chr2:114034412-114034414,chr2:114034441-114034443,chr2:114034477-114034479,chr2:114034513-114034515,chr2:114034526-114034528,chr2:114034533-114034535	TCGA (https://www.cancer.gov/tcga)	Yes	Yes	YGTYGGAAGGGTTAGGGGAAGGTTA
chr2	131721549	131721891	ARHGEF4, FAM168B	chr2:131721549-131721551,chr2:131721553-131721555,chr2:131721556-131721558,chr2:131721561-131721563,chr2:131721564-131721566,chr2:131721570-131721572,chr2:131721585-131721587,chr2:131721604-131721606,chr2:131721610-131721612,chr2:131721616-131721618,chr2:131721620-131721622,chr2:131721624-131721626,chr2:131721640-131721642,chr2:131721649-131721651,chr2:131721657-131721659,chr2:131721664-131721666…	Internal Tissue Samples	Yes	Yes	TTAGTTTYGGGTTTTTGTYGGGTYG, TTYGGATAGTAGYGGYGTGGTGTGT
chr2	131792187	131792403	FAM168B, ARHGEF4	chr2:131792187-131792189,chr2:131792237-131792239,chr2:131792240-131792242,chr2:131792250-131792252,chr2:131792275-131792277,chr2:131792286-131792288,chr2:131792297-131792299,chr2:131792301-131792303,chr2:131792307-131792309,chr2:131792354-131792356,chr2:131792357-131792359,chr2:131792369-131792371,chr2:131792396-131792398,chr2:131792401-131792403	TCGA (https://www.cancer.gov/tcga)	Yes	Yes	TTTYGYGAGTTTTTAYGGGGTTTTG, TGTGAAGTGGGGGTTTGYGGTTAGT
chr2	135464653	135464735	TMEM163, MGAT5	chr2:135464653-135464655,chr2:135464722-135464724,chr2:135464729-135464731,chr2:135464733-135464735	Internal Tissue Samples	No	No	TATTTTATTTTGATAATATTTTTTA, TGTTTGTTTTAGTGGYGGTAGTYGG
chr2	162280446	162280694	SLC4A10, TBR1	chr2:162280446-162280448,chr2:162280458-162280460,chr2:162280461-162280463,chr2:162280465-162280467,chr2:162280469-162280471,chr2:162280472-162280474,chr2:162280478-162280480,chr2:162280482-162280484,chr2:162280485-162280487,chr2:162280488-162280490,chr2:162280491-162280493,chr2:162280497-162280499,chr2:162280518-162280520,chr2:162280533-162280535,chr2:162280538-162280540,chr2:162280547-162280549…	Internal Tissue Samples	Yes	Yes	GTATAGTYGGTYGTTTTAGGYGGAG, YGTATAGTYGGTYGTTTTAGGYGGA, YGTATAGTYGGTYGTTTTAGGYGGA, YGTATAGTYGGTYGTTTTAGGYGGA, GAGGAGGTYGAGGGTTTGGTYGTYG, GAGGAGGTYGAGGGTTTGGTYGTYG, GAGGAGGTYGAGGGTTTGGTYGTYG
chr2	166650478	166650728	GALNT3	chr2:166650478-166650480,chr2:166650494-166650496,chr2:166650496-166650498,chr2:166650506-166650508,chr2:166650513-166650515,chr2:166650516-166650518,chr2:166650528-166650530,chr2:166650549-166650551,chr2:166650556-166650558,chr2:166650559-166650561,chr2:166650563-166650565,chr2:166650571-166650573,chr2:166650578-166650580,chr2:166650589-166650591,chr2:166650605-166650607,chr2:166650608-166650610…	TCGA (https://www.cancer.gov/tcga)	Yes	Yes	TTTTTYGGGTYGTTTTTTYGTTTTT, TYGGTTTATTTGGYGGGTGGGTAGG, TATTYGGTTTTYGGTGTTGAAYGYG
chr2	171679590	171679872	GORASP2, GAD1	chr2:171679590-171679592,chr2:171679613-171679615,chr2:171679627-171679629,chr2:171679637-171679639,chr2:171679656-171679658,chr2:171679670-171679672,chr2:171679674-171679676,chr2:171679694-171679696,chr2:171679706-171679708,chr2:171679708-171679710,chr2:171679710-171679712,chr2:171679720-171679722,chr2:171679734-171679736,chr2:171679741-171679743,chr2:171679745-171679747,chr2:171679749-171679751…	Internal Tissue Samples	Yes	Yes	GTTYGTTYGTATAGGGTAYGGAYGA, GGTAGAGGTTGGAGAGGYGGGGGAA
chr2	171830618	171830786	GORASP2, TLK1	chr2:171830618-171830620,chr2:171830623-171830625,chr2:171830626-171830628,chr2:171830636-171830638,chr2:171830661-171830663,chr2:171830683-171830685,chr2:171830700-171830702,chr2:171830706-171830708,chr2:171830748-171830750,chr2:171830765-171830767,chr2:171830780-171830782,chr2:171830784-171830786	Internal Tissue Samples	No	No	TGTGTATAAGTTYGGGGYGTYGGGG
chr2	172965543	172965651	DLX2, DLX1	chr2:172965543-172965545,chr2:172965546-172965548,chr2:172965558-172965560,chr2:172965561-172965563,chr2:172965581-172965583,chr2:172965603-172965605,chr2:172965646-172965648,chr2:172965649-172965651	TCGA (https://www.cancer.gov/tcga)	Yes	Yes	TTATTATTTTAGGGGAGTTTYGTYG, GTTTTAGGAGGTYGGYGTTGAGATT
chr2	175202258	175202556	SP9, CIR1	chr2:175202258-175202260,chr2:175202272-175202274,chr2:175202276-175202278,chr2:175202283-175202285,chr2:175202285-175202287,chr2:175202297-175202299,chr2:175202310-175202312,chr2:175202316-175202318,chr2:175202320-175202322,chr2:175202329-175202331,chr2:175202336-175202338,chr2:175202340-175202342,chr2:175202344-175202346,chr2:175202351-175202353,chr2:175202374-175202376,chr2:175202387-175202389…	Internal Tissue Samples	Yes	Yes	GYGYGGGTYGGGTTYGGGATTTTYG, GTYGTTYGTTTGGYGTYGGGTTTTT, AGAATAGGTTYGYGTTTTTYGTTTT, GATTTYGGYGTTAGTGTYGTTYGGG, YGYGGGAGGTAAGGAAGTAGYGTTT, GGYGGGAGGGTAGGGGTTTTAGTGA
chr2	176945315	176945733	KIAA1715, HOXD10, HOXD11, HOXD12, HOXD13, EVX2	chr2:176945315-176945317,chr2:176945328-176945330,chr2:176945335-176945337,chr2:176945338-176945340,chr2:176945344-176945346,chr2:176945346-176945348,chr2:176945350-176945352,chr2:176945353-176945355,chr2:176945355-176945357,chr2:176945371-176945373,chr2:176945373-176945375,chr2:176945377-176945379,chr2:176945380-176945382,chr2:176945383-176945385,chr2:176945386-176945388,chr2:176945391-176945393…	Internal Tissue Samples	Yes	No	TYGTYGTYGYGGATYGGTATAGGAT, AGTGGTYGGATGGAAGTAGYGAAGG, AGTGGTYGGATGGAAGTAGYGAAGG, AGTGGTYGGATGGAAGTAGYGAAGG, GGGGTYGGTTGGGTGYGGTTAGGAT
chr2	176947022	176947263	KIAA1715, HOXD10, HOXD11, HOXD12, HOXD13, EVX2	chr2:176947022-176947024,chr2:176947025-176947027,chr2:176947029-176947031,chr2:176947035-176947037,chr2:176947038-176947040,chr2:176947049-176947051,chr2:176947051-176947053,chr2:176947060-176947062,chr2:176947073-176947075,chr2:176947076-176947078,chr2:176947078-176947080,chr2:176947084-176947086,chr2:176947087-176947089,chr2:176947096-176947098,chr2:176947117-176947119,chr2:176947130-176947132…	Internal Tissue Samples	Yes	Yes	GATTGTTTYGAAGGGGTTAGGYGYG, GGGTGAAYGTYGTAYGGTAGYGTYG
chr2	176956534	176956707	HOXD10, HOXD11, HOXD12, HOXD13	chr2:176956534-176956536,chr2:176956540-176956542,chr2:176956544-176956546,chr2:176956572-176956574,chr2:176956600-176956602,chr2:176956603-176956605,chr2:176956606-176956608,chr2:176956625-176956627,chr2:176956630-176956632,chr2:176956642-176956644,chr2:176956644-176956646,chr2:176956665-176956667,chr2:176956677-176956679,chr2:176956698-176956700,chr2:176956705-176956707	TCGA (https://www.cancer.gov/tcga)	Yes	Yes	GGATTTTTGTYGYGGTTTTTTTTTT, AATGYGAGGTYGGTYGGTTGTTGGA
chr2	176964833	176965036	HOXD10, HOXD11, HOXD12	chr2:176964833-176964835,chr2:176964837-176964839,chr2:176964842-176964844,chr2:176964846-176964848,chr2:176964862-176964864,chr2:176964864-176964866,chr2:176964868-176964870,chr2:176964874-176964876,chr2:176964878-176964880,chr2:176964885-176964887,chr2:176964891-176964893,chr2:176964929-176964931,chr2:176964945-176964947,chr2:176964958-176964960,chr2:176964965-176964967,chr2:176964968-176964970…	Internal Tissue Samples	Yes	Yes	TYGTTTTAGTATTTYGGGTYGTATT, GGTTAGAGGAGYGYGGTYGTATTYG
chr2	176969341	176969613	HOXD10, HOXD11	chr2:176969341-176969343,chr2:176969352-176969354,chr2:176969363-176969365,chr2:176969367-176969369,chr2:176969372-176969374,chr2:176969374-176969376,chr2:176969376-176969378,chr2:176969382-176969384,chr2:176969391-176969393,chr2:176969456-176969458,chr2:176969478-176969480,chr2:176969500-176969502,chr2:176969515-176969517,chr2:176969517-176969519,chr2:176969528-176969530,chr2:176969538-176969540…	Internal Tissue Samples	Yes	Yes	GTATTTTTTTTTTTYGTYGGTYGGG, GGGGGGTAAGGGTTYGYGTTAAGGA
chr2	176987302	176987846	HOXD9	chr2:176987302-176987304,chr2:176987315-176987317,chr2:176987318-176987320,chr2:176987366-176987368,chr2:176987382-176987384,chr2:176987403-176987405,chr2:176987410-176987412,chr2:176987412-176987414,chr2:176987414-176987416,chr2:176987440-176987442,chr2:176987449-176987451,chr2:176987457-176987459,chr2:176987461-176987463,chr2:176987464-176987466,chr2:176987467-176987469,chr2:176987479-176987481…	Internal Tissue Samples	Yes	Yes	GYGGTTYGTYGAGGGGYGGTYGYGG, GYGGTTYGTYGAGGGGYGGTYGYGG, TGGGTTTGYGGGTTTTAATTGYGGT, TGGGTTTGYGGGTTTTAATTGYGGT, YGTYGTTATYGTYGGTTYGGTAGTT, GTTTTYGATTTTTTYGTGGYGTTTG, GGGTYGYGYGATTAATGGTGGAGGT, YGTTTTTTTGTATGTTTATTATTTT, TYGGYGGYGGATAGTGTAATGTTGG, AGTGTAATGTTGGGTGGGAGTGYGG, GYGTAGGGTYGGTTTGTAGGTGTGG
chr2	176988063	176988243	HOXD8, HOXD9	chr2:176988063-176988065,chr2:176988077-176988079,chr2:176988084-176988086,chr2:176988104-176988106,chr2:176988110-176988112,chr2:176988118-176988120,chr2:176988127-176988129,chr2:176988145-176988147,chr2:176988151-176988153,chr2:176988154-176988156,chr2:176988157-176988159,chr2:176988167-176988169,chr2:176988185-176988187,chr2:176988191-176988193,chr2:176988193-176988195,chr2:176988202-176988204…	Internal Tissue Samples	Yes	Yes	TAGTTTATTAGYGAYGTTYGATTTT, AYGGATTGAGTGTTTYGTGGTTYGG
chr2	176994727	176995063	HOXD8	chr2:176994727-176994729,chr2:176994737-176994739,chr2:176994746-176994748,chr2:176994749-176994751,chr2:176994752-176994754,chr2:176994763-176994765,chr2:176994767-176994769,chr2:176994772-176994774,chr2:176994777-176994779,chr2:176994779-176994781,chr2:176994782-176994784,chr2:176994792-176994794,chr2:176994800-176994802,chr2:176994803-176994805,chr2:176994806-176994808,chr2:176994808-176994810…	Internal Tissue Samples	Yes	Yes	GGTYGYGYGGGGTYGAGTYGGYGTT, GTTYGTTYGTYGYGATTYGTYGGTT, GTGGAGGTAGYGGGGTAGGTYGTTT, YGGGYGTAAGAGTYGGGTATGAGYG
chr2	177017172	177017390	HOXD1, HOXD4	chr2:177017172-177017174,chr2:177017178-177017180,chr2:177017181-177017183,chr2:177017192-177017194,chr2:177017210-177017212,chr2:177017222-177017224,chr2:177017224-177017226,chr2:177017226-177017228,chr2:177017236-177017238,chr2:177017238-177017240,chr2:177017245-177017247,chr2:177017250-177017252,chr2:177017252-177017254,chr2:177017266-177017268,chr2:177017269-177017271,chr2:177017275-177017277…	Internal Tissue Samples	Yes	Yes	GAAYGAYGGTTTATATTYGGTAAGT, GGTGTGTTTGAGGAGGTGGGTGGGA
chr2	177024277	177024416	HOXD1, HOXD4	chr2:177024277-177024279,chr2:177024284-177024286,chr2:177024293-177024295,chr2:177024305-177024307,chr2:177024326-177024328,chr2:177024349-177024351,chr2:177024358-177024360,chr2:177024366-177024368,chr2:177024414-177024416	TCGA (https://www.cancer.gov/tcga)	Yes	Yes	TYGTAYGGTYGYGGTYGTYGTTTGG, GGGTGGAGAGTTTTTYGTGGTGYGG
chr2	177030115	177030289	HOXD1, HOXD4	chr2:177030115-177030117,chr2:177030130-177030132,chr2:177030135-177030137,chr2:177030141-177030143,chr2:177030144-177030146,chr2:177030149-177030151,chr2:177030152-177030154,chr2:177030158-177030160,chr2:177030166-177030168,chr2:177030170-177030172,chr2:177030177-177030179,chr2:177030199-177030201,chr2:177030210-177030212,chr2:177030227-177030229,chr2:177030235-177030237,chr2:177030275-177030277…	Internal Tissue Samples	No	No	GGGTTYGGGYGGTYGGGYGGYGTTG
chr2	198650908	198651077	BOLL	chr2:198650908-198650910,chr2:198650922-198650924,chr2:198650929-198650931,chr2:198650932-198650934,chr2:198650937-198650939,chr2:198650951-198650953,chr2:198650956-198650958,chr2:198650960-198650962,chr2:198650964-198650966,chr2:198650974-198650976,chr2:198650984-198650986,chr2:198650986-198650988,chr2:198650994-198650996,chr2:198651001-198651003,chr2:198651021-198651023,chr2:198651026-198651028…	TCGA (https://www.cancer.gov/tcga)	Yes	Yes	TATTTGGYGGGTGGGGAGAAGYGGA
chr2	209271306	209271538	PTH2R	chr2:209271306-209271308,chr2:209271337-209271339,chr2:209271342-209271344,chr2:209271351-209271353,chr2:209271360-209271362,chr2:209271382-209271384,chr2:209271396-209271398,chr2:209271412-209271414,chr2:209271422-209271424,chr2:209271424-209271426,chr2:209271428-209271430,chr2:209271434-209271436,chr2:209271436-209271438,chr2:209271438-209271440,chr2:209271443-209271445,chr2:209271449-209271451…	Internal Tissue Samples	Yes	Yes	TTTTTYGTYGAGGGYGGGGTTYGTT, YGGGGGTGGYGGTAGTAGYGATATG
chr2	220313201	220313603	GMPPA, SPEG	chr2:220313201-220313203,chr2:220313206-220313208,chr2:220313208-220313210,chr2:220313211-220313213,chr2:220313216-220313218,chr2:220313229-220313231,chr2:220313237-220313239,chr2:220313251-220313253,chr2:220313255-220313257,chr2:220313265-220313267,chr2:220313271-220313273,chr2:220313275-220313277,chr2:220313278-220313280,chr2:220313281-220313283,chr2:220313300-220313302,chr2:220313306-220313308…	Internal Tissue Samples	Yes	Yes	GTATTTYGTYGTTTAYGTYGGGTYG, YGTTATAGAATTTTTATTTTTYGGT, TYGTTTTAYGTYGYGGGAGGAGTTG, TYGTTTTAYGTYGYGGGAGGAGTTG
chr2	223163256	223163509	PAX3	chr2:223163256-223163258,chr2:223163264-223163266,chr2:223163269-223163271,chr2:223163271-223163273,chr2:223163286-223163288,chr2:223163292-223163294,chr2:223163296-223163298,chr2:223163315-223163317,chr2:223163318-223163320,chr2:223163325-223163327,chr2:223163348-223163350,chr2:223163352-223163354,chr2:223163375-223163377,chr2:223163380-223163382,chr2:223163388-223163390,chr2:223163394-223163396…	Internal Tissue Samples	Yes	Yes	AATTTTTTTTYGAGAGGTGYGAGGT, AATTTTTTTTYGAGAGGTGYGAGGT, GYGGGTAGTTTTGTTTYGGGTTYGG, GGTGAAGGYGAAAYGGAAAGGYGAG, TTTTATTTTTTTTTTTTATTAGYGA
chr2	223163710	223163894	PAX3	chr2:223163710-223163712,chr2:223163716-223163718,chr2:223163724-223163726,chr2:223163730-223163732,chr2:223163783-223163785,chr2:223163791-223163793,chr2:223163794-223163796,chr2:223163803-223163805,chr2:223163808-223163810,chr2:223163815-223163817,chr2:223163823-223163825,chr2:223163825-223163827,chr2:223163842-223163844,chr2:223163874-223163876,chr2:223163892-223163894	Internal Tissue Samples	Yes	Yes	GGTGAAGGYGAAAYGGAAAGGYGAG, TTTTATTTTTTTTTTTTATTAGYGA, ATATYGAGTGYGGGGATTYGGGTTT
chr2	230933281	230933441	SLC16A14	chr2:230933281-230933283,chr2:230933291-230933293,chr2:230933301-230933303,chr2:230933309-230933311,chr2:230933313-230933315,chr2:230933321-230933323,chr2:230933382-230933384,chr2:230933400-230933402,chr2:230933402-230933404,chr2:230933412-230933414,chr2:230933425-230933427,chr2:230933429-230933431,chr2:230933434-230933436,chr2:230933439-230933441	TCGA (https://www.cancer.gov/tcga)	No	No	TGTTTYGYGTGGTTYGGTTYGTTTT, GGTTYGTTGGGTTGYGGTTTTATTT
chr2	233925000	233925347	INPP5D	chr2:233925000-233925002,chr2:233925029-233925031,chr2:233925072-233925074,chr2:233925091-233925093,chr2:233925095-233925097,chr2:233925120-233925122,chr2:233925129-233925131,chr2:233925159-233925161,chr2:233925164-233925166,chr2:233925168-233925170,chr2:233925180-233925182,chr2:233925221-233925223,chr2:233925231-233925233,chr2:233925262-233925264,chr2:233925274-233925276,chr2:233925278-233925280…	Internal Tissue Samples	Yes	Yes	GTYGTTTTTTGGTATTATTYGTATT, GGGYGGTAGGTTGTAGTGGAGGGGT
chr2	239755152	239755438	TWIST2	chr2:239755152-239755154,chr2:239755179-239755181,chr2:239755190-239755192,chr2:239755192-239755194,chr2:239755198-239755200,chr2:239755203-239755205,chr2:239755205-239755207,chr2:239755214-239755216,chr2:239755221-239755223,chr2:239755230-239755232,chr2:239755245-239755247,chr2:239755253-239755255,chr2:239755263-239755265,chr2:239755280-239755282,chr2:239755296-239755298,chr2:239755308-239755310…	Internal Tissue Samples	Yes	No	GGYGAYGAGGAGGTYGGTYGGTTYG, GTGGGGTTGGGTGYGGTGGTTTTGT
chr2	241393815	241394096	GPC1, ANKMY1	chr2:241393815-241393817,chr2:241393832-241393834,chr2:241393866-241393868,chr2:241393879-241393881,chr2:241393898-241393900,chr2:241393907-241393909,chr2:241393926-241393928,chr2:241393932-241393934,chr2:241393961-241393963,chr2:241393986-241393988,chr2:241394001-241394003,chr2:241394039-241394041,chr2:241394068-241394070,chr2:241394078-241394080,chr2:241394094-241394096	Internal Tissue Samples	No	No	GTGTTAYGATTTTATTTYGATATAT, TYGAGAAGAGGGTTYGGGTTTGGGG
chr2	242824316	242824578	CXXC11	chr2:242824316-242824318,chr2:242824353-242824355,chr2:242824357-242824359,chr2:242824393-242824395,chr2:242824432-242824434,chr2:242824442-242824444,chr2:242824448-242824450,chr2:242824493-242824495,chr2:242824531-242824533,chr2:242824545-242824547,chr2:242824550-242824552,chr2:242824576-242824578	TCGA (https://www.cancer.gov/tcga)	Yes	Yes	GTGTAGTGTATAAATTTTTTYGTTA, AGYGTGGGTGGTTTTTGGTTGGGGA
chr3	9178130	9178298	RAD18, SRGAP3	chr3:9178130-9178132,chr3:9178145-9178147,chr3:9178166-9178168,chr3:9178179-9178181,chr3:9178185-9178187,chr3:9178187-9178189,chr3:9178237-9178239,chr3:9178244-9178246,chr3:9178248-9178250,chr3:9178289-9178291,chr3:9178296-9178298	TCGA (https://www.cancer.gov/tcga)	Yes	Yes	AATTTTTATYGGYGATTGGTYGGAT, AGTAGTYGGGGTGGTTGAAAGYGGG
chr3	52828531	52828707	ITIH3	chr3:52828531-52828533,chr3:52828582-52828584,chr3:52828593-52828595,chr3:52828602-52828604,chr3:52828627-52828629,chr3:52828670-52828672,chr3:52828679-52828681,chr3:52828705-52828707	Internal Tissue Samples	Yes	Yes	TTTATTTTTTTTATTTTYGTTTTTT, TYGGTTTTTTAGGAATGAAGTTTTA
chr3	62356119	62356372	FEZF2, PTPRG	chr3:62356119-62356121,chr3:62356122-62356124,chr3:62356134-62356136,chr3:62356138-62356140,chr3:62356140-62356142,chr3:62356149-62356151,chr3:62356172-62356174,chr3:62356178-62356180,chr3:62356186-62356188,chr3:62356198-62356200,chr3:62356207-62356209,chr3:62356220-62356222,chr3:62356222-62356224,chr3:62356228-62356230,chr3:62356235-62356237,chr3:62356250-62356252,chr3:62356279-62356281,chr3:623…	Internal Tissue Samples	Yes	Yes	TTTYGYGTYGTTTTTTTTTYGAYGT, TYGYGGGTYGGGAAATTTTTGYGTA
chr3	62362850	62362990	FEZF2	chr3:62362850-62362852,chr3:62362866-62362868,chr3:62362870-62362872,chr3:62362884-62362886,chr3:62362917-62362919,chr3:62362920-62362922,chr3:62362923-62362925,chr3:62362938-62362940,chr3:62362964-62362966,chr3:62362967-62362969,chr3:62362985-62362987,chr3:62362988-62362990	Internal Tissue Samples	No	No	GGGYGTTTYGTYGTTTGYGYGGGTT, TGGAGYGTTTTAGTTTAGAGTYGGA
chr3	65693047	65693098	MAGI1	chr3:65693047-65693049,chr3:65693057-65693059,chr3:65693065-65693067,chr3:65693081-65693083,chr3:65693096-65693098	TCGA (https://www.cancer.gov/tcga)	No	No	TTTAYGATTTTATTTTTYGGYGATA
chr3	123535579	123535699	PTPLB, MYLK	chr3:123535579-123535581,chr3:123535652-123535654,chr3:123535697-123535699	Internal Tissue Samples	No	No	GATATYGTGGTTTTTATTAGATAGA
chr3	123535863	123535865	PTPLB, MYLK	chr3:123535863-123535865	Internal Tissue Samples	No	No	TGAAGGAGGGTGTAGTAGGGTGGGA
chr3	124860393	124860960	HEG1, SLC12A8	chr3:124860393-124860395,chr3:124860396-124860398,chr3:124860428-124860430,chr3:124860454-124860456,chr3:124860457-124860459,chr3:124860486-124860488,chr3:124860522-124860524,chr3:124860529-124860531,chr3:124860536-124860538,chr3:124860543-124860545,chr3:124860554-124860556,chr3:124860556-124860558,chr3:124860559-124860561,chr3:124860569-124860571,chr3:124860572-124860574,chr3:124860575-124860577…	Internal Tissue Samples	Yes	Yes	AGTTAGYGATTAGGTTTTTATTTTT, GTTTYGGAYGGAGTTAGGAGGGTGG
chr3	128241556	128241710	GATA2, RPN1	chr3:128241556-128241558,chr3:128241574-128241576,chr3:128241623-128241625,chr3:128241637-128241639,chr3:128241682-128241684,chr3:128241708-128241710	Internal Tissue Samples	No	No	GAATTTYGGAYGAGGTTTTTTTYGG, TGGGAGAGGTTGGAYGGGAAGAAGT
chr3	129317906	129318204	PLXND1, H1FOO	chr3:129317906-129317908,chr3:129317913-129317915,chr3:129317948-129317950,chr3:129317965-129317967,chr3:129317983-129317985,chr3:129317988-129317990,chr3:129317990-129317992,chr3:129318002-129318004,chr3:129318055-129318057,chr3:129318068-129318070,chr3:129318077-129318079,chr3:129318093-129318095,chr3:129318102-129318104,chr3:129318108-129318110,chr3:129318113-129318115,chr3:129318115-129318117…	Internal Tissue Samples	Yes	No	TYGYGTTTTTTTTGATTTTATYGGA, TYGGGAGTTATAGGYGGGTGAATYG
chr3	129693450	129693571	TRH	chr3:129693450-129693452,chr3:129693456-129693458,chr3:129693463-129693465,chr3:129693469-129693471,chr3:129693479-129693481,chr3:129693482-129693484,chr3:129693486-129693488,chr3:129693488-129693490,chr3:129693499-129693501,chr3:129693512-129693514,chr3:129693517-129693519,chr3:129693520-129693522,chr3:129693527-129693529,chr3:129693539-129693541,chr3:129693542-129693544,chr3:129693562-129693564…	Internal Tissue Samples	Yes	Yes	GTYGYGATTTTTGGGGTTYGYGGAT, GYGGGGTYGGTTGTYGTTAGYGTTT
chr3	133578247	133578320	RAB6B, SRPRB	chr3:133578247-133578249,chr3:133578318-133578320	Internal Tissue Samples	No	No	TTTATTTTTAGTTYGGTTTTTTAAG
chr3	137483866	137484158	SOX14	chr3:137483866-137483868,chr3:137483925-137483927,chr3:137483930-137483932,chr3:137483936-137483938,chr3:137483945-137483947,chr3:137483958-137483960,chr3:137483970-137483972,chr3:137483973-137483975,chr3:137483985-137483987,chr3:137483987-137483989,chr3:137483991-137483993,chr3:137484001-137484003,chr3:137484014-137484016,chr3:137484017-137484019,chr3:137484023-137484025,chr3:137484026-137484028…	Internal Tissue Samples	Yes	Yes	GYGTTTTAGGTYGTTTTTTATTTYG, GGTTTGTTYGTGGGGGTTTTYGAYG
chr3	138171660	138171784	ESYT3, CEP70	chr3:138171660-138171662,chr3:138171744-138171746,chr3:138171782-138171784	Internal Tissue Samples	No	No	TGGGAGGAGGTTTAGTTYGTAGTAG
chr3	138658505	138658705	PIK3CB, FOXL2	chr3:138658505-138658507,chr3:138658507-138658509,chr3:138658530-138658532,chr3:138658533-138658535,chr3:138658545-138658547,chr3:138658553-138658555,chr3:138658558-138658560,chr3:138658568-138658570,chr3:138658579-138658581,chr3:138658596-138658598,chr3:138658607-138658609,chr3:138658613-138658615,chr3:138658616-138658618,chr3:138658621-138658623,chr3:138658625-138658627,chr3:138658629-138658631…	Internal Tissue Samples	Yes	Yes	GTTTTTAAYGTTTTAGTYGGATATT, GGYGGYGTTTYGGTYGTTYGTAATT
chr3	138658926	138659107	PIK3CB, FOXL2	chr3:138658926-138658928,chr3:138658940-138658942,chr3:138658963-138658965,chr3:138658967-138658969,chr3:138658978-138658980,chr3:138659012-138659014,chr3:138659020-138659022,chr3:138659027-138659029,chr3:138659029-138659031,chr3:138659046-138659048,chr3:138659078-138659080,chr3:138659080-138659082,chr3:138659084-138659086,chr3:138659094-138659096,chr3:138659105-138659107	Internal Tissue Samples	Yes	Yes	GGYGGYGTTTYGGTYGTTYGTAATT, GAAGGTTTYGGTTYGYGTGYGTTAA, AYGTTYGTGGAAGGTTTYGGTTYGT, ATYGTTTTGGGGGAAGYGAGAGGGA
chr3	147109864	147110368	PLSCR1, ZIC4	chr3:147109864-147109866,chr3:147109876-147109878,chr3:147109882-147109884,chr3:147109886-147109888,chr3:147109917-147109919,chr3:147109926-147109928,chr3:147109937-147109939,chr3:147109948-147109950,chr3:147109950-147109952,chr3:147109960-147109962,chr3:147109980-147109982,chr3:147109992-147109994,chr3:147110000-147110002,chr3:147110010-147110012,chr3:147110015-147110017,chr3:147110021-147110023…	Internal Tissue Samples	Yes	Yes	TYGGYGGATTATYGGGAGGTTYGAT, TTYGAGGGGTTAATTTYGAGTTAGG, YGGTTGGTATAGGTYGGGGAGGGGT, TTGTAGAGTYGAGGGAAGGYGYGAG
chr3	157812116	157812476	VEPH1, SHOX2	chr3:157812116-157812118,chr3:157812130-157812132,chr3:157812151-157812153,chr3:157812169-157812171,chr3:157812172-157812174,chr3:157812174-157812176,chr3:157812183-157812185,chr3:157812205-157812207,chr3:157812211-157812213,chr3:157812225-157812227,chr3:157812255-157812257,chr3:157812258-157812260,chr3:157812274-157812276,chr3:157812276-157812278,chr3:157812286-157812288,chr3:157812293-157812295…	Internal Tissue Samples	Yes	Yes	TAYGTTATTTTYGGTTTATTTAAGT, TTYGGGTTTTAGTTTTTTTYGTTAT, TYGTYGGATTTGGTTGTTTTYGYGG, TYGTYGGATTTGGTTGTTTTYGYGG
chr3	170137146	170137634	CLDN11	chr3:170137146-170137148,chr3:170137149-170137151,chr3:170137189-170137191,chr3:170137239-170137241,chr3:170137259-170137261,chr3:170137304-170137306,chr3:170137320-170137322,chr3:170137345-170137347,chr3:170137370-170137372,chr3:170137384-170137386,chr3:170137395-170137397,chr3:170137408-170137410,chr3:170137412-170137414,chr3:170137419-170137421,chr3:170137431-170137433,chr3:170137437-170137439…	Internal Tissue Samples	Yes	No	GTTATTTTTTTAYGTTYGATTTTGG, GTTATTTTTTTAYGTTYGATTTTGG, TGTGGTYGGTGGTAATATTGGTYGG, YGTTYGTAGAGGTGAGAAGGAGYGT
chr3	171175949	171176142	SLC2A2, TNIK	chr3:171175949-171175951,chr3:171175956-171175958,chr3:171175960-171175962,chr3:171175965-171175967,chr3:171175985-171175987,chr3:171176012-171176014,chr3:171176015-171176017,chr3:171176031-171176033,chr3:171176063-171176065,chr3:171176122-171176124,chr3:171176127-171176129,chr3:171176140-171176142	Internal Tissue Samples	Yes	Yes	YGYGTYGTTTTATTTTAATTATTGT, YGGTAAATTTTATTYGATAAGATTA, YGTYGGTAGTAATTTTTAGYGTAGA, YGTYGGTAGTAATTTTTAGYGTAGA
chr3	171176243	171176245	SLC2A2, TNIK	chr3:171176243-171176245	Internal Tissue Samples	Yes	Yes	YGGTAAATTTTATTYGATAAGATTA, YGTYGGTAGTAATTTTTAGYGTAGA, YGTYGGTAGTAATTTTTAGYGTAGA
chr3	181444083	181444223	SOX2	chr3:181444083-181444085,chr3:181444123-181444125,chr3:181444130-181444132,chr3:181444141-181444143,chr3:181444170-181444172,chr3:181444178-181444180,chr3:181444204-181444206,chr3:181444206-181444208,chr3:181444213-181444215,chr3:181444216-181444218,chr3:181444221-181444223	TCGA (https://www.cancer.gov/tcga)	No	No	TTTTATTTTTATTATTATTAGAGAT
chr3	188012869	188012956	TPRG1, LPP	chr3:188012869-188012871,chr3:188012917-188012919,chr3:188012922-188012924,chr3:188012954-188012956	Internal Tissue Samples	Yes	Yes	GGTGGAYGTGTGTAGAGGTTGAAGG
chr3	192125798	192126293	FGF12	chr3:192125798-192125800,chr3:192125821-192125823,chr3:192125829-192125831,chr3:192125839-192125841,chr3:192125843-192125845,chr3:192125854-192125856,chr3:192125873-192125875,chr3:192125879-192125881,chr3:192125888-192125890,chr3:192125899-192125901,chr3:192125903-192125905,chr3:192125923-192125925,chr3:192125926-192125928,chr3:192125937-192125939,chr3:192125944-192125946,chr3:192125948-192125950…	Internal Tissue Samples	Yes	Yes	YGGTTTTTYGYGTTATTTTYGATTT, YGGTTTTTYGYGTTATTTTYGATTT, AATATTYGYGGTTTAAAAGTTATGA, TTGGGYGGTTAGGGAAAGGGTAGTT, GTTAGGGAAAGGGTAGTYGYGGGGA
chr3	193894533	193894779	HES1, CPN2	chr3:193894533-193894535,chr3:193894555-193894557,chr3:193894565-193894567,chr3:193894589-193894591,chr3:193894593-193894595,chr3:193894601-193894603,chr3:193894618-193894620,chr3:193894693-193894695,chr3:193894703-193894705,chr3:193894777-193894779	Internal Tissue Samples	Yes	No	GTTTYGATTTTTTTATATTTGTTTT, YGTGGAGTTGTTGTTAGAGGTGYGG
chr3	196367613	196367833	NRROS, CEP19	chr3:196367613-196367615,chr3:196367631-196367633,chr3:196367645-196367647,chr3:196367650-196367652,chr3:196367676-196367678,chr3:196367690-196367692,chr3:196367730-196367732,chr3:196367758-196367760,chr3:196367789-196367791,chr3:196367831-196367833	Internal Tissue Samples	Yes	Yes	GTTAGATATATAGTGTYGGTYGTTT, GGTGGTTGYGATTGGAGGAGGTYGG
chr3	196387610	196387860	NRROS, CEP19	chr3:196387610-196387612,chr3:196387621-196387623,chr3:196387629-196387631,chr3:196387638-196387640,chr3:196387643-196387645,chr3:196387650-196387652,chr3:196387679-196387681,chr3:196387697-196387699,chr3:196387726-196387728,chr3:196387761-196387763,chr3:196387779-196387781,chr3:196387853-196387855,chr3:196387858-196387860	TCGA (https://www.cancer.gov/tcga)	Yes	Yes	TAATYGTTTTTTYGGTTTTTTTTGT, TGGTTTYGGGGTTGGTTAGTTGTTT
chr3	197639698	197639840	RPL35A, LRCH3	chr3:197639698-197639700,chr3:197639702-197639704,chr3:197639736-197639738,chr3:197639784-197639786,chr3:197639789-197639791,chr3:197639791-197639793,chr3:197639808-197639810,chr3:197639821-197639823,chr3:197639826-197639828,chr3:197639838-197639840	TCGA (https://www.cancer.gov/tcga)	No	No	GYGYGGTGTATYGAGAYGTTATAAT, GAATTTYGYGGTAAAGATAGGAAGT, AGAGTAGTAGTTYGGTYGGTAGTTG
chr4	2813982	2814174	TNIP2, SH3BP2	chr4:2813982-2813984,chr4:2814000-2814002,chr4:2814003-2814005,chr4:2814063-2814065,chr4:2814065-2814067,chr4:2814121-2814123,chr4:2814149-2814151,chr4:2814155-2814157,chr4:2814166-2814168,chr4:2814172-2814174	TCGA (https://www.cancer.gov/tcga)	No	No	TTGGAYGAGTTTYGGTTATAGGATT, AGTTTYGGGTGGGGAGGAAGTATYG
chr4	3312001	3312113	RGS12	chr4:3312001-3312003,chr4:3312006-3312008,chr4:3312024-3312026,chr4:3312055-3312057,chr4:3312059-3312061,chr4:3312111-3312113	TCGA (https://www.cancer.gov/tcga)	Yes	Yes	AATTTTAYGTYGTATTTGATTTTTG
chr4	8582130	8582490	GPR78	chr4:8582130-8582132,chr4:8582149-8582151,chr4:8582165-8582167,chr4:8582170-8582172,chr4:8582213-8582215,chr4:8582224-8582226,chr4:8582226-8582228,chr4:8582228-8582230,chr4:8582248-8582250,chr4:8582286-8582288,chr4:8582297-8582299,chr4:8582299-8582301,chr4:8582319-8582321,chr4:8582324-8582326,chr4:8582371-8582373,chr4:8582379-8582381,chr4:8582384-8582386,chr4:8582386-8582388,chr4:8582394-8582396,…	Internal Tissue Samples	Yes	Yes	TYGTATYGTTTTATTTTGAGAYGYG, GGTTGGGAGGTTYGGTTGGAGGTGT
chr4	8859833	8860023	HMX1, CPZ	chr4:8859833-8859835,chr4:8859837-8859839,chr4:8859848-8859850,chr4:8859852-8859854,chr4:8859861-8859863,chr4:8859886-8859888,chr4:8859888-8859890,chr4:8859919-8859921,chr4:8859926-8859928,chr4:8859938-8859940,chr4:8859943-8859945,chr4:8859949-8859951,chr4:8859951-8859953,chr4:8859953-8859955,chr4:8859955-8859957,chr4:8859969-8859971,chr4:8859975-8859977,chr4:8859989-8859991,chr4:8859994-8859996,…	Internal Tissue Samples	Yes	Yes	GGGGGAGGGGGTAGTAGGTYGATYG, GGGGGAGGGGGTAGTAGGTYGATYG
chr4	8863184	8863458	HMX1, CPZ	chr4:8863184-8863186,chr4:8863204-8863206,chr4:8863207-8863209,chr4:8863218-8863220,chr4:8863238-8863240,chr4:8863240-8863242,chr4:8863242-8863244,chr4:8863244-8863246,chr4:8863246-8863248,chr4:8863255-8863257,chr4:8863259-8863261,chr4:8863262-8863264,chr4:8863264-8863266,chr4:8863274-8863276,chr4:8863289-8863291,chr4:8863303-8863305,chr4:8863313-8863315,chr4:8863315-8863317,chr4:8863323-8863325,…	Internal Tissue Samples	Yes	Yes	TTYGYGTTTTYGGGGATTTTGTTGT, GTTYGGGAAAGGGGGGTAGGGAAYG
chr4	13543524	13543881	RAB28, NKX3-2	chr4:13543524-13543526,chr4:13543529-13543531,chr4:13543534-13543536,chr4:13543562-13543564,chr4:13543565-13543567,chr4:13543570-13543572,chr4:13543576-13543578,chr4:13543581-13543583,chr4:13543583-13543585,chr4:13543594-13543596,chr4:13543611-13543613,chr4:13543630-13543632,chr4:13543639-13543641,chr4:13543652-13543654,chr4:13543676-13543678,chr4:13543709-13543711,chr4:13543719-13543721,chr4:135…	Internal Tissue Samples	Yes	Yes	TTTTTATYGGTATTTTTAYGATTAT, TTTTTATYGGTATTTTTAYGATTAT, GGGTGTTTGYGGTAGTTGYGTAGGT, GGGTGTTTGYGGTAGTTGYGTAGGT
chr4	24801661	24802067	SOD3, LGI2	chr4:24801661-24801663,chr4:24801668-24801670,chr4:24801673-24801675,chr4:24801679-24801681,chr4:24801685-24801687,chr4:24801691-24801693,chr4:24801697-24801699,chr4:24801707-24801709,chr4:24801709-24801711,chr4:24801712-24801714,chr4:24801727-24801729,chr4:24801736-24801738,chr4:24801742-24801744,chr4:24801744-24801746,chr4:24801749-24801751,chr4:24801752-24801754,chr4:24801766-24801768,chr4:248…	Internal Tissue Samples	Yes	Yes	GTTTTTTTTYGGAGTTTTTAGGGAT, GTTTTTTTTYGGAGTTTTTAGGGAT, GAGYGAGTGTAAGGTYGTTTGAGYG, GAGYGAGTGTAAGGTYGTTTGAGYG
chr4	38673052	38673145	KLF3, TLR10	chr4:38673052-38673054,chr4:38673129-38673131,chr4:38673143-38673145	Literature (Xu et al, Nature Materials 2017)	Yes	Yes	GATATTTGTTTAATTAGGGGTTTTT, GGGTGGGTAGTAGGGGTTAGTTGGA
chr4	38673288	38673290	KLF3, TLR10	chr4:38673288-38673290	Literature (Xu et al, Nature Materials 2017)	Yes	Yes	GGGTGGGTAGTAGGGGTTAGTTGGA
chr4	44449524	44449797	KCTD8	chr4:44449524-44449526,chr4:44449527-44449529,chr4:44449542-44449544,chr4:44449559-44449561,chr4:44449562-44449564,chr4:44449570-44449572,chr4:44449578-44449580,chr4:44449594-44449596,chr4:44449618-44449620,chr4:44449621-44449623,chr4:44449623-44449625,chr4:44449636-44449638,chr4:44449642-44449644,chr4:44449645-44449647,chr4:44449652-44449654,chr4:44449664-44449666,chr4:44449681-44449683,chr4:444…	Internal Tissue Samples	Yes	Yes	AGGTTTYGGTYGAAGGTGTATTATT, GTTTAGTAGGGGGYGAGGGGTGTTG
chr4	57521296	57522019	HOPX, ARL9	chr4:57521296-57521298,chr4:57521303-57521305,chr4:57521309-57521311,chr4:57521335-57521337,chr4:57521347-57521349,chr4:57521376-57521378,chr4:57521396-57521398,chr4:57521410-57521412,chr4:57521418-57521420,chr4:57521425-57521427,chr4:57521441-57521443,chr4:57521448-57521450,chr4:57521485-57521487,chr4:57521505-57521507,chr4:57521517-57521519,chr4:57521536-57521538,chr4:57521544-57521546,chr4:575…	Internal Tissue Samples	Yes	Yes	GTTTTTTTTTTYGYGATAGTTTTAT, GTTTTTTTTTTYGYGATAGTTTTAT, TTYGTTTTTATAGTTTYGATTTTTT, TYGGGAAGGYGAGATAGGGATAGGT, TYGGGGAATTAYGGTTGGATGGGGG, TYGGGGAATTAYGGTTGGATGGGGG
chr4	74864253	74864404	CXCL5	chr4:74864253-74864255,chr4:74864261-74864263,chr4:74864269-74864271,chr4:74864274-74864276,chr4:74864276-74864278,chr4:74864278-74864280,chr4:74864312-74864314,chr4:74864317-74864319,chr4:74864321-74864323,chr4:74864325-74864327,chr4:74864327-74864329,chr4:74864352-74864354,chr4:74864367-74864369,chr4:74864383-74864385,chr4:74864402-74864404	Internal Tissue Samples	Yes	Yes	TATTTTTTTTTATTTATATTTATTT, TYGTTGGYGATGGGTTTTGGTTGYG, AGTGGTTAAGAGAGYGTTGYGAGYG, GGAGGAGYGGAGATTGGAGGAGYGA
chr4	94755793	94756007	SMARCAD1, ATOH1	chr4:94755793-94755795,chr4:94755798-94755800,chr4:94755807-94755809,chr4:94755814-94755816,chr4:94755816-94755818,chr4:94755833-94755835,chr4:94755858-94755860,chr4:94755870-94755872,chr4:94755902-94755904,chr4:94755917-94755919,chr4:94755929-94755931,chr4:94755932-94755934,chr4:94755974-94755976,chr4:94755978-94755980,chr4:94755985-94755987,chr4:94755988-94755990,chr4:94755995-94755997,chr4:947…	TCGA (https://www.cancer.gov/tcga)	Yes	Yes	YGTYGATTTTTTTTTTTTTTYGGGG
chr4	101111770	101112041	DDIT4L	chr4:101111770-101111772,chr4:101111812-101111814,chr4:101111841-101111843,chr4:101111855-101111857,chr4:101111863-101111865,chr4:101111871-101111873,chr4:101111876-101111878,chr4:101111905-101111907,chr4:101111916-101111918,chr4:101111920-101111922,chr4:101111949-101111951,chr4:101111955-101111957,chr4:101111969-101111971,chr4:101112039-101112041	Internal Tissue Samples	No	No	GTTTGYGAGTTTTTTTTTAGYGTGA, TGTTTTYGGTAGYGGGAAGTTTTAA
chr4	111534015	111534312	PITX2, ENPEP	chr4:111534015-111534017,chr4:111534017-111534019,chr4:111534077-111534079,chr4:111534126-111534128,chr4:111534129-111534131,chr4:111534161-111534163,chr4:111534172-111534174,chr4:111534193-111534195,chr4:111534251-111534253,chr4:111534291-111534293,chr4:111534310-111534312	TCGA (https://www.cancer.gov/tcga)	Yes	Yes	AGGYGATTTTTAAAYGTYGTTAYGT, TGTTTAGGATTGTGTGYGAGGGGGT
chr4	111536274	111536342	PITX2, ENPEP	chr4:111536274-111536276,chr4:111536297-111536299,chr4:111536303-111536305,chr4:111536315-111536317,chr4:111536321-111536323,chr4:111536340-111536342	TCGA (https://www.cancer.gov/tcga)	Yes	No	GYGTTGAGGTTAGTGAGGTTTGGGT
chr4	140656524	140656668	MGST2, MAML3	chr4:140656524-140656526,chr4:140656556-140656558,chr4:140656558-140656560,chr4:140656569-140656571,chr4:140656581-140656583,chr4:140656615-140656617,chr4:140656622-140656624,chr4:140656638-140656640,chr4:140656658-140656660,chr4:140656666-140656668	Internal Tissue Samples	Yes	No	GGTTYGATAGTYGGGATTTTAGATT
chr4	140656921	140657069	MGST2, MAML3	chr4:140656921-140656923,chr4:140656925-140656927,chr4:140656931-140656933,chr4:140656953-140656955,chr4:140656956-140656958,chr4:140656962-140656964,chr4:140656983-140656985,chr4:140656988-140656990,chr4:140656994-140656996,chr4:140656998-140657000,chr4:140657000-140657002,chr4:140657010-140657012,chr4:140657015-140657017,chr4:140657018-140657020,chr4:140657021-140657023,chr4:140657025-140657027…	Internal Tissue Samples	Yes	Yes	AGTGGGGTTYGTGYGTTTTYGGTAG
chr4	147559986	147560488	POU4F2	chr4:147559986-147559988,chr4:147559988-147559990,chr4:147559998-147560000,chr4:147560000-147560002,chr4:147560021-147560023,chr4:147560024-147560026,chr4:147560028-147560030,chr4:147560030-147560032,chr4:147560037-147560039,chr4:147560049-147560051,chr4:147560056-147560058,chr4:147560072-147560074,chr4:147560079-147560081,chr4:147560093-147560095,chr4:147560114-147560116,chr4:147560117-147560119…	Internal Tissue Samples	Yes	Yes	GGTTYGGTYGGTTTYGATTTYGATT, GTTTYGGYGGGYGGGAAGATGATGA
chr4	154709491	154709790	SFRP2	chr4:154709491-154709493,chr4:154709512-154709514,chr4:154709521-154709523,chr4:154709539-154709541,chr4:154709556-154709558,chr4:154709560-154709562,chr4:154709575-154709577,chr4:154709590-154709592,chr4:154709596-154709598,chr4:154709606-154709608,chr4:154709611-154709613,chr4:154709616-154709618,chr4:154709632-154709634,chr4:154709639-154709641,chr4:154709662-154709664,chr4:154709674-154709676…	Internal Tissue Samples	Yes	Yes	GTGAGYGAGAYGTAYGTTTATTTTT, ATTTTTTTTAYGATTTYGTTYGGTT, YGGTGGTTGGTAGGAGGTGGTYGTT, ATGTYGGGTTAGGGGAAGTYGAAGG
chr4	155664045	155664267	LRAT	chr4:155664045-155664047,chr4:155664057-155664059,chr4:155664097-155664099,chr4:155664134-155664136,chr4:155664138-155664140,chr4:155664149-155664151,chr4:155664152-155664154,chr4:155664168-155664170,chr4:155664180-155664182,chr4:155664189-155664191,chr4:155664209-155664211,chr4:155664222-155664224,chr4:155664236-155664238,chr4:155664239-155664241,chr4:155664241-155664243,chr4:155664256-155664258…	Internal Tissue Samples	Yes	Yes	TTGTTAATYGTATTTTTTGTYGTTT, AGGGAGGYGGATAAAGTTTYGGTGG
chr4	158141376	158141695	GRIA2	chr4:158141376-158141378,chr4:158141404-158141406,chr4:158141409-158141411,chr4:158141412-158141414,chr4:158141430-158141432,chr4:158141448-158141450,chr4:158141491-158141493,chr4:158141509-158141511,chr4:158141513-158141515,chr4:158141536-158141538,chr4:158141541-158141543,chr4:158141550-158141552,chr4:158141564-158141566,chr4:158141569-158141571,chr4:158141571-158141573,chr4:158141573-158141575…	Internal Tissue Samples	Yes	Yes	AAGTAYGTYGATAAYGTYGAYGAYG, GGAGYGAGGYGTTGTTTTYGGTGTT
chr4	170101457	170101490	CBR4, SH3RF1	chr4:170101457-170101459,chr4:170101474-170101476,chr4:170101488-170101490	Internal Tissue Samples	No	No	TYGTTTTGAATTTTGTGTTTAGGAG
chr4	190940246	190940450	FRG2, FRG1	chr4:190940246-190940248,chr4:190940250-190940252,chr4:190940258-190940260,chr4:190940266-190940268,chr4:190940268-190940270,chr4:190940279-190940281,chr4:190940282-190940284,chr4:190940285-190940287,chr4:190940291-190940293,chr4:190940296-190940298,chr4:190940303-190940305,chr4:190940309-190940311,chr4:190940312-190940314,chr4:190940319-190940321,chr4:190940324-190940326,chr4:190940326-190940328…	Internal Tissue Samples	Yes	Yes	TGGTAGGGAATGGAGGTTTYGGGYG
chr5	1131232	1131378	SLC6A19, SLC12A7	chr5:1131232-1131234,chr5:1131242-1131244,chr5:1131270-1131272,chr5:1131275-1131277,chr5:1131280-1131282,chr5:1131294-1131296,chr5:1131302-1131304,chr5:1131312-1131314,chr5:1131316-1131318,chr5:1131324-1131326,chr5:1131363-1131365,chr5:1131372-1131374,chr5:1131376-1131378	Internal Tissue Samples	Yes	No	AATYGTTTTTYGTTTTGTYGGTTTT, GGGTGAGGTTTGGGGGAGGGTAGTA
chr5	1876285	1876484	IRX4, NDUFS6	chr5:1876285-1876287,chr5:1876289-1876291,chr5:1876297-1876299,chr5:1876307-1876309,chr5:1876310-1876312,chr5:1876336-1876338,chr5:1876338-1876340,chr5:1876346-1876348,chr5:1876353-1876355,chr5:1876367-1876369,chr5:1876371-1876373,chr5:1876373-1876375,chr5:1876385-1876387,chr5:1876394-1876396,chr5:1876396-1876398,chr5:1876398-1876400,chr5:1876402-1876404,chr5:1876419-1876421,chr5:1876423-1876425,…	Internal Tissue Samples	Yes	Yes	GTTTYGGATTTGGTTYGGGATTTTT, YGTTYGTTAGGTYGGGGGTTTTYGT
chr5	1877873	1878377	IRX4, NDUFS6	chr5:1877873-1877875,chr5:1877893-1877895,chr5:1877905-1877907,chr5:1877908-1877910,chr5:1877916-1877918,chr5:1877919-1877921,chr5:1877966-1877968,chr5:1877977-1877979,chr5:1877983-1877985,chr5:1877985-1877987,chr5:1877992-1877994,chr5:1877994-1877996,chr5:1878029-1878031,chr5:1878032-1878034,chr5:1878035-1878037,chr5:1878039-1878041,chr5:1878047-1878049,chr5:1878049-1878051,chr5:1878067-1878069,…	Internal Tissue Samples	Yes	Yes	YGTTYGTTTAGGGTTYGGGTTTTTT, TGTAGTTGGGGYGTTTTGGGGTAYG
chr5	2149463	2149653	IRX4, IRX2	chr5:2149463-2149465,chr5:2149483-2149485,chr5:2149519-2149521,chr5:2149525-2149527,chr5:2149566-2149568,chr5:2149624-2149626,chr5:2149647-2149649,chr5:2149651-2149653	Internal Tissue Samples	Yes	Yes	TYGAGTGAGTAGTTGGAAGTTYGGG
chr5	3602351	3602582	IRX1	chr5:3602351-3602353,chr5:3602372-3602374,chr5:3602389-3602391,chr5:3602394-3602396,chr5:3602406-3602408,chr5:3602410-3602412,chr5:3602412-3602414,chr5:3602414-3602416,chr5:3602416-3602418,chr5:3602447-3602449,chr5:3602452-3602454,chr5:3602458-3602460,chr5:3602481-3602483,chr5:3602486-3602488,chr5:3602491-3602493,chr5:3602493-3602495,chr5:3602495-3602497,chr5:3602500-3602502,chr5:3602502-3602504,…	Internal Tissue Samples	No	No	GAGGATTTTTAYGGAYGAYGTYGYG, GYGGGGAGGTAGTTGGGAGTAGYGA
chr5	5140527	5140709	ADAMTS16	chr5:5140527-5140529,chr5:5140533-5140535,chr5:5140537-5140539,chr5:5140548-5140550,chr5:5140566-5140568,chr5:5140571-5140573,chr5:5140589-5140591,chr5:5140591-5140593,chr5:5140593-5140595,chr5:5140595-5140597,chr5:5140597-5140599,chr5:5140604-5140606,chr5:5140614-5140616,chr5:5140617-5140619,chr5:5140635-5140637,chr5:5140645-5140647,chr5:5140660-5140662,chr5:5140664-5140666,chr5:5140676-5140678,…	TCGA (https://www.cancer.gov/tcga)	Yes	Yes	TTTTTTTTTYGGYGTTTTTTGAGYG, YGTTGTYGGTYGGGGATTTTTYGGT
chr5	16179957	16180455	MARCH11	chr5:16179957-16179959,chr5:16179965-16179967,chr5:16179973-16179975,chr5:16179986-16179988,chr5:16179989-16179991,chr5:16179991-16179993,chr5:16179994-16179996,chr5:16180003-16180005,chr5:16180008-16180010,chr5:16180010-16180012,chr5:16180014-16180016,chr5:16180016-16180018,chr5:16180032-16180034,chr5:16180034-16180036,chr5:16180047-16180049,chr5:16180054-16180056,chr5:16180061-16180063,chr5:161…	Internal Tissue Samples	Yes	Yes	GTYGYGAYGYGGTAAATTTTTTTTT, GTYGYGAYGYGGTAAATTTTTTTTT, GGGAAGTAGGGGGTAGGGGAGAGGT, GGGAAGTAGGGGGTAGGGGAGAGGT
chr5	37834712	37835507	GDNF	chr5:37834712-37834714,chr5:37834715-37834717,chr5:37834724-37834726,chr5:37834726-37834728,chr5:37834737-37834739,chr5:37834760-37834762,chr5:37834762-37834764,chr5:37834769-37834771,chr5:37834771-37834773,chr5:37834773-37834775,chr5:37834776-37834778,chr5:37834779-37834781,chr5:37834783-37834785,chr5:37834791-37834793,chr5:37834798-37834800,chr5:37834801-37834803,chr5:37834805-37834807,chr5:378…	Internal Tissue Samples	Yes	No	YGGAYGGGYGYGTTTAYGGYGGYGG, YGGAYGGGYGYGTTTAYGGYGGYGG, ATTTTTTTTYGYGTTTTTGGGYGTT, YGATYGGAYGTYGTTAYGGTTTTTT, TYGYGYGATTTTTTTTTTTTYGTTT, TTYGAYGAGGATTTYGYGYGATTTT, YGGYGGGYGTTTYGGGAGGTTTTTT, YGGYGGGYGTTTYGGGAGGTTTTTT, GYGGGAGGTGGGGGAGAGAATYGTA, GYGGGAGGTGGGGGAGAGAATYGTA, GYGGGAGGTGGGGGAGAGAATYGTA, GYGGGAGGTGGGGGAGAGAATYGTA, TTTTTATTTTATATTYGTYGTTYGA, AAYGAGTTTTYGGTTTAAGTAAGGA
chr5	40681168	40681354	PTGER4, PRKAA1	chr5:40681168-40681170,chr5:40681184-40681186,chr5:40681211-40681213,chr5:40681228-40681230,chr5:40681230-40681232,chr5:40681249-40681251,chr5:40681261-40681263,chr5:40681286-40681288,chr5:40681315-40681317,chr5:40681325-40681327,chr5:40681330-40681332,chr5:40681352-40681354	Internal Tissue Samples	Yes	Yes	GGTTYGGTAATYGGGAAGTATATGT, YGGYGGTGATGTTTATTTTYGGGGT
chr5	72594785	72594977	TMEM174, FOXD1	chr5:72594785-72594787,chr5:72594791-72594793,chr5:72594817-72594819,chr5:72594837-72594839,chr5:72594839-72594841,chr5:72594844-72594846,chr5:72594850-72594852,chr5:72594857-72594859,chr5:72594867-72594869,chr5:72594873-72594875,chr5:72594882-72594884,chr5:72594893-72594895,chr5:72594896-72594898,chr5:72594899-72594901,chr5:72594914-72594916,chr5:72594918-72594920,chr5:72594923-72594925,chr5:725…	Internal Tissue Samples	Yes	Yes	GGTTTATTTTAAAGGAGTYGTYGYG, GGGGGGTTTGYGTYGTYGAGGAAAT
chr5	72677366	72677607	FOXD1, TMEM174	chr5:72677366-72677368,chr5:72677376-72677378,chr5:72677394-72677396,chr5:72677416-72677418,chr5:72677422-72677424,chr5:72677424-72677426,chr5:72677427-72677429,chr5:72677439-72677441,chr5:72677446-72677448,chr5:72677451-72677453,chr5:72677458-72677460,chr5:72677460-72677462,chr5:72677472-72677474,chr5:72677480-72677482,chr5:72677485-72677487,chr5:72677494-72677496,chr5:72677511-72677513,chr5:726…	Internal Tissue Samples	Yes	No	GGTTTATTTATTYGYGYGGAGTAGT, GGTTTATTTATTYGYGYGGAGTAGT, GYGTTTTAGGGAYGTYGGTTYGAAT, GYGTTTTAGGGAYGTYGGTTYGAAT, AGGAGGGYGTTGGGGTTYGGTTTGT, AGGAGGGYGTTGGGGTTYGGTTTGT, AGGAGGGYGTTGGGGTTYGGTTTGT, AGGAGGGYGTTGGGGTTYGGTTTGT
chr5	72715324	72715515	FOXD1, TMEM174	chr5:72715324-72715326,chr5:72715329-72715331,chr5:72715332-72715334,chr5:72715334-72715336,chr5:72715340-72715342,chr5:72715344-72715346,chr5:72715348-72715350,chr5:72715360-72715362,chr5:72715407-72715409,chr5:72715409-72715411,chr5:72715416-72715418,chr5:72715421-72715423,chr5:72715460-72715462,chr5:72715463-72715465,chr5:72715465-72715467,chr5:72715467-72715469,chr5:72715484-72715486,chr5:727…	Internal Tissue Samples	Yes	Yes	GGTYGGYGAGGGYGYGGTYGGGTYG, TGGTTTGTTTGGATTGTYGGGTYGG
chr5	76249400	76249811	AGGF1, CRHBP	chr5:76249400-76249402,chr5:76249435-76249437,chr5:76249438-76249440,chr5:76249445-76249447,chr5:76249466-76249468,chr5:76249479-76249481,chr5:76249501-76249503,chr5:76249506-76249508,chr5:76249509-76249511,chr5:76249511-76249513,chr5:76249518-76249520,chr5:76249525-76249527,chr5:76249578-76249580,chr5:76249594-76249596,chr5:76249596-76249598,chr5:76249605-76249607,chr5:76249621-76249623,chr5:762…	Internal Tissue Samples	Yes	Yes	TYGGAGTTGAGTGYGTTTYGYGTYG, AGGTGGGATTTTGTGYGGGGGGTAG
chr5	77140753	77140835	TBCA, AP3B1	chr5:77140753-77140755,chr5:77140756-77140758,chr5:77140772-77140774,chr5:77140789-77140791,chr5:77140805-77140807,chr5:77140807-77140809,chr5:77140816-77140818,chr5:77140825-77140827,chr5:77140833-77140835	Internal Tissue Samples	No	No	TATTTATTTYGTTTTTYGGTTTTTA
chr5	134374663	134374869	PITX1	chr5:134374663-134374665,chr5:134374670-134374672,chr5:134374675-134374677,chr5:134374690-134374692,chr5:134374692-134374694,chr5:134374697-134374699,chr5:134374700-134374702,chr5:134374717-134374719,chr5:134374730-134374732,chr5:134374734-134374736,chr5:134374738-134374740,chr5:134374742-134374744,chr5:134374746-134374748,chr5:134374750-134374752,chr5:134374754-134374756,chr5:134374759-134374761…	Internal Tissue Samples	Yes	Yes	GAYGTATYGGGTTTTGAAGTYGGTA, GTYGGGGTTYGGGGYGAAGAGAGTT
chr5	134827479	134827644	C5orf20, NEUROG1	chr5:134827479-134827481,chr5:134827487-134827489,chr5:134827492-134827494,chr5:134827511-134827513,chr5:134827527-134827529,chr5:134827538-134827540,chr5:134827553-134827555,chr5:134827570-134827572,chr5:134827587-134827589,chr5:134827605-134827607,chr5:134827608-134827610,chr5:134827622-134827624,chr5:134827631-134827633,chr5:134827639-134827641,chr5:134827642-134827644	TCGA (https://www.cancer.gov/tcga)	No	No	GGTGGGTTTGTTTTTTTTTYGTTTT, GAGYGTAGTTGYGGGTYGGGTAGTG
chr5	134870690	134870988	NEUROG1	chr5:134870690-134870692,chr5:134870740-134870742,chr5:134870743-134870745,chr5:134870748-134870750,chr5:134870764-134870766,chr5:134870770-134870772,chr5:134870795-134870797,chr5:134870803-134870805,chr5:134870806-134870808,chr5:134870809-134870811,chr5:134870831-134870833,chr5:134870833-134870835,chr5:134870836-134870838,chr5:134870842-134870844,chr5:134870857-134870859,chr5:134870872-134870874…	Internal Tissue Samples	Yes	No	TYGTTGYGTTTTAGGATTTYGAGTT, TTYGGAGGYGGTTGGGTTATTGGGG
chr5	140800861	140801091	PCDHGA11	chr5:140800861-140800863,chr5:140800866-140800868,chr5:140800875-140800877,chr5:140800890-140800892,chr5:140800897-140800899,chr5:140800913-140800915,chr5:140800928-140800930,chr5:140800965-140800967,chr5:140800975-140800977,chr5:140800980-140800982,chr5:140800982-140800984,chr5:140800989-140800991,chr5:140800994-140800996,chr5:140801021-140801023,chr5:140801032-140801034,chr5:140801034-140801036…	Internal Tissue Samples	Yes	Yes	YGTTGYGGGGGTTTYGGGTTAGGTA
chr5	140892821	140893043	PCDHGC5, DIAPH1	chr5:140892821-140892823,chr5:140892824-140892826,chr5:140892861-140892863,chr5:140892890-140892892,chr5:140892893-140892895,chr5:140892895-140892897,chr5:140892899-140892901,chr5:140892905-140892907,chr5:140892913-140892915,chr5:140892916-140892918,chr5:140892924-140892926,chr5:140892947-140892949,chr5:140892952-140892954,chr5:140892962-140892964,chr5:140892990-140892992,chr5:140892995-140892997…	Internal Tissue Samples	Yes	Yes	ATTTTTAYGTTTTYGTTTTTTTTTA, GGTGGGGATTTGAGTGYGGYGTGTT
chr5	149979488	149979646	SYNPO	chr5:149979488-149979490,chr5:149979533-149979535,chr5:149979571-149979573,chr5:149979609-149979611,chr5:149979615-149979617,chr5:149979644-149979646	Internal Tissue Samples	No	No	TTYGAATATAAAYGATYGTTTTAAA, AGGAGAGGGGAATTGAGGTTATTTT
chr5	153862052	153862397	HAND1	chr5:153862052-153862054,chr5:153862061-153862063,chr5:153862082-153862084,chr5:153862103-153862105,chr5:153862142-153862144,chr5:153862144-153862146,chr5:153862151-153862153,chr5:153862180-153862182,chr5:153862182-153862184,chr5:153862185-153862187,chr5:153862192-153862194,chr5:153862207-153862209,chr5:153862210-153862212,chr5:153862218-153862220,chr5:153862229-153862231,chr5:153862234-153862236…	Internal Tissue Samples	Yes	Yes	GGTATYGTAGTTTTAGTGTTTTGAT, GGTTTTTGGAAGTTTAGGTYGYGGT
chr5	168307143	168307354	PANK3, SLIT3	chr5:168307143-168307145,chr5:168307158-168307160,chr5:168307202-168307204,chr5:168307234-168307236,chr5:168307264-168307266,chr5:168307329-168307331,chr5:168307352-168307354	Internal Tissue Samples	Yes	Yes	TTTTTTATTTTYGGTTAAYGATTTT
chr5	172672913	172673044	NKX2-5, STC2	chr5:172672913-172672915,chr5:172672929-172672931,chr5:172672958-172672960,chr5:172672960-172672962,chr5:172672969-172672971,chr5:172672995-172672997,chr5:172673008-172673010,chr5:172673042-172673044	Internal Tissue Samples	Yes	Yes	TTTTTTTTTTYGGGAGGTTTTTTTT, AGGGTGYGGGGGGTTTAGAATTYGA
chr5	177411394	177411831	PROP1, B4GALT7	chr5:177411394-177411396,chr5:177411397-177411399,chr5:177411401-177411403,chr5:177411411-177411413,chr5:177411422-177411424,chr5:177411437-177411439,chr5:177411444-177411446,chr5:177411447-177411449,chr5:177411469-177411471,chr5:177411471-177411473,chr5:177411477-177411479,chr5:177411493-177411495,chr5:177411501-177411503,chr5:177411504-177411506,chr5:177411507-177411509,chr5:177411509-177411511…	Internal Tissue Samples	Yes	Yes	GTAGTTTTTAGAYGATTTTGGGYGT, YGGTTYGGAGTTTTYGGGGGTGTAG
chr5	178003723	178004060	PHYKPL, COL23A1	chr5:178003723-178003725,chr5:178003727-178003729,chr5:178003739-178003741,chr5:178003752-178003754,chr5:178003761-178003763,chr5:178003764-178003766,chr5:178003768-178003770,chr5:178003771-178003773,chr5:178003773-178003775,chr5:178003776-178003778,chr5:178003784-178003786,chr5:178003797-178003799,chr5:178003802-178003804,chr5:178003813-178003815,chr5:178003822-178003824,chr5:178003824-178003826…	Internal Tissue Samples	Yes	Yes	TGGGTTYGTYGGAGGGTAYGYGYGT, YGGGAGGTYGTTTGGGTTYGGTTTT
chr5	179894246	179894413	GFPT2, CNOT6	chr5:179894246-179894248,chr5:179894251-179894253,chr5:179894301-179894303,chr5:179894319-179894321,chr5:179894323-179894325,chr5:179894338-179894340,chr5:179894411-179894413	Internal Tissue Samples	Yes	Yes	AATTTAYGTTTYGTTTYGGAAYGGG, AAGGTYGGGGYGGAGTGGGTTGTTT
chr5	180486231	180486766	BTNL9, OR2V1	chr5:180486231-180486233,chr5:180486254-180486256,chr5:180486260-180486262,chr5:180486263-180486265,chr5:180486284-180486286,chr5:180486300-180486302,chr5:180486310-180486312,chr5:180486312-180486314,chr5:180486317-180486319,chr5:180486320-180486322,chr5:180486329-180486331,chr5:180486332-180486334,chr5:180486344-180486346,chr5:180486349-180486351,chr5:180486356-180486358,chr5:180486365-180486367…	Internal Tissue Samples	Yes	Yes	GGGTTATTATYGTYGGTYGTTTTTT, GYGGTYGGTTATTGGGTGTTGGGGT
chr6	1378651	1378856	FOXF2, FOXQ1	chr6:1378651-1378653,chr6:1378657-1378659,chr6:1378669-1378671,chr6:1378673-1378675,chr6:1378676-1378678,chr6:1378681-1378683,chr6:1378683-1378685,chr6:1378687-1378689,chr6:1378694-1378696,chr6:1378735-1378737,chr6:1378758-1378760,chr6:1378776-1378778,chr6:1378823-1378825,chr6:1378826-1378828,chr6:1378832-1378834,chr6:1378845-1378847,chr6:1378847-1378849,chr6:1378854-1378856	Internal Tissue Samples	Yes	Yes	ATATTTTTTTGYGGAAGGYGTTTTT
chr6	3247620	3247778	TUBB2B, SLC22A23	chr6:3247620-3247622,chr6:3247633-3247635,chr6:3247658-3247660,chr6:3247667-3247669,chr6:3247674-3247676,chr6:3247679-3247681,chr6:3247689-3247691,chr6:3247766-3247768,chr6:3247776-3247778	Literature (Xu et al, Nature Materials 2017)	No	No	TGAATTGGGGAYGGTTGATTGTGTT
chr6	6003907	6004299	NRN1, FARS2	chr6:6003907-6003909,chr6:6003912-6003914,chr6:6003914-6003916,chr6:6003942-6003944,chr6:6003946-6003948,chr6:6003948-6003950,chr6:6003950-6003952,chr6:6003970-6003972,chr6:6003981-6003983,chr6:6003984-6003986,chr6:6003990-6003992,chr6:6004012-6004014,chr6:6004027-6004029,chr6:6004031-6004033,chr6:6004034-6004036,chr6:6004042-6004044,chr6:6004058-6004060,chr6:6004066-6004068,chr6:6004093-6004095,…	Internal Tissue Samples	Yes	Yes	GGTTTTAGTATTYGYGGTTAYGTTT, GGTTTTAGTATTYGYGGTTAYGTTT, TTTYGGTTTTTTAATTTTATAGGTT, TAGYGTTAGGGYGGGGAAGAAAGGG, TAGYGTTAGGGYGGGGAAGAAAGGG, TAGYGTTAGGGYGGGGAAGAAAGGG
chr6	10417573	10417778	TFAP2A	chr6:10417573-10417575,chr6:10417576-10417578,chr6:10417582-10417584,chr6:10417610-10417612,chr6:10417624-10417626,chr6:10417630-10417632,chr6:10417639-10417641,chr6:10417654-10417656,chr6:10417658-10417660,chr6:10417662-10417664,chr6:10417671-10417673,chr6:10417687-10417689,chr6:10417706-10417708,chr6:10417717-10417719,chr6:10417725-10417727,chr6:10417748-10417750,chr6:10417751-10417753,chr6:104…	Internal Tissue Samples	Yes	Yes	GTTYGGATYGYGAYGATAGGGTTTT, YGTTGATGAAAGGTTYGGGYGAGYG
chr6	10421371	10421804	GCNT2, TFAP2A	chr6:10421371-10421373,chr6:10421385-10421387,chr6:10421414-10421416,chr6:10421418-10421420,chr6:10421425-10421427,chr6:10421441-10421443,chr6:10421452-10421454,chr6:10421459-10421461,chr6:10421482-10421484,chr6:10421485-10421487,chr6:10421502-10421504,chr6:10421507-10421509,chr6:10421512-10421514,chr6:10421520-10421522,chr6:10421542-10421544,chr6:10421548-10421550,chr6:10421558-10421560,chr6:104…	Internal Tissue Samples	Yes	Yes	TYGGGTYGGGTAGGTYGATTYGGGT, GGGTYGGGTYGAGTTTAGGAGGGGT
chr6	16729532	16729611	ATXN1, GMPR	chr6:16729532-16729534,chr6:16729546-16729548,chr6:16729605-16729607,chr6:16729609-16729611	Literature (Xu et al, Nature Materials 2017)	No	No	TGGGGTGAGYGGTAAATGAATAAYG
chr6	19691729	19692173	ID4	chr6:19691729-19691731,chr6:19691746-19691748,chr6:19691757-19691759,chr6:19691779-19691781,chr6:19691826-19691828,chr6:19691910-19691912,chr6:19691914-19691916,chr6:19691925-19691927,chr6:19691937-19691939,chr6:19691939-19691941,chr6:19691948-19691950,chr6:19691950-19691952,chr6:19691952-19691954,chr6:19691959-19691961,chr6:19691982-19691984,chr6:19691985-19691987,chr6:19691997-19691999,chr6:196…	Internal Tissue Samples	Yes	Yes	AGAYGGTTTTTYGATTTTYGTTTTT, AGAYGGTTTTTYGATTTTYGTTTTT, TTTTGGTAGAGGYGTYGGAGGAAGG, TTTTGGTAGAGGYGTYGGAGGAAGG
chr6	27173539	27173696	PRSS16, HIST1H2AH	chr6:27173539-27173541,chr6:27173543-27173545,chr6:27173547-27173549,chr6:27173555-27173557,chr6:27173573-27173575,chr6:27173609-27173611,chr6:27173632-27173634,chr6:27173639-27173641,chr6:27173694-27173696	TCGA (https://www.cancer.gov/tcga)	Yes	No	TTTTTTGGTTYGGTGTTYGTATTAA, TTTTTTGGTTYGGTGTTYGTATTAA, TGTTATTGTYGGAYGTTYGGGTAGT, TGTTATTGTYGGAYGTTYGGGTAGT
chr6	30131360	30131614	TRIM10, TRIM15	chr6:30131360-30131362,chr6:30131372-30131374,chr6:30131392-30131394,chr6:30131413-30131415,chr6:30131415-30131417,chr6:30131431-30131433,chr6:30131440-30131442,chr6:30131457-30131459,chr6:30131466-30131468,chr6:30131474-30131476,chr6:30131519-30131521,chr6:30131525-30131527,chr6:30131537-30131539,chr6:30131569-30131571,chr6:30131583-30131585,chr6:30131585-30131587,chr6:30131612-30131614	Internal Tissue Samples	Yes	Yes	AAGTTTTTGTTTTAAYGTTYGTAGT, TTYGYGTGGGTTGAGGAGATYGGAG
chr6	32157425	32157687	PBX2	chr6:32157425-32157427,chr6:32157453-32157455,chr6:32157484-32157486,chr6:32157499-32157501,chr6:32157532-32157534,chr6:32157549-32157551,chr6:32157557-32157559,chr6:32157568-32157570,chr6:32157580-32157582,chr6:32157589-32157591,chr6:32157595-32157597,chr6:32157604-32157606,chr6:32157648-32157650,chr6:32157655-32157657,chr6:32157668-32157670,chr6:32157681-32157683,chr6:32157685-32157687	TCGA (https://www.cancer.gov/tcga)	Yes	Yes	YGGGGTTTGTTGGGTTTGTGTGGGG
chr6	36253025	36253261	PNPLA1, ETV7	chr6:36253025-36253027,chr6:36253039-36253041,chr6:36253041-36253043,chr6:36253043-36253045,chr6:36253052-36253054,chr6:36253056-36253058,chr6:36253076-36253078,chr6:36253079-36253081,chr6:36253082-36253084,chr6:36253085-36253087,chr6:36253088-36253090,chr6:36253093-36253095,chr6:36253098-36253100,chr6:36253111-36253113,chr6:36253137-36253139,chr6:36253156-36253158,chr6:36253206-36253208,chr6:362…	Internal Tissue Samples	Yes	Yes	ATTTTTTYGTTYGTTAATTTYGATT, AYGTTGTTTTGGGAGTAGGGTYGGT
chr6	38683076	38683301	GLO1, DNAH8	chr6:38683076-38683078,chr6:38683085-38683087,chr6:38683090-38683092,chr6:38683095-38683097,chr6:38683097-38683099,chr6:38683104-38683106,chr6:38683118-38683120,chr6:38683126-38683128,chr6:38683132-38683134,chr6:38683141-38683143,chr6:38683163-38683165,chr6:38683171-38683173,chr6:38683185-38683187,chr6:38683204-38683206,chr6:38683209-38683211,chr6:38683211-38683213,chr6:38683220-38683222,chr6:386…	Internal Tissue Samples	Yes	Yes	TTTTTTTTTTTATTYGTTTTTTGGG, GGTTGAGTGGTYGGGGTATYGGGGT
chr6	41341406	41341751	FOXP4, NCR2	chr6:41341406-41341408,chr6:41341414-41341416,chr6:41341433-41341435,chr6:41341438-41341440,chr6:41341450-41341452,chr6:41341516-41341518,chr6:41341523-41341525,chr6:41341534-41341536,chr6:41341560-41341562,chr6:41341562-41341564,chr6:41341577-41341579,chr6:41341581-41341583,chr6:41341600-41341602,chr6:41341604-41341606,chr6:41341607-41341609,chr6:41341627-41341629,chr6:41341629-41341631,chr6:413…	Internal Tissue Samples	Yes	Yes	GTTTTATTTTAAATTTGYGTTTATT, TYGYGGTAGAGAAGTTTGYGTTYGG
chr6	41528448	41528958	MDFI, FOXP4	chr6:41528448-41528450,chr6:41528481-41528483,chr6:41528485-41528487,chr6:41528490-41528492,chr6:41528496-41528498,chr6:41528498-41528500,chr6:41528501-41528503,chr6:41528506-41528508,chr6:41528530-41528532,chr6:41528544-41528546,chr6:41528562-41528564,chr6:41528565-41528567,chr6:41528579-41528581,chr6:41528584-41528586,chr6:41528597-41528599,chr6:41528622-41528624,chr6:41528673-41528675,chr6:415…	Internal Tissue Samples	Yes	Yes	TTTTTTTTTGGGTGTTYGATTTTAT, ATTTTYGGTTAGGGAGGGGATGGGG
chr6	42072032	42072648	GUCA1A, TAF8	chr6:42072032-42072034,chr6:42072041-42072043,chr6:42072051-42072053,chr6:42072071-42072073,chr6:42072073-42072075,chr6:42072090-42072092,chr6:42072121-42072123,chr6:42072129-42072131,chr6:42072146-42072148,chr6:42072175-42072177,chr6:42072190-42072192,chr6:42072204-42072206,chr6:42072216-42072218,chr6:42072222-42072224,chr6:42072228-42072230,chr6:42072231-42072233,chr6:42072237-42072239,chr6:420…	Internal Tissue Samples	Yes	Yes	ATTAYGTTTTTYGGTTTTTTTTATT, TTTTYGGGGTTTTAYGTYGYGTATT, YGGTAGTTGGGGYGAAGTYGTAGTT, GTGGGGTAGTTTTGGGTTTYGGTGT
chr6	50818148	50818365	TFAP2B	chr6:50818148-50818150,chr6:50818180-50818182,chr6:50818185-50818187,chr6:50818198-50818200,chr6:50818200-50818202,chr6:50818208-50818210,chr6:50818213-50818215,chr6:50818215-50818217,chr6:50818217-50818219,chr6:50818221-50818223,chr6:50818224-50818226,chr6:50818226-50818228,chr6:50818236-50818238,chr6:50818239-50818241,chr6:50818244-50818246,chr6:50818247-50818249,chr6:50818253-50818255,chr6:508…	Internal Tissue Samples	Yes	Yes	TGTYGTYGATTTTAATGYGGGTTTT, GTYGTATAYGGTTTYGGGAGTTYGT
chr6	56716258	56716537	DST, KIAA1586	chr6:56716258-56716260,chr6:56716300-56716302,chr6:56716314-56716316,chr6:56716347-56716349,chr6:56716357-56716359,chr6:56716379-56716381,chr6:56716387-56716389,chr6:56716389-56716391,chr6:56716395-56716397,chr6:56716485-56716487,chr6:56716488-56716490,chr6:56716535-56716537	Internal Tissue Samples	Yes	Yes	TTGGGTTAAATTTTYGTTTTTTTYG, AGGTGTTTTTYGGAGTTGGGGATGT
chr6	75918033	75918166	COL12A1	chr6:75918033-75918035,chr6:75918059-75918061,chr6:75918080-75918082,chr6:75918100-75918102,chr6:75918117-75918119,chr6:75918128-75918130,chr6:75918164-75918166	TCGA (https://www.cancer.gov/tcga)	No	No	GATTTTTTTYGTTATAYGTGYGGGA, TYGGAGTTGAGTAGTTATTTTTYGG
chr6	85476087	85476330	TBX18	chr6:85476087-85476089,chr6:85476091-85476093,chr6:85476131-85476133,chr6:85476146-85476148,chr6:85476170-85476172,chr6:85476196-85476198,chr6:85476206-85476208,chr6:85476209-85476211,chr6:85476230-85476232,chr6:85476248-85476250,chr6:85476270-85476272,chr6:85476295-85476297,chr6:85476310-85476312,chr6:85476328-85476330	TCGA (https://www.cancer.gov/tcga)	Yes	Yes	AATTTYGTTTYGTGGAGTYGATTTG, GGTTTTGYGATYGGTTTAGAGTTGT
chr6	85477013	85477284	TBX18	chr6:85477013-85477015,chr6:85477031-85477033,chr6:85477034-85477036,chr6:85477069-85477071,chr6:85477082-85477084,chr6:85477105-85477107,chr6:85477123-85477125,chr6:85477150-85477152,chr6:85477152-85477154,chr6:85477165-85477167,chr6:85477174-85477176,chr6:85477185-85477187,chr6:85477216-85477218,chr6:85477227-85477229,chr6:85477229-85477231,chr6:85477235-85477237,chr6:85477244-85477246,chr6:854…	TCGA (https://www.cancer.gov/tcga)	Yes	Yes	AATTGAAYGTTTTAYGTTTTYGGAT, TYGAGTTGGTTGGGYGGAGTGGTAG
chr6	99295861	99296167	POU3F2, FBXL4	chr6:99295861-99295863,chr6:99295864-99295866,chr6:99295883-99295885,chr6:99295890-99295892,chr6:99295932-99295934,chr6:99295948-99295950,chr6:99295965-99295967,chr6:99295977-99295979,chr6:99295995-99295997,chr6:99296006-99296008,chr6:99296013-99296015,chr6:99296024-99296026,chr6:99296032-99296034,chr6:99296038-99296040,chr6:99296043-99296045,chr6:99296061-99296063,chr6:99296067-99296069,chr6:992…	Internal Tissue Samples	Yes	No	AGTAYGTYGTTTTTTTTTYGGTTTT, TTGGGTGAGAGYGGAGGGTTTTTGG
chr6	100050780	100051148	PRDM13	chr6:100050780-100050782,chr6:100050790-100050792,chr6:100050796-100050798,chr6:100050800-100050802,chr6:100050811-100050813,chr6:100050831-100050833,chr6:100050854-100050856,chr6:100050858-100050860,chr6:100050886-100050888,chr6:100050917-100050919,chr6:100050963-100050965,chr6:100050972-100050974,chr6:100051018-100051020,chr6:100051021-100051023,chr6:100051025-100051027,chr6:100051032-100051034…	Internal Tissue Samples	Yes	No	GGTTTGYGGYGATTATTTAAAATAT, AATTAAYGTATYGGTTATTTAYGYG, TGGAGAATTTYGGTTAAAAGGTAAT, TGGAGAATTTYGGTTAAAAGGTAAT
chr6	106429384	106429811	PREP, PRDM1	chr6:106429384-106429386,chr6:106429388-106429390,chr6:106429402-106429404,chr6:106429407-106429409,chr6:106429413-106429415,chr6:106429427-106429429,chr6:106429435-106429437,chr6:106429442-106429444,chr6:106429457-106429459,chr6:106429476-106429478,chr6:106429479-106429481,chr6:106429481-106429483,chr6:106429490-106429492,chr6:106429493-106429495,chr6:106429513-106429515,chr6:106429531-106429533…	Internal Tissue Samples	Yes	No	TATYGTTTYGGGTATYGTATTTAYG, GGTTTGYGGGGTTTTTGGGGGYGTA
chr6	106433875	106434297	PREP, PRDM1	chr6:106433875-106433877,chr6:106433889-106433891,chr6:106433933-106433935,chr6:106433944-106433946,chr6:106433984-106433986,chr6:106433987-106433989,chr6:106433995-106433997,chr6:106434023-106434025,chr6:106434029-106434031,chr6:106434034-106434036,chr6:106434044-106434046,chr6:106434053-106434055,chr6:106434065-106434067,chr6:106434068-106434070,chr6:106434152-106434154,chr6:106434154-106434156…	Internal Tissue Samples	Yes	Yes	TYGAGGTYGTTTTTTTTTTYGYGAG, ATTYGTTTTYGGYGYGTATAYGGGT, YGAAGYGAGGAGGAGYGATTAGAGT, TGGAYGYGGGGTTTTTAGTTYGGAG
chr6	137814472	137814861	OLIG3	chr6:137814472-137814474,chr6:137814478-137814480,chr6:137814482-137814484,chr6:137814511-137814513,chr6:137814515-137814517,chr6:137814522-137814524,chr6:137814547-137814549,chr6:137814557-137814559,chr6:137814560-137814562,chr6:137814563-137814565,chr6:137814566-137814568,chr6:137814619-137814621,chr6:137814635-137814637,chr6:137814637-137814639,chr6:137814641-137814643,chr6:137814678-137814680…	Internal Tissue Samples	Yes	Yes	YGGYGGGYGYGAYGTYGATTYGTYG, GAGTGGGGAGGTYGGATGGTGTYGA
chr6	143234754	143234818	HIVEP2, GPR126	chr6:143234754-143234756,chr6:143234774-143234776,chr6:143234816-143234818	TCGA (https://www.cancer.gov/tcga)	Yes	Yes	ATYGTATTTTTATTTTTATTTYGTT, TYGATTGTAGGGGGTGTTGAATGTG
chr6	143234931	143235067	HIVEP2, GPR126	chr6:143234931-143234933,chr6:143234939-143234941,chr6:143234968-143234970,chr6:143235034-143235036,chr6:143235057-143235059,chr6:143235065-143235067	TCGA (https://www.cancer.gov/tcga)	Yes	Yes	ATYGTATTTTTATTTTTATTTYGTT, TYGATTGTAGGGGGTGTTGAATGTG
chr6	151004536	151004727	MTHFD1L, PLEKHG1	chr6:151004536-151004538,chr6:151004588-151004590,chr6:151004609-151004611,chr6:151004620-151004622,chr6:151004634-151004636,chr6:151004657-151004659,chr6:151004725-151004727	Internal Tissue Samples	Yes	Yes	TTTTATTATAGGATAGATTTTTTAG, GTGTGTGTGTGGAAGGGTGGYGTTG
chr6	163817971	163818242	PARK2, QKI	chr6:163817971-163817973,chr6:163817974-163817976,chr6:163818065-163818067,chr6:163818080-163818082,chr6:163818109-163818111,chr6:163818113-163818115,chr6:163818122-163818124,chr6:163818124-163818126,chr6:163818142-163818144,chr6:163818150-163818152,chr6:163818189-163818191,chr6:163818206-163818208,chr6:163818240-163818242	Internal Tissue Samples	Yes	Yes	TAYGYGTTTTTTTTYGGTTYGGYGT, GGGGGGTGGATAAAAGGATGAAAAG
chr6	170494223	170494454	DLL1, C6orf70	chr6:170494223-170494225,chr6:170494250-170494252,chr6:170494257-170494259,chr6:170494280-170494282,chr6:170494289-170494291,chr6:170494300-170494302,chr6:170494366-170494368,chr6:170494370-170494372,chr6:170494380-170494382,chr6:170494405-170494407,chr6:170494409-170494411,chr6:170494416-170494418,chr6:170494419-170494421,chr6:170494448-170494450,chr6:170494452-170494454	Literature (Xu et al, Nature Materials 2017)	Yes	Yes	ATTTAATTTTTTAATTATAAGTTTT, AGTTTGYGGGGTGGGGTAAAGGTGA
chr7	391393	391545	PDGFA, FAM20C	chr7:391393-391395,chr7:391420-391422,chr7:391423-391425,chr7:391434-391436,chr7:391451-391453,chr7:391460-391462,chr7:391479-391481,chr7:391482-391484,chr7:391494-391496,chr7:391543-391545	Internal Tissue Samples	Yes	Yes	YGGGTTGGTGGGGGTTGTAGAGGAA
chr7	641090	641403	PDGFA, PRKAR1B	chr7:641090-641092,chr7:641173-641175,chr7:641182-641184,chr7:641199-641201,chr7:641245-641247,chr7:641249-641251,chr7:641255-641257,chr7:641259-641261,chr7:641265-641267,chr7:641268-641270,chr7:641282-641284,chr7:641336-641338,chr7:641346-641348,chr7:641359-641361,chr7:641383-641385,chr7:641390-641392,chr7:641401-641403	Internal Tissue Samples	Yes	Yes	YGGTTTYGTTTTTATTYGTAGTTTT, GTATTTTATYGGTTYGGGGGAYGTT
chr7	1263580	1263840	ZFAND2A, UNCX	chr7:1263580-1263582,chr7:1263611-1263613,chr7:1263613-1263615,chr7:1263616-1263618,chr7:1263628-1263630,chr7:1263640-1263642,chr7:1263642-1263644,chr7:1263654-1263656,chr7:1263658-1263660,chr7:1263663-1263665,chr7:1263675-1263677,chr7:1263693-1263695,chr7:1263715-1263717,chr7:1263722-1263724,chr7:1263751-1263753,chr7:1263776-1263778,chr7:1263797-1263799,chr7:1263832-1263834,chr7:1263834-1263836,…	Internal Tissue Samples	Yes	Yes	GGAGGGTTTTTTTYGGTGYGTYGTT, TTGTTTTAAGGGTTTYGYGGYGTGG
chr7	1275139	1275365	UNCX, MICALL2	chr7:1275139-1275141,chr7:1275152-1275154,chr7:1275155-1275157,chr7:1275162-1275164,chr7:1275166-1275168,chr7:1275177-1275179,chr7:1275196-1275198,chr7:1275211-1275213,chr7:1275229-1275231,chr7:1275241-1275243,chr7:1275251-1275253,chr7:1275257-1275259,chr7:1275259-1275261,chr7:1275266-1275268,chr7:1275279-1275281,chr7:1275283-1275285,chr7:1275326-1275328,chr7:1275330-1275332,chr7:1275334-1275336,…	Internal Tissue Samples	Yes	No	YGTYGGTTYGTTYGGGATTYGATTT, AGYGGGAAGTTGGTYGAGAGGTTTT, GYGATAGTTTYGATTYGYGYGATAT, GYGATAGTTTYGATTYGYGYGATAT
chr7	1275534	1275770	UNCX, MICALL2	chr7:1275534-1275536,chr7:1275537-1275539,chr7:1275546-1275548,chr7:1275552-1275554,chr7:1275558-1275560,chr7:1275565-1275567,chr7:1275568-1275570,chr7:1275582-1275584,chr7:1275592-1275594,chr7:1275594-1275596,chr7:1275596-1275598,chr7:1275629-1275631,chr7:1275637-1275639,chr7:1275665-1275667,chr7:1275678-1275680,chr7:1275682-1275684,chr7:1275685-1275687,chr7:1275703-1275705,chr7:1275705-1275707,…	Internal Tissue Samples	Yes	No	AGYGGGAAGTTGGTYGAGAGGTTTT, GYGATAGTTTYGATTYGYGYGATAT, GYGATAGTTTYGATTYGYGYGATAT, TGGATTYGGAGGAGATYGYGYGTAA, GGAGGAGATYGYGYGTAAGGAGTTG
chr7	1595083	1595088	TMEM184A	chr7:1595083-1595085,chr7:1595086-1595088	Internal Tissue Samples	No	No	GATTYGAGTTTYGTTTTTTTTTYGG, AGGGGGAYGTYGGTTGTTTTTAGGA
chr7	4859593	4859779	PAPOLB, AP5Z1	chr7:4859593-4859595,chr7:4859621-4859623,chr7:4859644-4859646,chr7:4859652-4859654,chr7:4859666-4859668,chr7:4859691-4859693,chr7:4859733-4859735,chr7:4859762-4859764,chr7:4859777-4859779	TCGA (https://www.cancer.gov/tcga)	Yes	Yes	AGGTATATTGTTTTTTTGTTTYGGT, YGGGGATTATATGGGATTTAGTTGT
chr7	27196417	27196625	HOXA7	chr7:27196417-27196419,chr7:27196421-27196423,chr7:27196423-27196425,chr7:27196427-27196429,chr7:27196430-27196432,chr7:27196439-27196441,chr7:27196441-27196443,chr7:27196446-27196448,chr7:27196448-27196450,chr7:27196469-27196471,chr7:27196471-27196473,chr7:27196477-27196479,chr7:27196488-27196490,chr7:27196499-27196501,chr7:27196513-27196515,chr7:27196517-27196519,chr7:27196524-27196526,chr7:271…	Internal Tissue Samples	Yes	Yes	TTTYGGTTYGGYGGATYGTAGGYGT, GATTYGTTYGTTTGTTTTTTTTTTA, GYGGTTAAAGAATTYGTTYGYGTTT, YGYGGAAAAAGATTTGGAGGTTTYG
chr7	27204833	27205014	HOXA9	chr7:27204833-27204835,chr7:27204838-27204840,chr7:27204847-27204849,chr7:27204853-27204855,chr7:27204857-27204859,chr7:27204860-27204862,chr7:27204862-27204864,chr7:27204878-27204880,chr7:27204883-27204885,chr7:27204893-27204895,chr7:27204896-27204898,chr7:27204917-27204919,chr7:27204928-27204930,chr7:27204937-27204939,chr7:27204944-27204946,chr7:27204947-27204949,chr7:27204950-27204952,chr7:272…	Internal Tissue Samples	No	No	GGYGTTTATTYGATTYGTAATYGGT, TTTYGYGTTYGYGGTYGTTGAATAA, TTAGYGTYGTYGTTTGTYGGGGAGG, AAYGTTTAGTTTATTYGYGGYGTYG
chr7	27206024	27206238	HOXA9	chr7:27206024-27206026,chr7:27206032-27206034,chr7:27206043-27206045,chr7:27206072-27206074,chr7:27206075-27206077,chr7:27206077-27206079,chr7:27206081-27206083,chr7:27206088-27206090,chr7:27206095-27206097,chr7:27206103-27206105,chr7:27206109-27206111,chr7:27206111-27206113,chr7:27206113-27206115,chr7:27206122-27206124,chr7:27206158-27206160,chr7:27206164-27206166,chr7:27206171-27206173,chr7:272…	TCGA (https://www.cancer.gov/tcga)	Yes	Yes	GGTYGATTATTTTTTTYGTTYGATT, GGAGGAGTTGGTTAGGAGGGAGYGG
chr7	27225008	27225250	HOXA11	chr7:27225008-27225010,chr7:27225050-27225052,chr7:27225057-27225059,chr7:27225069-27225071,chr7:27225077-27225079,chr7:27225083-27225085,chr7:27225086-27225088,chr7:27225117-27225119,chr7:27225120-27225122,chr7:27225122-27225124,chr7:27225124-27225126,chr7:27225126-27225128,chr7:27225142-27225144,chr7:27225182-27225184,chr7:27225188-27225190,chr7:27225203-27225205,chr7:27225221-27225223,chr7:272…	Internal Tissue Samples	Yes	No	TGGGTGGGTTTTTYGAYGTTTATTT, TATGTTGGTTGGGGGGTTTTTYGGT
chr7	27244602	27245085	EVX1, HOXA13	chr7:27244602-27244604,chr7:27244608-27244610,chr7:27244611-27244613,chr7:27244618-27244620,chr7:27244620-27244622,chr7:27244626-27244628,chr7:27244630-27244632,chr7:27244656-27244658,chr7:27244672-27244674,chr7:27244701-27244703,chr7:27244703-27244705,chr7:27244713-27244715,chr7:27244722-27244724,chr7:27244754-27244756,chr7:27244771-27244773,chr7:27244779-27244781,chr7:27244786-27244788,chr7:272…	Internal Tissue Samples	Yes	No	GTTYGGTTATAGGGGGYGTTYGATT, GTTYGGTTATAGGGGGYGTTYGATT, GGTAGYGGTYGTGGTGGTGGAAGAG, GAGAATTTYGTGYGGTTGYGAYGGG
chr7	27260129	27260467	EVX1, HOXA13	chr7:27260129-27260131,chr7:27260132-27260134,chr7:27260153-27260155,chr7:27260157-27260159,chr7:27260161-27260163,chr7:27260167-27260169,chr7:27260177-27260179,chr7:27260179-27260181,chr7:27260183-27260185,chr7:27260185-27260187,chr7:27260203-27260205,chr7:27260213-27260215,chr7:27260218-27260220,chr7:27260220-27260222,chr7:27260229-27260231,chr7:27260245-27260247,chr7:27260250-27260252,chr7:272…	Internal Tissue Samples	Yes	Yes	TTYGGTTYGTTYGTTTTTYGAYGAG, ATTTTGTAGGTYGGGTYGAGGTGYG
chr7	27283472	27283676	EVX1, HIBADH	chr7:27283472-27283474,chr7:27283474-27283476,chr7:27283499-27283501,chr7:27283509-27283511,chr7:27283527-27283529,chr7:27283544-27283546,chr7:27283557-27283559,chr7:27283560-27283562,chr7:27283592-27283594,chr7:27283599-27283601,chr7:27283601-27283603,chr7:27283604-27283606,chr7:27283612-27283614,chr7:27283649-27283651,chr7:27283674-27283676	TCGA (https://www.cancer.gov/tcga)	Yes	Yes	GTAAAGGTTGGATYGYGGYGTTTYG, GGGTGTAAGAGGTATGGAGGYGYGG
chr7	29603208	29603408	PRR15	chr7:29603208-29603210,chr7:29603210-29603212,chr7:29603235-29603237,chr7:29603252-29603254,chr7:29603278-29603280,chr7:29603293-29603295,chr7:29603296-29603298,chr7:29603314-29603316,chr7:29603318-29603320,chr7:29603326-29603328,chr7:29603369-29603371,chr7:29603404-29603406,chr7:29603406-29603408	TCGA (https://www.cancer.gov/tcga)	Yes	Yes	TTGTYGTTTTTGGATTTTGGGTTTT, YGYGATGGGGTTAAGGGATAGTTGT
chr7	29605641	29606290	WIPF3, PRR15	chr7:29605641-29605643,chr7:29605649-29605651,chr7:29605671-29605673,chr7:29605679-29605681,chr7:29605690-29605692,chr7:29605695-29605697,chr7:29605705-29605707,chr7:29605710-29605712,chr7:29605754-29605756,chr7:29605807-29605809,chr7:29605827-29605829,chr7:29605848-29605850,chr7:29605868-29605870,chr7:29605872-29605874,chr7:29605881-29605883,chr7:29605896-29605898,chr7:29605921-29605923,chr7:296…	Internal Tissue Samples	Yes	Yes	TATTYGAYGTTTTATTTAYGATTTT, YGAYGATTAGGTTAGGTTYGATTYG, GTGGTAAGTYGGGGAAGGGGTGGAG, ATTTTTTYGGGGGYGTYGGYGAGTT
chr7	35293620	35293984	TBX20	chr7:35293620-35293622,chr7:35293651-35293653,chr7:35293655-35293657,chr7:35293657-35293659,chr7:35293669-35293671,chr7:35293675-35293677,chr7:35293684-35293686,chr7:35293686-35293688,chr7:35293689-35293691,chr7:35293691-35293693,chr7:35293699-35293701,chr7:35293716-35293718,chr7:35293720-35293722,chr7:35293730-35293732,chr7:35293746-35293748,chr7:35293749-35293751,chr7:35293752-35293754,chr7:352…	Internal Tissue Samples	Yes	Yes	TTYGYGTTTYGTYGTTYGYGGTTTT, TTTTGTYGYGATTGATYGAYGTTYG, TTTGGGGTTGGGGATAGTYGGGATG, GGYGGGTTTYGATATTTTGGTTTAT, GYGGYGYGGAATTAYGGATAGTGAG
chr7	35297390	35297595	TBX20	chr7:35297390-35297392,chr7:35297399-35297401,chr7:35297401-35297403,chr7:35297403-35297405,chr7:35297406-35297408,chr7:35297408-35297410,chr7:35297424-35297426,chr7:35297426-35297428,chr7:35297431-35297433,chr7:35297439-35297441,chr7:35297470-35297472,chr7:35297473-35297475,chr7:35297482-35297484,chr7:35297484-35297486,chr7:35297499-35297501,chr7:35297515-35297517,chr7:35297523-35297525,chr7:352…	Internal Tissue Samples	Yes	Yes	AYGTTTTYGAAGGATTTAGTYGGGT
chr7	55242326	55242511	LANCL2, EGFR	chr7:55242326-55242328,chr7:55242389-55242391,chr7:55242452-55242454,chr7:55242455-55242457,chr7:55242487-55242489,chr7:55242509-55242511	Internal Tissue Samples	No	No	TATTTTTTTTTATTYGGATTTTAAG
chr7	55248872	55249088	LANCL2, EGFR	chr7:55248872-55248874,chr7:55248892-55248894,chr7:55248902-55248904,chr7:55248950-55248952,chr7:55248964-55248966,chr7:55248993-55248995,chr7:55249005-55249007,chr7:55249020-55249022,chr7:55249027-55249029,chr7:55249056-55249058,chr7:55249070-55249072,chr7:55249086-55249088	Internal Tissue Samples	Yes	Yes	TTTTTYGTYGGTTTTTYGTATTYGA
chr7	55259432	55259534	LANCL2, EGFR	chr7:55259432-55259434,chr7:55259435-55259437,chr7:55259447-55259449,chr7:55259449-55259451,chr7:55259467-55259469,chr7:55259484-55259486,chr7:55259532-55259534	Internal Tissue Samples	No	No	TATTTTTTYGTYGGATTAGGGATTA, YGTYGTTTGGTGTATYGYGATTTGG
chr7	67016137	67016255	TYW1	chr7:67016137-67016139,chr7:67016156-67016158,chr7:67016162-67016164,chr7:67016172-67016174,chr7:67016197-67016199,chr7:67016200-67016202,chr7:67016207-67016209,chr7:67016234-67016236,chr7:67016236-67016238,chr7:67016243-67016245,chr7:67016253-67016255	Internal Tissue Samples	Yes	Yes	TGGGGGTAYGGTTGGTTTTGTTATA
chr7	70111546	70111758	WBSCR17	chr7:70111546-70111548,chr7:70111564-70111566,chr7:70111631-70111633,chr7:70111659-70111661,chr7:70111665-70111667,chr7:70111679-70111681,chr7:70111707-70111709,chr7:70111741-70111743,chr7:70111756-70111758	TCGA (https://www.cancer.gov/tcga)	Yes	Yes	TYGTTYGGAATTYGTYGGYGGAAYG, TGGGGATGAGTTAGTTYGTTGGAGG
chr7	70575059	70575061	WBSCR17	chr7:70575059-70575061	TCGA (https://www.cancer.gov/tcga)	No	No	GGAGGTATTGTTTTGGGAGTTGTTT, AATTTTAGGAGTTTATATAAYGAAT
chr7	71802022	71802283	CALN1	chr7:71802022-71802024,chr7:71802024-71802026,chr7:71802026-71802028,chr7:71802043-71802045,chr7:71802049-71802051,chr7:71802056-71802058,chr7:71802058-71802060,chr7:71802060-71802062,chr7:71802077-71802079,chr7:71802079-71802081,chr7:71802088-71802090,chr7:71802093-71802095,chr7:71802098-71802100,chr7:71802112-71802114,chr7:71802120-71802122,chr7:71802131-71802133,chr7:71802133-71802135,chr7:718…	TCGA (https://www.cancer.gov/tcga)	Yes	Yes	TTAYGATAGTYGTYGTTTYGGGATT, GTYGAGGTTTYGTTGGAGTTGYGYG
chr7	97361441	97361635	TAC1	chr7:97361441-97361443,chr7:97361446-97361448,chr7:97361453-97361455,chr7:97361457-97361459,chr7:97361461-97361463,chr7:97361488-97361490,chr7:97361490-97361492,chr7:97361500-97361502,chr7:97361503-97361505,chr7:97361516-97361518,chr7:97361518-97361520,chr7:97361520-97361522,chr7:97361530-97361532,chr7:97361532-97361534,chr7:97361540-97361542,chr7:97361550-97361552,chr7:97361555-97361557,chr7:973…	Internal Tissue Samples	Yes	Yes	TTTTTTYGTAATYGTAAATTTTTYG
chr7	97361747	97361815	TAC1	chr7:97361747-97361749,chr7:97361749-97361751,chr7:97361758-97361760,chr7:97361766-97361768,chr7:97361813-97361815	Internal Tissue Samples	Yes	Yes	TGAAGGTGTGGGTTGGTGGGTTAGG
chr7	98739586	98739773	SMURF1, TRRAP	chr7:98739586-98739588,chr7:98739602-98739604,chr7:98739613-98739615,chr7:98739626-98739628,chr7:98739697-98739699,chr7:98739731-98739733,chr7:98739758-98739760,chr7:98739760-98739762,chr7:98739771-98739773	Internal Tissue Samples	No	No	YGTTGAATTATYGYGTTTATATTAT, YGAGTTTGGAAAGTTTYGGAGTAGA
chr7	121950117	121950351	FEZF1, RNF133	chr7:121950117-121950119,chr7:121950152-121950154,chr7:121950197-121950199,chr7:121950219-121950221,chr7:121950249-121950251,chr7:121950253-121950255,chr7:121950265-121950267,chr7:121950270-121950272,chr7:121950281-121950283,chr7:121950283-121950285,chr7:121950286-121950288,chr7:121950291-121950293,chr7:121950304-121950306,chr7:121950322-121950324,chr7:121950327-121950329,chr7:121950336-121950338…	Internal Tissue Samples	Yes	Yes	AAGGGGATTYGTYGGTTTTYGTTTT
chr7	121950621	121950800	FEZF1, RNF133	chr7:121950621-121950623,chr7:121950637-121950639,chr7:121950652-121950654,chr7:121950656-121950658,chr7:121950659-121950661,chr7:121950665-121950667,chr7:121950683-121950685,chr7:121950687-121950689,chr7:121950694-121950696,chr7:121950703-121950705,chr7:121950706-121950708,chr7:121950708-121950710,chr7:121950711-121950713,chr7:121950720-121950722,chr7:121950731-121950733,chr7:121950734-121950736…	Internal Tissue Samples	Yes	Yes	GGYGGTTGGGAGTTGGGGYGTAATT
chr7	127991841	127992012	RBM28, PRRT4	chr7:127991841-127991843,chr7:127991850-127991852,chr7:127991853-127991855,chr7:127991865-127991867,chr7:127991895-127991897,chr7:127991907-127991909,chr7:127991917-127991919,chr7:127991923-127991925,chr7:127991929-127991931,chr7:127991933-127991935,chr7:127991935-127991937,chr7:127991938-127991940,chr7:127991940-127991942,chr7:127991942-127991944,chr7:127991945-127991947,chr7:127991957-127991959…	Internal Tissue Samples	Yes	Yes	GGATTTTTTTAGTTYGAAGTTTTYG
chr7	127992202	127992439	RBM28, PRRT4	chr7:127992202-127992204,chr7:127992213-127992215,chr7:127992224-127992226,chr7:127992226-127992228,chr7:127992229-127992231,chr7:127992233-127992235,chr7:127992235-127992237,chr7:127992239-127992241,chr7:127992270-127992272,chr7:127992289-127992291,chr7:127992315-127992317,chr7:127992319-127992321,chr7:127992321-127992323,chr7:127992329-127992331,chr7:127992348-127992350,chr7:127992351-127992353…	Internal Tissue Samples	Yes	Yes	YGTAGTTAGGTYGGTGGGGTATYGT
chr7	150329448	150329532	GIMAP6	chr7:150329448-150329450,chr7:150329485-150329487,chr7:150329530-150329532	TCGA (https://www.cancer.gov/tcga)	No	No	GAGAGTTGGGTTGGAGATTTGTTTT
chr7	150655279	150655530	KCNH2, AOC1	chr7:150655279-150655281,chr7:150655284-150655286,chr7:150655287-150655289,chr7:150655303-150655305,chr7:150655307-150655309,chr7:150655312-150655314,chr7:150655326-150655328,chr7:150655330-150655332,chr7:150655332-150655334,chr7:150655337-150655339,chr7:150655342-150655344,chr7:150655350-150655352,chr7:150655363-150655365,chr7:150655367-150655369,chr7:150655370-150655372,chr7:150655378-150655380…	Internal Tissue Samples	Yes	Yes	TYGGTATTATTATTTGTATTTGGAT, TTGYGGGGYGGAGAGTYGGGATTTA
chr7	154409595	154409721	PAXIP1, DPP6	chr7:154409595-154409597,chr7:154409598-154409600,chr7:154409679-154409681,chr7:154409708-154409710,chr7:154409719-154409721	TCGA (https://www.cancer.gov/tcga)	Yes	Yes	TTTTTTTTTYGGATATATTYGTTTG, AGGTTATYGGGAGGYGTYGTGTTTT
chr7	155302285	155302604	RBM33, EN2	chr7:155302285-155302287,chr7:155302323-155302325,chr7:155302341-155302343,chr7:155302343-155302345,chr7:155302352-155302354,chr7:155302361-155302363,chr7:155302363-155302365,chr7:155302365-155302367,chr7:155302373-155302375,chr7:155302387-155302389,chr7:155302414-155302416,chr7:155302418-155302420,chr7:155302422-155302424,chr7:155302438-155302440,chr7:155302447-155302449,chr7:155302477-155302479…	Internal Tissue Samples	Yes	No	TTTTTYGGGYGGATTTTTTATTTYG, GGGGTTGGGAGAGGAAGGGGTTTAT
chr7	156400843	156401092	SHH, C7orf13	chr7:156400843-156400845,chr7:156400857-156400859,chr7:156400876-156400878,chr7:156400880-156400882,chr7:156400925-156400927,chr7:156400935-156400937,chr7:156400937-156400939,chr7:156400940-156400942,chr7:156400950-156400952,chr7:156400966-156400968,chr7:156400980-156400982,chr7:156400984-156400986,chr7:156400989-156400991,chr7:156401023-156401025,chr7:156401043-156401045,chr7:156401051-156401053…	TCGA (https://www.cancer.gov/tcga)	Yes	Yes	TTTTTTYGTTTATTTAGGGTTYGTT, GTAGTTYGGTGGGTTTYGYGGYGTT
chr7	156796722	156797308	MNX1, NOM1	chr7:156796722-156796724,chr7:156796740-156796742,chr7:156796743-156796745,chr7:156796749-156796751,chr7:156796752-156796754,chr7:156796756-156796758,chr7:156796765-156796767,chr7:156796845-156796847,chr7:156796855-156796857,chr7:156796859-156796861,chr7:156796865-156796867,chr7:156796867-156796869,chr7:156796878-156796880,chr7:156796898-156796900,chr7:156796913-156796915,chr7:156796926-156796928…	Internal Tissue Samples	Yes	No	AGAGGATYGGGGTTTTTTTTGTTYG, GYGTTTTTGTYGTYGTTTGAYGTYG, ATGGYGTTGGGTTTGGTTGYGGTGA, GGGTYGGGGTYGAGGAGAGAGAGAA
chr7	156798401	156798722	MNX1, NOM1	chr7:156798401-156798403,chr7:156798405-156798407,chr7:156798411-156798413,chr7:156798428-156798430,chr7:156798435-156798437,chr7:156798444-156798446,chr7:156798446-156798448,chr7:156798449-156798451,chr7:156798459-156798461,chr7:156798461-156798463,chr7:156798467-156798469,chr7:156798470-156798472,chr7:156798473-156798475,chr7:156798489-156798491,chr7:156798498-156798500,chr7:156798501-156798503…	Internal Tissue Samples	Yes	Yes	YGGGATTTTATYGTTATYGGTTAAA, GYGGGTATAAGYGGGYGTGAGAAAT
chr7	156810853	156811073	UBE3C, MNX1	chr7:156810853-156810855,chr7:156810856-156810858,chr7:156810876-156810878,chr7:156810883-156810885,chr7:156810885-156810887,chr7:156810890-156810892,chr7:156810899-156810901,chr7:156810915-156810917,chr7:156810940-156810942,chr7:156810948-156810950,chr7:156810960-156810962,chr7:156810966-156810968,chr7:156810971-156810973,chr7:156810978-156810980,chr7:156811008-156811010,chr7:156811033-156811035…	Internal Tissue Samples	Yes	Yes	GTYGTAYGGGTYGATATTYGGGGTT
chr7	156811251	156811441	UBE3C, MNX1	chr7:156811251-156811253,chr7:156811264-156811266,chr7:156811266-156811268,chr7:156811302-156811304,chr7:156811337-156811339,chr7:156811353-156811355,chr7:156811361-156811363,chr7:156811386-156811388,chr7:156811391-156811393,chr7:156811421-156811423,chr7:156811430-156811432,chr7:156811439-156811441	Internal Tissue Samples	Yes	Yes	AGAGYGGTTAGTTTAGGYGYGGGGT
chr7	157478278	157478491	DNAJB6, PTPRN2	chr7:157478278-157478280,chr7:157478292-157478294,chr7:157478302-157478304,chr7:157478336-157478338,chr7:157478339-157478341,chr7:157478348-157478350,chr7:157478353-157478355,chr7:157478358-157478360,chr7:157478362-157478364,chr7:157478364-157478366,chr7:157478366-157478368,chr7:157478372-157478374,chr7:157478378-157478380,chr7:157478405-157478407,chr7:157478407-157478409,chr7:157478450-157478452…	TCGA (https://www.cancer.gov/tcga)	Yes	Yes	GTYGTTTTTGGGTTTTTTTTTYGGT, YGGGGTTAGTYGAGGTTGTTTTTAG
chr8	686980	687150	DLGAP2, TDRP	chr8:686980-686982,chr8:686985-686987,chr8:687002-687004,chr8:687011-687013,chr8:687019-687021,chr8:687041-687043,chr8:687044-687046,chr8:687055-687057,chr8:687061-687063,chr8:687070-687072,chr8:687074-687076,chr8:687088-687090,chr8:687093-687095,chr8:687100-687102,chr8:687111-687113,chr8:687113-687115,chr8:687119-687121,chr8:687122-687124,chr8:687125-687127,chr8:687141-687143,chr8:687148-687150	Internal Tissue Samples	Yes	Yes	AGGTTTGYGTTTTTYGYGGGAGTTT, GATYGTTYGATGYGATTTTTTTTAT, AYGTGGTTAGGGTGGTTGATTTTTT
chr8	687364	687587	DLGAP2, TDRP	chr8:687364-687366,chr8:687370-687372,chr8:687373-687375,chr8:687383-687385,chr8:687392-687394,chr8:687402-687404,chr8:687406-687408,chr8:687408-687410,chr8:687415-687417,chr8:687418-687420,chr8:687424-687426,chr8:687426-687428,chr8:687428-687430,chr8:687431-687433,chr8:687433-687435,chr8:687443-687445,chr8:687454-687456,chr8:687457-687459,chr8:687465-687467,chr8:687477-687479,chr8:687486-687488,…	Internal Tissue Samples	Yes	Yes	AAGGTTGATTTTGTTYGGGGGYGAT, GAGYGTTTAATTTTAGTTATGTAGG
chr8	3549494	3549784	NONE	chr8:3549494-3549496,chr8:3549554-3549556,chr8:3549564-3549566,chr8:3549578-3549580,chr8:3549600-3549602,chr8:3549650-3549652,chr8:3549668-3549670,chr8:3549711-3549713,chr8:3549772-3549774,chr8:3549782-3549784	TCGA (https://www.cancer.gov/tcga)	Yes	Yes	ATYGTYGATTTTATTTTTTGGGTTT, GGAGAGGTTTGGGGAAGTTATTGTA
chr8	10000884	10001116	PRSS55, MSRA	chr8:10000884-10000886,chr8:10000935-10000937,chr8:10000962-10000964,chr8:10000967-10000969,chr8:10000988-10000990,chr8:10001007-10001009,chr8:10001035-10001037,chr8:10001047-10001049,chr8:10001090-10001092,chr8:10001095-10001097,chr8:10001114-10001116	TCGA (https://www.cancer.gov/tcga)	No	No	TGTTTTTTTTATTGTTTTTYGTTGG
chr8	10588882	10589207	SOX7	chr8:10588882-10588884,chr8:10588887-10588889,chr8:10588894-10588896,chr8:10588937-10588939,chr8:10588941-10588943,chr8:10588945-10588947,chr8:10588947-10588949,chr8:10588950-10588952,chr8:10588958-10588960,chr8:10588991-10588993,chr8:10589002-10589004,chr8:10589006-10589008,chr8:10589008-10589010,chr8:10589015-10589017,chr8:10589033-10589035,chr8:10589059-10589061,chr8:10589061-10589063,chr8:105…	Internal Tissue Samples	Yes	Yes	TYGGTTTATTGTTTTTTYGAYGTTA, TAYGGTYGYGAATATATTTTYGYGT, TAYGGTYGYGAATATATTTTYGYGT, TGTAGATYGATYGTGYGYGTYGGGT, YGYGTYGGGTTTAYGTGTAGTTTGG, YGYGTYGGGTTTAYGTGTAGTTTGG
chr8	20375577	20375803	LZTS1	chr8:20375577-20375579,chr8:20375586-20375588,chr8:20375595-20375597,chr8:20375605-20375607,chr8:20375608-20375610,chr8:20375663-20375665,chr8:20375712-20375714,chr8:20375758-20375760,chr8:20375769-20375771,chr8:20375782-20375784,chr8:20375789-20375791,chr8:20375801-20375803	Literature (Xu et al, Nature Materials 2017)	Yes	Yes	TTTAGTAAGAGTYGTTTTATAAGGT, GGAAAAGGGTGTGGTAAGAGGAGGA
chr8	22876025	22876275	RHOBTB2, TNFRSF10B	chr8:22876025-22876027,chr8:22876053-22876055,chr8:22876070-22876072,chr8:22876098-22876100,chr8:22876148-22876150,chr8:22876156-22876158,chr8:22876177-22876179,chr8:22876273-22876275	TCGA (https://www.cancer.gov/tcga)	Yes	Yes	AGTTTYGGTYGATYGTTTTAGTTTT, GAGGGTTGGTGATTGAGGGGTTYGG
chr8	23563997	23564326	NKX2-6	chr8:23563997-23563999,chr8:23564007-23564009,chr8:23564013-23564015,chr8:23564015-23564017,chr8:23564024-23564026,chr8:23564030-23564032,chr8:23564032-23564034,chr8:23564043-23564045,chr8:23564047-23564049,chr8:23564049-23564051,chr8:23564058-23564060,chr8:23564075-23564077,chr8:23564095-23564097,chr8:23564113-23564115,chr8:23564119-23564121,chr8:23564128-23564130,chr8:23564134-23564136,chr8:235…	Internal Tissue Samples	Yes	Yes	TTTTTTTTYGYGATAGATTTTGYGA, GAAGGGGGTGGAGGTGAYGGGGTTT
chr8	25907746	25907977	EBF2	chr8:25907746-25907748,chr8:25907751-25907753,chr8:25907753-25907755,chr8:25907756-25907758,chr8:25907768-25907770,chr8:25907795-25907797,chr8:25907799-25907801,chr8:25907813-25907815,chr8:25907817-25907819,chr8:25907820-25907822,chr8:25907823-25907825,chr8:25907837-25907839,chr8:25907847-25907849,chr8:25907865-25907867,chr8:25907873-25907875,chr8:25907879-25907881,chr8:25907883-25907885,chr8:259…	TCGA (https://www.cancer.gov/tcga)	Yes	No	TTTTTTTYGTYGGTTTAATTTTTAT, GYGGAGGTGTGAGYGATGTGTTGAT
chr8	38757725	38758112	PLEKHA2	chr8:38757725-38757727,chr8:38757771-38757773,chr8:38757774-38757776,chr8:38757784-38757786,chr8:38757809-38757811,chr8:38757858-38757860,chr8:38757870-38757872,chr8:38757877-38757879,chr8:38757898-38757900,chr8:38757901-38757903,chr8:38757920-38757922,chr8:38757928-38757930,chr8:38757935-38757937,chr8:38757937-38757939,chr8:38757966-38757968,chr8:38757975-38757977,chr8:38758051-38758053,chr8:387…	Internal Tissue Samples	Yes	Yes	TTTTTTYGAYGATAYGYGTTTAGGG, AATGAGATAGYGTAGGGGYGGGATT
chr8	55370708	55370863	SOX17	chr8:55370708-55370710,chr8:55370714-55370716,chr8:55370721-55370723,chr8:55370730-55370732,chr8:55370751-55370753,chr8:55370753-55370755,chr8:55370760-55370762,chr8:55370762-55370764,chr8:55370772-55370774,chr8:55370796-55370798,chr8:55370801-55370803,chr8:55370814-55370816,chr8:55370835-55370837,chr8:55370840-55370842,chr8:55370843-55370845,chr8:55370846-55370848,chr8:55370853-55370855,chr8:553…	Internal Tissue Samples	Yes	Yes	TYGGTTAYGAGGYGATAAGYGGTYG, YGYGGTYGYGYGGGTYGGYGGATTT, YGYGGTYGYGYGGGTYGGYGGATTT
chr8	55379519	55379958	RP1, SOX17	chr8:55379519-55379521,chr8:55379565-55379567,chr8:55379567-55379569,chr8:55379572-55379574,chr8:55379578-55379580,chr8:55379582-55379584,chr8:55379590-55379592,chr8:55379598-55379600,chr8:55379601-55379603,chr8:55379607-55379609,chr8:55379616-55379618,chr8:55379619-55379621,chr8:55379637-55379639,chr8:55379642-55379644,chr8:55379644-55379646,chr8:55379651-55379653,chr8:55379656-55379658,chr8:553…	Internal Tissue Samples	Yes	Yes	GAGGYGGTTTGYGTTTTTTTTTTTT, GAGGYGGTTTGYGTTTTTTTTTTTT, TYGTTGGATYGGYGGTAGYGTTGGT, AGGTTTGGAGYGTYGTGAGTAGGTT
chr8	55382639	55382877	RP1, SOX17	chr8:55382639-55382641,chr8:55382648-55382650,chr8:55382673-55382675,chr8:55382680-55382682,chr8:55382683-55382685,chr8:55382688-55382690,chr8:55382690-55382692,chr8:55382701-55382703,chr8:55382725-55382727,chr8:55382736-55382738,chr8:55382740-55382742,chr8:55382742-55382744,chr8:55382746-55382748,chr8:55382748-55382750,chr8:55382760-55382762,chr8:55382781-55382783,chr8:55382783-55382785,chr8:553…	Internal Tissue Samples	Yes	Yes	YGTTTYGTATTYGTTATTATYGTTA, TTTAGYGAGGTGGGYGTAGGAGGAG
chr8	56901630	56901792	RPS20, LYN	chr8:56901630-56901632,chr8:56901700-56901702,chr8:56901705-56901707,chr8:56901731-56901733,chr8:56901740-56901742,chr8:56901790-56901792	Internal Tissue Samples	Yes	Yes	TGGTGGTAGTAGTYGGGTATGTGTG
chr8	70946890	70947123	SLCO5A1, PRDM14	chr8:70946890-70946892,chr8:70946895-70946897,chr8:70946912-70946914,chr8:70946915-70946917,chr8:70946918-70946920,chr8:70946938-70946940,chr8:70946943-70946945,chr8:70946945-70946947,chr8:70946947-70946949,chr8:70946949-70946951,chr8:70946952-70946954,chr8:70946963-70946965,chr8:70946969-70946971,chr8:70946975-70946977,chr8:70946989-70946991,chr8:70946998-70947000,chr8:70947008-70947010,chr8:709…	Internal Tissue Samples	Yes	Yes	TTTTTTTYGTGGTTYGTTTTTTTTT, TGTAGGAAGGGYGTYGGYGTTATTG
chr8	70981902	70982155	SLCO5A1, PRDM14	chr8:70981902-70981904,chr8:70981915-70981917,chr8:70981920-70981922,chr8:70981934-70981936,chr8:70981959-70981961,chr8:70981993-70981995,chr8:70982002-70982004,chr8:70982011-70982013,chr8:70982013-70982015,chr8:70982026-70982028,chr8:70982038-70982040,chr8:70982041-70982043,chr8:70982067-70982069,chr8:70982081-70982083,chr8:70982097-70982099,chr8:70982103-70982105,chr8:70982107-70982109,chr8:709…	Internal Tissue Samples	Yes	No	GGTTTTTYGTYGGGYGTTTTGGATT, GGTTYGTAYGTTAGGGTTTTATYGA, GGGGTATGGYGGGGGTAGTAGAYGT, GGGGTATGGYGGGGGTAGTAGAYGT
chr8	70984269	70984560	PRDM14	chr8:70984269-70984271,chr8:70984293-70984295,chr8:70984325-70984327,chr8:70984328-70984330,chr8:70984343-70984345,chr8:70984354-70984356,chr8:70984363-70984365,chr8:70984377-70984379,chr8:70984388-70984390,chr8:70984392-70984394,chr8:70984420-70984422,chr8:70984425-70984427,chr8:70984430-70984432,chr8:70984434-70984436,chr8:70984436-70984438,chr8:70984443-70984445,chr8:70984475-70984477,chr8:709…	Internal Tissue Samples	Yes	Yes	GTYGGTTTTTYGTTYGTTTTTTGGA, AGAAAGAAGYGTYGAGGGTGGGGGA
chr8	92607187	92607387	SLC26A7, RUNX1T1	chr8:92607187-92607189,chr8:92607203-92607205,chr8:92607259-92607261,chr8:92607271-92607273,chr8:92607332-92607334,chr8:92607341-92607343,chr8:92607364-92607366,chr8:92607385-92607387	Internal Tissue Samples	Yes	Yes	TTTTTTTGTGTATTTYGTTATTTTA, GYGGTTGGATGTGAGGGYGATTTGG
chr8	97171939	97172197	GDF6	chr8:97171939-97171941,chr8:97171959-97171961,chr8:97171971-97171973,chr8:97171980-97171982,chr8:97171982-97171984,chr8:97171984-97171986,chr8:97171987-97171989,chr8:97172008-97172010,chr8:97172011-97172013,chr8:97172014-97172016,chr8:97172018-97172020,chr8:97172020-97172022,chr8:97172056-97172058,chr8:97172127-97172129,chr8:97172141-97172143,chr8:97172149-97172151,chr8:97172170-97172172,chr8:971…	Internal Tissue Samples	Yes	Yes	GTTYGTTTATTTGGGTYGATTTTTT, TGTGGGATTTTTTAGTGTYGGTTTT
chr8	99960437	99960615	VPS13B, OSR2	chr8:99960437-99960439,chr8:99960448-99960450,chr8:99960453-99960455,chr8:99960497-99960499,chr8:99960499-99960501,chr8:99960502-99960504,chr8:99960508-99960510,chr8:99960518-99960520,chr8:99960521-99960523,chr8:99960533-99960535,chr8:99960541-99960543,chr8:99960543-99960545,chr8:99960552-99960554,chr8:99960563-99960565,chr8:99960565-99960567,chr8:99960568-99960570,chr8:99960574-99960576,chr8:999…	Internal Tissue Samples	Yes	No	GGATTTTTGTTATTTAATTGTTTAT, GGATTTTTGTTATTTAATTGTTTAT, GGGTTTTYGGTATTTTTTTGAYGTA
chr8	99960752	99960942	VPS13B, OSR2	chr8:99960752-99960754,chr8:99960760-99960762,chr8:99960767-99960769,chr8:99960781-99960783,chr8:99960793-99960795,chr8:99960798-99960800,chr8:99960821-99960823,chr8:99960842-99960844,chr8:99960844-99960846,chr8:99960848-99960850,chr8:99960877-99960879,chr8:99960891-99960893,chr8:99960893-99960895,chr8:99960920-99960922,chr8:99960933-99960935,chr8:99960940-99960942	Internal Tissue Samples	Yes	No	GGGTTTTYGGTATTTTTTTGAYGTA, TAGGTTTGGGGAGGGTGGGTTGGGT, TAGGTTTGGGGAGGGTGGGTTGGGT, TAGGTTTGGGGAGGGTGGGTTGGGT
chr8	99986545	99987001	VPS13B, OSR2	chr8:99986545-99986547,chr8:99986553-99986555,chr8:99986557-99986559,chr8:99986577-99986579,chr8:99986587-99986589,chr8:99986599-99986601,chr8:99986602-99986604,chr8:99986609-99986611,chr8:99986632-99986634,chr8:99986642-99986644,chr8:99986648-99986650,chr8:99986654-99986656,chr8:99986659-99986661,chr8:99986664-99986666,chr8:99986675-99986677,chr8:99986684-99986686,chr8:99986692-99986694,chr8:999…	Internal Tissue Samples	Yes	Yes	GGGGYGAGGTAGAGTTTAYGTTTAG, YGTTTTTYGTTTTTTTAYGTTTATT, TYGGTGAGGYGTTYGGTATGGATTG, GGGTTTTGYGGGAGGAGGAGAGGGT
chr8	104384507	104384701	CTHRC1	chr8:104384507-104384509,chr8:104384517-104384519,chr8:104384548-104384550,chr8:104384583-104384585,chr8:104384674-104384676,chr8:104384696-104384698,chr8:104384699-104384701	Internal Tissue Samples	No	No	GTTTAGGAATTTTTTAATYGYGGTT, TGGGGTTGGTGGTTAYGTTTGTTTG
chr8	105478837	105479017	DPYS	chr8:105478837-105478839,chr8:105478845-105478847,chr8:105478854-105478856,chr8:105478856-105478858,chr8:105478861-105478863,chr8:105478867-105478869,chr8:105478869-105478871,chr8:105478872-105478874,chr8:105478877-105478879,chr8:105478904-105478906,chr8:105478907-105478909,chr8:105478915-105478917,chr8:105478917-105478919,chr8:105478944-105478946,chr8:105478955-105478957,chr8:105478964-105478966…	Internal Tissue Samples	Yes	No	GYGAGGAYGTTTYGAYGTTTAGGAG
chr8	105479173	105479259	DPYS	chr8:105479173-105479175,chr8:105479178-105479180,chr8:105479185-105479187,chr8:105479187-105479189,chr8:105479205-105479207,chr8:105479210-105479212,chr8:105479214-105479216,chr8:105479247-105479249,chr8:105479257-105479259	Internal Tissue Samples	No	No	GGGTTTTATTYGGTTYGGGTTGYGT
chr8	116679722	116679936	TRPS1	chr8:116679722-116679724,chr8:116679743-116679745,chr8:116679762-116679764,chr8:116679764-116679766,chr8:116679766-116679768,chr8:116679776-116679778,chr8:116679785-116679787,chr8:116679790-116679792,chr8:116679823-116679825,chr8:116679829-116679831,chr8:116679833-116679835,chr8:116679860-116679862,chr8:116679876-116679878,chr8:116679880-116679882,chr8:116679899-116679901,chr8:116679909-116679911…	Internal Tissue Samples	Yes	Yes	TYGATTYGAGATTTTTTTYGTTTAT, TTGAGGYGGGTGTATTAAGGGATGT
chr8	142850510	142850672	PTP4A3, TSNARE1	chr8:142850510-142850512,chr8:142850535-142850537,chr8:142850561-142850563,chr8:142850597-142850599,chr8:142850616-142850618,chr8:142850631-142850633,chr8:142850643-142850645,chr8:142850664-142850666,chr8:142850670-142850672	Internal Tissue Samples	No	No	AGYGGAYGYGATAYGAAGGTGAGTT, AYGTTTGGAAGTTTAGGGGTTGATT
chr8	143667537	143667764	ARC, BAI1	chr8:143667537-143667539,chr8:143667550-143667552,chr8:143667612-143667614,chr8:143667620-143667622,chr8:143667628-143667630,chr8:143667637-143667639,chr8:143667731-143667733,chr8:143667762-143667764	Internal Tissue Samples	Yes	Yes	AGAAGTTGGTYGGGTGTAGGTTGYG
chr8	145105504	145106417	OPLAH, SPATC1	chr8:145105504-145105506,chr8:145105533-145105535,chr8:145105535-145105537,chr8:145105556-145105558,chr8:145105559-145105561,chr8:145105569-145105571,chr8:145105571-145105573,chr8:145105600-145105602,chr8:145105620-145105622,chr8:145105625-145105627,chr8:145105645-145105647,chr8:145105648-145105650,chr8:145105651-145105653,chr8:145105673-145105675,chr8:145105683-145105685,chr8:145105699-145105701…	Internal Tissue Samples	Yes	Yes	GTTTTTAYGAGTYGYGTTAGGGATT, AGGTTTYGGGATTATTTTTTYGTTA, GGGGGAGGGTATTTTYGTYGGTTGG, TTTYGTTTTTAGTTTAATTTTTAGT, GGTGGTTGGGTTTGYGGTATTGGGA, GGTGGTTGGGTTTGYGGTATTGGGA, GGTGTGYGGGTYGTYGTTATYGATA, TTYGGGAAAGGTTAGTGTTTGYGGG
chr9	1042341	1042870	DMRT2, DMRT3	chr9:1042341-1042343,chr9:1042417-1042419,chr9:1042425-1042427,chr9:1042441-1042443,chr9:1042451-1042453,chr9:1042460-1042462,chr9:1042501-1042503,chr9:1042514-1042516,chr9:1042521-1042523,chr9:1042527-1042529,chr9:1042544-1042546,chr9:1042548-1042550,chr9:1042622-1042624,chr9:1042628-1042630,chr9:1042644-1042646,chr9:1042655-1042657,chr9:1042657-1042659,chr9:1042662-1042664,chr9:1042665-1042667,…	Internal Tissue Samples	Yes	Yes	TYGTTAGTTTTTTTTTGTTATTAGT, TYGTTAGTTTTTTTTTGTTATTAGT, ATATTTTTTTTGTGYGGTTAGGYGT, ATYGTYGAATTYGTTGGAGAAGYGG, GGAAGTYGGGGGYGTTGGGTTTTAG, GGYGTTTGGTTAYGTYGTYGGTTGA
chr9	13323138	13323350	MPDZ, NFIB	chr9:13323138-13323140,chr9:13323161-13323163,chr9:13323171-13323173,chr9:13323182-13323184,chr9:13323184-13323186,chr9:13323203-13323205,chr9:13323206-13323208,chr9:13323218-13323220,chr9:13323237-13323239,chr9:13323247-13323249,chr9:13323299-13323301,chr9:13323302-13323304,chr9:13323308-13323310,chr9:13323320-13323322,chr9:13323345-13323347,chr9:13323348-13323350	TCGA (https://www.cancer.gov/tcga)	Yes	Yes	GGTTGTTTTTTYGATTATTTTTYGT, GGTYGTTTTTGTGGTGATTTYGTYG
chr9	14346833	14347127	NFIB, ZDHHC21	chr9:14346833-14346835,chr9:14346876-14346878,chr9:14346896-14346898,chr9:14346904-14346906,chr9:14346913-14346915,chr9:14346950-14346952,chr9:14346958-14346960,chr9:14346962-14346964,chr9:14347002-14347004,chr9:14347016-14347018,chr9:14347022-14347024,chr9:14347024-14347026,chr9:14347050-14347052,chr9:14347062-14347064,chr9:14347066-14347068,chr9:14347069-14347071,chr9:14347071-14347073,chr9:143…	TCGA (https://www.cancer.gov/tcga)	Yes	Yes	TTATTTTYGGTTTTYGAGGGATYGG, GTTTYGGGTGAGGGTGGGGTAAGAG
chr9	19788614	19788770	SLC24A2	chr9:19788614-19788616,chr9:19788624-19788626,chr9:19788626-19788628,chr9:19788635-19788637,chr9:19788638-19788640,chr9:19788655-19788657,chr9:19788693-19788695,chr9:19788710-19788712,chr9:19788715-19788717,chr9:19788744-19788746,chr9:19788756-19788758,chr9:19788768-19788770	Internal Tissue Samples	Yes	Yes	TTTATYGAGAYGGTATTTATATTYG
chr9	19789005	19789196	SLC24A2	chr9:19789005-19789007,chr9:19789012-19789014,chr9:19789023-19789025,chr9:19789039-19789041,chr9:19789050-19789052,chr9:19789053-19789055,chr9:19789058-19789060,chr9:19789067-19789069,chr9:19789074-19789076,chr9:19789081-19789083,chr9:19789084-19789086,chr9:19789106-19789108,chr9:19789113-19789115,chr9:19789122-19789124,chr9:19789128-19789130,chr9:19789133-19789135,chr9:19789135-19789137,chr9:197…	Internal Tissue Samples	Yes	Yes	YGTTAGTYGGGTTGGGTTYGGGAGG
chr9	27690516	27690698	C9orf72, LINGO2	chr9:27690516-27690518,chr9:27690552-27690554,chr9:27690569-27690571,chr9:27690575-27690577,chr9:27690578-27690580,chr9:27690587-27690589,chr9:27690617-27690619,chr9:27690652-27690654,chr9:27690668-27690670,chr9:27690675-27690677,chr9:27690679-27690681,chr9:27690696-27690698	TCGA (https://www.cancer.gov/tcga)	Yes	Yes	AAGGAGTTATYGGGGAGGAGTTAAG
chr9	36986083	36986751	PAX5, MELK	chr9:36986083-36986085,chr9:36986086-36986088,chr9:36986092-36986094,chr9:36986097-36986099,chr9:36986100-36986102,chr9:36986102-36986104,chr9:36986116-36986118,chr9:36986130-36986132,chr9:36986137-36986139,chr9:36986140-36986142,chr9:36986142-36986144,chr9:36986146-36986148,chr9:36986148-36986150,chr9:36986155-36986157,chr9:36986163-36986165,chr9:36986178-36986180,chr9:36986211-36986213,chr9:369…	Internal Tissue Samples	Yes	Yes	TYGGGYGTYGTYGGTTTTTTTYGGG, TYGGGYGTYGTYGGTTTTTTTYGGG, GTTAGYGTTGGGATTTGTAGGGYGT, GTTAGYGTTGGGATTTGTAGGGYGT, GTTTTTTYGGTTTTAGGGAYGTTTT
chr9	36986898	36987141	PAX5, MELK	chr9:36986898-36986900,chr9:36986914-36986916,chr9:36986922-36986924,chr9:36986983-36986985,chr9:36987000-36987002,chr9:36987008-36987010,chr9:36987015-36987017,chr9:36987051-36987053,chr9:36987073-36987075,chr9:36987090-36987092,chr9:36987133-36987135,chr9:36987139-36987141	Internal Tissue Samples	Yes	Yes	GGTTYGAAGGAGATGGTGGTYGGGG
chr9	82188922	82189046	TLE4	chr9:82188922-82188924,chr9:82188945-82188947,chr9:82188962-82188964,chr9:82188982-82188984,chr9:82189044-82189046	TCGA (https://www.cancer.gov/tcga)	No	No	YGAAATTGGGGAGATTTGGAAAAYG
chr9	100616259	100616670	FOXE1	chr9:100616259-100616261,chr9:100616261-100616263,chr9:100616264-100616266,chr9:100616269-100616271,chr9:100616282-100616284,chr9:100616302-100616304,chr9:100616307-100616309,chr9:100616309-100616311,chr9:100616314-100616316,chr9:100616318-100616320,chr9:100616322-100616324,chr9:100616325-100616327,chr9:100616328-100616330,chr9:100616334-100616336,chr9:100616346-100616348,chr9:100616348-100616350…	TCGA (https://www.cancer.gov/tcga)	Yes	Yes	GGTTTATTTATTTTTTTAGGTTYGT, YGAGGTYGGTYGTTYGGGTAAGGGT
chr9	120507170	120507467	TLR4	chr9:120507170-120507172,chr9:120507178-120507180,chr9:120507227-120507229,chr9:120507234-120507236,chr9:120507246-120507248,chr9:120507251-120507253,chr9:120507333-120507335,chr9:120507335-120507337,chr9:120507341-120507343,chr9:120507348-120507350,chr9:120507350-120507352,chr9:120507352-120507354,chr9:120507356-120507358,chr9:120507360-120507362,chr9:120507364-120507366,chr9:120507383-120507385…	Internal Tissue Samples	Yes	Yes	AGGTATYGYGATTATTTTTGTYGGA, GGGGTTTAGGGAGTYGYGGTTAYGG
chr9	126778344	126778602	NEK6, LHX2	chr9:126778344-126778346,chr9:126778358-126778360,chr9:126778363-126778365,chr9:126778396-126778398,chr9:126778410-126778412,chr9:126778422-126778424,chr9:126778441-126778443,chr9:126778450-126778452,chr9:126778456-126778458,chr9:126778465-126778467,chr9:126778469-126778471,chr9:126778475-126778477,chr9:126778481-126778483,chr9:126778498-126778500,chr9:126778500-126778502,chr9:126778503-126778505…	TCGA (https://www.cancer.gov/tcga)	Yes	Yes	GGTYGYGTTTYGGTTYGGAYGAGGT, TTTTGGYGTTTGTTGGGGTGAGGGT
chr9	127265692	127265900	NR5A1, GPR144	chr9:127265692-127265694,chr9:127265703-127265705,chr9:127265718-127265720,chr9:127265721-127265723,chr9:127265728-127265730,chr9:127265745-127265747,chr9:127265747-127265749,chr9:127265751-127265753,chr9:127265754-127265756,chr9:127265763-127265765,chr9:127265769-127265771,chr9:127265772-127265774,chr9:127265777-127265779,chr9:127265780-127265782,chr9:127265782-127265784,chr9:127265806-127265808…	TCGA (https://www.cancer.gov/tcga)	Yes	Yes	YGGTTYGYGTTTTTGAYGTGGTTTG, GTTTGYGGAGGGATAGYGGGTTAGG
chr9	132650647	132650877	USP20, FNBP1	chr9:132650647-132650649,chr9:132650653-132650655,chr9:132650659-132650661,chr9:132650733-132650735,chr9:132650763-132650765,chr9:132650776-132650778,chr9:132650799-132650801,chr9:132650819-132650821,chr9:132650832-132650834,chr9:132650844-132650846,chr9:132650863-132650865,chr9:132650875-132650877	Internal Tissue Samples	Yes	Yes	TTTTTTTTGAYGTTTGGYGAGTTTT
chr9	132651024	132651124	USP20, FNBP1	chr9:132651024-132651026,chr9:132651122-132651124	Internal Tissue Samples	Yes	Yes	AGTTGTTTYGGAAGGGTGGTGTGTG
chr9	133771498	133771758	QRFP	chr9:133771498-133771500,chr9:133771530-133771532,chr9:133771599-133771601,chr9:133771615-133771617,chr9:133771622-133771624,chr9:133771624-133771626,chr9:133771647-133771649,chr9:133771666-133771668,chr9:133771699-133771701,chr9:133771756-133771758	TCGA (https://www.cancer.gov/tcga)	Yes	Yes	TGGGTTTTATAYGTTATTTTTTTYG, TYGGAGAGGATATGGGGTGGGTGGA
chr9	135462414	135462593	GTF3C4, BARHL1	chr9:135462414-135462416,chr9:135462416-135462418,chr9:135462425-135462427,chr9:135462428-135462430,chr9:135462432-135462434,chr9:135462434-135462436,chr9:135462437-135462439,chr9:135462455-135462457,chr9:135462464-135462466,chr9:135462479-135462481,chr9:135462489-135462491,chr9:135462499-135462501,chr9:135462505-135462507,chr9:135462509-135462511,chr9:135462515-135462517,chr9:135462518-135462520…	Internal Tissue Samples	Yes	Yes	GAGYGTTTTYGGYGAGAGTTTGTTT
chr9	135462728	135462909	GTF3C4, BARHL1	chr9:135462728-135462730,chr9:135462732-135462734,chr9:135462734-135462736,chr9:135462763-135462765,chr9:135462768-135462770,chr9:135462783-135462785,chr9:135462790-135462792,chr9:135462792-135462794,chr9:135462796-135462798,chr9:135462806-135462808,chr9:135462820-135462822,chr9:135462831-135462833,chr9:135462839-135462841,chr9:135462843-135462845,chr9:135462860-135462862,chr9:135462870-135462872…	Internal Tissue Samples	No	No	GTAGTGAAGGAGGAGGGYGATYGYG
chr9	139428174	139428388	SEC16A, NOTCH1	chr9:139428174-139428176,chr9:139428184-139428186,chr9:139428276-139428278,chr9:139428318-139428320,chr9:139428320-139428322,chr9:139428352-139428354,chr9:139428356-139428358,chr9:139428383-139428385,chr9:139428386-139428388	Internal Tissue Samples	No	No	GTTTTTYGGTGTYGTTTTTTTGGAT
chr9	139428562	139428679	SEC16A, NOTCH1	chr9:139428562-139428564,chr9:139428569-139428571,chr9:139428592-139428594,chr9:139428610-139428612,chr9:139428677-139428679	Internal Tissue Samples	Yes	Yes	TGAGGGTTTTTGGGATGTGGYGGGA
chr10	555353	555459	DIP2C, ZMYND11	chr10:555353-555355,chr10:555355-555357,chr10:555375-555377,chr10:555404-555406,chr10:555434-555436,chr10:555445-555447,chr10:555452-555454,chr10:555457-555459	TCGA (https://www.cancer.gov/tcga)	Yes	Yes	TATTYGATATATATTTAAAGGYGAT
chr10	3514754	3514827	PITRM1, KLF6	chr10:3514754-3514756,chr10:3514763-3514765,chr10:3514776-3514778,chr10:3514782-3514784,chr10:3514825-3514827	TCGA (https://www.cancer.gov/tcga)	Yes	Yes	GGTYGGTAGGTTYGGGAAGTTTTTT
chr10	6183471	6183595	PFKFB3, RBM17	chr10:6183471-6183473,chr10:6183480-6183482,chr10:6183486-6183488,chr10:6183499-6183501,chr10:6183527-6183529,chr10:6183540-6183542,chr10:6183543-6183545,chr10:6183565-6183567,chr10:6183574-6183576,chr10:6183591-6183593,chr10:6183593-6183595	Internal Tissue Samples	No	No	TATTAAGATATAATAGGAAGYGTTT
chr10	7449724	7449927	PRKCQ, SFMBT2	chr10:7449724-7449726,chr10:7449727-7449729,chr10:7449732-7449734,chr10:7449741-7449743,chr10:7449754-7449756,chr10:7449766-7449768,chr10:7449773-7449775,chr10:7449780-7449782,chr10:7449794-7449796,chr10:7449809-7449811,chr10:7449811-7449813,chr10:7449817-7449819,chr10:7449829-7449831,chr10:7449837-7449839,chr10:7449839-7449841,chr10:7449871-7449873,chr10:7449876-7449878,chr10:7449896-7449898,chr…	Internal Tissue Samples	Yes	Yes	TATTTTTTTTTTTTTTTYGGTTTTG, YGAGTTTTTAGGTGTTAGAGYGGTG
chr10	7455102	7455242	SFMBT2	chr10:7455102-7455104,chr10:7455104-7455106,chr10:7455109-7455111,chr10:7455132-7455134,chr10:7455139-7455141,chr10:7455145-7455147,chr10:7455165-7455167,chr10:7455175-7455177,chr10:7455177-7455179,chr10:7455179-7455181,chr10:7455185-7455187,chr10:7455196-7455198,chr10:7455203-7455205,chr10:7455210-7455212,chr10:7455228-7455230,chr10:7455240-7455242	TCGA (https://www.cancer.gov/tcga)	Yes	Yes	GGGTTTTTYGGGAYGYGATYGTGGT, GYGTTTATTTAGTGGTTTTGGTTTT
chr10	8094211	8094348	GATA3	chr10:8094211-8094213,chr10:8094258-8094260,chr10:8094267-8094269,chr10:8094279-8094281,chr10:8094281-8094283,chr10:8094295-8094297,chr10:8094327-8094329,chr10:8094335-8094337,chr10:8094346-8094348	Internal Tissue Samples	Yes	Yes	ATTATTTTTTYGGAAGGTTAYGTTT, TYGGTTAGTTYGATTTGGTGTTYGT
chr10	8529433	8529540	GATA3	chr10:8529433-8529435,chr10:8529491-8529493,chr10:8529519-8529521,chr10:8529538-8529540	Internal Tissue Samples	No	No	TGGTATTYGATTAAATTATGGGTTT, TGATAGTTTTYGGGAGGATTGTTTG
chr10	23480598	23480841	PTF1A	chr10:23480598-23480600,chr10:23480620-23480622,chr10:23480697-23480699,chr10:23480705-23480707,chr10:23480707-23480709,chr10:23480714-23480716,chr10:23480729-23480731,chr10:23480783-23480785,chr10:23480785-23480787,chr10:23480795-23480797,chr10:23480799-23480801,chr10:23480802-23480804,chr10:23480804-23480806,chr10:23480806-23480808,chr10:23480813-23480815,chr10:23480819-23480821,chr10:23480822-…	Internal Tissue Samples	Yes	Yes	AGGATTTTTAYGYGYGGTTATYGGG
chr10	23481030	23481223	PTF1A	chr10:23481030-23481032,chr10:23481035-23481037,chr10:23481045-23481047,chr10:23481050-23481052,chr10:23481052-23481054,chr10:23481054-23481056,chr10:23481060-23481062,chr10:23481071-23481073,chr10:23481100-23481102,chr10:23481113-23481115,chr10:23481120-23481122,chr10:23481123-23481125,chr10:23481125-23481127,chr10:23481131-23481133,chr10:23481141-23481143,chr10:23481144-23481146,chr10:23481147-…	Internal Tissue Samples	No	No	GAGGGAAGAGAGYGGTGYGAGGAGT
chr10	28034310	28034506	MKX	chr10:28034310-28034312,chr10:28034312-28034314,chr10:28034314-28034316,chr10:28034316-28034318,chr10:28034324-28034326,chr10:28034326-28034328,chr10:28034350-28034352,chr10:28034371-28034373,chr10:28034411-28034413,chr10:28034414-28034416,chr10:28034417-28034419,chr10:28034441-28034443,chr10:28034443-28034445,chr10:28034466-28034468,chr10:28034468-28034470,chr10:28034493-28034495,chr10:28034500-…	Internal Tissue Samples	Yes	Yes	TTTTTTYGYGAGTTTATYGTYGGTT
chr10	28034644	28034857	MKX	chr10:28034644-28034646,chr10:28034650-28034652,chr10:28034653-28034655,chr10:28034657-28034659,chr10:28034668-28034670,chr10:28034681-28034683,chr10:28034686-28034688,chr10:28034696-28034698,chr10:28034710-28034712,chr10:28034713-28034715,chr10:28034726-28034728,chr10:28034728-28034730,chr10:28034738-28034740,chr10:28034740-28034742,chr10:28034750-28034752,chr10:28034756-28034758,chr10:28034759-…	Internal Tissue Samples	Yes	Yes	GGGGTTGTATTTGTGGTTGYGGGGT
chr10	72320312	72320623	PRF1, PALD1	chr10:72320312-72320314,chr10:72320314-72320316,chr10:72320318-72320320,chr10:72320323-72320325,chr10:72320349-72320351,chr10:72320353-72320355,chr10:72320423-72320425,chr10:72320475-72320477,chr10:72320490-72320492,chr10:72320507-72320509,chr10:72320524-72320526,chr10:72320587-72320589,chr10:72320621-72320623	TCGA (https://www.cancer.gov/tcga)	Yes	Yes	TTTTTTTYGGTTTTTTTTATYGGTT, YGATGTTAGTTAGGTYGGAGGTTTG
chr10	74078123	74078156	DNAJB12, DDIT4	chr10:74078123-74078125,chr10:74078136-74078138,chr10:74078154-74078156	Internal Tissue Samples	Yes	Yes	TGGTAAGTGTTGGGTATGTGGAGAT
chr10	74210234	74210297	DNAJB12, MICU1	chr10:74210234-74210236,chr10:74210295-74210297	Internal Tissue Samples	Yes	Yes	AGAATGGTGGTGGAGATAGAGATAG
chr10	77156208	77156483	COMTD1, ZNF503	chr10:77156208-77156210,chr10:77156217-77156219,chr10:77156236-77156238,chr10:77156247-77156249,chr10:77156286-77156288,chr10:77156298-77156300,chr10:77156308-77156310,chr10:77156310-77156312,chr10:77156318-77156320,chr10:77156322-77156324,chr10:77156328-77156330,chr10:77156349-77156351,chr10:77156351-77156353,chr10:77156353-77156355,chr10:77156357-77156359,chr10:77156390-77156392,chr10:77156393-…	Internal Tissue Samples	Yes	No	AAYGGAGATTTTTGAGTGTYGGYGT, TGTAGTYGTGAGGTTGGYGTTGGGA
chr10	88516426	88516635	BMPR1A	chr10:88516426-88516428,chr10:88516435-88516437,chr10:88516460-88516462,chr10:88516483-88516485,chr10:88516503-88516505,chr10:88516506-88516508,chr10:88516508-88516510,chr10:88516512-88516514,chr10:88516516-88516518,chr10:88516518-88516520,chr10:88516520-88516522,chr10:88516522-88516524,chr10:88516525-88516527,chr10:88516532-88516534,chr10:88516536-88516538,chr10:88516541-88516543,chr10:88516545-…	TCGA (https://www.cancer.gov/tcga)	No	No	TGTYGGGTTTGGYGAAGGAGAAGGG
chr10	94451964	94452121	EXOC6, HHEX	chr10:94451964-94451966,chr10:94451973-94451975,chr10:94451986-94451988,chr10:94451991-94451993,chr10:94452057-94452059,chr10:94452082-94452084,chr10:94452103-94452105,chr10:94452106-94452108,chr10:94452115-94452117,chr10:94452119-94452121	Internal Tissue Samples	Yes	Yes	TYGTYGYGAGTGGGTGAYGGGATTT, TGTGTGTYGGTGGGAAYGTGTTAGG
chr10	94822336	94822766	CYP26A1, CYP26C1	chr10:94822336-94822338,chr10:94822369-94822371,chr10:94822392-94822394,chr10:94822415-94822417,chr10:94822421-94822423,chr10:94822443-94822445,chr10:94822446-94822448,chr10:94822452-94822454,chr10:94822537-94822539,chr10:94822542-94822544,chr10:94822554-94822556,chr10:94822565-94822567,chr10:94822567-94822569,chr10:94822570-94822572,chr10:94822574-94822576,chr10:94822579-94822581,chr10:94822592-…	Internal Tissue Samples	Yes	Yes	TATTAGTYGYGATYGTYGTTAGATT, TATTAGTYGYGATYGTYGTTAGATT, TTTGTAGGGGGYGTTGYGGTATGAG, TTTGTAGGGGGYGTTGYGGTATGAG
chr10	94828102	94828377	CYP26A1, CYP26C1	chr10:94828102-94828104,chr10:94828118-94828120,chr10:94828125-94828127,chr10:94828129-94828131,chr10:94828134-94828136,chr10:94828140-94828142,chr10:94828148-94828150,chr10:94828159-94828161,chr10:94828168-94828170,chr10:94828178-94828180,chr10:94828183-94828185,chr10:94828186-94828188,chr10:94828191-94828193,chr10:94828193-94828195,chr10:94828195-94828197,chr10:94828205-94828207,chr10:94828210-…	Internal Tissue Samples	Yes	Yes	TTTTYGTYGATTTTYGYGGGGTTTT, YGGTGYGYGTAGTTGTTTYGGTTAG
chr10	99080841	99081075	FRAT1, FRAT2	chr10:99080841-99080843,chr10:99080853-99080855,chr10:99080877-99080879,chr10:99080884-99080886,chr10:99080894-99080896,chr10:99080931-99080933,chr10:99080933-99080935,chr10:99080935-99080937,chr10:99080938-99080940,chr10:99080941-99080943,chr10:99080947-99080949,chr10:99080949-99080951,chr10:99080963-99080965,chr10:99080965-99080967,chr10:99080969-99080971,chr10:99080978-99080980,chr10:99080989-…	Internal Tissue Samples	Yes	Yes	YGTYGGTTTTYGTTATTAGYGGATG, GTYGTYGTTATYGYGGGTGTGGGAA
chr10	102587321	102587347	SEMA4G, PAX2	chr10:102587321-102587323,chr10:102587328-102587330,chr10:102587336-102587338,chr10:102587345-102587347	TCGA (https://www.cancer.gov/tcga)	No	No	TYGTYGTYGTYGTTTTYGTTTYGGG
chr10	102587780	102587968	SEMA4G, PAX2	chr10:102587780-102587782,chr10:102587782-102587784,chr10:102587787-102587789,chr10:102587792-102587794,chr10:102587794-102587796,chr10:102587805-102587807,chr10:102587813-102587815,chr10:102587818-102587820,chr10:102587822-102587824,chr10:102587826-102587828,chr10:102587830-102587832,chr10:102587843-102587845,chr10:102587880-102587882,chr10:102587904-102587906,chr10:102587910-102587912,chr10:102…	TCGA (https://www.cancer.gov/tcga)	No	No	TGGGTTTTTYGTTTTYGTTAGGTYG, TTYGGAYGTTYGGGYGTTAGGAGGT
chr10	102899822	102900142	TLX1, LBX1	chr10:102899822-102899824,chr10:102899824-102899826,chr10:102899842-102899844,chr10:102899856-102899858,chr10:102899866-102899868,chr10:102899882-102899884,chr10:102899885-102899887,chr10:102899887-102899889,chr10:102899912-102899914,chr10:102899933-102899935,chr10:102899948-102899950,chr10:102899952-102899954,chr10:102899959-102899961,chr10:102899975-102899977,chr10:102899982-102899984,chr10:102…	Internal Tissue Samples	Yes	Yes	TTTTAGGTTTTYGAYGGTTYGATTT, GTTTTYGTTYGTTYGTTATAGGTTT, TYGYGGAGAGTATATGTAGGTYGGA, YGGGGGGYGGTTTTTGAGTTTTTYG
chr10	102983476	102983548	LBX1, TLX1	chr10:102983476-102983478,chr10:102983502-102983504,chr10:102983512-102983514,chr10:102983534-102983536,chr10:102983540-102983542,chr10:102983544-102983546,chr10:102983546-102983548	Internal Tissue Samples	No	No	GAYGYGYGAGTTAGGGYGTGTTATA
chr10	103044094	103044401	BTRC, LBX1	chr10:103044094-103044096,chr10:103044096-103044098,chr10:103044098-103044100,chr10:103044111-103044113,chr10:103044114-103044116,chr10:103044123-103044125,chr10:103044125-103044127,chr10:103044138-103044140,chr10:103044143-103044145,chr10:103044149-103044151,chr10:103044156-103044158,chr10:103044167-103044169,chr10:103044174-103044176,chr10:103044178-103044180,chr10:103044181-103044183,chr10:103…	Internal Tissue Samples	Yes	Yes	GTTYGATTTTYGTTTYGTTYGTGYG, TGGGGTTYGATTTTYGTTTYGTTYG, GAGGGGTATTGYGYGGTTGGGTTTG, GAGGGGTATTGYGYGGTTGGGTTTG
chr10	105344463	105344649	NEURL, SH3PXD2A	chr10:105344463-105344465,chr10:105344481-105344483,chr10:105344492-105344494,chr10:105344494-105344496,chr10:105344496-105344498,chr10:105344502-105344504,chr10:105344505-105344507,chr10:105344512-105344514,chr10:105344515-105344517,chr10:105344518-105344520,chr10:105344525-105344527,chr10:105344533-105344535,chr10:105344540-105344542,chr10:105344542-105344544,chr10:105344545-105344547,chr10:105…	Internal Tissue Samples	No	No	TTAGAGTYGGTGYGYGTGTTYGGTT, AGTATAGTYGYGYGTTGTYGGYGTA
chr10	108923780	108924304	SORCS1	chr10:108923780-108923782,chr10:108923786-108923788,chr10:108923792-108923794,chr10:108923823-108923825,chr10:108923829-108923831,chr10:108923843-108923845,chr10:108923850-108923852,chr10:108923856-108923858,chr10:108923898-108923900,chr10:108923907-108923909,chr10:108923912-108923914,chr10:108923914-108923916,chr10:108923925-108923927,chr10:108923945-108923947,chr10:108923950-108923952,chr10:108…	Internal Tissue Samples	Yes	Yes	ATTTYGTTYGAGTTTYGTGATTTYG, ATTAYGAGGGGTAGGGGYGTGGTAG
chr10	110671856	110671934	NONE	chr10:110671856-110671858,chr10:110671871-110671873,chr10:110671881-110671883,chr10:110671884-110671886,chr10:110671902-110671904,chr10:110671904-110671906,chr10:110671906-110671908,chr10:110671910-110671912,chr10:110671929-110671931,chr10:110671932-110671934	Internal Tissue Samples	No	No	GATTTTTTTTAATYGTTTGTYGTYG
chr10	110672156	110672326	NONE	chr10:110672156-110672158,chr10:110672196-110672198,chr10:110672230-110672232,chr10:110672244-110672246,chr10:110672250-110672252,chr10:110672252-110672254,chr10:110672254-110672256,chr10:110672259-110672261,chr10:110672265-110672267,chr10:110672285-110672287,chr10:110672289-110672291,chr10:110672292-110672294,chr10:110672311-110672313,chr10:110672324-110672326	Internal Tissue Samples	Yes	Yes	GGGGTTGYGGGTTGGTTGTTTGGGT
chr10	118892175	118892365	KIAA1598, VAX1	chr10:118892175-118892177,chr10:118892179-118892181,chr10:118892182-118892184,chr10:118892187-118892189,chr10:118892210-118892212,chr10:118892212-118892214,chr10:118892217-118892219,chr10:118892260-118892262,chr10:118892294-118892296,chr10:118892308-118892310,chr10:118892331-118892333,chr10:118892342-118892344,chr10:118892345-118892347,chr10:118892363-118892365	Internal Tissue Samples	No	No	AGAAAYGTTTTTTTTTTYGTTTTTG
chr10	118892505	118892639	KIAA1598, VAX1	chr10:118892505-118892507,chr10:118892517-118892519,chr10:118892520-118892522,chr10:118892526-118892528,chr10:118892536-118892538,chr10:118892539-118892541,chr10:118892546-118892548,chr10:118892580-118892582,chr10:118892587-118892589,chr10:118892592-118892594,chr10:118892602-118892604,chr10:118892634-118892636,chr10:118892637-118892639	Internal Tissue Samples	No	No	TTTGGGAGGTYGTAGGGTGAAGYGT
chr10	119292087	119292419	PDZD8, EMX2	chr10:119292087-119292089,chr10:119292129-119292131,chr10:119292139-119292141,chr10:119292211-119292213,chr10:119292242-119292244,chr10:119292253-119292255,chr10:119292257-119292259,chr10:119292261-119292263,chr10:119292263-119292265,chr10:119292284-119292286,chr10:119292292-119292294,chr10:119292294-119292296,chr10:119292299-119292301,chr10:119292305-119292307,chr10:119292323-119292325,chr10:119…	TCGA (https://www.cancer.gov/tcga)	Yes	No	GGTYGGATTTAYGGGTTAYGTTTTT, GYGAGTTGGGGTAGAGGATTTGYGG
chr10	119295826	119296131	PDZD8, EMX2	chr10:119295826-119295828,chr10:119295839-119295841,chr10:119295843-119295845,chr10:119295870-119295872,chr10:119295874-119295876,chr10:119295909-119295911,chr10:119295924-119295926,chr10:119295935-119295937,chr10:119295946-119295948,chr10:119295951-119295953,chr10:119295956-119295958,chr10:119295991-119295993,chr10:119295998-119296000,chr10:119296034-119296036,chr10:119296053-119296055,chr10:119…	TCGA (https://www.cancer.gov/tcga)	Yes	No	TTTTTATTTATTTTYGTATYGTTTA, GYGTTGTAGAGGYGTGGAAGGTGYG, GYGTTTATYGAYGTTTTYGYGATAG
chr10	119296296	119296556	PDZD8, EMX2	chr10:119296296-119296298,chr10:119296304-119296306,chr10:119296326-119296328,chr10:119296336-119296338,chr10:119296357-119296359,chr10:119296360-119296362,chr10:119296387-119296389,chr10:119296413-119296415,chr10:119296425-119296427,chr10:119296431-119296433,chr10:119296441-119296443,chr10:119296443-119296445,chr10:119296445-119296447,chr10:119296466-119296468,chr10:119296482-119296484,chr10:119…	TCGA (https://www.cancer.gov/tcga)	Yes	No	GYGTTTATYGAYGTTTTYGYGATAG, TAGYGTGTGTGTGGTGAGGGAGTGA
chr10	123923130	123923372	PLEKHA1, TACC2	chr10:123923130-123923132,chr10:123923140-123923142,chr10:123923143-123923145,chr10:123923149-123923151,chr10:123923159-123923161,chr10:123923163-123923165,chr10:123923168-123923170,chr10:123923178-123923180,chr10:123923180-123923182,chr10:123923184-123923186,chr10:123923187-123923189,chr10:123923197-123923199,chr10:123923201-123923203,chr10:123923203-123923205,chr10:123923205-123923207,chr10:123…	Internal Tissue Samples	Yes	Yes	TTTTTTTYGTYGAYGTTYGTAGGTA, TYGGTTYGGGTYGYGAGTYGTAGTT
chr10	123923732	123924175	PLEKHA1, TACC2	chr10:123923732-123923734,chr10:123923771-123923773,chr10:123923796-123923798,chr10:123923838-123923840,chr10:123923869-123923871,chr10:123923880-123923882,chr10:123923886-123923888,chr10:123923891-123923893,chr10:123923916-123923918,chr10:123923937-123923939,chr10:123923944-123923946,chr10:123923956-123923958,chr10:123923961-123923963,chr10:123924005-123924007,chr10:123924017-123924019,chr10:123…	Internal Tissue Samples	Yes	Yes	GATTYGATAGYGGGGTTYGTGTTTT, GYGTTTGTGGTTGGGTAGATGGYGT
chr10	124905496	124906129	HMX2	chr10:124905496-124905498,chr10:124905500-124905502,chr10:124905526-124905528,chr10:124905566-124905568,chr10:124905588-124905590,chr10:124905611-124905613,chr10:124905634-124905636,chr10:124905643-124905645,chr10:124905663-124905665,chr10:124905670-124905672,chr10:124905689-124905691,chr10:124905692-124905694,chr10:124905701-124905703,chr10:124905713-124905715,chr10:124905715-124905717,chr10:124…	Internal Tissue Samples	Yes	Yes	YGATAATTTTTTATGYGTTTTTTAA, TAATTTTTAGTYGGYGYGTYGGTTT, GTYGTYGYGGYGTAGAGGAGAAYGT, GTYGTTGAGTTTTGAAGAGGTTAAT
chr10	124910752	124910996	BUB3	chr10:124910752-124910754,chr10:124910754-124910756,chr10:124910770-124910772,chr10:124910772-124910774,chr10:124910788-124910790,chr10:124910804-124910806,chr10:124910811-124910813,chr10:124910845-124910847,chr10:124910890-124910892,chr10:124910906-124910908,chr10:124910915-124910917,chr10:124910917-124910919,chr10:124910921-124910923,chr10:124910945-124910947,chr10:124910947-124910949,chr10:124…	Internal Tissue Samples	Yes	Yes	GTTTATAGTTTYGTTTTTTTAGGTA, AGGGAATTGGGYGYGGTGAGGTAGT
chr10	126135970	126136163	OAT, NKX1-2	chr10:126135970-126135972,chr10:126135992-126135994,chr10:126136004-126136006,chr10:126136006-126136008,chr10:126136011-126136013,chr10:126136045-126136047,chr10:126136048-126136050,chr10:126136050-126136052,chr10:126136062-126136064,chr10:126136068-126136070,chr10:126136075-126136077,chr10:126136081-126136083,chr10:126136092-126136094,chr10:126136095-126136097,chr10:126136099-126136101,chr10:126…	Internal Tissue Samples	Yes	Yes	YGTTTATTTTTTATYGYGYGGGGTT, GYGAAAGAGGGGTTAGGGGGTTTYG
chr10	129534706	129534913	FOXI2	chr10:129534706-129534708,chr10:129534708-129534710,chr10:129534721-129534723,chr10:129534729-129534731,chr10:129534738-129534740,chr10:129534752-129534754,chr10:129534777-129534779,chr10:129534781-129534783,chr10:129534798-129534800,chr10:129534806-129534808,chr10:129534815-129534817,chr10:129534817-129534819,chr10:129534819-129534821,chr10:129534825-129534827,chr10:129534828-129534830,chr10:129…	Internal Tissue Samples	Yes	Yes	TATTTTTTGYGTTTYGATTYGGATT, GYGGAGAAATTTGGYGGGGTTTYGG
chr10	130085001	130085312	MKI67	chr10:130085001-130085003,chr10:130085012-130085014,chr10:130085038-130085040,chr10:130085050-130085052,chr10:130085064-130085066,chr10:130085068-130085070,chr10:130085070-130085072,chr10:130085076-130085078,chr10:130085087-130085089,chr10:130085089-130085091,chr10:130085092-130085094,chr10:130085122-130085124,chr10:130085191-130085193,chr10:130085198-130085200,chr10:130085210-130085212,chr10:130…	Internal Tissue Samples	Yes	No	GTATTTTATTYGYGGTTAYGTTYGA, AGYGGGAGTYGGAGGAGTTTTYGTT
chr10	130732305	130732507	MKI67, MGMT	chr10:130732305-130732307,chr10:130732370-130732372,chr10:130732409-130732411,chr10:130732469-130732471,chr10:130732472-130732474,chr10:130732505-130732507	Internal Tissue Samples	Yes	Yes	TTTTTTTTTTATYGTTTTAAGYGGT, ATTGGTTGGTTTTYGGTAGTGGGGA
chr10	131213445	131213769	MGMT	chr10:131213445-131213447,chr10:131213456-131213458,chr10:131213507-131213509,chr10:131213562-131213564,chr10:131213565-131213567,chr10:131213576-131213578,chr10:131213586-131213588,chr10:131213615-131213617,chr10:131213640-131213642,chr10:131213671-131213673,chr10:131213678-131213680,chr10:131213767-131213769	TCGA (https://www.cancer.gov/tcga)	Yes	Yes	TGATTTTATTTTAAGTTTTTYGGGG, AGGTTAAYGTYGGGAAAAGTTYGGG
chr10	131223411	131223630	MGMT	chr10:131223411-131223413,chr10:131223422-131223424,chr10:131223432-131223434,chr10:131223450-131223452,chr10:131223458-131223460,chr10:131223480-131223482,chr10:131223486-131223488,chr10:131223525-131223527,chr10:131223544-131223546,chr10:131223598-131223600,chr10:131223628-131223630	TCGA (https://www.cancer.gov/tcga)	Yes	Yes	GATTTTATYGAYGATATTTTYGAGA, TYGAAGAGTTGGYGGAGAGAAGYGG
chr10	134977930	134978206	UTF1, KNDC1	chr10:134977930-134977932,chr10:134977946-134977948,chr10:134977957-134977959,chr10:134977980-134977982,chr10:134977989-134977991,chr10:134977992-134977994,chr10:134978011-134978013,chr10:134978014-134978016,chr10:134978028-134978030,chr10:134978031-134978033,chr10:134978048-134978050,chr10:134978094-134978096,chr10:134978105-134978107,chr10:134978114-134978116,chr10:134978121-134978123,chr10:134…	TCGA (https://www.cancer.gov/tcga)	Yes	No	GYGGGTYGGTTYGAYGTTTYGAYGG, TYGTGGGGTTTTYGTGGGTGTTGGG
chr11	280945	281044	ATHL1, NLRP6	chr11:280945-280947,chr11:280949-280951,chr11:280959-280961,chr11:280961-280963,chr11:280965-280967,chr11:280980-280982,chr11:281008-281010,chr11:281019-281021,chr11:281025-281027,chr11:281032-281034,chr11:281035-281037,chr11:281042-281044	Internal Tissue Samples	Yes	Yes	TGGTTTYGGGTAGTYGATGGTTTYG
chr11	281278	281496	ATHL1, NLRP6	chr11:281278-281280,chr11:281281-281283,chr11:281296-281298,chr11:281298-281300,chr11:281305-281307,chr11:281308-281310,chr11:281324-281326,chr11:281332-281334,chr11:281340-281342,chr11:281364-281366,chr11:281366-281368,chr11:281377-281379,chr11:281389-281391,chr11:281391-281393,chr11:281396-281398,chr11:281402-281404,chr11:281404-281406,chr11:281410-281412,chr11:281414-281416,chr11:281422-281424…	Internal Tissue Samples	Yes	Yes	GTTGGAGGAYGGYGGGGTGTTTAGG
chr11	636846	637203	DRD4	chr11:636846-636848,chr11:636853-636855,chr11:636858-636860,chr11:636906-636908,chr11:636910-636912,chr11:636917-636919,chr11:636922-636924,chr11:636926-636928,chr11:636930-636932,chr11:636935-636937,chr11:636947-636949,chr11:636953-636955,chr11:636956-636958,chr11:636963-636965,chr11:636965-636967,chr11:636967-636969,chr11:636988-636990,chr11:637005-637007,chr11:637013-637015,chr11:637018-637020…	Internal Tissue Samples	Yes	Yes	TTTTTTGTTTTTATTTYGTTTTATT, GTYGGGYGATGTTGGTTTGTTYGTG
chr11	1331724	1331858	TOLLIP	chr11:1331724-1331726,chr11:1331735-1331737,chr11:1331763-1331765,chr11:1331783-1331785,chr11:1331792-1331794,chr11:1331830-1331832,chr11:1331844-1331846,chr11:1331856-1331858	Internal Tissue Samples	Yes	Yes	TATTTTATTAATATAATGGTTTTTT, GYGGAGGATAGGYGTTATGTAAAGA
chr11	1331978	1332017	TOLLIP	chr11:1331978-1331980,chr11:1332015-1332017	Internal Tissue Samples	Yes	Yes	TATTTTATTAATATAATGGTTTTTT, GYGGAGGATAGGYGTTATGTAAAGA
chr11	1683157	1683261	KRTAP5-6, KRTAP5-5	chr11:1683157-1683159,chr11:1683161-1683163,chr11:1683180-1683182,chr11:1683190-1683192,chr11:1683243-1683245,chr11:1683259-1683261	TCGA (https://www.cancer.gov/tcga)	Yes	Yes	AGGATAGGTAGGGTGTTGYGTTYGT
chr11	2114294	2114572	IGF2, MRPL23	chr11:2114294-2114296,chr11:2114314-2114316,chr11:2114336-2114338,chr11:2114365-2114367,chr11:2114400-2114402,chr11:2114458-2114460,chr11:2114493-2114495,chr11:2114496-2114498,chr11:2114570-2114572	TCGA (https://www.cancer.gov/tcga)	Yes	No	TTYGTYGTYGAGAGTGTTTTTTYGA, YGGGGAGGAGGTTGTTTGGTAGGTT
chr11	17497463	17497637	ABCC8	chr11:17497463-17497465,chr11:17497467-17497469,chr11:17497476-17497478,chr11:17497480-17497482,chr11:17497485-17497487,chr11:17497507-17497509,chr11:17497510-17497512,chr11:17497516-17497518,chr11:17497521-17497523,chr11:17497524-17497526,chr11:17497527-17497529,chr11:17497532-17497534,chr11:17497545-17497547,chr11:17497564-17497566,chr11:17497583-17497585,chr11:17497595-17497597,chr11:17497625-…	Internal Tissue Samples	No	No	GGGATTYGTTTTTTTTYGTTTTYGA
chr11	17497793	17497976	ABCC8	chr11:17497793-17497795,chr11:17497807-17497809,chr11:17497822-17497824,chr11:17497827-17497829,chr11:17497841-17497843,chr11:17497865-17497867,chr11:17497950-17497952,chr11:17497954-17497956,chr11:17497966-17497968,chr11:17497968-17497970,chr11:17497974-17497976	Internal Tissue Samples	No	No	TAGGGAGGTTGTTTTGYGGGAGGGG
chr11	31820260	31820573	PAX6, ELP4	chr11:31820260-31820262,chr11:31820262-31820264,chr11:31820298-31820300,chr11:31820317-31820319,chr11:31820347-31820349,chr11:31820361-31820363,chr11:31820364-31820366,chr11:31820367-31820369,chr11:31820375-31820377,chr11:31820379-31820381,chr11:31820384-31820386,chr11:31820388-31820390,chr11:31820416-31820418,chr11:31820440-31820442,chr11:31820460-31820462,chr11:31820483-31820485,chr11:31820488-…	Internal Tissue Samples	Yes	No	ATYGYGGGTTAAGTTYGTTTAAAAG, TAYGTATTYGAGGGTATTYGAATTT, AATTTTTTTTTGAGTTTYGTGTTAT, AGGYGYGTTAAAGTGAAAAGTTTTT, YGTTYGAATYGGGYGTTATTTTTGG, GAAGYGGAAGGGGGGTGTATTTTGT
chr11	31837358	31837807	PAX6, ELP4	chr11:31837358-31837360,chr11:31837361-31837363,chr11:31837368-31837370,chr11:31837418-31837420,chr11:31837428-31837430,chr11:31837435-31837437,chr11:31837463-31837465,chr11:31837477-31837479,chr11:31837483-31837485,chr11:31837487-31837489,chr11:31837513-31837515,chr11:31837515-31837517,chr11:31837517-31837519,chr11:31837522-31837524,chr11:31837541-31837543,chr11:31837600-31837602,chr11:31837606-…	Internal Tissue Samples	Yes	Yes	TTTTAGTTTTYGTAGTTYGGYGYGT, GTTTYGGTTYGGATTTTTYGTTTTA, TGGYGTYGGGTGGYGTTTAGTTTTT, TGGYGTYGGGTGGYGTTTAGTTTTT
chr11	32462724	32462835	EIF3M, WT1	chr11:32462724-32462726,chr11:32462734-32462736,chr11:32462743-32462745,chr11:32462747-32462749,chr11:32462833-32462835	TCGA (https://www.cancer.gov/tcga)	No	No	TATTAGYGGTGGAAGAYGAGGAAAG
chr11	58672851	58673049	GLYATL2, GLYATL1	chr11:58672851-58672853,chr11:58672861-58672863,chr11:58672873-58672875,chr11:58672878-58672880,chr11:58672884-58672886,chr11:58672887-58672889,chr11:58672890-58672892,chr11:58672901-58672903,chr11:58672929-58672931,chr11:58672942-58672944,chr11:58672971-58672973,chr11:58672973-58672975,chr11:58672986-58672988,chr11:58672999-58673001,chr11:58673008-58673010,chr11:58673010-58673012,chr11:58673016-…	Internal Tissue Samples	Yes	Yes	GYGTYGTYGGTTTATTTATATTTTT
chr11	61536887	61537195	MYRF, TMEM258	chr11:61536887-61536889,chr11:61536898-61536900,chr11:61536912-61536914,chr11:61536933-61536935,chr11:61536954-61536956,chr11:61536958-61536960,chr11:61536997-61536999,chr11:61536999-61537001,chr11:61537012-61537014,chr11:61537020-61537022,chr11:61537026-61537028,chr11:61537038-61537040,chr11:61537047-61537049,chr11:61537050-61537052,chr11:61537075-61537077,chr11:61537108-61537110,chr11:61537176-…	Literature (Xu et al, Nature Materials 2017)	Yes	Yes	TTTTATTTTATTYGGGTYGGATTTT, TTTTTTAYGGGYGGGTGGGGAGTTT
chr11	62211803	62212115	SCGB1A1, AHNAK	chr11:62211803-62211805,chr11:62211890-62211892,chr11:62211917-62211919,chr11:62211989-62211991,chr11:62211996-62211998,chr11:62212000-62212002,chr11:62212027-62212029,chr11:62212029-62212031,chr11:62212032-62212034,chr11:62212042-62212044,chr11:62212051-62212053,chr11:62212089-62212091,chr11:62212113-62212115	Internal Tissue Samples	Yes	Yes	GTTYGTYGAYGGTTYGTTTYGTGYG, TTTAGGATGTTYGYGTYGTGGGGAA
chr11	63687127	63687366	RCOR2	chr11:63687127-63687129,chr11:63687153-63687155,chr11:63687155-63687157,chr11:63687159-63687161,chr11:63687167-63687169,chr11:63687184-63687186,chr11:63687195-63687197,chr11:63687204-63687206,chr11:63687206-63687208,chr11:63687211-63687213,chr11:63687222-63687224,chr11:63687237-63687239,chr11:63687246-63687248,chr11:63687249-63687251,chr11:63687258-63687260,chr11:63687281-63687283,chr11:63687287-…	TCGA (https://www.cancer.gov/tcga)	Yes	Yes	GATAGYGAAGGTTATTTTTTTATTT, AGGGGTTAAGGAAGTTGGGTAGYGT
chr11	70211334	70211649	CTTN, PPFIA1	chr11:70211334-70211336,chr11:70211363-70211365,chr11:70211378-70211380,chr11:70211407-70211409,chr11:70211504-70211506,chr11:70211518-70211520,chr11:70211522-70211524,chr11:70211530-70211532,chr11:70211533-70211535,chr11:70211539-70211541,chr11:70211549-70211551,chr11:70211575-70211577,chr11:70211577-70211579,chr11:70211594-70211596,chr11:70211647-70211649	Literature (Xu et al, Nature Materials 2017)	No	No	TTGYGYGATTTTTTTTAYGTTYGAT, TGTTTTGGATGTGGTTGGTGTATTG
chr11	76033076	76033392	WNT11, PRKRIR	chr11:76033076-76033078,chr11:76033096-76033098,chr11:76033099-76033101,chr11:76033108-76033110,chr11:76033127-76033129,chr11:76033130-76033132,chr11:76033134-76033136,chr11:76033144-76033146,chr11:76033146-76033148,chr11:76033152-76033154,chr11:76033163-76033165,chr11:76033170-76033172,chr11:76033173-76033175,chr11:76033180-76033182,chr11:76033183-76033185,chr11:76033185-76033187,chr11:76033189-…	TCGA (https://www.cancer.gov/tcga)	Yes	Yes	GGAGAAGTTAAYGTTTGTTYGGTTT, GGGAATATTTGTGGGTTGTYGGYGG
chr11	76750654	76750944	CAPN5, B3GNT6	chr11:76750654-76750656,chr11:76750692-76750694,chr11:76750704-76750706,chr11:76750706-76750708,chr11:76750722-76750724,chr11:76750734-76750736,chr11:76750750-76750752,chr11:76750753-76750755,chr11:76750759-76750761,chr11:76750761-76750763,chr11:76750768-76750770,chr11:76750773-76750775,chr11:76750779-76750781,chr11:76750786-76750788,chr11:76750792-76750794,chr11:76750800-76750802,chr11:76750804-…	Internal Tissue Samples	Yes	Yes	TTTTTTAGGATTTAYGYGYGTTYGT, TTTTTTAGGATTTAYGYGYGTTYGT, YGYGGGAGGAGAGGTTTTYGTAGGA, YGYGGGAGGAGAGGTTTTYGTAGGA
chr11	94600602	94600758	AMOTL1, CWC15	chr11:94600602-94600604,chr11:94600637-94600639,chr11:94600680-94600682,chr11:94600756-94600758	Internal Tissue Samples	Yes	Yes	GGGGAATTTTTTAGGGATATAAATA, AGGTTTGGGAGTYGGAGGATTTGTT
chr11	125036382	125036637	PKNOX2, FEZ1	chr11:125036382-125036384,chr11:125036384-125036386,chr11:125036410-125036412,chr11:125036419-125036421,chr11:125036424-125036426,chr11:125036453-125036455,chr11:125036457-125036459,chr11:125036462-125036464,chr11:125036464-125036466,chr11:125036467-125036469,chr11:125036472-125036474,chr11:125036478-125036480,chr11:125036486-125036488,chr11:125036495-125036497,chr11:125036497-125036499,chr11:125…	Internal Tissue Samples	Yes	Yes	TAGGTYGYGTTTATTYGTGTTTTTT, GGTAGTTTYGYGGGGTTGGGAGTGG
chr11	128169004	128169046	ETS1	chr11:128169004-128169006,chr11:128169044-128169046	Internal Tissue Samples	No	No	TATTTTTAATTTAGTTTTTTYGTTT, TGAGAGAAGGGTAGGGAGGTGTTTA
chr11	128169223	128169261	ETS1	chr11:128169223-128169225,chr11:128169259-128169261	Internal Tissue Samples	No	No	TATTTTTAATTTAGTTTTTTYGTTT, TGAGAGAAGGGTAGGGAGGTGTTTA
chr11	129242555	129242689	BARX2	chr11:129242555-129242557,chr11:129242562-129242564,chr11:129242565-129242567,chr11:129242567-129242569,chr11:129242580-129242582,chr11:129242586-129242588,chr11:129242596-129242598,chr11:129242617-129242619,chr11:129242619-129242621,chr11:129242626-129242628,chr11:129242640-129242642,chr11:129242653-129242655,chr11:129242655-129242657,chr11:129242667-129242669,chr11:129242669-129242671,chr11:129…	Internal Tissue Samples	No	No	YGTTGGGYGAYGYGGTTAGTTAAGG
chr12	2282150	2282283	FKBP4, CACNA1C	chr12:2282150-2282152,chr12:2282171-2282173,chr12:2282205-2282207,chr12:2282232-2282234,chr12:2282235-2282237,chr12:2282281-2282283	TCGA (https://www.cancer.gov/tcga)	No	No	TTTYGTTATTTTATTTGGATTTAAT, AGAGTTGGTGAGGAGTTGGGAGGGG
chr12	6184401	6184680	ANO2, VWF	chr12:6184401-6184403,chr12:6184409-6184411,chr12:6184422-6184424,chr12:6184456-6184458,chr12:6184466-6184468,chr12:6184479-6184481,chr12:6184492-6184494,chr12:6184504-6184506,chr12:6184506-6184508,chr12:6184515-6184517,chr12:6184524-6184526,chr12:6184556-6184558,chr12:6184560-6184562,chr12:6184584-6184586,chr12:6184644-6184646,chr12:6184667-6184669,chr12:6184678-6184680	Internal Tissue Samples	Yes	Yes	ATAYGATTTTTYGATTTTAYGYGGA, TTTYGGTAGGGTAGGAYGGGGTAGG
chr12	6664346	6664537	IFFO1	chr12:6664346-6664348,chr12:6664363-6664365,chr12:6664365-6664367,chr12:6664370-6664372,chr12:6664425-6664427,chr12:6664435-6664437,chr12:6664440-6664442,chr12:6664446-6664448,chr12:6664465-6664467,chr12:6664477-6664479,chr12:6664479-6664481,chr12:6664486-6664488,chr12:6664490-6664492,chr12:6664501-6664503,chr12:6664510-6664512,chr12:6664523-6664525,chr12:6664535-6664537	Internal Tissue Samples	Yes	Yes	AATAGTATTTAYGTGGGTTTATTTT
chr12	6664804	6664910	IFFO1	chr12:6664804-6664806,chr12:6664810-6664812,chr12:6664828-6664830,chr12:6664830-6664832,chr12:6664833-6664835,chr12:6664845-6664847,chr12:6664848-6664850,chr12:6664871-6664873,chr12:6664899-6664901,chr12:6664905-6664907,chr12:6664908-6664910	Internal Tissue Samples	Yes	Yes	GATTTYGYGGTTTTGGTYGATAATT
chr12	6665056	6665530	IFFO1	chr12:6665056-6665058,chr12:6665060-6665062,chr12:6665063-6665065,chr12:6665072-6665074,chr12:6665075-6665077,chr12:6665095-6665097,chr12:6665098-6665100,chr12:6665107-6665109,chr12:6665134-6665136,chr12:6665179-6665181,chr12:6665186-6665188,chr12:6665200-6665202,chr12:6665224-6665226,chr12:6665248-6665250,chr12:6665267-6665269,chr12:6665270-6665272,chr12:6665273-6665275,chr12:6665329-6665331,chr…	Internal Tissue Samples	Yes	Yes	AGGTAGTAGGGTYGGTYGGYGAGAG, GGGTYGATTTTAGGTTYGTTATYGA, GYGGTTYGGTAGYGGGGTAGAGGTT, GGGGYGGGTYGAGGGGAAGTTAATG
chr12	6756186	6756654	ACRBP	chr12:6756186-6756188,chr12:6756190-6756192,chr12:6756194-6756196,chr12:6756210-6756212,chr12:6756224-6756226,chr12:6756229-6756231,chr12:6756269-6756271,chr12:6756299-6756301,chr12:6756330-6756332,chr12:6756334-6756336,chr12:6756336-6756338,chr12:6756340-6756342,chr12:6756376-6756378,chr12:6756384-6756386,chr12:6756386-6756388,chr12:6756403-6756405,chr12:6756415-6756417,chr12:6756432-6756434,chr…	Internal Tissue Samples	Yes	No	GGAGTATTATTAGYGYGATTTAGTT, AGAYGTYGAATYGGGTAATTTTYGT, ATAGAGGTAAAGGTTYGGTYGYGGG, YGGGAGGGAGAGGATTAGTTYGGGG
chr12	7072502	7072697	PHB2, PTPN6	chr12:7072502-7072504,chr12:7072581-7072583,chr12:7072591-7072593,chr12:7072593-7072595,chr12:7072598-7072600,chr12:7072611-7072613,chr12:7072638-7072640,chr12:7072641-7072643,chr12:7072646-7072648,chr12:7072649-7072651,chr12:7072653-7072655,chr12:7072663-7072665,chr12:7072695-7072697	Internal Tissue Samples	Yes	Yes	GTGTTTYGGGTTTAAYGTTAGGTTT, TGGGGGTAGGTGGGTTYGGTGATAG
chr12	25055818	25056391	BCAT1	chr12:25055818-25055820,chr12:25055826-25055828,chr12:25055833-25055835,chr12:25055856-25055858,chr12:25055862-25055864,chr12:25055866-25055868,chr12:25055872-25055874,chr12:25055884-25055886,chr12:25055895-25055897,chr12:25055900-25055902,chr12:25055905-25055907,chr12:25055910-25055912,chr12:25055932-25055934,chr12:25055938-25055940,chr12:25055940-25055942,chr12:25055955-25055957,chr12:25055966-…	Internal Tissue Samples	Yes	Yes	TATTYGGTAYGYGGTTTYGAATYGG, ATYGYGYGTYGGGGTTTAGTATTAT, TTTTYGYGAGTAAGTATYGYGYGTA, ATTTGGYGGGTAAGGGTYGTAGYGG, GTAGAGAGYGGTAGTGGTAYGGAGT, GGGGTYGTTTGYGGAGGTTYGAGAA
chr12	33592318	33592537	SYT10	chr12:33592318-33592320,chr12:33592338-33592340,chr12:33592352-33592354,chr12:33592378-33592380,chr12:33592381-33592383,chr12:33592393-33592395,chr12:33592399-33592401,chr12:33592435-33592437,chr12:33592457-33592459,chr12:33592473-33592475,chr12:33592499-33592501,chr12:33592515-33592517,chr12:33592535-33592537	Internal Tissue Samples	Yes	Yes	TTTYGYGGTTTTTTTAATTTTTATG
chr12	33592773	33592954	SYT10	chr12:33592773-33592775,chr12:33592797-33592799,chr12:33592802-33592804,chr12:33592810-33592812,chr12:33592830-33592832,chr12:33592847-33592849,chr12:33592858-33592860,chr12:33592861-33592863,chr12:33592864-33592866,chr12:33592866-33592868,chr12:33592874-33592876,chr12:33592881-33592883,chr12:33592884-33592886,chr12:33592886-33592888,chr12:33592890-33592892,chr12:33592904-33592906,chr12:33592907-…	Internal Tissue Samples	Yes	Yes	TATGGAGTGTTGAGGGGAGGGGGGA
chr12	43945743	43945915	ADAMTS20	chr12:43945743-43945745,chr12:43945747-43945749,chr12:43945766-43945768,chr12:43945769-43945771,chr12:43945781-43945783,chr12:43945791-43945793,chr12:43945793-43945795,chr12:43945798-43945800,chr12:43945817-43945819,chr12:43945821-43945823,chr12:43945824-43945826,chr12:43945831-43945833,chr12:43945833-43945835,chr12:43945859-43945861,chr12:43945861-43945863,chr12:43945873-43945875,chr12:43945891-…	Internal Tissue Samples	No	No	YGTYGTYGAGTYGTTYGTTTTTGTT, TYGGGGAGGTTTATTAGAGTYGTYG
chr12	54427635	54427842	HOXC4, HOXC5	chr12:54427635-54427637,chr12:54427637-54427639,chr12:54427650-54427652,chr12:54427662-54427664,chr12:54427664-54427666,chr12:54427687-54427689,chr12:54427693-54427695,chr12:54427699-54427701,chr12:54427702-54427704,chr12:54427705-54427707,chr12:54427711-54427713,chr12:54427717-54427719,chr12:54427730-54427732,chr12:54427735-54427737,chr12:54427744-54427746,chr12:54427759-54427761,chr12:54427766-…	TCGA (https://www.cancer.gov/tcga)	No	No	TGAGAYGTYGGTTTTTTYGATTTTT, TTGAAGGGTGAGGAGYGYGGGGTTT
chr12	54428282	54428396	HOXC4, HOXC5	chr12:54428282-54428284,chr12:54428293-54428295,chr12:54428300-54428302,chr12:54428302-54428304,chr12:54428312-54428314,chr12:54428327-54428329,chr12:54428340-54428342,chr12:54428360-54428362,chr12:54428365-54428367,chr12:54428394-54428396	Internal Tissue Samples	No	No	ATTTYGTYGYGGTTGTYGGGGYGTT, AGAGGTAGYGGGGGAGGTTYGTAGA
chr12	54441275	54441495	HOXC4, HOXC5	chr12:54441275-54441277,chr12:54441278-54441280,chr12:54441288-54441290,chr12:54441308-54441310,chr12:54441325-54441327,chr12:54441337-54441339,chr12:54441342-54441344,chr12:54441347-54441349,chr12:54441356-54441358,chr12:54441369-54441371,chr12:54441391-54441393,chr12:54441413-54441415,chr12:54441419-54441421,chr12:54441428-54441430,chr12:54441444-54441446,chr12:54441453-54441455,chr12:54441457-…	Internal Tissue Samples	Yes	Yes	GYGYGAGATTAGGATYGTTYGTTYG, GGYGTTTYGAGGYGGTTAAAGYGGA
chr12	58013494	58013742	SLC26A10	chr12:58013494-58013496,chr12:58013510-58013512,chr12:58013516-58013518,chr12:58013518-58013520,chr12:58013527-58013529,chr12:58013538-58013540,chr12:58013543-58013545,chr12:58013558-58013560,chr12:58013566-58013568,chr12:58013568-58013570,chr12:58013591-58013593,chr12:58013597-58013599,chr12:58013611-58013613,chr12:58013619-58013621,chr12:58013626-58013628,chr12:58013635-58013637,chr12:58013644-…	TCGA (https://www.cancer.gov/tcga)	Yes	Yes	TYGYGTTYGTYGGTTYGGTYGTYGT, GTTTTTYGGGTTGTGGAGGTTGYGG
chr12	58131299	58131488	AGAP2	chr12:58131299-58131301,chr12:58131302-58131304,chr12:58131305-58131307,chr12:58131308-58131310,chr12:58131311-58131313,chr12:58131317-58131319,chr12:58131320-58131322,chr12:58131330-58131332,chr12:58131344-58131346,chr12:58131347-58131349,chr12:58131383-58131385,chr12:58131389-58131391,chr12:58131403-58131405,chr12:58131411-58131413,chr12:58131413-58131415,chr12:58131425-58131427,chr12:58131428-…	Internal Tissue Samples	No	No	TTTTYGYGTTTATYGGYGGATAGTA, YGGTGGYGGYGGTAGAGATYGAAGT
chr12	63544447	63544882	AVPR1A	chr12:63544447-63544449,chr12:63544450-63544452,chr12:63544474-63544476,chr12:63544479-63544481,chr12:63544483-63544485,chr12:63544490-63544492,chr12:63544498-63544500,chr12:63544510-63544512,chr12:63544519-63544521,chr12:63544527-63544529,chr12:63544543-63544545,chr12:63544546-63544548,chr12:63544580-63544582,chr12:63544589-63544591,chr12:63544591-63544593,chr12:63544594-63544596,chr12:63544600-…	Internal Tissue Samples	Yes	Yes	TTTYGTTGTYGGGTGGTTTTTTGTA, GGGYGTTTTYGATTTYGAGGTTTTT, GTTTTGYGYGGYGTTYGGTGTAGAG, AGYGTTTYGGGTYGTTYGAYGTTYG, TTYGAAGYGTAGGGTTTTTGGYGYG
chr12	66275541	66275587	HMGA2, ENSG00000228144	chr12:66275541-66275543,chr12:66275569-66275571,chr12:66275583-66275585,chr12:66275585-66275587	Internal Tissue Samples	No	No	AAYGYGYGTTTYGGTTAAGGTTTTA
chr12	66275927	66276102	HMGA2, ENSG00000228144	chr12:66275927-66275929,chr12:66275930-66275932,chr12:66275940-66275942,chr12:66275987-66275989,chr12:66276068-66276070,chr12:66276079-66276081,chr12:66276086-66276088,chr12:66276100-66276102	Internal Tissue Samples	Yes	Yes	TGATAGAGTTGGGTAGGYGGYGAGG
chr12	66896999	66897016	GRIP1, HELB	chr12:66896999-66897001,chr12:66897008-66897010,chr12:66897014-66897016	TCGA (https://www.cancer.gov/tcga)	No	No	TGGTTTTTAATAGGGTTTTAGAAAT
chr12	70051532	70051714	LRRC10, BEST3	chr12:70051532-70051534,chr12:70051535-70051537,chr12:70051600-70051602,chr12:70051603-70051605,chr12:70051607-70051609,chr12:70051646-70051648,chr12:70051712-70051714	TCGA (https://www.cancer.gov/tcga)	Yes	Yes	TTATTTTTTATTTAGTTTTTYGATA, ATTGGTTGAATGTTTTGGGAYGGYG
chr12	81312904	81312966	LIN7A, MYF5	chr12:81312904-81312906,chr12:81312921-81312923,chr12:81312964-81312966	Internal Tissue Samples	Yes	Yes	YGTTAAGGAATGTATGTYGGTAGTT
chr12	104193771	104193807	NT5DC3, STAB2	chr12:104193771-104193773,chr12:104193805-104193807	TCGA (https://www.cancer.gov/tcga)	Yes	Yes	ATTTATTATTTTTGTTTTTTTTTTT
chr12	104193911	104193975	NT5DC3, STAB2	chr12:104193911-104193913,chr12:104193938-104193940,chr12:104193973-104193975	TCGA (https://www.cancer.gov/tcga)	Yes	Yes	ATTTATTATTTTTGTTTTTTTTTTT
chr12	108169108	108169591	WSCD2, ASCL4	chr12:108169108-108169110,chr12:108169115-108169117,chr12:108169123-108169125,chr12:108169126-108169128,chr12:108169128-108169130,chr12:108169143-108169145,chr12:108169145-108169147,chr12:108169150-108169152,chr12:108169156-108169158,chr12:108169160-108169162,chr12:108169180-108169182,chr12:108169185-108169187,chr12:108169195-108169197,chr12:108169201-108169203,chr12:108169207-108169209,chr12:108…	Internal Tissue Samples	Yes	No	TTTYGTTTATTAGAGTTTTYGYGYG, GTTTTTAGGATYGGTTAAGTTYGYG, TGGAGYGTTAGGTTTGGGGGTTYGA, TGGAGYGTTAGGTTTGGGGGTTYGA
chr12	109273765	109273911	DAO	chr12:109273765-109273767,chr12:109273775-109273777,chr12:109273779-109273781,chr12:109273815-109273817,chr12:109273834-109273836,chr12:109273878-109273880,chr12:109273886-109273888,chr12:109273909-109273911	Internal Tissue Samples	No	No	GGATTTTTTTTYGAGGATTAAGATT
chr12	109628080	109628173	ACACB, FOXN4	chr12:109628080-109628082,chr12:109628111-109628113,chr12:109628138-109628140,chr12:109628171-109628173	Internal Tissue Samples	No	No	GTYGAYGAGAYGGATTATATATATT
chr12	109628282	109628297	ACACB, FOXN4	chr12:109628282-109628284,chr12:109628295-109628297	Internal Tissue Samples	No	No	GTYGAYGAGAYGGATTATATATATT
chr12	109628410	109628536	ACACB, FOXN4	chr12:109628410-109628412,chr12:109628417-109628419,chr12:109628457-109628459,chr12:109628534-109628536	Internal Tissue Samples	No	No	AGTTGTGTGGAAGGTGAGAGGGTGG
chr12	113901278	113901427	LHX5, SDSL	chr12:113901278-113901280,chr12:113901282-113901284,chr12:113901291-113901293,chr12:113901297-113901299,chr12:113901303-113901305,chr12:113901308-113901310,chr12:113901312-113901314,chr12:113901314-113901316,chr12:113901323-113901325,chr12:113901336-113901338,chr12:113901339-113901341,chr12:113901341-113901343,chr12:113901350-113901352,chr12:113901365-113901367,chr12:113901376-113901378,chr12:113…	Internal Tissue Samples	Yes	Yes	GTTGGAGTYGGTYGGGGATTGYGTT
chr12	113901942	113901976	LHX5, SDSL	chr12:113901942-113901944,chr12:113901954-113901956,chr12:113901956-113901958,chr12:113901968-113901970,chr12:113901974-113901976	Internal Tissue Samples	Yes	Yes	GAYGGYGGGGGTTTTTAAAGGTGYG
chr12	113902080	113902304	LHX5, SDSL	chr12:113902080-113902082,chr12:113902096-113902098,chr12:113902109-113902111,chr12:113902127-113902129,chr12:113902141-113902143,chr12:113902143-113902145,chr12:113902158-113902160,chr12:113902165-113902167,chr12:113902174-113902176,chr12:113902190-113902192,chr12:113902195-113902197,chr12:113902197-113902199,chr12:113902206-113902208,chr12:113902223-113902225,chr12:113902227-113902229,chr12:113…	Internal Tissue Samples	Yes	Yes	GYGGAGGTTGATAGGTTYGGGGAGA
chr12	113917404	113917703	LHX5, RBM19	chr12:113917404-113917406,chr12:113917416-113917418,chr12:113917421-113917423,chr12:113917432-113917434,chr12:113917435-113917437,chr12:113917437-113917439,chr12:113917443-113917445,chr12:113917448-113917450,chr12:113917489-113917491,chr12:113917517-113917519,chr12:113917522-113917524,chr12:113917524-113917526,chr12:113917530-113917532,chr12:113917533-113917535,chr12:113917542-113917544,chr12:113…	Internal Tissue Samples	Yes	Yes	GYGTTTAYGTATAGGTTTYGATATT, GGAAAYGGTGYGTAGGGTTGGGGAG
chr12	114075795	114076033	LHX5, RBM19	chr12:114075795-114075797,chr12:114075806-114075808,chr12:114075832-114075834,chr12:114075834-114075836,chr12:114075844-114075846,chr12:114075850-114075852,chr12:114075855-114075857,chr12:114075869-114075871,chr12:114075872-114075874,chr12:114075876-114075878,chr12:114075880-114075882,chr12:114075890-114075892,chr12:114075892-114075894,chr12:114075909-114075911,chr12:114075911-114075913,chr12:114…	Internal Tissue Samples	No	No	GGAYGTAGAGAGGAYGGGAGGGGGT
chr12	114840799	114841333	RBM19, TBX5	chr12:114840799-114840801,chr12:114840853-114840855,chr12:114840862-114840864,chr12:114840871-114840873,chr12:114840887-114840889,chr12:114840894-114840896,chr12:114840941-114840943,chr12:114840947-114840949,chr12:114840966-114840968,chr12:114840982-114840984,chr12:114840991-114840993,chr12:114840995-114840997,chr12:114841004-114841006,chr12:114841006-114841008,chr12:114841024-114841026,chr12:114…	Internal Tissue Samples	Yes	Yes	AATAGAAYGTTAGTTTYGGATYGAT, GYGGAGGAGGTAGGAGGAGGTAGGA
chr12	114886354	114886619	TBX5, TBX3	chr12:114886354-114886356,chr12:114886356-114886358,chr12:114886358-114886360,chr12:114886360-114886362,chr12:114886367-114886369,chr12:114886370-114886372,chr12:114886372-114886374,chr12:114886407-114886409,chr12:114886409-114886411,chr12:114886415-114886417,chr12:114886431-114886433,chr12:114886448-114886450,chr12:114886459-114886461,chr12:114886462-114886464,chr12:114886464-114886466,chr12:114…	Internal Tissue Samples	Yes	Yes	TTTYGTTTTAYGTTYGGTTATATAT, TGGAGTTTAAGTTTTGGYGYGYGYG
chr12	122473180	122473464	MLXIP, BCL7A	chr12:122473180-122473182,chr12:122473186-122473188,chr12:122473265-122473267,chr12:122473294-122473296,chr12:122473371-122473373,chr12:122473391-122473393,chr12:122473462-122473464	Internal Tissue Samples	Yes	Yes	GGTTYGATTYGTTTTTTTYGATYGT, AGGTAAGGAYGAGAAGTGTGGTTTA
chr12	124941685	124942045	NCOR2, ZNF664	chr12:124941685-124941687,chr12:124941722-124941724,chr12:124941780-124941782,chr12:124941788-124941790,chr12:124941830-124941832,chr12:124941845-124941847,chr12:124941870-124941872,chr12:124941910-124941912,chr12:124941935-124941937,chr12:124941950-124941952,chr12:124941953-124941955,chr12:124941976-124941978,chr12:124941983-124941985,chr12:124941985-124941987,chr12:124941994-124941996,chr12:124…	Internal Tissue Samples	Yes	Yes	GATYGAAYGATTTYGGYGATATTTT, TTTTAGTAYGGGGGAGGGAGGTTYG
chr12	132258450	132258649	MMP17, SFSWAP	chr12:132258450-132258452,chr12:132258488-132258490,chr12:132258559-132258561,chr12:132258598-132258600,chr12:132258616-132258618,chr12:132258624-132258626,chr12:132258639-132258641,chr12:132258647-132258649	TCGA (https://www.cancer.gov/tcga)	Yes	Yes	TYGTTTTTAYGTYGAGAGTAGGATA, TGGGGTTTAGGYGAGGTTTTGAGGA
chr12	133481286	133481642	CHFR, ZNF605	chr12:133481286-133481288,chr12:133481296-133481298,chr12:133481298-133481300,chr12:133481302-133481304,chr12:133481351-133481353,chr12:133481383-133481385,chr12:133481389-133481391,chr12:133481391-133481393,chr12:133481413-133481415,chr12:133481462-133481464,chr12:133481465-133481467,chr12:133481468-133481470,chr12:133481517-133481519,chr12:133481519-133481521,chr12:133481527-133481529,chr12:133…	Internal Tissue Samples	Yes	Yes	GYGTYGTAGYGGTGTTTTATTTTTT, AGGGTTGGGYGYGTTTTGTYGGTTA
chr13	21520218	21520413	XPO4, LATS2	chr13:21520218-21520220,chr13:21520229-21520231,chr13:21520241-21520243,chr13:21520251-21520253,chr13:21520328-21520330,chr13:21520341-21520343,chr13:21520358-21520360,chr13:21520361-21520363,chr13:21520378-21520380,chr13:21520383-21520385,chr13:21520388-21520390,chr13:21520393-21520395,chr13:21520406-21520408,chr13:21520411-21520413	Internal Tissue Samples	Yes	Yes	TGTTTYGYGTGATYGGAGAATTYGT, GGATGGAGAAAYGGTGGAGAGAYGG
chr13	25320074	25320295	RNF17, ATP12A	chr13:25320074-25320076,chr13:25320078-25320080,chr13:25320087-25320089,chr13:25320094-25320096,chr13:25320105-25320107,chr13:25320108-25320110,chr13:25320115-25320117,chr13:25320127-25320129,chr13:25320130-25320132,chr13:25320132-25320134,chr13:25320148-25320150,chr13:25320150-25320152,chr13:25320156-25320158,chr13:25320165-25320167,chr13:25320174-25320176,chr13:25320176-25320178,chr13:25320184-…	Internal Tissue Samples	Yes	Yes	ATYGYGTTTTTTTTTTTYGGAGTTT, GTTATTGTATTTTTYGYGTGTYGTT
chr13	25320419	25320698	RNF17, ATP12A	chr13:25320419-25320421,chr13:25320442-25320444,chr13:25320457-25320459,chr13:25320479-25320481,chr13:25320489-25320491,chr13:25320520-25320522,chr13:25320540-25320542,chr13:25320546-25320548,chr13:25320558-25320560,chr13:25320576-25320578,chr13:25320598-25320600,chr13:25320607-25320609,chr13:25320613-25320615,chr13:25320615-25320617,chr13:25320632-25320634,chr13:25320635-25320637,chr13:25320639-…	Internal Tissue Samples	Yes	Yes	GTTATTGTATTTTTYGYGTGTYGTT, TTAGAGAGGTTTGGYGAGGTGTGGG, GGGTGYGTAGGGAGAATGGGTTGTG
chr13	51417487	51417687	RNASEH2B, DLEU1	chr13:51417487-51417489,chr13:51417490-51417492,chr13:51417502-51417504,chr13:51417507-51417509,chr13:51417533-51417535,chr13:51417537-51417539,chr13:51417539-51417541,chr13:51417542-51417544,chr13:51417544-51417546,chr13:51417549-51417551,chr13:51417552-51417554,chr13:51417568-51417570,chr13:51417574-51417576,chr13:51417579-51417581,chr13:51417586-51417588,chr13:51417588-51417590,chr13:51417592-…	Internal Tissue Samples	Yes	Yes	GAYGTYGTTTTTATTTYGATTTTTT, GTGGATAYGTGGTTTGGGTTTYGYG
chr13	53313409	53313622	LECT1	chr13:53313409-53313411,chr13:53313413-53313415,chr13:53313425-53313427,chr13:53313429-53313431,chr13:53313439-53313441,chr13:53313452-53313454,chr13:53313455-53313457,chr13:53313457-53313459,chr13:53313467-53313469,chr13:53313484-53313486,chr13:53313488-53313490,chr13:53313512-53313514,chr13:53313528-53313530,chr13:53313552-53313554,chr13:53313558-53313560,chr13:53313563-53313565,chr13:53313571-…	Internal Tissue Samples	Yes	Yes	TAGGTGTTYGTTTAYGTTTTTTTGT, AGTTTTTAGGGAGTGGGGAGTYGGG
chr13	100608122	100608388	ZIC5, CLYBL	chr13:100608122-100608124,chr13:100608129-100608131,chr13:100608135-100608137,chr13:100608146-100608148,chr13:100608154-100608156,chr13:100608159-100608161,chr13:100608165-100608167,chr13:100608176-100608178,chr13:100608184-100608186,chr13:100608204-100608206,chr13:100608215-100608217,chr13:100608218-100608220,chr13:100608223-100608225,chr13:100608226-100608228,chr13:100608250-100608252,chr13:100…	Internal Tissue Samples	Yes	Yes	TTTTTYGTTTTTTAAYGATTTTYGG, YGTTGYGGYGTGTGGGGAAAGATGA
chr13	100649566	100649848	PCCA, ZIC2	chr13:100649566-100649568,chr13:100649568-100649570,chr13:100649576-100649578,chr13:100649583-100649585,chr13:100649600-100649602,chr13:100649602-100649604,chr13:100649604-100649606,chr13:100649622-100649624,chr13:100649624-100649626,chr13:100649627-100649629,chr13:100649647-100649649,chr13:100649670-100649672,chr13:100649672-100649674,chr13:100649685-100649687,chr13:100649688-100649690,chr13:100…	TCGA (https://www.cancer.gov/tcga)	Yes	Yes	GTTTGGGTTATTTTTTTTTTTTAYG, GAGTTAAGGTGGGYGGGGGTAGGTG
chr13	109147997	109148189	MYO16, TNFSF13B	chr13:109147997-109147999,chr13:109147999-109148001,chr13:109148016-109148018,chr13:109148022-109148024,chr13:109148025-109148027,chr13:109148037-109148039,chr13:109148040-109148042,chr13:109148043-109148045,chr13:109148046-109148048,chr13:109148049-109148051,chr13:109148051-109148053,chr13:109148057-109148059,chr13:109148062-109148064,chr13:109148070-109148072,chr13:109148084-109148086,chr13:109…	Internal Tissue Samples	Yes	Yes	TYGTTTATTTTTTTTAGTYGTTAAT
chr13	109148317	109148468	MYO16, TNFSF13B	chr13:109148317-109148319,chr13:109148319-109148321,chr13:109148322-109148324,chr13:109148336-109148338,chr13:109148350-109148352,chr13:109148352-109148354,chr13:109148357-109148359,chr13:109148376-109148378,chr13:109148379-109148381,chr13:109148390-109148392,chr13:109148393-109148395,chr13:109148406-109148408,chr13:109148411-109148413,chr13:109148419-109148421,chr13:109148422-109148424,chr13:109…	Internal Tissue Samples	Yes	Yes	GGAAYGYGGYGGGGTAGTTTTTTYG
chr13	111178258	111178399	RAB20, COL4A2	chr13:111178258-111178260,chr13:111178350-111178352,chr13:111178358-111178360,chr13:111178364-111178366,chr13:111178397-111178399	TCGA (https://www.cancer.gov/tcga)	Yes	Yes	GTTTTTTTTTTTTTATTYGATYGGA, TGGTAGGAAGGGGTTTTATAGAYGT
chr13	112547627	112548039	SOX1, TEX29	chr13:112547627-112547629,chr13:112547631-112547633,chr13:112547652-112547654,chr13:112547660-112547662,chr13:112547669-112547671,chr13:112547690-112547692,chr13:112547697-112547699,chr13:112547717-112547719,chr13:112547724-112547726,chr13:112547729-112547731,chr13:112547749-112547751,chr13:112547759-112547761,chr13:112547772-112547774,chr13:112547779-112547781,chr13:112547783-112547785,chr13:112…	Internal Tissue Samples	Yes	Yes	GTYGTYGGAGGTTYGYGGGTGGTTT, AGGGTTGTGGGAGGGAYGGTGGTTT
chr13	112717041	112717439	SOX1	chr13:112717041-112717043,chr13:112717051-112717053,chr13:112717071-112717073,chr13:112717125-112717127,chr13:112717129-112717131,chr13:112717139-112717141,chr13:112717149-112717151,chr13:112717153-112717155,chr13:112717155-112717157,chr13:112717157-112717159,chr13:112717170-112717172,chr13:112717214-112717216,chr13:112717224-112717226,chr13:112717234-112717236,chr13:112717243-112717245,chr13:112…	Internal Tissue Samples	Yes	Yes	TTTYGGAATAAGTTTTYGGATTTYG, TTTYGGAATAAGTTTTYGGATTTYG, GAGGYGGTAGAGAGYGGAGAGTTTT, GAGGYGGTAGAGAGYGGAGAGTTTT
chr13	112758710	112758940	SPACA7, SOX1	chr13:112758710-112758712,chr13:112758717-112758719,chr13:112758722-112758724,chr13:112758731-112758733,chr13:112758743-112758745,chr13:112758755-112758757,chr13:112758776-112758778,chr13:112758779-112758781,chr13:112758784-112758786,chr13:112758807-112758809,chr13:112758821-112758823,chr13:112758834-112758836,chr13:112758836-112758838,chr13:112758839-112758841,chr13:112758841-112758843,chr13:112…	Internal Tissue Samples	Yes	No	TATTTTTTTTATTYGATTTTTTTTT, TAGGTYGGGGTTTAGGGYGTTGGGT
chr13	113436467	113436692	MCF2L, ATP11A	chr13:113436467-113436469,chr13:113436475-113436477,chr13:113436478-113436480,chr13:113436521-113436523,chr13:113436563-113436565,chr13:113436567-113436569,chr13:113436574-113436576,chr13:113436582-113436584,chr13:113436606-113436608,chr13:113436620-113436622,chr13:113436650-113436652,chr13:113436676-113436678,chr13:113436690-113436692	TCGA (https://www.cancer.gov/tcga)	Yes	Yes	GATTTYGGTATATYGTAAYGGGTAT, TGTTGTTGGTTGGAAGYGGTYGGGA
chr14	21093698	21093907	RNASE12, OR6S1	chr14:21093698-21093700,chr14:21093735-21093737,chr14:21093772-21093774,chr14:21093794-21093796,chr14:21093798-21093800,chr14:21093800-21093802,chr14:21093817-21093819,chr14:21093869-21093871,chr14:21093905-21093907	TCGA (https://www.cancer.gov/tcga)	Yes	Yes	AYGTTTTTGGGTTTATTAYGTTAYG, YGGTTAGGTAGGGAGGTTTTTTYGT
chr14	37126664	37127102	PAX9	chr14:37126664-37126666,chr14:37126714-37126716,chr14:37126722-37126724,chr14:37126736-37126738,chr14:37126750-37126752,chr14:37126786-37126788,chr14:37126799-37126801,chr14:37126803-37126805,chr14:37126806-37126808,chr14:37126810-37126812,chr14:37126814-37126816,chr14:37126821-37126823,chr14:37126842-37126844,chr14:37126852-37126854,chr14:37126856-37126858,chr14:37126861-37126863,chr14:37126867-…	Internal Tissue Samples	Yes	No	TGTGTTGGTTTYGGGAYGTTTTTTA, GAYGTYGGATTTGAATTTTTTTGAT, TAGGGTTTYGGTYGTGTYGTTGTYG, TAGGGTTTYGGTYGTGTYGTTGTYG
chr14	38724526	38725059	CLEC14A	chr14:38724526-38724528,chr14:38724530-38724532,chr14:38724533-38724535,chr14:38724539-38724541,chr14:38724543-38724545,chr14:38724545-38724547,chr14:38724564-38724566,chr14:38724577-38724579,chr14:38724585-38724587,chr14:38724596-38724598,chr14:38724623-38724625,chr14:38724626-38724628,chr14:38724645-38724647,chr14:38724647-38724649,chr14:38724649-38724651,chr14:38724668-38724670,chr14:38724674-…	Internal Tissue Samples	Yes	No	GGTTATTTTAGTTYGGGYGTTYGAT, GGTTATTTTAGTTYGGGYGTTYGAT, TGTGTAGTTGGAAGGGYGYGYGATA, GGAYGTTYGTTYGGGTTTYGGGTTT, YGYGGTGTAGGAGYGTTGGGGTTTT, YGYGGTGTAGGAGYGTTGGGGTTTT
chr14	52781838	52781903	PTGER2	chr14:52781838-52781840,chr14:52781842-52781844,chr14:52781847-52781849,chr14:52781865-52781867,chr14:52781894-52781896,chr14:52781901-52781903	Internal Tissue Samples	No	No	GAYGTTYGGGGTTTYGGYGGGGTYG, YGGGYGGATYGTTTATTTGTAGTTG
chr14	55243068	55243425	GCH1, SAMD4A	chr14:55243068-55243070,chr14:55243151-55243153,chr14:55243176-55243178,chr14:55243203-55243205,chr14:55243207-55243209,chr14:55243214-55243216,chr14:55243266-55243268,chr14:55243269-55243271,chr14:55243345-55243347,chr14:55243355-55243357,chr14:55243420-55243422,chr14:55243423-55243425	Internal Tissue Samples	Yes	Yes	GATATTTTTTTATAYGTGTTYGTYG, GATGTTTTAGTAGTTAGGTAGGGTT
chr14	56705455	56705503	TMEM260, PELI2	chr14:56705455-56705457,chr14:56705493-56705495,chr14:56705501-56705503	TCGA (https://www.cancer.gov/tcga)	Yes	Yes	TATAAGTATTYGGGTTTTAGAYGGT, AGTTAGGTGAGTGGTAGATTTYGGG
chr14	57264957	57265561	OTX2, TMEM260	chr14:57264957-57264959,chr14:57264963-57264965,chr14:57264968-57264970,chr14:57264982-57264984,chr14:57264990-57264992,chr14:57264992-57264994,chr14:57265005-57265007,chr14:57265009-57265011,chr14:57265012-57265014,chr14:57265017-57265019,chr14:57265022-57265024,chr14:57265024-57265026,chr14:57265028-57265030,chr14:57265054-57265056,chr14:57265058-57265060,chr14:57265071-57265073,chr14:57265084-…	Internal Tissue Samples	Yes	Yes	TYGTTTYGGTTTYGGGTTATYGTTT, AGYGTTTTGGGATYGGYGTTTTYGA, YGTTTTGYGATTTTTYGATTTYGTT, TGGGGGTTTTYGGGGTAGAGATGTG
chr14	57275060	57275292	OTX2, TMEM260	chr14:57275060-57275062,chr14:57275071-57275073,chr14:57275083-57275085,chr14:57275086-57275088,chr14:57275115-57275117,chr14:57275126-57275128,chr14:57275128-57275130,chr14:57275135-57275137,chr14:57275139-57275141,chr14:57275142-57275144,chr14:57275156-57275158,chr14:57275159-57275161,chr14:57275165-57275167,chr14:57275185-57275187,chr14:57275210-57275212,chr14:57275212-57275214,chr14:57275231-…	Internal Tissue Samples	Yes	No	TTTTYGGTYGYGGTYGGTAAAAGGT, TTTTYGGTYGYGGTYGGTAAAAGGT, GAGYGTTTATYGTTTTAATAAATTA, TGGYGATTGGTTTGYGGTTGGGAAG, TGGYGATTGGTTTGYGGTTGGGAAG, TGGYGATTGGTTTGYGGTTGGGAAG
chr14	57275767	57276040	OTX2, TMEM260	chr14:57275767-57275769,chr14:57275771-57275773,chr14:57275777-57275779,chr14:57275784-57275786,chr14:57275820-57275822,chr14:57275822-57275824,chr14:57275826-57275828,chr14:57275828-57275830,chr14:57275830-57275832,chr14:57275834-57275836,chr14:57275851-57275853,chr14:57275873-57275875,chr14:57275875-57275877,chr14:57275884-57275886,chr14:57275895-57275897,chr14:57275907-57275909,chr14:57275911-…	Internal Tissue Samples	Yes	Yes	YGYGYGTGGATTTYGTTYGTTTTTA, TGTTTTGGAGTTTGGGAAGGGGGTG
chr14	60207779	60207902	RTN1, JKAMP	chr14:60207779-60207781,chr14:60207829-60207831,chr14:60207900-60207902	Internal Tissue Samples	Yes	Yes	GGTYGAATYGATTTTTTTTTTTTTT
chr14	60976650	60976950	SIX6, SIX1	chr14:60976650-60976652,chr14:60976653-60976655,chr14:60976665-60976667,chr14:60976669-60976671,chr14:60976690-60976692,chr14:60976707-60976709,chr14:60976709-60976711,chr14:60976718-60976720,chr14:60976723-60976725,chr14:60976734-60976736,chr14:60976753-60976755,chr14:60976773-60976775,chr14:60976800-60976802,chr14:60976802-60976804,chr14:60976828-60976830,chr14:60976845-60976847,chr14:60976860-…	Internal Tissue Samples	Yes	No	TATTTTTYGGTYGTTTATTTTTTYG, GGGGAGGAGGYGGGTGGAGGTATTT
chr14	61104480	61104720	SIX1, SIX6	chr14:61104480-61104482,chr14:61104482-61104484,chr14:61104499-61104501,chr14:61104502-61104504,chr14:61104510-61104512,chr14:61104519-61104521,chr14:61104538-61104540,chr14:61104557-61104559,chr14:61104565-61104567,chr14:61104570-61104572,chr14:61104573-61104575,chr14:61104586-61104588,chr14:61104606-61104608,chr14:61104617-61104619,chr14:61104620-61104622,chr14:61104623-61104625,chr14:61104634-…	Internal Tissue Samples	Yes	No	TTTTTTTTTTYGATTTTTTTTYGGT, TTYGATTTYGGYGTYGATTTTTYGA, GGTYGYGTTAGTTTGTAGGGGTYGA, TTGGAGGAGTAGGGYGTTTGGGATG
chr14	77491953	77492311	IRF2BPL, VASH1	chr14:77491953-77491955,chr14:77491960-77491962,chr14:77491973-77491975,chr14:77491977-77491979,chr14:77492004-77492006,chr14:77492026-77492028,chr14:77492059-77492061,chr14:77492067-77492069,chr14:77492074-77492076,chr14:77492077-77492079,chr14:77492083-77492085,chr14:77492106-77492108,chr14:77492111-77492113,chr14:77492123-77492125,chr14:77492126-77492128,chr14:77492134-77492136,chr14:77492139-…	Internal Tissue Samples	Yes	Yes	GTYGGAGGTAYGGTTTYGTYGYGGT, GGAGGTYGGYGAGATTGGGTTGTTG
chr14	93153542	93153863	LGMN, RIN3	chr14:93153542-93153544,chr14:93153549-93153551,chr14:93153552-93153554,chr14:93153593-93153595,chr14:93153629-93153631,chr14:93153632-93153634,chr14:93153636-93153638,chr14:93153640-93153642,chr14:93153649-93153651,chr14:93153656-93153658,chr14:93153675-93153677,chr14:93153681-93153683,chr14:93153684-93153686,chr14:93153689-93153691,chr14:93153698-93153700,chr14:93153712-93153714,chr14:93153727-…	Internal Tissue Samples	Yes	Yes	TTAATTATTTYGTTTTTTTTTGGTT, TTGGGTTTTTAGGGGTGGAGGAYGG
chr14	93154069	93154333	LGMN, RIN3	chr14:93154069-93154071,chr14:93154102-93154104,chr14:93154111-93154113,chr14:93154119-93154121,chr14:93154121-93154123,chr14:93154130-93154132,chr14:93154139-93154141,chr14:93154148-93154150,chr14:93154154-93154156,chr14:93154168-93154170,chr14:93154172-93154174,chr14:93154179-93154181,chr14:93154207-93154209,chr14:93154217-93154219,chr14:93154237-93154239,chr14:93154240-93154242,chr14:93154257-…	Internal Tissue Samples	Yes	Yes	TTTYGGATATTAGTGTYGTTTYGGG, TGGGAAGTTAGGTAGGGAGGGGGAT
chr14	93522385	93522387	ITPK1, CHGA	chr14:93522385-93522387	TCGA (https://www.cancer.gov/tcga)	Yes	Yes	TGATGAGGTTGGGGTAGGTGAGGTG
chr14	97499574	97500077	VRK1	chr14:97499574-97499576,chr14:97499605-97499607,chr14:97499612-97499614,chr14:97499619-97499621,chr14:97499622-97499624,chr14:97499627-97499629,chr14:97499633-97499635,chr14:97499655-97499657,chr14:97499661-97499663,chr14:97499664-97499666,chr14:97499673-97499675,chr14:97499675-97499677,chr14:97499679-97499681,chr14:97499682-97499684,chr14:97499684-97499686,chr14:97499689-97499691,chr14:97499703-…	Internal Tissue Samples	Yes	Yes	TTTAGTGYGTATTTTTGTTTTTTTT, TATGTTTTYGGGGYGYGGYGTAGTA
chr14	100857048	100857281	WARS, BEGAIN	chr14:100857048-100857050,chr14:100857084-100857086,chr14:100857107-100857109,chr14:100857139-100857141,chr14:100857153-100857155,chr14:100857173-100857175,chr14:100857248-100857250,chr14:100857266-100857268,chr14:100857271-100857273,chr14:100857279-100857281	TCGA (https://www.cancer.gov/tcga)	Yes	Yes	AGAYGGYGATATTTTTTATTTTTTT, TGGGGGTTGTGTAGYGTTTAGTGTT
chr14	104156151	104156240	XRCC3, KLC1	chr14:104156151-104156153,chr14:104156162-104156164,chr14:104156175-104156177,chr14:104156180-104156182,chr14:104156234-104156236,chr14:104156238-104156240	Internal Tissue Samples	No	No	TGGTAGGAAGAGAYGTTGAGGATTT
chr14	105750446	105750677	PACS2, BTBD6	chr14:105750446-105750448,chr14:105750455-105750457,chr14:105750471-105750473,chr14:105750481-105750483,chr14:105750498-105750500,chr14:105750522-105750524,chr14:105750528-105750530,chr14:105750533-105750535,chr14:105750544-105750546,chr14:105750594-105750596,chr14:105750613-105750615,chr14:105750675-105750677	TCGA (https://www.cancer.gov/tcga)	Yes	Yes	GTGGAGAGGAAGAGGGATGTGTTGT
chr14	106330433	106330539	TMEM121	chr14:106330433-106330435,chr14:106330519-106330521,chr14:106330528-106330530,chr14:106330533-106330535,chr14:106330537-106330539	TCGA (https://www.cancer.gov/tcga)	Yes	Yes	TTTYGATYGAYGGTGTYGGTYGGGT
chr15	22908513	22908658	CYFIP1, NIPA2	chr15:22908513-22908515,chr15:22908524-22908526,chr15:22908559-22908561,chr15:22908565-22908567,chr15:22908634-22908636,chr15:22908656-22908658	TCGA (https://www.cancer.gov/tcga)	Yes	Yes	GAYGGGTYGTYGAGGGGTTTTTTAG, TTTTYGGGGAGTTGTYGGGTAGGGG
chr15	27112999	27113512	GABRG3, GABRA5	chr15:27112999-27113001,chr15:27113010-27113012,chr15:27113012-27113014,chr15:27113014-27113016,chr15:27113036-27113038,chr15:27113046-27113048,chr15:27113051-27113053,chr15:27113060-27113062,chr15:27113066-27113068,chr15:27113090-27113092,chr15:27113097-27113099,chr15:27113103-27113105,chr15:27113108-27113110,chr15:27113118-27113120,chr15:27113136-27113138,chr15:27113139-27113141,chr15:27113144-…	Internal Tissue Samples	Yes	No	GTGGTTTYGGTYGYGYGGTTTYGTT, GTGGTTTYGGTYGYGYGGTTTYGTT, AGTTTTTGTGGGGGTTYGGAGGGTT, AGTTTTTGTGGGGGTTYGGAGGGTT
chr15	29395480	29395729	NDNL2, APBA2	chr15:29395480-29395482,chr15:29395531-29395533,chr15:29395569-29395571,chr15:29395623-29395625,chr15:29395641-29395643,chr15:29395652-29395654,chr15:29395660-29395662,chr15:29395677-29395679,chr15:29395684-29395686,chr15:29395727-29395729	Internal Tissue Samples	Yes	Yes	TGGTYGAYGGAGGATTTTTTATATT
chr15	29395880	29396084	NDNL2, APBA2	chr15:29395880-29395882,chr15:29395888-29395890,chr15:29395909-29395911,chr15:29395916-29395918,chr15:29395931-29395933,chr15:29395939-29395941,chr15:29395961-29395963,chr15:29395984-29395986,chr15:29395991-29395993,chr15:29396018-29396020,chr15:29396025-29396027,chr15:29396042-29396044,chr15:29396055-29396057,chr15:29396057-29396059,chr15:29396061-29396063,chr15:29396070-29396072,chr15:29396082-…	Internal Tissue Samples	No	No	AGGAAGAATGGYGGTGGTTYGAGGG
chr15	37180324	37180586	MEIS2	chr15:37180324-37180326,chr15:37180406-37180408,chr15:37180442-37180444,chr15:37180451-37180453,chr15:37180457-37180459,chr15:37180482-37180484,chr15:37180522-37180524,chr15:37180525-37180527,chr15:37180552-37180554,chr15:37180582-37180584,chr15:37180584-37180586	Internal Tissue Samples	Yes	No	TGGTAGTTTYGTTATAAATTTTTTT, GGGGGAGGAGTTGTTGGGTTTTGTT
chr15	41787837	41788308	ITPKA, LTK	chr15:41787837-41787839,chr15:41787849-41787851,chr15:41787876-41787878,chr15:41787883-41787885,chr15:41787890-41787892,chr15:41787934-41787936,chr15:41787939-41787941,chr15:41787947-41787949,chr15:41787971-41787973,chr15:41787976-41787978,chr15:41787978-41787980,chr15:41788001-41788003,chr15:41788010-41788012,chr15:41788018-41788020,chr15:41788020-41788022,chr15:41788025-41788027,chr15:41788027-…	Internal Tissue Samples	Yes	Yes	GTTTAGGGAYGTTYGTTTTTTTTTT, GGTTTAGGGAYGTTYGTTTTTTTTT, GGGGGYGGATGTYGGGGTTTTTTAG, TGGGAGAGGGAGTGYGTTAGGAGGA
chr15	41793266	41793500	ITPKA, LTK	chr15:41793266-41793268,chr15:41793318-41793320,chr15:41793344-41793346,chr15:41793358-41793360,chr15:41793371-41793373,chr15:41793373-41793375,chr15:41793397-41793399,chr15:41793404-41793406,chr15:41793451-41793453,chr15:41793471-41793473,chr15:41793487-41793489,chr15:41793498-41793500	Internal Tissue Samples	Yes	Yes	AAATAYGYGGATATATYGTTTAYGA
chr15	41795000	41795251	ITPKA, LTK	chr15:41795000-41795002,chr15:41795015-41795017,chr15:41795035-41795037,chr15:41795053-41795055,chr15:41795062-41795064,chr15:41795065-41795067,chr15:41795073-41795075,chr15:41795081-41795083,chr15:41795086-41795088,chr15:41795088-41795090,chr15:41795100-41795102,chr15:41795108-41795110,chr15:41795117-41795119,chr15:41795133-41795135,chr15:41795135-41795137,chr15:41795143-41795145,chr15:41795148-…	Internal Tissue Samples	Yes	Yes	GTTTTAGATYGGTAGTTTTTTTTYG, TAGGGYGGGAATTYGGTAAGGGYGT
chr15	45427308	45427482	DUOX1, SHF	chr15:45427308-45427310,chr15:45427329-45427331,chr15:45427341-45427343,chr15:45427350-45427352,chr15:45427353-45427355,chr15:45427369-45427371,chr15:45427376-45427378,chr15:45427380-45427382,chr15:45427395-45427397,chr15:45427401-45427403,chr15:45427408-45427410,chr15:45427410-45427412,chr15:45427416-45427418,chr15:45427441-45427443,chr15:45427452-45427454,chr15:45427458-45427460,chr15:45427462-…	TCGA (https://www.cancer.gov/tcga)	Yes	Yes	GTTTAGGGTTTTTAAYGATTTTGAG, AYGTGTTTTTAGATTTGGTGAGYGT
chr15	53083366	53083605	ONECUT1	chr15:53083366-53083368,chr15:53083382-53083384,chr15:53083392-53083394,chr15:53083397-53083399,chr15:53083405-53083407,chr15:53083438-53083440,chr15:53083444-53083446,chr15:53083467-53083469,chr15:53083482-53083484,chr15:53083485-53083487,chr15:53083488-53083490,chr15:53083490-53083492,chr15:53083492-53083494,chr15:53083500-53083502,chr15:53083517-53083519,chr15:53083528-53083530,chr15:53083531-…	Internal Tissue Samples	Yes	Yes	TTTAATTTYGTATTGATATTTTTTT, GYGYGYGGGTTTTYGTTTGGTTTTT
chr15	53087211	53087580	ONECUT1	chr15:53087211-53087213,chr15:53087228-53087230,chr15:53087231-53087233,chr15:53087247-53087249,chr15:53087252-53087254,chr15:53087277-53087279,chr15:53087281-53087283,chr15:53087294-53087296,chr15:53087304-53087306,chr15:53087315-53087317,chr15:53087328-53087330,chr15:53087351-53087353,chr15:53087357-53087359,chr15:53087376-53087378,chr15:53087393-53087395,chr15:53087418-53087420,chr15:53087424-…	TCGA (https://www.cancer.gov/tcga)	Yes	No	AGTTTATTTTATYGATTAGGTTYGG, GYGGAGGGTGGTTGTTTAGTYGGGA
chr15	62360146	62360239	C2CD4A, C2CD4B	chr15:62360146-62360148,chr15:62360152-62360154,chr15:62360154-62360156,chr15:62360157-62360159,chr15:62360167-62360169,chr15:62360177-62360179,chr15:62360185-62360187,chr15:62360189-62360191,chr15:62360191-62360193,chr15:62360196-62360198,chr15:62360202-62360204,chr15:62360216-62360218,chr15:62360219-62360221,chr15:62360222-62360224,chr15:62360225-62360227,chr15:62360228-62360230,chr15:62360233-…	TCGA (https://www.cancer.gov/tcga)	No	No	GTTTTAGGGGTTTTTTYGTAGGTTT
chr15	63753407	63753698	CA12, USP3	chr15:63753407-63753409,chr15:63753411-63753413,chr15:63753485-63753487,chr15:63753497-63753499,chr15:63753510-63753512,chr15:63753523-63753525,chr15:63753550-63753552,chr15:63753567-63753569,chr15:63753576-63753578,chr15:63753606-63753608,chr15:63753617-63753619,chr15:63753680-63753682,chr15:63753682-63753684,chr15:63753686-63753688,chr15:63753696-63753698	TCGA (https://www.cancer.gov/tcga)	Yes	No	GGGTYGAGGATYGGTTTTTTTTTTT, GYGGGTTAGGGGTYGGATTAGGTTA
chr15	65689179	65689484	IGDCC3, IGDCC4	chr15:65689179-65689181,chr15:65689189-65689191,chr15:65689201-65689203,chr15:65689207-65689209,chr15:65689209-65689211,chr15:65689211-65689213,chr15:65689215-65689217,chr15:65689228-65689230,chr15:65689230-65689232,chr15:65689243-65689245,chr15:65689262-65689264,chr15:65689264-65689266,chr15:65689287-65689289,chr15:65689297-65689299,chr15:65689324-65689326,chr15:65689346-65689348,chr15:65689348-…	Internal Tissue Samples	No	No	GATTTTAAGTTTTTGATTTTTTTTT, TTTGGGGAAGGAGAGGGAGAYGYGT
chr15	68114384	68114554	PIAS1, SKOR1	chr15:68114384-68114386,chr15:68114392-68114394,chr15:68114403-68114405,chr15:68114408-68114410,chr15:68114423-68114425,chr15:68114429-68114431,chr15:68114431-68114433,chr15:68114441-68114443,chr15:68114443-68114445,chr15:68114457-68114459,chr15:68114464-68114466,chr15:68114484-68114486,chr15:68114488-68114490,chr15:68114491-68114493,chr15:68114503-68114505,chr15:68114506-68114508,chr15:68114513-…	Internal Tissue Samples	Yes	Yes	TATTATYGTTTTTATYGGATTTYGT
chr15	76632136	76632206	ISL2, SCAPER	chr15:76632136-76632138,chr15:76632146-76632148,chr15:76632155-76632157,chr15:76632183-76632185,chr15:76632188-76632190,chr15:76632201-76632203,chr15:76632204-76632206	Internal Tissue Samples	No	No	AGATTTTTTTTTTTTTTTGGTTGTA
chr15	76639691	76639823	ISL2, SCAPER	chr15:76639691-76639693,chr15:76639712-76639714,chr15:76639720-76639722,chr15:76639726-76639728,chr15:76639731-76639733,chr15:76639736-76639738,chr15:76639739-76639741,chr15:76639741-76639743,chr15:76639752-76639754,chr15:76639754-76639756,chr15:76639767-76639769,chr15:76639783-76639785,chr15:76639789-76639791,chr15:76639800-76639802,chr15:76639802-76639804,chr15:76639808-76639810,chr15:76639814-…	Internal Tissue Samples	Yes	Yes	YGTTAGTYGYGGGGGYGGTGGYGTT
chr15	82532825	82533038	MEX3B, EFTUD1	chr15:82532825-82532827,chr15:82532851-82532853,chr15:82532855-82532857,chr15:82532879-82532881,chr15:82532961-82532963,chr15:82533036-82533038	TCGA (https://www.cancer.gov/tcga)	No	No	TGAGGTGAGAATAGGTTTTTTGTGG
chr15	89952358	89952656	POLG, RHCG	chr15:89952358-89952360,chr15:89952364-89952366,chr15:89952368-89952370,chr15:89952385-89952387,chr15:89952415-89952417,chr15:89952425-89952427,chr15:89952428-89952430,chr15:89952447-89952449,chr15:89952453-89952455,chr15:89952470-89952472,chr15:89952472-89952474,chr15:89952487-89952489,chr15:89952494-89952496,chr15:89952498-89952500,chr15:89952502-89952504,chr15:89952504-89952506,chr15:89952516-…	Internal Tissue Samples	Yes	No	ATTGATTTYGATTTTTTTYGATTTT, GGTTTTGYGAYGGTGTTGGAGGGTG
chr15	96888934	96889228	NR2F2	chr15:96888934-96888936,chr15:96888958-96888960,chr15:96888967-96888969,chr15:96888977-96888979,chr15:96889009-96889011,chr15:96889011-96889013,chr15:96889031-96889033,chr15:96889038-96889040,chr15:96889058-96889060,chr15:96889068-96889070,chr15:96889073-96889075,chr15:96889075-96889077,chr15:96889083-96889085,chr15:96889093-96889095,chr15:96889098-96889100,chr15:96889103-96889105,chr15:96889105-…	Internal Tissue Samples	Yes	No	GYGTTYGGTYGAYGTTYGTTTTTAG, TTAGGGGTYGYGGGTAGTAGGAGGA
chr16	3016996	3017129	PAQR4	chr16:3016996-3016998,chr16:3017021-3017023,chr16:3017028-3017030,chr16:3017031-3017033,chr16:3017033-3017035,chr16:3017050-3017052,chr16:3017058-3017060,chr16:3017067-3017069,chr16:3017072-3017074,chr16:3017074-3017076,chr16:3017076-3017078,chr16:3017080-3017082,chr16:3017092-3017094,chr16:3017094-3017096,chr16:3017097-3017099,chr16:3017099-3017101,chr16:3017105-3017107,chr16:3017119-3017121,chr…	Internal Tissue Samples	No	No	TAGTTTTYGYGTTTYGTTYGAYGGG
chr16	10476641	10476810	ATF7IP2	chr16:10476641-10476643,chr16:10476672-10476674,chr16:10476766-10476768,chr16:10476808-10476810	Internal Tissue Samples	No	No	AATTTTTAATATYGTTYGTTTTAAA
chr16	11170223	11170403	SOCS1, CIITA	chr16:11170223-11170225,chr16:11170247-11170249,chr16:11170294-11170296,chr16:11170316-11170318,chr16:11170350-11170352,chr16:11170401-11170403	Internal Tissue Samples	Yes	Yes	ATYGATTTAAGTGATTTTTTTTATT
chr16	11327008	11327232	SOCS1, CIITA	chr16:11327008-11327010,chr16:11327015-11327017,chr16:11327021-11327023,chr16:11327025-11327027,chr16:11327052-11327054,chr16:11327077-11327079,chr16:11327111-11327113,chr16:11327117-11327119,chr16:11327137-11327139,chr16:11327140-11327142,chr16:11327149-11327151,chr16:11327156-11327158,chr16:11327169-11327171,chr16:11327173-11327175,chr16:11327180-11327182,chr16:11327187-11327189,chr16:11327215-…	TCGA (https://www.cancer.gov/tcga)	Yes	Yes	TTTTYGTYGTTTTTTTTTTTTTTYG, GGTGYGAGYGGGTTTAGGTTTGTGG
chr16	17164729	17164826	XYLT1, NOMO3	chr16:17164729-17164731,chr16:17164814-17164816,chr16:17164824-17164826	TCGA (https://www.cancer.gov/tcga)	No	No	AAYGTTAAAAATYGTTATTAAYGTT
chr16	22825609	22826202	HS3ST2	chr16:22825609-22825611,chr16:22825613-22825615,chr16:22825620-22825622,chr16:22825622-22825624,chr16:22825627-22825629,chr16:22825633-22825635,chr16:22825636-22825638,chr16:22825640-22825642,chr16:22825656-22825658,chr16:22825660-22825662,chr16:22825665-22825667,chr16:22825669-22825671,chr16:22825677-22825679,chr16:22825688-22825690,chr16:22825698-22825700,chr16:22825720-22825722,chr16:22825731-…	Internal Tissue Samples	Yes	Yes	GYGGTTTTTAGTATTAAAGGTTTTT, GTTTATAGGGTTTTGGGTYGYGYGG
chr16	24267064	24267088	CACNG3	chr16:24267064-24267066,chr16:24267074-24267076,chr16:24267079-24267081,chr16:24267086-24267088	Internal Tissue Samples	No	No	GGGTTTAGTYGGTYGGTYGAGTYGA, GAGGGAGYGTTAGAGTGYGTTAYGG
chr16	27240309	27240515	KDM8, NSMCE1	chr16:27240309-27240311,chr16:27240315-27240317,chr16:27240321-27240323,chr16:27240407-27240409,chr16:27240409-27240411,chr16:27240418-27240420,chr16:27240430-27240432,chr16:27240438-27240440,chr16:27240443-27240445,chr16:27240513-27240515	TCGA (https://www.cancer.gov/tcga)	Yes	Yes	TATTTTTAAYGGATTTYGGATTTTA
chr16	51189915	51190260	SALL1	chr16:51189915-51189917,chr16:51189937-51189939,chr16:51189940-51189942,chr16:51189944-51189946,chr16:51189967-51189969,chr16:51189971-51189973,chr16:51189974-51189976,chr16:51189983-51189985,chr16:51189986-51189988,chr16:51189992-51189994,chr16:51189996-51189998,chr16:51190004-51190006,chr16:51190007-51190009,chr16:51190012-51190014,chr16:51190016-51190018,chr16:51190018-51190020,chr16:51190028-…	Internal Tissue Samples	Yes	Yes	TYGTTTTTTTTTGTTTGAAAYGGYG, GGTGGTAAGYGGAGGGTGGGTTTGG
chr16	54968632	54968832	IRX6, IRX5	chr16:54968632-54968634,chr16:54968641-54968643,chr16:54968645-54968647,chr16:54968651-54968653,chr16:54968680-54968682,chr16:54968726-54968728,chr16:54968737-54968739,chr16:54968772-54968774,chr16:54968782-54968784,chr16:54968786-54968788,chr16:54968830-54968832	TCGA (https://www.cancer.gov/tcga)	No	No	TTTTYGTTTTTTTTTTTGTTATTGA, TGGAGGAAGGAGAAGAGAGATTTAA
chr16	57654201	57654538	GPR56, GPR114	chr16:57654201-57654203,chr16:57654260-57654262,chr16:57654292-57654294,chr16:57654322-57654324,chr16:57654332-57654334,chr16:57654346-57654348,chr16:57654362-57654364,chr16:57654365-57654367,chr16:57654367-57654369,chr16:57654384-57654386,chr16:57654395-57654397,chr16:57654426-57654428,chr16:57654431-57654433,chr16:57654461-57654463,chr16:57654468-57654470,chr16:57654494-57654496,chr16:57654536-…	Internal Tissue Samples	Yes	Yes	GTTTTTTTTYGAYGAGTTTYGYGAT, GGGTAAGGGTGAYGTYGYGGAGTTT
chr16	70771557	70771814	MTSS1L, VAC14	chr16:70771557-70771559,chr16:70771561-70771563,chr16:70771626-70771628,chr16:70771647-70771649,chr16:70771680-70771682,chr16:70771733-70771735,chr16:70771735-70771737,chr16:70771768-70771770,chr16:70771812-70771814	Internal Tissue Samples	Yes	Yes	TTTTTTTTTYGGTTTTATTTYGTTT, GGTGGGYGGTYGGGGAGTTAGTTTT
chr16	75098475	75098577	LDHD, ZNRF1	chr16:75098475-75098477,chr16:75098545-75098547,chr16:75098575-75098577	TCGA (https://www.cancer.gov/tcga)	No	No	TATTTTATTTYGTTTATTTATTTTT
chr16	86321477	86321818	FOXF1, IRF8	chr16:86321477-86321479,chr16:86321522-86321524,chr16:86321574-86321576,chr16:86321593-86321595,chr16:86321611-86321613,chr16:86321626-86321628,chr16:86321663-86321665,chr16:86321718-86321720,chr16:86321816-86321818	TCGA (https://www.cancer.gov/tcga)	Yes	Yes	TTGTTTTTTTTTTTTATTYGTTTGA, TGGAYGGTGTTGATGGGATYGGGGA
chr16	86612367	86612598	FOXL1	chr16:86612367-86612369,chr16:86612372-86612374,chr16:86612391-86612393,chr16:86612397-86612399,chr16:86612406-86612408,chr16:86612424-86612426,chr16:86612430-86612432,chr16:86612432-86612434,chr16:86612450-86612452,chr16:86612455-86612457,chr16:86612460-86612462,chr16:86612468-86612470,chr16:86612493-86612495,chr16:86612495-86612497,chr16:86612502-86612504,chr16:86612510-86612512,chr16:86612520-…	Internal Tissue Samples	Yes	Yes	YGGTTAATAGTATTATTTTTTTTTT, GTTGTTTYGGGTYGGGTYGAGATTT
chr16	86612922	86613063	FOXL1	chr16:86612922-86612924,chr16:86612933-86612935,chr16:86612936-86612938,chr16:86612939-86612941,chr16:86612954-86612956,chr16:86612961-86612963,chr16:86612963-86612965,chr16:86612969-86612971,chr16:86612973-86612975,chr16:86612979-86612981,chr16:86612988-86612990,chr16:86613000-86613002,chr16:86613005-86613007,chr16:86613009-86613011,chr16:86613014-86613016,chr16:86613018-86613020,chr16:86613029-…	Internal Tissue Samples	Yes	Yes	TTTYGYGTTTTTTTTGGGGTTYGGT
chr16	86613195	86613349	FOXL1, FBXO31	chr16:86613195-86613197,chr16:86613198-86613200,chr16:86613202-86613204,chr16:86613215-86613217,chr16:86613225-86613227,chr16:86613241-86613243,chr16:86613245-86613247,chr16:86613255-86613257,chr16:86613270-86613272,chr16:86613275-86613277,chr16:86613288-86613290,chr16:86613303-86613305,chr16:86613342-86613344,chr16:86613347-86613349	Internal Tissue Samples	Yes	Yes	GGGTGTTAAGTTTGGGTTYGGYGGT
chr16	88599979	88600268	ZC3H18, ZFPM1	chr16:88599979-88599981,chr16:88599984-88599986,chr16:88600006-88600008,chr16:88600022-88600024,chr16:88600036-88600038,chr16:88600038-88600040,chr16:88600042-88600044,chr16:88600044-88600046,chr16:88600048-88600050,chr16:88600051-88600053,chr16:88600054-88600056,chr16:88600057-88600059,chr16:88600059-88600061,chr16:88600066-88600068,chr16:88600078-88600080,chr16:88600093-88600095,chr16:88600098-…	Internal Tissue Samples	Yes	No	TYGGTTYGGTTTTTYGYGGAATTYG, TGTATAGTYGGTTGTAGTAGGGYGT
chr16	88769853	88770135	CTU2, RNF166	chr16:88769853-88769855,chr16:88769862-88769864,chr16:88769912-88769914,chr16:88769922-88769924,chr16:88769941-88769943,chr16:88769969-88769971,chr16:88770018-88770020,chr16:88770031-88770033,chr16:88770059-88770061,chr16:88770115-88770117,chr16:88770130-88770132,chr16:88770133-88770135	Internal Tissue Samples	Yes	Yes	GATTTAGGAAGGTTTTTTTTGTTTT, ATTGGTAGGGYGGTTGGGTTYGAGG
chr17	4425152	4425395	SPNS2, MYBBP1A	chr17:4425152-4425154,chr17:4425178-4425180,chr17:4425210-4425212,chr17:4425214-4425216,chr17:4425220-4425222,chr17:4425258-4425260,chr17:4425349-4425351,chr17:4425353-4425355,chr17:4425393-4425395	TCGA (https://www.cancer.gov/tcga)	No	No	AYGTGGGTAGTTTGAATTTAGTTAG
chr17	8516395	8516584	MYH10, NDEL1	chr17:8516395-8516397,chr17:8516415-8516417,chr17:8516473-8516475,chr17:8516487-8516489,chr17:8516526-8516528,chr17:8516529-8516531,chr17:8516582-8516584	TCGA (https://www.cancer.gov/tcga)	No	No	GATTTAAATTTTAAGTTTYGGTYGT, TGGTYGGGGTGGGAAAAGGAAAATT
chr17	25867546	25867639	LGALS9, KSR1	chr17:25867546-25867548,chr17:25867601-25867603,chr17:25867612-25867614,chr17:25867617-25867619,chr17:25867637-25867639	TCGA (https://www.cancer.gov/tcga)	Yes	Yes	GTTTTTTTTATTTYGTTTTTTTTTT, TTAGTGGGAGGTTTGGYGGGGAGGT
chr17	25867745	25867753	LGALS9, KSR1	chr17:25867745-25867747,chr17:25867751-25867753	TCGA (https://www.cancer.gov/tcga)	Yes	Yes	TTAGTGGGAGGTTTGGYGGGGAGGT
chr17	33640519	33640713	SLFN11, SLFN5	chr17:33640519-33640521,chr17:33640525-33640527,chr17:33640538-33640540,chr17:33640576-33640578,chr17:33640594-33640596,chr17:33640622-33640624,chr17:33640666-33640668,chr17:33640679-33640681,chr17:33640699-33640701,chr17:33640704-33640706,chr17:33640711-33640713	Internal Tissue Samples	No	No	TTTTAAGTYGTTATTGGTTGGGTTT, YGGTTTYGGTGGAAGTTATYGGGTG
chr17	35165557	35165914	LHX1, MRM1	chr17:35165557-35165559,chr17:35165559-35165561,chr17:35165561-35165563,chr17:35165608-35165610,chr17:35165612-35165614,chr17:35165620-35165622,chr17:35165624-35165626,chr17:35165639-35165641,chr17:35165650-35165652,chr17:35165660-35165662,chr17:35165671-35165673,chr17:35165676-35165678,chr17:35165690-35165692,chr17:35165693-35165695,chr17:35165696-35165698,chr17:35165699-35165701,chr17:35165701-…	Internal Tissue Samples	Yes	Yes	TTTYGTTTYGTTTGTGTTTTTTTTT, GYGTTGGTTYGGGTYGAGYGAATTG
chr17	35299775	35299991	AATF, LHX1	chr17:35299775-35299777,chr17:35299812-35299814,chr17:35299815-35299817,chr17:35299821-35299823,chr17:35299836-35299838,chr17:35299849-35299851,chr17:35299876-35299878,chr17:35299884-35299886,chr17:35299912-35299914,chr17:35299914-35299916,chr17:35299925-35299927,chr17:35299927-35299929,chr17:35299932-35299934,chr17:35299934-35299936,chr17:35299943-35299945,chr17:35299945-35299947,chr17:35299962-…	Internal Tissue Samples	Yes	Yes	GTTYGGATTTAYGTTTTTTTTTYGA, GTTGGGGYGAGTAGGGAGAAGGTTG
chr17	37321625	37321818	PLXDC1, ARL5C	chr17:37321625-37321627,chr17:37321630-37321632,chr17:37321635-37321637,chr17:37321652-37321654,chr17:37321675-37321677,chr17:37321677-37321679,chr17:37321689-37321691,chr17:37321700-37321702,chr17:37321719-37321721,chr17:37321722-37321724,chr17:37321731-37321733,chr17:37321738-37321740,chr17:37321755-37321757,chr17:37321767-37321769,chr17:37321777-37321779,chr17:37321782-37321784,chr17:37321787-…	Internal Tissue Samples	Yes	Yes	TATTTTTYGAYGAYGTTTAAAGGAT, TGTTTGAAAGGTTYGGGGYGTTTYG
chr17	41477217	41477578	DHX8, ARL4D	chr17:41477217-41477219,chr17:41477270-41477272,chr17:41477280-41477282,chr17:41477291-41477293,chr17:41477299-41477301,chr17:41477301-41477303,chr17:41477327-41477329,chr17:41477330-41477332,chr17:41477349-41477351,chr17:41477361-41477363,chr17:41477373-41477375,chr17:41477376-41477378,chr17:41477384-41477386,chr17:41477405-41477407,chr17:41477410-41477412,chr17:41477421-41477423,chr17:41477451-…	Internal Tissue Samples	Yes	No	TGGTAGATAGGTYGTTTATATTTTT, TTAAGTGTGGGAYGTYGGGGGGTAG
chr17	46619087	46619246	HOXB1, HOXB2	chr17:46619087-46619089,chr17:46619095-46619097,chr17:46619108-46619110,chr17:46619117-46619119,chr17:46619120-46619122,chr17:46619132-46619134,chr17:46619144-46619146,chr17:46619163-46619165,chr17:46619174-46619176,chr17:46619179-46619181,chr17:46619182-46619184,chr17:46619186-46619188,chr17:46619195-46619197,chr17:46619210-46619212,chr17:46619235-46619237,chr17:46619244-46619246	Internal Tissue Samples	No	No	YGTTTTTTTYGTTTTTTTTTTGTTT, GGTTGGGTYGGYGTTTTTTGTAGYG
chr17	46621708	46621880	HOXB1, HOXB2	chr17:46621708-46621710,chr17:46621717-46621719,chr17:46621794-46621796,chr17:46621871-46621873,chr17:46621878-46621880	Internal Tissue Samples	Yes	Yes	YGGAYGTTTAGTTATTYGTATTATT
chr17	46622098	46622227	HOXB1, HOXB2	chr17:46622098-46622100,chr17:46622125-46622127,chr17:46622153-46622155,chr17:46622194-46622196,chr17:46622215-46622217,chr17:46622218-46622220,chr17:46622222-46622224,chr17:46622225-46622227	Internal Tissue Samples	Yes	Yes	TYGGGTTGGAGGTTGGGGAAGGTTT
chr17	46832289	46832580	HOXB13, TTLL6	chr17:46832289-46832291,chr17:46832326-46832328,chr17:46832340-46832342,chr17:46832358-46832360,chr17:46832367-46832369,chr17:46832372-46832374,chr17:46832377-46832379,chr17:46832383-46832385,chr17:46832392-46832394,chr17:46832401-46832403,chr17:46832413-46832415,chr17:46832416-46832418,chr17:46832425-46832427,chr17:46832427-46832429,chr17:46832433-46832435,chr17:46832436-46832438,chr17:46832444-…	Internal Tissue Samples	Yes	Yes	YGTTYGTTTYGAGTGYGGGTTYGYG, YGGGTTTTGYGTTGGAGTYGGGATG
chr17	48042461	48042722	DLX4	chr17:48042461-48042463,chr17:48042489-48042491,chr17:48042499-48042501,chr17:48042507-48042509,chr17:48042509-48042511,chr17:48042530-48042532,chr17:48042532-48042534,chr17:48042549-48042551,chr17:48042561-48042563,chr17:48042563-48042565,chr17:48042571-48042573,chr17:48042589-48042591,chr17:48042604-48042606,chr17:48042611-48042613,chr17:48042648-48042650,chr17:48042652-48042654,chr17:48042662-…	Internal Tissue Samples	Yes	No	TTTYGGYGTGGAYGYGTTTATAYGG, GTYGGTGGGTGGGATGGAGGAGAAA
chr17	48546637	48546885	CHAD	chr17:48546637-48546639,chr17:48546641-48546643,chr17:48546645-48546647,chr17:48546660-48546662,chr17:48546665-48546667,chr17:48546675-48546677,chr17:48546681-48546683,chr17:48546695-48546697,chr17:48546705-48546707,chr17:48546723-48546725,chr17:48546736-48546738,chr17:48546744-48546746,chr17:48546747-48546749,chr17:48546754-48546756,chr17:48546758-48546760,chr17:48546767-48546769,chr17:48546772-…	Internal Tissue Samples	Yes	Yes	TTTGYGTTYGTTTTAATTTTTTTTT, GTGTTTTGGATGYGAGGYGGGAGGA
chr17	55520553	55520788	MSI2, ENSG00000166329	chr17:55520553-55520555,chr17:55520633-55520635,chr17:55520672-55520674,chr17:55520674-55520676,chr17:55520683-55520685,chr17:55520692-55520694,chr17:55520694-55520696,chr17:55520750-55520752,chr17:55520758-55520760,chr17:55520766-55520768,chr17:55520786-55520788	TCGA (https://www.cancer.gov/tcga)	Yes	Yes	TYGGTTTTTTTTYGTTAAGGAYGGT, TYGGTTTTGGGTAAAGGGAGTGGGG
chr17	55952062	55952224	MRPS23, VEZF1	chr17:55952062-55952064,chr17:55952066-55952068,chr17:55952088-55952090,chr17:55952127-55952129,chr17:55952131-55952133,chr17:55952158-55952160,chr17:55952166-55952168,chr17:55952204-55952206,chr17:55952208-55952210,chr17:55952216-55952218,chr17:55952219-55952221,chr17:55952222-55952224	Internal Tissue Samples	Yes	No	GTYGGGYGGTGGGGGTTGTTTTAGT
chr17	56405881	56406036	BZRAP1	chr17:56405881-56405883,chr17:56405888-56405890,chr17:56405903-56405905,chr17:56405947-56405949,chr17:56405966-56405968,chr17:56405993-56405995,chr17:56406034-56406036	TCGA (https://www.cancer.gov/tcga)	Yes	Yes	TTYGTTTTTTYGTYGTYGTTTTTYG, GTGTTTGTGGGTTTGGTYGTTTGTT
chr17	59482165	59482348	TBX4, TBX2	chr17:59482165-59482167,chr17:59482168-59482170,chr17:59482184-59482186,chr17:59482212-59482214,chr17:59482239-59482241,chr17:59482242-59482244,chr17:59482245-59482247,chr17:59482267-59482269,chr17:59482272-59482274,chr17:59482285-59482287,chr17:59482291-59482293,chr17:59482298-59482300,chr17:59482314-59482316,chr17:59482318-59482320,chr17:59482325-59482327,chr17:59482343-59482345,chr17:59482346-…	Internal Tissue Samples	Yes	Yes	GTTTTTYGGTTYGAGTTTTAGGTYG, GYGGGGGGTTTTTAGGTYGTTGGGT
chr17	59529151	59529348	TBX4	chr17:59529151-59529153,chr17:59529168-59529170,chr17:59529195-59529197,chr17:59529197-59529199,chr17:59529219-59529221,chr17:59529224-59529226,chr17:59529239-59529241,chr17:59529241-59529243,chr17:59529247-59529249,chr17:59529253-59529255,chr17:59529259-59529261,chr17:59529265-59529267,chr17:59529285-59529287,chr17:59529287-59529289,chr17:59529315-59529317,chr17:59529325-59529327,chr17:59529329-…	Internal Tissue Samples	Yes	Yes	TTTTYGGGGTTAGGGTTTTAGYGTT, GGGYGGGTGAGTAGAAGGGTYGTGT
chr17	59532094	59532280	TBX4	chr17:59532094-59532096,chr17:59532096-59532098,chr17:59532110-59532112,chr17:59532117-59532119,chr17:59532119-59532121,chr17:59532124-59532126,chr17:59532134-59532136,chr17:59532141-59532143,chr17:59532147-59532149,chr17:59532187-59532189,chr17:59532196-59532198,chr17:59532198-59532200,chr17:59532203-59532205,chr17:59532216-59532218,chr17:59532222-59532224,chr17:59532229-59532231,chr17:59532247-…	Internal Tissue Samples	Yes	Yes	ATTTYGGGGTYGTTTTAGTYGAGGT, TGAGYGYGTAGGATTGAGAGYGTAG
chr17	62775622	62775847	SMURF2, LRRC37A3	chr17:62775622-62775624,chr17:62775629-62775631,chr17:62775641-62775643,chr17:62775649-62775651,chr17:62775669-62775671,chr17:62775674-62775676,chr17:62775680-62775682,chr17:62775699-62775701,chr17:62775712-62775714,chr17:62775717-62775719,chr17:62775720-62775722,chr17:62775752-62775754,chr17:62775785-62775787,chr17:62775796-62775798,chr17:62775805-62775807,chr17:62775814-62775816,chr17:62775836-…	TCGA (https://www.cancer.gov/tcga)	Yes	Yes	AGAYGTAATTTYGGYGATTTTTTTT
chr17	70216431	70216572	SOX9, SLC39A11	chr17:70216431-70216433,chr17:70216446-70216448,chr17:70216453-70216455,chr17:70216480-70216482,chr17:70216503-70216505,chr17:70216544-70216546,chr17:70216570-70216572	Internal Tissue Samples	No	No	GATYGTTATTTTTTTTTGTTAAGTT, AAGGTTAGGGTAGGTGGGGTGGGAG
chr17	73483551	73483640	CASKIN2, KIAA0195	chr17:73483551-73483553,chr17:73483564-73483566,chr17:73483620-73483622,chr17:73483638-73483640	Internal Tissue Samples	No	No	TTTTYGGATATTTTTTAYGTTTTAT
chr17	73483971	73483973	CASKIN2, KIAA0195	chr17:73483971-73483973	Internal Tissue Samples	Yes	Yes	GGGGTAGGGTYGTGGTTGAGAGGGT
chr17	73484081	73484191	CASKIN2, KIAA0195	chr17:73484081-73484083,chr17:73484115-73484117,chr17:73484189-73484191	Internal Tissue Samples	Yes	Yes	GGGGTAGGGTYGTGGTTGAGAGGGT
chr17	73636152	73636324	SMIM6, SMIM5	chr17:73636152-73636154,chr17:73636159-73636161,chr17:73636169-73636171,chr17:73636183-73636185,chr17:73636191-73636193,chr17:73636194-73636196,chr17:73636210-73636212,chr17:73636249-73636251,chr17:73636275-73636277,chr17:73636277-73636279,chr17:73636292-73636294,chr17:73636298-73636300,chr17:73636311-73636313,chr17:73636313-73636315,chr17:73636316-73636318,chr17:73636322-73636324	Internal Tissue Samples	Yes	Yes	AATTTYGAGGAYGGTTYGAGAYGAT, TGTGTTAGTTGGGTGGGGATTGAGG
chr17	73749586	73749805	GALK1, ITGB4	chr17:73749586-73749588,chr17:73749592-73749594,chr17:73749618-73749620,chr17:73749630-73749632,chr17:73749653-73749655,chr17:73749655-73749657,chr17:73749673-73749675,chr17:73749675-73749677,chr17:73749684-73749686,chr17:73749689-73749691,chr17:73749693-73749695,chr17:73749697-73749699,chr17:73749709-73749711,chr17:73749727-73749729,chr17:73749735-73749737,chr17:73749748-73749750,chr17:73749759-…	Internal Tissue Samples	Yes	Yes	YGGYGTYGTTTATTTTGGGAAYGYG, TTTTTTTYGGTATTYGAGAYGTTTT, TTTTTTTYGGTATTYGAGAYGTTTT, TTTTTTTYGGTATTYGAGAYGTTTT, AGGTTTTTGGYGGGTTYGGGGGTTT, AGGTTTTTGGYGGGTTYGGGGGTTT, TTTTTYGTYGTTTATTYGGATAGTG, TTYGGGATTTYGGGAGTTGGAGAYG
chr17	75369515	75369860	TNRC6C, SEPT9	chr17:75369515-75369517,chr17:75369522-75369524,chr17:75369525-75369527,chr17:75369531-75369533,chr17:75369539-75369541,chr17:75369542-75369544,chr17:75369552-75369554,chr17:75369554-75369556,chr17:75369556-75369558,chr17:75369561-75369563,chr17:75369583-75369585,chr17:75369590-75369592,chr17:75369592-75369594,chr17:75369599-75369601,chr17:75369601-75369603,chr17:75369622-75369624,chr17:75369629-…	TCGA (https://www.cancer.gov/tcga)	Yes	Yes	GTTTTTTYGYGGATTTAATTTTTAG, TYGAAGGTGGGTGTTGGGTTGGTTG
chr17	77386138	77386283	RBFOX3, ENGASE	chr17:77386138-77386140,chr17:77386141-77386143,chr17:77386149-77386151,chr17:77386158-77386160,chr17:77386166-77386168,chr17:77386175-77386177,chr17:77386183-77386185,chr17:77386197-77386199,chr17:77386201-77386203,chr17:77386276-77386278,chr17:77386281-77386283	Internal Tissue Samples	Yes	Yes	TTTTAGTTAYGTYGTAGGGTTTTTA
chr17	77789574	77789743	CBX8, CBX4	chr17:77789574-77789576,chr17:77789578-77789580,chr17:77789584-77789586,chr17:77789587-77789589,chr17:77789595-77789597,chr17:77789600-77789602,chr17:77789611-77789613,chr17:77789619-77789621,chr17:77789627-77789629,chr17:77789631-77789633,chr17:77789634-77789636,chr17:77789639-77789641,chr17:77789656-77789658,chr17:77789662-77789664,chr17:77789664-77789666,chr17:77789671-77789673,chr17:77789675-…	Internal Tissue Samples	Yes	Yes	GGYGGATTGGTTYGGGATTTTYGTT, TGGTATAGGTTYGTGYGTGGTYGTT
chr17	78999556	78999742	BAIAP2, CHMP6	chr17:78999556-78999558,chr17:78999584-78999586,chr17:78999615-78999617,chr17:78999618-78999620,chr17:78999634-78999636,chr17:78999639-78999641,chr17:78999678-78999680,chr17:78999681-78999683,chr17:78999724-78999726,chr17:78999740-78999742	Literature (Xu et al, Nature Materials 2017)	Yes	Yes	TGGTTTYGGGTTTTTTTYGTATYGA, GTATGTYGGYGAAGTTATTGAGATA
chr17	80535279	80535474	FOXK2, WDR45B	chr17:80535279-80535281,chr17:80535296-80535298,chr17:80535323-80535325,chr17:80535328-80535330,chr17:80535332-80535334,chr17:80535336-80535338,chr17:80535349-80535351,chr17:80535363-80535365,chr17:80535366-80535368,chr17:80535397-80535399,chr17:80535427-80535429,chr17:80535430-80535432,chr17:80535448-80535450,chr17:80535451-80535453,chr17:80535459-80535461,chr17:80535472-80535474	TCGA (https://www.cancer.gov/tcga)	No	No	TYGTTATAYGTGTTTTTYGGGTYGT, YGGGYGGTYGGGTTAAGGTTTYGTA
chr17	80846793	80846966	ZNF750, B3GNTL1	chr17:80846793-80846795,chr17:80846859-80846861,chr17:80846866-80846868,chr17:80846885-80846887,chr17:80846959-80846961,chr17:80846964-80846966	Internal Tissue Samples	Yes	Yes	TTYGYGTGGTTGGTTYGTTTYGTTT, GTTGGTGGTGTGTGTGGTGTGGTYG, TGTAYGGYGGGAGGTTTTTTTYGYG
chr17	80847078	80847210	ZNF750, B3GNTL1	chr17:80847078-80847080,chr17:80847091-80847093,chr17:80847114-80847116,chr17:80847127-80847129,chr17:80847136-80847138,chr17:80847152-80847154,chr17:80847157-80847159,chr17:80847208-80847210	Internal Tissue Samples	Yes	Yes	GTTGGTGGTGTGTGTGGTGTGGTYG, TGTAYGGYGGGAGGTTTTTTTYGYG, TAAGGGGGGTAGGGTGTTTGGGGAG
chr18	909017	909219	ADCYAP1	chr18:909017-909019,chr18:909065-909067,chr18:909085-909087,chr18:909087-909089,chr18:909103-909105,chr18:909117-909119,chr18:909127-909129,chr18:909135-909137,chr18:909153-909155,chr18:909179-909181,chr18:909181-909183,chr18:909183-909185,chr18:909186-909188,chr18:909194-909196,chr18:909206-909208,chr18:909217-909219	Internal Tissue Samples	Yes	Yes	YGTTTTTTTYGGGTTTTATTTTAGG, TYGYGGGTGAGAGGAATAGYGAGGA
chr18	46514255	46514468	SMAD7, DYM	chr18:46514255-46514257,chr18:46514294-46514296,chr18:46514309-46514311,chr18:46514372-46514374,chr18:46514426-46514428,chr18:46514437-46514439,chr18:46514466-46514468	TCGA (https://www.cancer.gov/tcga)	No	No	GGTTAGAAGAYGGYGGATTTYGGAT, TGGGGAGAGGAAGTTGATTGGTTGG
chr18	47794940	47795094	CCDC11	chr18:47794940-47794942,chr18:47794966-47794968,chr18:47794976-47794978,chr18:47794981-47794983,chr18:47794984-47794986,chr18:47794994-47794996,chr18:47795021-47795023,chr18:47795066-47795068,chr18:47795072-47795074,chr18:47795074-47795076,chr18:47795092-47795094	TCGA (https://www.cancer.gov/tcga)	Yes	Yes	AGTGAATGGATTYGGYGTTTTYGTT, GGGTTTYGGTGGGTGATTGTGGTTG
chr18	61143848	61143994	SERPINB5	chr18:61143848-61143850,chr18:61143901-61143903,chr18:61143917-61143919,chr18:61143925-61143927,chr18:61143932-61143934,chr18:61143944-61143946,chr18:61143948-61143950,chr18:61143960-61143962,chr18:61143992-61143994	Literature (Xu et al, Nature Materials 2017)	Yes	No	GTATAAGTTYGTTTTTTTTYGATAT
chr18	76150763	76151002	SALL3	chr18:76150763-76150765,chr18:76150777-76150779,chr18:76150786-76150788,chr18:76150824-76150826,chr18:76150845-76150847,chr18:76150864-76150866,chr18:76150879-76150881,chr18:76150901-76150903,chr18:76150914-76150916,chr18:76150925-76150927,chr18:76150927-76150929,chr18:76150970-76150972,chr18:76150975-76150977,chr18:76150980-76150982,chr18:76150989-76150991,chr18:76151000-76151002	TCGA (https://www.cancer.gov/tcga)	No	No	TTTGTTTTTTTYGTGTTATTTYGGT, YGGAGGATTTAGGGYGGAGTTGTYG
chr18	76709408	76709588	SALL3	chr18:76709408-76709410,chr18:76709410-76709412,chr18:76709423-76709425,chr18:76709438-76709440,chr18:76709443-76709445,chr18:76709454-76709456,chr18:76709461-76709463,chr18:76709467-76709469,chr18:76709504-76709506,chr18:76709553-76709555,chr18:76709586-76709588	Internal Tissue Samples	Yes	Yes	ATTTATAATTATAATTTGAGGTTAT, YGGTTTYGGATTTTTAGTTTTAGAG
chr19	641770	641986	FGF22, RNF126	chr19:641770-641772,chr19:641788-641790,chr19:641819-641821,chr19:641825-641827,chr19:641855-641857,chr19:641871-641873,chr19:641880-641882,chr19:641900-641902,chr19:641978-641980,chr19:641984-641986	TCGA (https://www.cancer.gov/tcga)	Yes	Yes	TTTTYGGTTAATTTYGGATTTTTAT, GGTYGGGTTGGGAGGTTGTTTYGAG
chr19	1210276	1210601	STK11, C19orf26	chr19:1210276-1210278,chr19:1210324-1210326,chr19:1210340-1210342,chr19:1210345-1210347,chr19:1210378-1210380,chr19:1210382-1210384,chr19:1210406-1210408,chr19:1210412-1210414,chr19:1210448-1210450,chr19:1210451-1210453,chr19:1210460-1210462,chr19:1210512-1210514,chr19:1210521-1210523,chr19:1210599-1210601	TCGA (https://www.cancer.gov/tcga)	Yes	Yes	AAAGATTTTTTTTTTTTTTTTTTGT, TAAGGGGGGTGGGTTGGGGTAGATG
chr19	1467884	1468076	C19orf25, APC2	chr19:1467884-1467886,chr19:1467891-1467893,chr19:1467902-1467904,chr19:1467904-1467906,chr19:1467912-1467914,chr19:1467914-1467916,chr19:1467920-1467922,chr19:1467924-1467926,chr19:1467932-1467934,chr19:1467951-1467953,chr19:1467975-1467977,chr19:1467978-1467980,chr19:1467982-1467984,chr19:1467986-1467988,chr19:1468012-1468014,chr19:1468020-1468022,chr19:1468045-1468047,chr19:1468060-1468062,chr…	TCGA (https://www.cancer.gov/tcga)	Yes	Yes	GGTTTTYGAGTTYGAGYGATTTTTT, GGAGTTTTYGGYGGTYGYGTTTAYG
chr19	3688009	3688249	CACTIN, PIP5K1C	chr19:3688009-3688011,chr19:3688020-3688022,chr19:3688029-3688031,chr19:3688035-3688037,chr19:3688038-3688040,chr19:3688066-3688068,chr19:3688087-3688089,chr19:3688092-3688094,chr19:3688096-3688098,chr19:3688103-3688105,chr19:3688123-3688125,chr19:3688137-3688139,chr19:3688152-3688154,chr19:3688154-3688156,chr19:3688173-3688175,chr19:3688175-3688177,chr19:3688180-3688182,chr19:3688204-3688206,chr…	TCGA (https://www.cancer.gov/tcga)	Yes	Yes	GATYGAYGTTTTYGGAGTYGAGTTT, TGTGGGGYGTGGTTAGTTYGTAGGT
chr19	5229645	5229898	PTPRS, KDM4B	chr19:5229645-5229647,chr19:5229650-5229652,chr19:5229657-5229659,chr19:5229663-5229665,chr19:5229676-5229678,chr19:5229678-5229680,chr19:5229681-5229683,chr19:5229684-5229686,chr19:5229686-5229688,chr19:5229699-5229701,chr19:5229703-5229705,chr19:5229722-5229724,chr19:5229726-5229728,chr19:5229732-5229734,chr19:5229743-5229745,chr19:5229747-5229749,chr19:5229758-5229760,chr19:5229775-5229777,chr…	TCGA (https://www.cancer.gov/tcga)	Yes	Yes	GGTTTYGATATTTTTTATAYGTTTT, GGGYGTTYGGTTTTGTTTYGGGTAG
chr19	11002147	11002208	CARM1, YIPF2	chr19:11002147-11002149,chr19:11002206-11002208	Internal Tissue Samples	Yes	Yes	GTTTTTYGTTATYGTTTTYGATTTT
chr19	11002309	11002379	CARM1, YIPF2	chr19:11002309-11002311,chr19:11002346-11002348,chr19:11002352-11002354,chr19:11002355-11002357,chr19:11002364-11002366,chr19:11002377-11002379	Internal Tissue Samples	Yes	Yes	GTTTTTYGTTATYGTTTTYGATTTT, GGGGGGTGGTTTTTAGTTYGGTTTG
chr19	15292379	15292632	ILVBL, NOTCH3	chr19:15292379-15292381,chr19:15292399-15292401,chr19:15292414-15292416,chr19:15292429-15292431,chr19:15292439-15292441,chr19:15292465-15292467,chr19:15292471-15292473,chr19:15292484-15292486,chr19:15292489-15292491,chr19:15292519-15292521,chr19:15292521-15292523,chr19:15292525-15292527,chr19:15292530-15292532,chr19:15292537-15292539,chr19:15292540-15292542,chr19:15292576-15292578,chr19:15292579-…	Literature (Xu et al, Nature Materials 2017)	Yes	Yes	TGTTAYGYGGGYGTTATATTTATTT, TGGYGGGTAGGTGTAGGTGAAGGAG
chr19	31231380	31231524	ZNF536, TSHZ3	chr19:31231380-31231382,chr19:31231442-31231444,chr19:31231478-31231480,chr19:31231506-31231508,chr19:31231522-31231524	Internal Tissue Samples	No	No	TGTTTTTTTTAATAATYGTTGGTAT
chr19	39056137	39056379	MAP4K1, RYR1	chr19:39056137-39056139,chr19:39056140-39056142,chr19:39056149-39056151,chr19:39056152-39056154,chr19:39056160-39056162,chr19:39056164-39056166,chr19:39056169-39056171,chr19:39056173-39056175,chr19:39056179-39056181,chr19:39056185-39056187,chr19:39056188-39056190,chr19:39056200-39056202,chr19:39056206-39056208,chr19:39056215-39056217,chr19:39056218-39056220,chr19:39056220-39056222,chr19:39056227-…	TCGA (https://www.cancer.gov/tcga)	No	No	ATTTTTTYGGGAGTTTATATTYGTT, GTTGGAGAYGAGGAGGAGGYGGTGT
chr19	39754795	39754936	IFNL2	chr19:39754795-39754797,chr19:39754799-39754801,chr19:39754820-39754822,chr19:39754840-39754842,chr19:39754889-39754891,chr19:39754901-39754903,chr19:39754908-39754910,chr19:39754934-39754936	TCGA (https://www.cancer.gov/tcga)	Yes	Yes	AATTTAATTYGAGTGTTTTTTTYGT
chr19	42005237	42005494	CEACAM21, ATP5SL	chr19:42005237-42005239,chr19:42005338-42005340,chr19:42005370-42005372,chr19:42005469-42005471,chr19:42005492-42005494	Internal Tissue Samples	Yes	Yes	TATATTTTTTTTTYGAAATTTTTAT, GYGTGGGGGAAGGAAGAGGGTATGA
chr19	46997011	46997223	CCDC8, PPP5D1	chr19:46997011-46997013,chr19:46997016-46997018,chr19:46997022-46997024,chr19:46997028-46997030,chr19:46997032-46997034,chr19:46997036-46997038,chr19:46997038-46997040,chr19:46997040-46997042,chr19:46997049-46997051,chr19:46997056-46997058,chr19:46997062-46997064,chr19:46997072-46997074,chr19:46997074-46997076,chr19:46997077-46997079,chr19:46997081-46997083,chr19:46997102-46997104,chr19:46997106-…	Internal Tissue Samples	Yes	Yes	GGTTGTTTTTTAGTTTTTTTYGAAG, GTTAGGTTTTTGGGGGTYGTGYGYG
chr19	49238427	49238813	MAMSTR, RASIP1	chr19:49238427-49238429,chr19:49238431-49238433,chr19:49238442-49238444,chr19:49238445-49238447,chr19:49238457-49238459,chr19:49238492-49238494,chr19:49238532-49238534,chr19:49238541-49238543,chr19:49238556-49238558,chr19:49238565-49238567,chr19:49238568-49238570,chr19:49238606-49238608,chr19:49238618-49238620,chr19:49238621-49238623,chr19:49238624-49238626,chr19:49238627-49238629,chr19:49238647-…	Internal Tissue Samples	Yes	Yes	TAGTTTYGAATYGGAAGTTTTYGTT, GAAGTAGGGGYGGTTGTTGGGGGTT, GGTTTTYGGGTTAGGATTGGTTAGT
chr19	49842591	49843029	CD37, TEAD2	chr19:49842591-49842593,chr19:49842593-49842595,chr19:49842654-49842656,chr19:49842657-49842659,chr19:49842666-49842668,chr19:49842682-49842684,chr19:49842692-49842694,chr19:49842694-49842696,chr19:49842698-49842700,chr19:49842734-49842736,chr19:49842736-49842738,chr19:49842743-49842745,chr19:49842760-49842762,chr19:49842771-49842773,chr19:49842776-49842778,chr19:49842788-49842790,chr19:49842797-…	Internal Tissue Samples	Yes	No	GGTGGGAGGTTAYGATTTATTTYGT, ATYGGAGGGTGGGGGYGGTTTAGTT
chr19	52839637	52839826	ZNF610	chr19:52839637-52839639,chr19:52839642-52839644,chr19:52839656-52839658,chr19:52839670-52839672,chr19:52839676-52839678,chr19:52839686-52839688,chr19:52839689-52839691,chr19:52839693-52839695,chr19:52839714-52839716,chr19:52839718-52839720,chr19:52839721-52839723,chr19:52839724-52839726,chr19:52839737-52839739,chr19:52839741-52839743,chr19:52839766-52839768,chr19:52839774-52839776,chr19:52839787-…	TCGA (https://www.cancer.gov/tcga)	No	No	TYGYGTTTYGTTTTGTAATTTAGTT, GGYGTTTTYGTGAGAGTTYGGYGTT
chr19	54800443	54800482	LILRB2, LILRA3	chr19:54800443-54800445,chr19:54800456-54800458,chr19:54800480-54800482	Internal Tissue Samples	No	No	GTTATYGGATTTTTTTTGATTGATT
chr19	54858962	54858970	LILRA4, LAIR1	chr19:54858962-54858964,chr19:54858968-54858970	Internal Tissue Samples	No	No	AGGATTAGGAGGAGGTTGATGTGGT
chr19	54859083	54859115	LILRA4, LAIR1	chr19:54859083-54859085,chr19:54859113-54859115	Internal Tissue Samples	No	No	AGGATTAGGAGGAGGTTGATGTGGT
chr19	57587879	57587906	ZIM2, USP29	chr19:57587879-57587881,chr19:57587885-57587887,chr19:57587904-57587906	TCGA (https://www.cancer.gov/tcga)	Yes	Yes	TYGATTTTTATTTTATATTGAYGAT, AGGAATGTGAGGGTTTTTAAATGAT
chr20	19667771	19667850	RIN2, SLC24A3	chr20:19667771-19667773,chr20:19667838-19667840,chr20:19667848-19667850	Internal Tissue Samples	No	No	GTTTATTTTTATTTTTTYGAGATAT
chr20	22562709	22562916	FOXA2, PAX1	chr20:22562709-22562711,chr20:22562736-22562738,chr20:22562750-22562752,chr20:22562763-22562765,chr20:22562784-22562786,chr20:22562793-22562795,chr20:22562805-22562807,chr20:22562823-22562825,chr20:22562825-22562827,chr20:22562843-22562845,chr20:22562853-22562855,chr20:22562856-22562858,chr20:22562874-22562876,chr20:22562877-22562879,chr20:22562883-22562885,chr20:22562886-22562888,chr20:22562914-…	TCGA (https://www.cancer.gov/tcga)	Yes	No	GTTYGGYGTYGGGTGGAYGATTYGG, AYGGGTGGTTGAAGGYGTAGTGGTG
chr20	25062234	25062469	VSX1	chr20:25062234-25062236,chr20:25062253-25062255,chr20:25062255-25062257,chr20:25062286-25062288,chr20:25062293-25062295,chr20:25062295-25062297,chr20:25062308-25062310,chr20:25062312-25062314,chr20:25062320-25062322,chr20:25062326-25062328,chr20:25062331-25062333,chr20:25062340-25062342,chr20:25062344-25062346,chr20:25062348-25062350,chr20:25062354-25062356,chr20:25062357-25062359,chr20:25062361-…	Internal Tissue Samples	Yes	Yes	YGGYGGAYGYGAGTYGGYGGTTTTT, GGGYGATGGTTTGTGATTTTTGYGT
chr20	33759724	33759868	PROCR	chr20:33759724-33759726,chr20:33759752-33759754,chr20:33759853-33759855,chr20:33759866-33759868	TCGA (https://www.cancer.gov/tcga)	No	No	GTAGATTTTTTTYGTTTTAGATTYG, AATGAAGGGYGGGGTAGAGGGAGGG
chr20	39597821	39598025	MAFB, TOP1	chr20:39597821-39597823,chr20:39597836-39597838,chr20:39597879-39597881,chr20:39597881-39597883,chr20:39597891-39597893,chr20:39597916-39597918,chr20:39597919-39597921,chr20:39597925-39597927,chr20:39597948-39597950,chr20:39597983-39597985,chr20:39597991-39597993,chr20:39598021-39598023,chr20:39598023-39598025	Internal Tissue Samples	Yes	Yes	GGAAGAGGGTTAGGYGTGGTTGTGT
chr20	48626570	48626729	SNAI1, UBE2V1	chr20:48626570-48626572,chr20:48626572-48626574,chr20:48626575-48626577,chr20:48626591-48626593,chr20:48626602-48626604,chr20:48626615-48626617,chr20:48626620-48626622,chr20:48626637-48626639,chr20:48626643-48626645,chr20:48626646-48626648,chr20:48626649-48626651,chr20:48626652-48626654,chr20:48626655-48626657,chr20:48626658-48626660,chr20:48626666-48626668,chr20:48626669-48626671,chr20:48626680-…	TCGA (https://www.cancer.gov/tcga)	Yes	Yes	GYGTTTTTATTAGYGGYGGGGGTYG, GAAAATTYGGAGGTGGAAGGYGAGG
chr20	55202127	55202359	TFAP2C	chr20:55202127-55202129,chr20:55202138-55202140,chr20:55202140-55202142,chr20:55202149-55202151,chr20:55202159-55202161,chr20:55202163-55202165,chr20:55202188-55202190,chr20:55202191-55202193,chr20:55202235-55202237,chr20:55202241-55202243,chr20:55202267-55202269,chr20:55202272-55202274,chr20:55202280-55202282,chr20:55202282-55202284,chr20:55202300-55202302,chr20:55202310-55202312,chr20:55202319-…	Internal Tissue Samples	Yes	Yes	GATTTTYGTAGATGYGTTTTTYGTT, GAGGGTAGYGTYGGGGTTTAGGGAA
chr20	55965076	55965310	RBM38	chr20:55965076-55965078,chr20:55965115-55965117,chr20:55965117-55965119,chr20:55965124-55965126,chr20:55965131-55965133,chr20:55965150-55965152,chr20:55965166-55965168,chr20:55965169-55965171,chr20:55965198-55965200,chr20:55965200-55965202,chr20:55965212-55965214,chr20:55965227-55965229,chr20:55965241-55965243,chr20:55965244-55965246,chr20:55965252-55965254,chr20:55965269-55965271,chr20:55965305-…	Internal Tissue Samples	Yes	Yes	TGYGTTTATTTTAGATATTTTTGAT, YGGGAGTTGGGGGAGGGAGAGGTTA
chr20	57638369	57638479	ZNF831, SLMO2	chr20:57638369-57638371,chr20:57638416-57638418,chr20:57638468-57638470,chr20:57638477-57638479	TCGA (https://www.cancer.gov/tcga)	No	No	TGATTTTAATAYGTATATTAAAATT
chr20	61201084	61201292	GATA5, SLCO4A1	chr20:61201084-61201086,chr20:61201110-61201112,chr20:61201117-61201119,chr20:61201126-61201128,chr20:61201145-61201147,chr20:61201165-61201167,chr20:61201173-61201175,chr20:61201194-61201196,chr20:61201206-61201208,chr20:61201228-61201230,chr20:61201235-61201237,chr20:61201268-61201270,chr20:61201270-61201272,chr20:61201290-61201292	TCGA (https://www.cancer.gov/tcga)	Yes	Yes	YGTYGTTTTTTAYGGGGATTGGYGT, YGGGAGGYGGATGGGTYGTGATAGT
chr20	62690124	62690373	TCEA2	chr20:62690124-62690126,chr20:62690138-62690140,chr20:62690159-62690161,chr20:62690170-62690172,chr20:62690203-62690205,chr20:62690217-62690219,chr20:62690221-62690223,chr20:62690242-62690244,chr20:62690264-62690266,chr20:62690270-62690272,chr20:62690308-62690310,chr20:62690313-62690315,chr20:62690371-62690373	TCGA (https://www.cancer.gov/tcga)	Yes	No	GATTAGTYGATTYGGGTATYGATTG, TAGTAGYGAGTGTGGGGGTGYGAGG
chr21	38068722	38068902	SIM2	chr21:38068722-38068724,chr21:38068724-38068726,chr21:38068761-38068763,chr21:38068768-38068770,chr21:38068771-38068773,chr21:38068804-38068806,chr21:38068858-38068860,chr21:38068892-38068894,chr21:38068900-38068902	TCGA (https://www.cancer.gov/tcga)	Yes	Yes	AYGATTTTTTTTTYGGAGTTYGGGA
chr21	38069496	38069867	SIM2	chr21:38069496-38069498,chr21:38069511-38069513,chr21:38069533-38069535,chr21:38069547-38069549,chr21:38069553-38069555,chr21:38069562-38069564,chr21:38069578-38069580,chr21:38069618-38069620,chr21:38069624-38069626,chr21:38069637-38069639,chr21:38069649-38069651,chr21:38069661-38069663,chr21:38069663-38069665,chr21:38069675-38069677,chr21:38069680-38069682,chr21:38069704-38069706,chr21:38069706-…	TCGA (https://www.cancer.gov/tcga)	Yes	Yes	TTYGTTTTTYGGTATTYGATYGTYG, GYGTAGTTAGGAGYGGGATTTTGGG
chr21	38076762	38076953	SIM2, HLCS	chr21:38076762-38076764,chr21:38076768-38076770,chr21:38076784-38076786,chr21:38076807-38076809,chr21:38076828-38076830,chr21:38076837-38076839,chr21:38076850-38076852,chr21:38076852-38076854,chr21:38076854-38076856,chr21:38076868-38076870,chr21:38076870-38076872,chr21:38076905-38076907,chr21:38076910-38076912,chr21:38076925-38076927,chr21:38076929-38076931,chr21:38076942-38076944,chr21:38076944-…	Internal Tissue Samples	Yes	Yes	TYGYGTYGTGGGTGTYGGYGGGTTT, GGAGGGAAAGTTYGTAGGYGTAGAG
chr21	45604896	45605084	C21orf33, ICOSLG	chr21:45604896-45604898,chr21:45604925-45604927,chr21:45604989-45604991,chr21:45605033-45605035,chr21:45605041-45605043,chr21:45605072-45605074,chr21:45605082-45605084	Internal Tissue Samples	Yes	Yes	ATTYGTTTTYGATTTTYGGATTYGT, GTTGTTTGGGGGTATTGGGGTGGAA
chr21	46372458	46372816	ADARB1, C21orf67	chr21:46372458-46372460,chr21:46372502-46372504,chr21:46372532-46372534,chr21:46372584-46372586,chr21:46372597-46372599,chr21:46372624-46372626,chr21:46372638-46372640,chr21:46372642-46372644,chr21:46372661-46372663,chr21:46372664-46372666,chr21:46372718-46372720,chr21:46372753-46372755,chr21:46372799-46372801,chr21:46372814-46372816	Internal Tissue Samples	Yes	No	GGTAGAGGATTYGTTTTTTYGYGGG, TGGGGTGTTGTTATGTGGGTGTTYG
chr22	19753101	19753479	TBX1, C22orf29	chr22:19753101-19753103,chr22:19753130-19753132,chr22:19753147-19753149,chr22:19753189-19753191,chr22:19753216-19753218,chr22:19753219-19753221,chr22:19753225-19753227,chr22:19753252-19753254,chr22:19753284-19753286,chr22:19753312-19753314,chr22:19753314-19753316,chr22:19753325-19753327,chr22:19753363-19753365,chr22:19753375-19753377,chr22:19753378-19753380,chr22:19753382-19753384,chr22:19753389-…	TCGA (https://www.cancer.gov/tcga)	Yes	Yes	GAYGTATTAGAYGTTTTTTTATTTA, GAGGTYGGGTGGTTTAGGTTGTAGG
chr22	19754706	19754971	TBX1, C22orf29	chr22:19754706-19754708,chr22:19754712-19754714,chr22:19754714-19754716,chr22:19754717-19754719,chr22:19754721-19754723,chr22:19754723-19754725,chr22:19754728-19754730,chr22:19754732-19754734,chr22:19754755-19754757,chr22:19754764-19754766,chr22:19754774-19754776,chr22:19754814-19754816,chr22:19754819-19754821,chr22:19754822-19754824,chr22:19754825-19754827,chr22:19754837-19754839,chr22:19754843-…	Internal Tissue Samples	Yes	Yes	AGTYGTTTTTAATTTYGATTTTTTT, TYGTTYGYGGTTYGGTYGGTAGTTG
chr22	20267802	20267971	RTN4R, DGCR6L	chr22:20267802-20267804,chr22:20267832-20267834,chr22:20267845-20267847,chr22:20267855-20267857,chr22:20267860-20267862,chr22:20267865-20267867,chr22:20267908-20267910,chr22:20267926-20267928,chr22:20267928-20267930,chr22:20267944-20267946,chr22:20267949-20267951,chr22:20267952-20267954,chr22:20267960-20267962,chr22:20267963-20267965,chr22:20267969-20267971	Internal Tissue Samples	Yes	Yes	TGGTATTTTGTTGGAYGGAGAGAGG
chr22	20792699	20792898	SCARF2	chr22:20792699-20792701,chr22:20792728-20792730,chr22:20792736-20792738,chr22:20792783-20792785,chr22:20792819-20792821,chr22:20792876-20792878,chr22:20792896-20792898	Internal Tissue Samples	Yes	Yes	TYGGATTAGAGGTTTGGGGGAAGGG
chr22	22006593	22006710	PPIL2, SDF2L1	chr22:22006593-22006595,chr22:22006604-22006606,chr22:22006619-22006621,chr22:22006664-22006666,chr22:22006674-22006676,chr22:22006677-22006679,chr22:22006686-22006688,chr22:22006694-22006696,chr22:22006696-22006698,chr22:22006700-22006702,chr22:22006708-22006710	TCGA (https://www.cancer.gov/tcga)	Yes	Yes	TGATYGGGTTTTGGGYGGAAGGGAT
chr22	26446247	26446382	SEZ6L, MYO18B	chr22:26446247-26446249,chr22:26446258-26446260,chr22:26446325-26446327,chr22:26446380-26446382	Internal Tissue Samples	Yes	Yes	YGGAAGTATGTYGTGTAGGGTTTAG
chr22	26716220	26716400	ASPHD2, SEZ6L	chr22:26716220-26716222,chr22:26716251-26716253,chr22:26716296-26716298,chr22:26716341-26716343,chr22:26716364-26716366,chr22:26716371-26716373,chr22:26716398-26716400	Internal Tissue Samples	No	No	TTAGTATTGTYGAYGGAATTTTTTT, GTGTYGTGGGGTTTGGGGAGTTTGT
chr22	28195841	28196138	MN1	chr22:28195841-28195843,chr22:28195846-28195848,chr22:28195849-28195851,chr22:28195862-28195864,chr22:28195872-28195874,chr22:28195894-28195896,chr22:28195900-28195902,chr22:28195910-28195912,chr22:28195918-28195920,chr22:28195930-28195932,chr22:28195935-28195937,chr22:28195955-28195957,chr22:28195970-28195972,chr22:28195975-28195977,chr22:28195978-28195980,chr22:28196009-28196011,chr22:28196021-…	Internal Tissue Samples	Yes	Yes	TATYGTTTTTYGGTTTTYGGATTTT, AGGAGGYGGTTYGGTTAGGGTTTTG
chr22	46403725	46404141	PPARA, WNT7B	chr22:46403725-46403727,chr22:46403758-46403760,chr22:46403764-46403766,chr22:46403767-46403769,chr22:46403791-46403793,chr22:46403806-46403808,chr22:46403831-46403833,chr22:46403859-46403861,chr22:46403877-46403879,chr22:46403903-46403905,chr22:46403936-46403938,chr22:46403942-46403944,chr22:46403959-46403961,chr22:46403969-46403971,chr22:46403979-46403981,chr22:46403984-46403986,chr22:46403990-…	Internal Tissue Samples	Yes	Yes	GATYGTGGTTTYGAYGGTTTTTTYG, YGGAGTTTTTGGGAGTGGGAGTGGG
chr22	46849458	46849757	CELSR1, TRMU	chr22:46849458-46849460,chr22:46849500-46849502,chr22:46849545-46849547,chr22:46849551-46849553,chr22:46849574-46849576,chr22:46849580-46849582,chr22:46849586-46849588,chr22:46849622-46849624,chr22:46849661-46849663,chr22:46849667-46849669,chr22:46849706-46849708,chr22:46849709-46849711,chr22:46849731-46849733,chr22:46849755-46849757	Internal Tissue Samples	Yes	No	GGTAGTYGYGATATTATTTTTAGAT, GTGTTGATYGGAAGYGGGTGAGAGA
chr22	46921637	46921829	CELSR1, TRMU	chr22:46921637-46921639,chr22:46921699-46921701,chr22:46921758-46921760,chr22:46921773-46921775,chr22:46921788-46921790,chr22:46921806-46921808,chr22:46921815-46921817,chr22:46921827-46921829	Internal Tissue Samples	Yes	Yes	GTYGTTTTTTTYGTTAYGATYGGTG, YGATATTGGGGTTAGYGTGGGGTTT
chr22	49577968	49578201	BRD1, FAM19A5	chr22:49577968-49577970,chr22:49578000-49578002,chr22:49578015-49578017,chr22:49578018-49578020,chr22:49578022-49578024,chr22:49578045-49578047,chr22:49578093-49578095,chr22:49578178-49578180,chr22:49578182-49578184,chr22:49578199-49578201	TCGA (https://www.cancer.gov/tcga)	Yes	No	TATYGGAYGTATTTYGAATATTTAA, AGAYGAGGTGAATGTTATTTTTGTT
chr22	50987269	50987506	TYMP, SYCE3	chr22:50987269-50987271,chr22:50987293-50987295,chr22:50987302-50987304,chr22:50987310-50987312,chr22:50987323-50987325,chr22:50987325-50987327,chr22:50987335-50987337,chr22:50987348-50987350,chr22:50987364-50987366,chr22:50987375-50987377,chr22:50987378-50987380,chr22:50987386-50987388,chr22:50987388-50987390,chr22:50987392-50987394,chr22:50987396-50987398,chr22:50987398-50987400,chr22:50987402-…	TCGA (https://www.cancer.gov/tcga)	Yes	Yes	TGTTTTYGGGGATTTTTYGGGATTT, TTTAGTTTGYGGATYGGTYGGGGTT
chr22	51016357	51016608	CPT1B	chr22:51016357-51016359,chr22:51016369-51016371,chr22:51016385-51016387,chr22:51016387-51016389,chr22:51016391-51016393,chr22:51016393-51016395,chr22:51016402-51016404,chr22:51016408-51016410,chr22:51016411-51016413,chr22:51016418-51016420,chr22:51016420-51016422,chr22:51016423-51016425,chr22:51016428-51016430,chr22:51016443-51016445,chr22:51016445-51016447,chr22:51016453-51016455,chr22:51016455-…	TCGA (https://www.cancer.gov/tcga)	Yes	Yes	GTGGGTTTTTYGATYGYGTTTTTAA, GGGGTTGGTYGGTATTTAGGAYGGG
