# Supplementary material for: Non-invasive early detection of cancer four years before conventional diagnosis using a blood test
Source: Nat Commun. 2020 Jul 21;11:3475. doi: 10.1038/s41467-020-17316-z (PMC7374162; doi:10.1038/s41467-020-17316-z)
Supplement: Supplementary file 5 — Supplementary Data 2 [file 41467_2020_17316_MOESM5_ESM.xlsx]

## Sheet: Sheet1
Patient ID	Age	Sex	Sample Collection Date	Sample Set	Sample Type	Cancer Tissue	Years Before Diagnosis	Cancer Stage in Taizhou Database (Early/Late)	Cancer Stage from Medical Records (if available)	Cancer TNM from Medical Records (if available)	Reason for Lack of Exact Stage/TNM	Plasma Volume	LR Score	LR Call	Collection Site	Total DNA Quantity (ng)	DNA Used for Library Construction (ng)	Smoker?	Cardiovascular Disease?	Diabetes?	Hypertension?	Liver Disease?	Raw Sequencing Read Count	Unique Mapped Read Count (De-duplicated)	Unique Ontarget Read Count (De-duplicated)	Mean Per-Region Unique Read Depth	Bisulfite Conversion Rate
TSH-PL180309087	41	F	2010	Leave-Out	Healthy	N/A	N/A	N/A	N/A	N/A	N/A	1	0.0799836	Healthy	Taixing City	7.104	4.44	No	No	No	No	No	773283	357294	349516	43.0226	0.984
TSH-PL180316003	43	F	2009	Leave-In	Healthy	N/A	N/A	N/A	N/A	N/A	N/A	1	0.0528805	Healthy	Xinjie Township	17.76	11.1	No	No	No	No	No	1952674	1060601	1046745	132.617	0.982
TSH-PL180316005	43	F	2009	Leave-Out	Healthy	N/A	N/A	N/A	N/A	N/A	N/A	1	0.0453286	Healthy	Hongqiao Township	19.296	12.06	No	No	No	No	No	1745116	1074332	1069820	140.729	0.985
TSH-PL180316016	51	M	2010	Leave-In	Healthy	N/A	N/A	N/A	N/A	N/A	N/A	1	0.179934	Healthy	Fenjie Township	35.808	22.38	No	No	No	No	No	1706242	995401	985587	118.332	0.985
TSH-PL180316017	51	M	2010	Leave-In	Healthy	N/A	N/A	N/A	N/A	N/A	N/A	1	0.0537233	Healthy	Huangqiao Township	21.888	13.68	No	No	No	No	No	1950464	867216	848591	93.0575	0.989
TSH-PL180316018	51	M	2010	Leave-Out	Healthy	N/A	N/A	N/A	N/A	N/A	N/A	1	0.0507638	Healthy	Hailing District	22.944	14.34	Yes	No	No	Yes	No	1928224	998886	980143	102.837	0.99
TSH-PL180316022	52	M	2010	Leave-In	Healthy	N/A	N/A	N/A	N/A	N/A	N/A	1	0.0130589	Healthy	Yaowang Township	21.792	13.62	Yes	No	No	No	No	1614894	907193	901945	117.334	0.983
TSH-PL180316024	52	M	2010	Leave-In	Healthy	N/A	N/A	N/A	N/A	N/A	N/A	1	0.0752758	Healthy	Yaowang Township	23.712	14.82	Yes	No	No	Yes	No	1986351	1380013	1374322	183.096	0.985
TSH-PL180316027	52	M	2010	Leave-Out	Healthy	N/A	N/A	N/A	N/A	N/A	N/A	1	0.214015	Healthy	Yaowang Township	20.064	12.54	Yes	No	No	No	Yes	2765987	1639847	1635961	220.51	0.981
TSH-PL180316033	52	M	2010	Leave-In	Healthy	N/A	N/A	N/A	N/A	N/A	N/A	1	0.066395	Healthy	Xuanbao Township	21.504	13.44	No	No	No	No	No	2603872	1448074	1439793	172.534	0.983
TSH-PL180316037	53	M	2010	Leave-Out	Healthy	N/A	N/A	N/A	N/A	N/A	N/A	1	0.0343397	Healthy	Gensi Township	25.248	15.78	Yes	No	No	No	Yes	1743831	974819	968962	148.819	0.98
TSH-PL180316038	53	M	2010	Leave-Out	Healthy	N/A	N/A	N/A	N/A	N/A	N/A	1	0.0180346	Healthy	Jiangyan District	19.008	11.88	Yes	No	No	No	No	1830479	1032180	1026555	140.451	0.98
TSH-PL180316039	53	M	2010	Leave-In	Healthy	N/A	N/A	N/A	N/A	N/A	N/A	1	0.0793924	Healthy	Yaowang Township	24.576	15.36	Yes	No	No	Yes	No	2231044	1385563	1375614	162.891	0.987
TSH-PL180316049	55	M	2009	Leave-In	Healthy	N/A	N/A	N/A	N/A	N/A	N/A	1	0.0826755	Healthy	Hailing District	22.08	13.8	No	No	No	No	No	2040827	1193602	1179050	134.12	0.986
TSH-PL180316061	51	F	2010	Leave-In	Healthy	N/A	N/A	N/A	N/A	N/A	N/A	1	0.0329758	Healthy	Zhangqiao Township	12.384	7.74	No	No	No	No	No	2675124	1698138	1691724	218.034	0.983
TSH-PL180316065	53	F	2009	Leave-Out	Healthy	N/A	N/A	N/A	N/A	N/A	N/A	1	0.0218769	Healthy	Taixing City	11.616	7.26	No	No	No	No	No	2048290	1269886	1267137	186.508	0.981
TSH-PL180316079	54	F	2009	Leave-In	Healthy	N/A	N/A	N/A	N/A	N/A	N/A	1	0.0599787	Healthy	Gensi Township	16.32	10.2	No	Yes	No	No	No	1591475	440516	413473	52.1075	0.976
TSH-PL180316092	61	M	2010	Leave-In	Healthy	N/A	N/A	N/A	N/A	N/A	N/A	1	0.184858	Healthy	Xu Township	18.432	11.52	No	No	No	No	No	3459427	342537	320588	36.6219	0.986
TSH-PL180316095	61	M	2010	Leave-In	Healthy	N/A	N/A	N/A	N/A	N/A	N/A	1	0.0671138	Healthy	Taixing City	18.24	11.4	No	No	No	No	No	3372653	350587	328187	36.4086	0.987
TSH-PL180316099	61	M	2010	Leave-Out	Healthy	N/A	N/A	N/A	N/A	N/A	N/A	1	0.059948	Healthy	Changzhou Township	35.616	19.292	No	No	No	Yes	No	5077492	735424	539287	54.3417	0.982
TSH-PL180316101	61	M	2010	Leave-In	Healthy	N/A	N/A	N/A	N/A	N/A	N/A	1	0.0397411	Healthy	Gensi Township	23.904	14.94	Yes	No	No	No	No	1793638	306946	293011	37.8714	0.984
TSH-PL180316106	62	M	2009	Leave-Out	Healthy	N/A	N/A	N/A	N/A	N/A	N/A	1	0.162771	Healthy	Hailing District	39.36	19.68	Yes	No	No	No	No	5940220	673904	624593	64.4508	0.99
TSH-PL180316115	62	M	2010	Leave-Out	Healthy	N/A	N/A	N/A	N/A	N/A	N/A	1	0.0618567	Healthy	Xinjie Township	18.24	11.4	No	No	No	Yes	No	6310898	634062	601808	62.584	0.99
TSH-PL180316119	63	M	2009	Leave-In	Healthy	N/A	N/A	N/A	N/A	N/A	N/A	1	0.0589225	Healthy	Hongqiao Township	15.36	9.6	Yes	No	No	No	No	1584743	287975	261901	33.3504	0.977
TSH-PL180316126	63	M	2010	Leave-Out	Healthy	N/A	N/A	N/A	N/A	N/A	N/A	1	0.308917	Healthy	Gensi Township	14.4	9	No	No	No	Yes	No	3293713	406777	374478	42.7779	0.985
TSH-PL180316129	64	M	2009	Leave-Out	Healthy	N/A	N/A	N/A	N/A	N/A	N/A	1	0.613702	Cancer	Hailing District	100.8	21	Yes	No	No	No	No	11808547	1889551	1184091	105.271	0.984
TSH-PL180316157	63	F	2009	Leave-Out	Healthy	N/A	N/A	N/A	N/A	N/A	N/A	1	0.21163	Healthy	Heshi Township	15.36	9.6	No	No	No	Yes	No	939933	453129	439888	49.2045	0.992
TSH-PL180316161	63	F	2010	Leave-In	Healthy	N/A	N/A	N/A	N/A	N/A	N/A	1	0.0349513	Healthy	Xu Township	20.448	12.78	No	No	No	No	No	695840	405822	400177	52.7312	0.987
TSH-PL180316163	63	F	2010	Leave-Out	Healthy	N/A	N/A	N/A	N/A	N/A	N/A	1	0.0174854	Healthy	Gensi Township	19.008	11.88	No	No	No	No	No	1138402	513843	495284	54.1768	0.991
TSH-PL180316164	63	F	2009	Leave-In	Healthy	N/A	N/A	N/A	N/A	N/A	N/A	1	0.132488	Healthy	Huangqiao Township	38.304	23.94	No	No	No	No	No	2804167	1366170	1280048	117.912	0.994
TSH-PL180316173	70	M	2009	Leave-Out	Healthy	N/A	N/A	N/A	N/A	N/A	N/A	1	0.248735	Healthy	Xinjie Township	22.272	13.92	Yes	No	No	No	No	681265	306528	299342	39.0175	0.984
TSH-PL180316174	70	M	2010	Leave-In	Healthy	N/A	N/A	N/A	N/A	N/A	N/A	1	0.313505	Healthy	Xu Township	21.696	13.56	No	No	No	No	No	2285241	737247	729988	97.0858	0.982
TSH-PL180316181	70	M	2009	Leave-In	Healthy	N/A	N/A	N/A	N/A	N/A	N/A	1	0.0549996	Healthy	Zhangqiao Township	16.704	10.44	Yes	No	No	No	No	1115125	621910	607975	68.7832	0.992
TSH-PL180316183	75	M	2009	Leave-In	Healthy	N/A	N/A	N/A	N/A	N/A	N/A	1	0.0924906	Healthy	Xinjie Township	16.608	10.38	No	No	No	No	No	1283149	911534	901700	110.489	0.99
TSH-PL180316187	74	F	2010	Leave-In	Healthy	N/A	N/A	N/A	N/A	N/A	N/A	1	0.240057	Healthy	Gensi Township	16.512	10.32	No	No	No	No	No	3275095	1026251	973005	97.1742	0.993
TSH-PL180316190	74	F	2010	Leave-In	Healthy	N/A	N/A	N/A	N/A	N/A	N/A	1	0.120242	Healthy	Fenjie Township	14.4	9	No	No	No	Yes	No	2979240	1158249	1140622	127.701	0.986
TSH-PL180316195	75	F	2009	Leave-In	Healthy	N/A	N/A	N/A	N/A	N/A	N/A	1	0.0444682	Healthy	Hailing District	14.4	9	No	No	No	No	No	2557779	951844	935717	110.644	0.984
TSH-PL180316196	76	F	2009	Leave-Out	Healthy	N/A	N/A	N/A	N/A	N/A	N/A	1	0.0210254	Healthy	Xinjie Township	16.416	10.26	No	Yes	No	Yes	No	1764071	994855	981517	111.739	0.99
TSH-PL180316198	76	F	2010	Leave-In	Healthy	N/A	N/A	N/A	N/A	N/A	N/A	1	0.213858	Healthy	Gensi Township	22.944	14.34	No	No	No	No	No	534241	243683	239500	39.5999	0.985
TSH-PL180323034	49	M	2010	Leave-Out	Healthy	N/A	N/A	N/A	N/A	N/A	N/A	1	0.215473	Healthy	Gensi Township	19.584	12.24	No	No	No	No	No	3339381	330395	301206	33.0415	0.986
TSH-PL180323038	47	F	2010	Leave-Out	Healthy	N/A	N/A	N/A	N/A	N/A	N/A	1	0.0137392	Healthy	Xu Township	18.624	11.64	No	No	No	No	No	2441273	265826	243298	31.2481	0.981
TSH-PL180323051	58	M	2010	Leave-In	Healthy	N/A	N/A	N/A	N/A	N/A	N/A	1	0.162423	Healthy	Changzhou Township	23.52	14.7	Yes	No	No	No	No	3402406	364647	329965	34.1402	0.986
TSH-PL180323052	58	M	2010	Leave-Out	Healthy	N/A	N/A	N/A	N/A	N/A	N/A	1	0.341561	Healthy	Taixing City	23.904	14.94	Yes	No	No	No	Yes	2843470	284976	259783	28.718	0.988
TSH-PL180323054	58	M	2010	Leave-In	Healthy	N/A	N/A	N/A	N/A	N/A	N/A	1	0.570126	Healthy	Taixing City	40.512	19.412	Yes	No	No	No	No	3524567	363755	291927	29.5922	0.988
TSH-PL180323059	59	M	2010	Leave-In	Healthy	N/A	N/A	N/A	N/A	N/A	N/A	1	0.0237703	Healthy	Yaowang Township	14.016	8.76	Yes	No	No	Yes	No	2455996	330797	314550	37.9983	0.978
TSH-PL180323065	59	M	2010	Leave-Out	Healthy	N/A	N/A	N/A	N/A	N/A	N/A	1	0.366497	Healthy	Xu Township	22.656	14.16	Yes	No	No	Yes	No	2887833	386665	350352	35.2325	0.988
TSH-PL180323067	59	M	2009	Leave-Out	Healthy	N/A	N/A	N/A	N/A	N/A	N/A	1	0.36694	Healthy	Gensi Township	19.392	12.12	Yes	No	No	No	No	3227600	366350	324035	32.3841	0.987
TSH-PL180323072	59	M	2010	Leave-Out	Healthy	N/A	N/A	N/A	N/A	N/A	N/A	1	0.133674	Healthy	Fenjie Township	25.152	15.72	Yes	No	No	No	No	3259574	330863	286404	30.4232	0.983
TSH-PL180323073	59	M	2010	Leave-Out	Healthy	N/A	N/A	N/A	N/A	N/A	N/A	1	0.194591	Healthy	Fenjie Township	17.952	11.22	Yes	No	No	No	No	3039364	380774	347219	38.2063	0.984
TSH-PL180323091	59	F	2009	Leave-In	Healthy	N/A	N/A	N/A	N/A	N/A	N/A	1	0.0490912	Healthy	Xinjie Township	17.856	11.16	No	No	No	Yes	No	2200580	249860	230057	26.5501	0.988
TSH-PL180323106	67	M	2010	Leave-In	Healthy	N/A	N/A	N/A	N/A	N/A	N/A	1	0.614537	Cancer	Zhangqiao Township	19.008	11.88	No	No	No	No	Yes	3095897	593317	565355	59.8513	0.991
TSH-PL180323107	67	M	2010	Leave-Out	Healthy	N/A	N/A	N/A	N/A	N/A	N/A	1	0.0362476	Healthy	Gensi Township	17.76	11.1	Yes	No	No	No	No	2733291	340078	238860	26.745	0.982
TSH-PL180323109	68	M	2010	Leave-Out	Healthy	N/A	N/A	N/A	N/A	N/A	N/A	1	0.0949719	Healthy	Gensi Township	17.088	10.68	No	No	No	Yes	No	3356863	307278	280254	32.2613	0.989
TSH-PL180323110	68	M	2010	Leave-Out	Healthy	N/A	N/A	N/A	N/A	N/A	N/A	1	0.105323	Healthy	Gensi Township	19.296	12.06	Yes	No	No	No	No	3722876	348534	311668	34.2907	0.99
TSH-PL180323111	68	M	2010	Leave-In	Healthy	N/A	N/A	N/A	N/A	N/A	N/A	1	0.172842	Healthy	Gensi Township	15.936	9.96	Yes	No	No	No	No	3527218	327841	290223	33.8295	0.988
TSH-PL180323119	68	M	2010	Leave-Out	Healthy	N/A	N/A	N/A	N/A	N/A	N/A	1	0.278227	Healthy	Fenjie Township	15.456	9.66	No	Yes	No	Yes	No	3331805	369220	346714	39.3591	0.99
TSH-PL180323121	69	M	2010	Leave-Out	Healthy	N/A	N/A	N/A	N/A	N/A	N/A	1	0.57707	Healthy	Taixing City	18.816	11.76	No	No	No	No	No	2968199	415521	283404	33.0423	0.988
TSH-PL180323124	69	M	2010	Leave-In	Healthy	N/A	N/A	N/A	N/A	N/A	N/A	1	0.879419	Cancer	Fenjie Township	26.304	16.44	Yes	No	No	Yes	No	4021200	402454	372363	45.0203	0.99
TSH-PL180323139	67	F	2009	Leave-In	Healthy	N/A	N/A	N/A	N/A	N/A	N/A	1	0.508257	Healthy	Gensi Township	12.384	7.74	No	No	No	No	No	2034608	134454	123669	17.1977	0.984
TSH-PL180323141	67	F	2010	Leave-Out	Healthy	N/A	N/A	N/A	N/A	N/A	N/A	1	0.363352	Healthy	Xinjie Township	15.84	9.9	No	No	No	Yes	No	2517405	203348	184387	23.2577	0.988
TSH-PL180323142	67	F	2010	Leave-Out	Healthy	N/A	N/A	N/A	N/A	N/A	N/A	1	0.307712	Healthy	Gensi Township	19.872	12.42	No	No	No	No	No	2866752	249771	203735	24.5612	0.986
TSH-PL180323151	69	F	2010	Leave-Out	Healthy	N/A	N/A	N/A	N/A	N/A	N/A	1	0.0189721	Healthy	Gensi Township	12.48	7.8	No	No	No	No	No	1644542	379338	347882	44.2317	0.975
TSH-PL180323155	69	F	2010	Leave-In	Healthy	N/A	N/A	N/A	N/A	N/A	N/A	1	0.103213	Healthy	Zhangqiao Township	17.76	11.1	No	No	No	Yes	No	2029736	398066	374657	44.8745	0.984
TSH-PL180323166	76	M	2010	Leave-Out	Healthy	N/A	N/A	N/A	N/A	N/A	N/A	1	0.026979	Healthy	Fenjie Township	20.064	12.54	No	No	No	Yes	No	2038401	326619	313553	37.3011	0.986
TSH-PL180410003	45	M	2009	Leave-Out	Healthy	N/A	N/A	N/A	N/A	N/A	N/A	1	0.340396	Healthy	Huangqiao Township	20.256	12.66	Yes	No	No	No	No	1759414	829432	807520	101.664	0.971
TSH-PL180410023	56	M	2009	Leave-Out	Healthy	N/A	N/A	N/A	N/A	N/A	N/A	1	0.647654	Cancer	Xinjie Township	20.736	12.96	No	No	No	No	No	1923064	486062	466909	51.4104	0.979
TSH-PL180410043	64	M	2009	Leave-Out	Healthy	N/A	N/A	N/A	N/A	N/A	N/A	1	0.571187	Healthy	Fenjie Township	25.92	16.2	Yes	No	No	No	No	2390407	641645	603451	58.4004	0.984
TSH-PL180410049	63	M	2009	Leave-Out	Healthy	N/A	N/A	N/A	N/A	N/A	N/A	1	0.273873	Healthy	Taixing City	12.96	8.1	Yes	No	No	No	No	2456740	693008	679198	80.3594	0.977
TSH-PL180410059	74	M	2009	Leave-In	Healthy	N/A	N/A	N/A	N/A	N/A	N/A	1	0.634344	Cancer	Xinjie Township	11.04	6.9	No	No	No	No	No	2699579	713634	689797	76.0694	0.986
TSH-PL180410063	73	M	2009	Leave-Out	Healthy	N/A	N/A	N/A	N/A	N/A	N/A	1	0.535065	Healthy	Hailing District	16.224	10.14	No	No	No	No	No	2935648	463341	433998	46.0622	0.984
TSH-PL180410076	73	M	2009	Leave-Out	Healthy	N/A	N/A	N/A	N/A	N/A	N/A	1	0.0432531	Healthy	Fenjie Township	22.56	14.1	Yes	No	No	No	No	3782323	323191	295431	31.7395	0.987
TSH-PL180410087	82	M	2009	Leave-Out	Healthy	N/A	N/A	N/A	N/A	N/A	N/A	1	0.362768	Healthy	Hailing District	14.4	9	Yes	No	No	Yes	No	1805416	403682	379178	43.8305	0.984
TSH-PL180410115	58	F	2009	Leave-Out	Healthy	N/A	N/A	N/A	N/A	N/A	N/A	1	0.0580664	Healthy	Xu Township	23.712	14.82	No	No	No	No	No	2084931	289776	249183	28.5433	0.983
TSH-PL180410116	55	F	2009	Leave-In	Healthy	N/A	N/A	N/A	N/A	N/A	N/A	1	0.0747898	Healthy	Yaowang Township	13.056	8.16	No	No	No	No	Yes	1755677	210517	197569	23.6383	0.981
TSH-PL180410133	64	F	2009	Leave-Out	Healthy	N/A	N/A	N/A	N/A	N/A	N/A	1	0.0529234	Healthy	Taixing City	10.368	6.48	No	No	No	No	No	1380523	310468	301365	40.4952	0.978
TSH-PL180410140	66	F	2009	Leave-Out	Healthy	N/A	N/A	N/A	N/A	N/A	N/A	1	0.0394157	Healthy	Taixing City	17.088	10.68	No	No	No	Yes	No	1909386	319604	269356	30.3842	0.984
TSH-PL180410144	67	F	2009	Leave-Out	Healthy	N/A	N/A	N/A	N/A	N/A	N/A	1	0.00626457	Healthy	Xu Township	16.8	10.5	No	No	No	No	No	2575130	583598	558709	58.4852	0.99
TSH-PL180410160	73	F	2009	Leave-Out	Healthy	N/A	N/A	N/A	N/A	N/A	N/A	1	0.494013	Healthy	Xinjie Township	18.91	11.82	No	No	No	Yes	No	2032218	560849	546166	64.0814	0.983
TSH-PL180410162	78	F	2009	Leave-In	Healthy	N/A	N/A	N/A	N/A	N/A	N/A	1	0.268939	Healthy	Hailing District	22.46	14.04	No	No	No	No	No	2994620	598959	565097	55.4833	0.99
TSH-PL180410198	83	F	2009	Leave-Out	Healthy	N/A	N/A	N/A	N/A	N/A	N/A	1	0.964397	Cancer	Xu Township	23.04	14.4	No	No	No	Yes	No	1910169	542166	523223	62.6464	0.987
TSH-PL180417003	54	M	2009	Leave-In	Healthy	N/A	N/A	N/A	N/A	N/A	N/A	1	0.595108	Cancer	Hongqiao Township	13.344	8.34	Yes	No	No	No	No	2333383	693835	678358	83.8929	0.973
TSH-PL180417007	50	M	2009	Leave-In	Healthy	N/A	N/A	N/A	N/A	N/A	N/A	1	0.671461	Cancer	Hailing District	14.592	9.12	Yes	No	No	No	No	2452034	665588	648174	73.8828	0.982
TSH-PL180417035	60	M	2009	Leave-Out	Healthy	N/A	N/A	N/A	N/A	N/A	N/A	1	0.746577	Cancer	Hailing District	11.232	7.02	Yes	No	No	No	No	2145065	278579	266726	34.6622	0.974
TSH-PL180417060	64	M	2009	Leave-Out	Healthy	N/A	N/A	N/A	N/A	N/A	N/A	1	0.446823	Healthy	Huangqiao Township	21.984	13.74	No	No	No	No	No	2740626	790338	772147	84.3877	0.985
TSH-PL180417074	63	M	2009	Leave-In	Healthy	N/A	N/A	N/A	N/A	N/A	N/A	1	0.933348	Cancer	Xinjie Township	25.82	16.14	No	No	No	No	No	2120442	624625	576083	57.1681	0.984
TSH-PL180417087	65	M	2009	Leave-Out	Healthy	N/A	N/A	N/A	N/A	N/A	N/A	1	0.560197	Healthy	Gensi Township	13.34	8.34	Yes	No	No	No	No	1746742	619097	597833	64.3385	0.98
TSH-PL180417095	63	M	2009	Leave-In	Healthy	N/A	N/A	N/A	N/A	N/A	N/A	1	0.404029	Healthy	Changzhou Township	16.9	10.56	No	No	No	Yes	No	2372783	1169388	1145067	120.041	0.986
TSH-PL180417101	68	M	2009	Leave-Out	Healthy	N/A	N/A	N/A	N/A	N/A	N/A	1	0.0844782	Healthy	Fenjie Township	9.79	6.12	No	No	No	No	No	1464652	570415	560969	70.4116	0.974
TSH-PL180417109	60	M	2009	Leave-In	Healthy	N/A	N/A	N/A	N/A	N/A	N/A	1	0.464341	Healthy	Taixing City	19.87	12.42	Yes	No	No	Yes	No	1866283	641205	620687	66.0516	0.985
TSH-PL180417117	65	M	2009	Leave-Out	Healthy	N/A	N/A	N/A	N/A	N/A	N/A	1	0.273071	Healthy	Gensi Township	13.06	8.16	Yes	No	No	No	No	2544147	1726328	1723592	270.029	0.972
TSH-PL180417135	63	M	2009	Leave-Out	Healthy	N/A	N/A	N/A	N/A	N/A	N/A	1	0.487584	Healthy	Gensi Township	17.18	10.74	Yes	No	Yes	Yes	No	2078674	697292	659292	66.2006	0.985
TSH-PL180417138	67	M	2009	Leave-Out	Healthy	N/A	N/A	N/A	N/A	N/A	N/A	1	0.278784	Healthy	Gensi Township	21.31	13.32	No	No	No	No	No	2111042	778045	734273	73.7	0.99
TSH-PL180417143	63	M	2009	Leave-Out	Healthy	N/A	N/A	N/A	N/A	N/A	N/A	1	0.591763	Cancer	Gensi Township	20.448	12.78	Yes	No	No	Yes	No	1973290	741918	726906	84.7902	0.978
TSH-PL180417152	62	M	2009	Leave-In	Healthy	N/A	N/A	N/A	N/A	N/A	N/A	1	0.280608	Healthy	Huangqiao Township	15.168	9.48	Yes	No	No	Yes	No	1419717	650478	638782	70.3427	0.983
TSH-PL180417156	61	M	2009	Leave-In	Healthy	N/A	N/A	N/A	N/A	N/A	N/A	1	0.37768	Healthy	Gensi Township	17.472	10.92	No	No	No	No	No	1723630	633938	624403	74.9763	0.973
TSH-PL180417165	65	M	2009	Leave-Out	Healthy	N/A	N/A	N/A	N/A	N/A	N/A	1	0.128648	Healthy	Hailing District	12.192	7.62	Yes	No	No	Yes	No	1756180	764905	756648	92.9201	0.976
TSH-PL180417170	67	M	2009	Leave-In	Healthy	N/A	N/A	N/A	N/A	N/A	N/A	1	0.395697	Healthy	Gensi Township	18.336	11.46	No	No	No	No	No	1782545	883213	868542	99.2393	0.985
TSH-PL180417179	71	M	2009	Leave-Out	Healthy	N/A	N/A	N/A	N/A	N/A	N/A	1	0.0292705	Healthy	Hailing District	18.432	11.52	Yes	No	No	Yes	No	1724249	1060913	1054262	136.28	0.976
TSH-PL180417180	72	M	2009	Leave-Out	Healthy	N/A	N/A	N/A	N/A	N/A	N/A	1	0.617475	Cancer	Xinjie Township	21.312	13.32	Yes	No	No	No	No	1552864	400021	384323	42.8884	0.981
TSH-PL180417181	74	M	2009	Leave-Out	Healthy	N/A	N/A	N/A	N/A	N/A	N/A	1	0.0740265	Healthy	Hongqiao Township	17.184	10.74	Yes	No	No	Yes	No	1418057	418329	399324	41.8974	0.987
TSH-PL180417200	70	M	2009	Leave-Out	Healthy	N/A	N/A	N/A	N/A	N/A	N/A	1	0.236701	Healthy	Huangqiao Township	27.648	17.28	No	No	No	Yes	No	2288547	1045575	1006463	98.0576	0.99
TSH-PL180424003	73	M	2007	Leave-Out	Healthy	N/A	N/A	N/A	N/A	N/A	N/A	1	0.140129	Healthy	Mixiang Township	16.8	10.5	No	No	No	Yes	No	3306332	770419	742521	76.2185	0.979
TSH-PL180424030	50	F	2007	Leave-Out	Healthy	N/A	N/A	N/A	N/A	N/A	N/A	1	0.0676603	Healthy	Xinjie Township	17.664	11.04	No	No	No	Yes	No	2104832	581323	559516	62.6838	0.983
TSH-PL180424036	53	F	2007	Leave-Out	Healthy	N/A	N/A	N/A	N/A	N/A	N/A	1	0.443045	Healthy	Hailing District	15.552	9.72	No	No	No	No	No	2293894	631722	607332	70.3419	0.983
TSH-PL180424058	52	F	2007	Leave-Out	Healthy	N/A	N/A	N/A	N/A	N/A	N/A	1	0.0782666	Healthy	Zhangqiao Township	19.776	12.36	No	No	No	No	No	2989076	710018	677718	70.4635	0.986
TSH-PL180424090	60	F	2007	Leave-Out	Healthy	N/A	N/A	N/A	N/A	N/A	N/A	1	0.809728	Cancer	Huangqiao Township	17.76	11.1	No	No	No	Yes	No	2756346	1631855	1623172	200.639	0.975
TSH-PL180424097	65	F	2007	Leave-In	Healthy	N/A	N/A	N/A	N/A	N/A	N/A	1	0.357143	Healthy	Huangqiao Township	12.48	7.8	No	No	No	Yes	No	2158540	1057580	1046948	128.24	0.982
TSH-PL180424104	61	F	2007	Leave-In	Healthy	N/A	N/A	N/A	N/A	N/A	N/A	1	0.747112	Cancer	Guan Township	31.968	19.98	No	No	Yes	Yes	No	2904297	1019178	984564	98.7824	0.989
TSH-PL180424115	64	F	2007	Leave-Out	Healthy	N/A	N/A	N/A	N/A	N/A	N/A	1	0.409162	Healthy	Gensi Township	16.128	10.08	No	No	No	No	No	2353611	1413726	1396637	160.625	0.982
TSH-PL180424146	71	F	2007	Leave-In	Healthy	N/A	N/A	N/A	N/A	N/A	N/A	1	0.5263	Healthy	Xu Township	21.024	13.14	No	No	No	No	No	2328965	564950	540991	57.0365	0.985
TSH-PL180424149	76	F	2007	Leave-In	Healthy	N/A	N/A	N/A	N/A	N/A	N/A	1	0.583352	Cancer	Gensi Township	14.88	9.3	No	No	No	No	No	2785155	729272	689668	68.0347	0.988
TSH-PL180424155	66	M	2009	Leave-Out	Healthy	N/A	N/A	N/A	N/A	N/A	N/A	1	0.791802	Cancer	Xuanbao Township	33.696	21.06	Yes	Yes	No	Yes	No	3853733	979545	902543	83.6307	0.991
TSH-PL180424162	63	M	2009	Leave-Out	Healthy	N/A	N/A	N/A	N/A	N/A	N/A	1	0.116352	Healthy	Xuanbao Township	9.696	6.06	No	Yes	Yes	No	No	2303920	1273876	1263403	149.87	0.974
TSH-PL180424166	77	M	2009	Leave-In	Healthy	N/A	N/A	N/A	N/A	N/A	N/A	1	0.397616	Healthy	Xuanbao Township	38.592	24.12	No	No	No	Yes	No	2699813	1460852	1450650	222.458	0.966
TSH-PL180424171	71	M	2009	Leave-In	Healthy	N/A	N/A	N/A	N/A	N/A	N/A	1	0.511356	Healthy	Xuanbao Township	8.352	5.22	Yes	Yes	No	No	No	2524903	943668	913894	106.267	0.975
TSH-PL180703037	72	M	2009	Leave-Out	Healthy	N/A	N/A	N/A	N/A	N/A	N/A	1	0.0348905	Healthy	Xuanbao Township	34.464	20	No	Yes	No	Yes	No	3796027	744900	690398	69.5755	0.993
TSH-PL180703136	56	M	2009	Leave-Out	Healthy	N/A	N/A	N/A	N/A	N/A	N/A	1	0.083583	Healthy	Jiangyan District	25.536	15.96	No	No	No	No	No	2944934	475057	428288	44.0898	0.991
TSH-PL180703153	56	M	2010	Leave-In	Healthy	N/A	N/A	N/A	N/A	N/A	N/A	1	0.00988793	Healthy	Taixing City	13.248	8.28	No	No	No	No	No	2527560	293303	266585	30.3662	0.984
TSH-PL180703157	53	M	2010	Leave-In	Healthy	N/A	N/A	N/A	N/A	N/A	N/A	1	0.242743	Healthy	Taixing City	18.432	11.52	Yes	No	No	No	No	3498317	573139	534968	54.6946	0.988
TSH-PL180703185	47	F	2009	Leave-In	Healthy	N/A	N/A	N/A	N/A	N/A	N/A	1	0.0137002	Healthy	Guan Township	14.688	9.18	No	No	No	No	No	2702642	338512	289298	30.9178	0.991
TSH-PL180706034	57	F	2009	Leave-Out	Healthy	N/A	N/A	N/A	N/A	N/A	N/A	1	0.00119038	Healthy	Hailing District	13.248	8.28	No	No	No	No	No	1787607	342396	332599	44.4592	0.967
TSH-PL180706037	57	F	2009	Leave-Out	Healthy	N/A	N/A	N/A	N/A	N/A	N/A	1	0.0198441	Healthy	Taixing City	18.048	11.28	No	No	No	No	No	2310907	408500	389732	44.6684	0.983
TSH-PL180706095	66	F	2010	Leave-In	Healthy	N/A	N/A	N/A	N/A	N/A	N/A	1	0.0032213	Healthy	Changzhou Township	18.048	11.28	No	No	No	Yes	No	3171919	781918	730871	70.5815	0.991
TSH-PL180706096	66	F	2010	Leave-In	Healthy	N/A	N/A	N/A	N/A	N/A	N/A	1	0.0394685	Healthy	Changzhou Township	12.576	7.86	No	No	No	Yes	No	2391269	410276	380707	40.0576	0.993
TSH-PL180706104	60	F	2009	Leave-Out	Healthy	N/A	N/A	N/A	N/A	N/A	N/A	1	0.0342081	Healthy	Gensi Township	20.16	12.6	No	No	No	No	No	2937869	871428	774756	73.5761	0.991
TSH-PL180706113	67	F	2009	Leave-Out	Healthy	N/A	N/A	N/A	N/A	N/A	N/A	1	0.00445327	Healthy	Gensi Township	13.92	8.7	No	No	No	No	No	2779899	1021609	965494	101.695	0.986
TSH-PL180706118	61	F	2009	Leave-In	Healthy	N/A	N/A	N/A	N/A	N/A	N/A	1	0.0135048	Healthy	Fenjie Township	20.544	12.84	No	No	No	No	No	2926972	780817	730868	69.527	0.993
TSH-PL180706145	70	F	2009	Leave-Out	Healthy	N/A	N/A	N/A	N/A	N/A	N/A	1	0.0170364	Healthy	Hailing District	8.928	5.58	No	No	No	Yes	No	2096092	453870	434376	47.2353	0.99
TSH-PL180706147	72	F	2009	Leave-Out	Healthy	N/A	N/A	N/A	N/A	N/A	N/A	1	0.00376154	Healthy	Huangqiao Township	8.448	5.28	No	Yes	No	Yes	No	2135784	670435	648996	66.6389	0.989
TSH-PL180706150	71	F	2009	Leave-In	Healthy	N/A	N/A	N/A	N/A	N/A	N/A	1	0.0195611	Healthy	Guan Township	10.944	6.84	No	No	No	No	No	1884560	496108	466132	47.1698	0.993
TSH-PL180706153	70	F	2009	Leave-Out	Healthy	N/A	N/A	N/A	N/A	N/A	N/A	1	0.0114963	Healthy	Hailing District	7.776	4.86	No	No	No	No	No	1946520	594384	581833	67.1552	0.987
TSH-PL180706156	74	F	2009	Leave-In	Healthy	N/A	N/A	N/A	N/A	N/A	N/A	1	0.158951	Healthy	Hailing District	8.544	5.34	No	No	No	Yes	No	2494089	626664	592405	60.2344	0.993
TSH-PL181128001	57	M	2012	Leave-In	Healthy	N/A	N/A	N/A	N/A	N/A	N/A	1	0.00354576	Healthy	Hailing District	26.07	14.2	No	No	No	Yes	Yes	2070395	289807	275917	35.0638	0.984
TSH-PL181128003	63	M	2013	Leave-In	Healthy	N/A	N/A	N/A	N/A	N/A	N/A	1	0.0105192	Healthy	Hailing District	21.78	11.9	No	No	No	Yes	No	3840776	696808	350375	46.2541	0.973
TSH-PL181128005	61	M	2012	Leave-In	Healthy	N/A	N/A	N/A	N/A	N/A	N/A	1	0.0013914	Healthy	Hailing District	21.78	11.9	No	No	No	Yes	No	2227364	483115	468426	55.2064	0.982
TSH-PL181128007	63	M	2012	Leave-Out	Healthy	N/A	N/A	N/A	N/A	N/A	N/A	1	0.00631172	Healthy	Hailing District	24.86	13.6	No	No	No	No	No	2603454	800710	784407	91.8294	0.988
TSH-PL181128008	57	F	2012	Leave-In	Healthy	N/A	N/A	N/A	N/A	N/A	N/A	1	0.045759	Healthy	Hailing District	24.64	13.4	No	No	No	No	No	2419032	293063	285868	41.1025	0.983
TSH-PL181128009	73	M	2012	Leave-In	Healthy	N/A	N/A	N/A	N/A	N/A	N/A	1	0.022039	Healthy	Hailing District	46.2	20	No	No	No	No	No	2786339	818049	772565	76.9947	0.992
TSH-PL181128011	43	F	2012	Leave-Out	Healthy	N/A	N/A	N/A	N/A	N/A	N/A	1	0.0184746	Healthy	Taizhou Economic Development Zone	31.46	17.2	No	No	No	No	No	1978774	383049	366421	42.1998	0.987
TSH-PL181128012	53	M	2012	Leave-In	Healthy	N/A	N/A	N/A	N/A	N/A	N/A	1	0.00726417	Healthy	Hailing District	27.5	15	No	No	No	No	No	4429237	565568	323272	40.9776	0.978
TSH-PL181128014	61	M	2012	Leave-In	Healthy	N/A	N/A	N/A	N/A	N/A	N/A	1	0.0144833	Healthy	Hailing District	26.62	14.5	Yes	No	No	No	No	3842201	638075	342595	42.1396	0.975
TSH-PL181128015	62	M	2012	Leave-Out	Healthy	N/A	N/A	N/A	N/A	N/A	N/A	1	0.0139388	Healthy	Hailing District	25.08	13.7	Yes	No	No	No	No	2869934	452341	230423	32.1281	0.972
TSH-PL181128019	53	M	2012	Leave-In	Healthy	N/A	N/A	N/A	N/A	N/A	N/A	1	0.0019885	Healthy	Hailing District	21.01	11.5	Yes	No	No	No	No	4071595	582396	307806	39.8867	0.972
TSH-PL181128021	49	F	2012	Leave-Out	Healthy	N/A	N/A	N/A	N/A	N/A	N/A	1	0.00118663	Healthy	Hailing District	25.41	13.9	Yes	No	No	No	No	3190349	575151	314725	43.0599	0.971
TSH-PL181128022	65	M	2012	Leave-In	Healthy	N/A	N/A	N/A	N/A	N/A	N/A	1	0.00143303	Healthy	Hailing District	21.12	11.5	Yes	No	No	No	No	2282542	422123	404742	45.8631	0.985
TSH-PL181128023	59	M	2012	Leave-Out	Healthy	N/A	N/A	N/A	N/A	N/A	N/A	1	0.00924802	Healthy	Hailing District	22.88	12.5	No	No	No	No	No	2029784	504617	492561	63.8529	0.985
TSH-PL181128025	50	M	2013	Leave-Out	Healthy	N/A	N/A	N/A	N/A	N/A	N/A	1	0.0124979	Healthy	Hailing District	34.87	19	Yes	No	No	Yes	No	2883266	682297	650646	68.9171	0.991
TSH-PL181128027	61	M	2013	Leave-In	Healthy	N/A	N/A	N/A	N/A	N/A	N/A	1	0.00927655	Healthy	Hailing District	30.58	16.7	Yes	Yes	No	No	No	2568958	632102	602532	62.0463	0.988
TSH-PL181128029	57	M	2013	Leave-Out	Healthy	N/A	N/A	N/A	N/A	N/A	N/A	1	0.0145596	Healthy	Hailing District	28.27	15.4	No	No	No	No	No	2176628	419226	397525	44.3221	0.988
TSH-PL181128030	55	F	2013	Leave-Out	Healthy	N/A	N/A	N/A	N/A	N/A	N/A	1	0.00068246	Healthy	Hailing District	41.58	20	Yes	No	No	Yes	No	4608848	638871	329074	39.2362	0.984
TSH-PL181128033	63	F	2013	Leave-Out	Healthy	N/A	N/A	N/A	N/A	N/A	N/A	1	0.00039396	Healthy	Hailing District	23.87	13	Yes	No	No	No	No	2191243	629616	619652	76.8608	0.984
TSH-PL181128035	49	M	2012	Leave-In	Healthy	N/A	N/A	N/A	N/A	N/A	N/A	1	0.0139874	Healthy	Hailing District	24.53	13.4	No	No	No	No	No	1879034	189698	186455	36.4883	0.976
TSH-PL181128036	54	M	2012	Leave-Out	Healthy	N/A	N/A	N/A	N/A	N/A	N/A	1	0.00829758	Healthy	Hailing District	63.25	20	Yes	No	No	No	No	3231952	768329	741155	81.5621	0.989
TSH-PL181128038	64	M	2012	Leave-Out	Healthy	N/A	N/A	N/A	N/A	N/A	N/A	1	0.00058634	Healthy	Hailing District	24.31	13.3	Yes	No	No	No	No	2559758	629617	616940	74.4647	0.984
TSH-PL181128039	48	F	2012	Leave-In	Healthy	N/A	N/A	N/A	N/A	N/A	N/A	1	0.00403383	Healthy	Hailing District	28.27	15.4	No	No	No	No	No	2455440	592308	568588	64.0374	0.99
TSH-PL181128040	65	F	2012	Leave-Out	Healthy	N/A	N/A	N/A	N/A	N/A	N/A	1	0.0753458	Healthy	Hailing District	26.18	14.3	Yes	No	Yes	Yes	No	2671042	644525	619862	67.641	0.991
TSH-PL181128041	72	M	2012	Leave-In	Healthy	N/A	N/A	N/A	N/A	N/A	N/A	1	0.00502952	Healthy	Hailing District	24.86	13.6	No	No	No	No	No	3936349	624228	592026	64.3786	0.99
TSH-PL181128042	48	F	2012	Leave-Out	Healthy	N/A	N/A	N/A	N/A	N/A	N/A	1	0.00208965	Healthy	Hailing District	15.84	8.6	No	No	No	No	No	3090497	771171	765533	103.436	0.969
TSH-PL181128043	64	F	2012	Leave-In	Healthy	N/A	N/A	N/A	N/A	N/A	N/A	1	0.00495119	Healthy	Hailing District	19.36	10.6	No	No	No	No	No	2731863	501613	489010	61.4952	0.986
TSH-PL181128045	56	M	2012	Leave-In	Healthy	N/A	N/A	N/A	N/A	N/A	N/A	1	0.0293424	Healthy	Hailing District	22	12	Yes	No	No	No	No	2362400	367505	357400	46.823	0.985
TSH-PL181128047	48	M	2012	Leave-In	Healthy	N/A	N/A	N/A	N/A	N/A	N/A	1	0.00894767	Healthy	Hailing District	18.26	10	Yes	No	No	No	No	2018842	371423	361939	47.0356	0.978
TSH-PL181128048	62	M	2013	Leave-Out	Healthy	N/A	N/A	N/A	N/A	N/A	N/A	1	0.347858	Healthy	Hailing District	22.77	12.4	No	No	No	No	No	2505631	321749	311988	41.7934	0.983
TSH-PL181128049	57	M	2013	Leave-In	Healthy	N/A	N/A	N/A	N/A	N/A	N/A	1	0.00484164	Healthy	Hailing District	27.83	15.2	Yes	No	No	No	No	2751309	555881	532476	59.6077	0.99
TSH-PL181128050	62	M	2013	Leave-In	Healthy	N/A	N/A	N/A	N/A	N/A	N/A	1	0.00366634	Healthy	Hailing District	32.01	17.5	Yes	No	No	Yes	No	2647907	658623	637277	70.0381	0.991
TSH-PL181128051	57	F	2013	Leave-Out	Healthy	N/A	N/A	N/A	N/A	N/A	N/A	1	0.00142211	Healthy	Hailing District	31.9	17.4	No	Yes	Yes	Yes	No	2933898	543839	527226	63.2848	0.989
TSH-PL181128054	59	M	2013	Leave-Out	Healthy	N/A	N/A	N/A	N/A	N/A	N/A	1	0.00182418	Healthy	Taixing Economic Development Zone	24.64	13.4	Yes	No	No	No	No	2611439	660209	653259	92.4772	0.979
TSH-PL181128055	63	M	2013	Leave-Out	Healthy	N/A	N/A	N/A	N/A	N/A	N/A	1	0.0564679	Healthy	Huangqiao Township	22.66	12.4	Yes	No	No	No	No	2360961	351497	349532	74.6863	0.97
TSH-PL181128056	61	M	2013	Leave-In	Healthy	N/A	N/A	N/A	N/A	N/A	N/A	1	0.0147753	Healthy	Binjiang Township	26.73	14.6	Yes	No	No	No	No	2877436	505668	495500	66.3409	0.982
TSH-PL181128057	53	M	2013	Leave-Out	Healthy	N/A	N/A	N/A	N/A	N/A	N/A	1	0.00116452	Healthy	Taixing Township	30.47	16.6	No	No	No	No	No	3028609	941679	932032	126.859	0.975
TSH-PL181128058	58	M	2012	Leave-In	Healthy	N/A	N/A	N/A	N/A	N/A	N/A	1	0.0038621	Healthy	Yaowang Township	39.05	20	Yes	No	No	No	No	3102066	1188228	1181060	168.29	0.975
TSH-PL181128061	48	M	2013	Leave-In	Healthy	N/A	N/A	N/A	N/A	N/A	N/A	1	0.00134835	Healthy	Dasheng Township	29.59	16.1	Yes	No	No	No	No	3849627	1710736	1700973	231.236	0.972
TSH-PL181128062	58	M	2013	Leave-Out	Healthy	N/A	N/A	N/A	N/A	N/A	N/A	1	0.00154069	Healthy	Dasheng Township	18.26	10	No	No	No	Yes	No	2924268	1173700	1166948	166.422	0.969
TSH-PL181128064	49	F	2013	Leave-In	Healthy	N/A	N/A	N/A	N/A	N/A	N/A	1	0.00068921	Healthy	Taixing Economic Development Zone	23.54	12.8	Yes	No	No	No	No	3242005	2270334	2262805	291.298	0.98
TSH-PL181128065	60	M	2013	Leave-In	Healthy	N/A	N/A	N/A	N/A	N/A	N/A	1	0.003	Healthy	Taixing Economic Development Zone	27.61	15.1	No	No	No	Yes	No	3228641	1875271	1869071	254.989	0.98
TSH-PL181128066	64	F	2013	Leave-In	Healthy	N/A	N/A	N/A	N/A	N/A	N/A	1	0.00363996	Healthy	Binjiang Township	20.9	11.4	No	No	No	No	No	2454504	1863589	1861344	308.578	0.98
TSH-PL181128070	58	M	2013	Leave-Out	Healthy	N/A	N/A	N/A	N/A	N/A	N/A	1	0.00036004	Healthy	Dasheng Township	39.82	20	Yes	No	No	Yes	No	3710639	2807436	2796586	340.341	0.987
TSH-PL181128073	68	M	2012	Leave-In	Healthy	N/A	N/A	N/A	N/A	N/A	N/A	1	0.00220371	Healthy	Gensi Township	29.92	16.3	Yes	No	No	No	No	2769694	1722801	1706803	242.754	0.977
TSH-PL181128077	54	M	2012	Leave-Out	Healthy	N/A	N/A	N/A	N/A	N/A	N/A	1	0.00035031	Healthy	Gensi Township	22.99	12.5	Yes	No	No	No	No	3011188	2334300	2323653	340.662	0.974
TSH-PL181128080	65	M	2012	Leave-Out	Healthy	N/A	N/A	N/A	N/A	N/A	N/A	1	0.00102966	Healthy	Gensi Township	38.5	20	No	Yes	No	Yes	No	2294016	1496873	1484957	193.682	0.982
TSH-PL181128082	57	M	2012	Leave-In	Healthy	N/A	N/A	N/A	N/A	N/A	N/A	1	0.00122537	Healthy	Gensi Township	15.84	8.6	Yes	No	No	No	Yes	2069327	1836661	1817805	268.747	0.979
TSH-PL181128083	67	M	2011	Leave-Out	Healthy	N/A	N/A	N/A	N/A	N/A	N/A	1	0.00337609	Healthy	Hailing District	24.75	13.5	Yes	No	No	No	No	1483921	1326358	1324206	208.635	0.982
TSH-PL181128085	56	F	2011	Leave-In	Healthy	N/A	N/A	N/A	N/A	N/A	N/A	1	0.00051166	Healthy	Hailing District	23.54	12.8	No	Yes	No	No	Yes	2295409	2206555	2202917	337.612	0.985
TSH-PL181128086	61	M	2012	Leave-In	Healthy	N/A	N/A	N/A	N/A	N/A	N/A	1	0.0002509	Healthy	Yangzhou City	22.11	12.1	Yes	No	No	Yes	Yes	2192432	1778877	1773716	249.187	0.982
TSH-PL181128093	57	F	2012	Leave-In	Healthy	N/A	N/A	N/A	N/A	N/A	N/A	1	0.0466038	Healthy	Taixing City	21.56	11.8	No	No	No	No	No	2136954	2000049	1995408	291.812	0.983
TSH-PL181128096	67	F	2011	Leave-In	Healthy	N/A	N/A	N/A	N/A	N/A	N/A	1	0.00071128	Healthy	Hailing District	23.1	12.6	No	No	No	No	No	1755994	1006295	994838	125.247	0.99
TSH-PL181128099	85	F	2012	Leave-In	Healthy	N/A	N/A	N/A	N/A	N/A	N/A	1	0.00538661	Healthy	Hailing District	58.3	20	No	No	No	No	No	1994445	1306872	1274494	128.257	0.992
TSH-PL181128101	68	F	2012	Leave-In	Healthy	N/A	N/A	N/A	N/A	N/A	N/A	1	0.00073602	Healthy	Hailing District	25.85	14.1	No	No	No	No	No	2156185	1212005	1189942	135.916	0.991
TSH-PL181128102	58	M	2012	Leave-Out	Healthy	N/A	N/A	N/A	N/A	N/A	N/A	1	0.00119836	Healthy	Hailing District	16.72	9.1	No	No	No	No	No	1880286	1217987	1211055	167.643	0.988
TSH-PL181128103	67	M	2012	Leave-In	Healthy	N/A	N/A	N/A	N/A	N/A	N/A	1	0.00385678	Healthy	Xinghua City	27.28	14.9	No	No	No	No	No	2101586	859777	849454	112.645	0.989
TSH-PL181128104	68	M	2012	Leave-Out	Healthy	N/A	N/A	N/A	N/A	N/A	N/A	1	0.00205627	Healthy	Hailing District	20.02	10.9	No	No	No	No	No	2178625	1502153	1495287	214.041	0.988
TSH-PL181128107	67	M	2012	Leave-In	Healthy	N/A	N/A	N/A	N/A	N/A	N/A	1	0.00042271	Healthy	Hailing District	25.63	14	No	No	No	No	No	1892076	1176890	1165355	144.209	0.99
TSH-PL181128109	65	F	2012	Leave-Out	Healthy	N/A	N/A	N/A	N/A	N/A	N/A	1	0.00116499	Healthy	Hailing District	24.75	13.5	No	No	No	No	No	1874210	1489527	1486278	233.949	0.989
TSH-PL181128110	70	M	2012	Leave-Out	Healthy	N/A	N/A	N/A	N/A	N/A	N/A	1	0.00145038	Healthy	Hailing District	23.87	13	No	No	No	No	No	2071074	1734902	1729899	242.725	0.989
TSH-PL181128111	78	M	2012	Leave-Out	Healthy	N/A	N/A	N/A	N/A	N/A	N/A	1	0.00157602	Healthy	Hailing District	17.71	9.7	No	No	No	No	No	2167623	1539261	1535747	256.986	0.989
TSH-PL181128112	64	M	2012	Leave-Out	Healthy	N/A	N/A	N/A	N/A	N/A	N/A	1	0.00542945	Healthy	Hailing District	22.66	12.4	No	No	No	No	No	2205726	1032849	1027451	146.926	0.985
TSH-PL181128114	67	F	2011	Leave-In	Healthy	N/A	N/A	N/A	N/A	N/A	N/A	1	0.00250198	Healthy	Hailing District	18.7	10.2	No	No	No	No	No	2129473	1699023	1689133	221.584	0.989
TSH-PL181128115	75	F	2012	Leave-Out	Healthy	N/A	N/A	N/A	N/A	N/A	N/A	1	0.0512032	Healthy	Hailing District	20.9	11.4	No	No	No	No	No	1742775	788396	784103	130.293	0.988
TSH-PL181128117	56	F	2012	Leave-In	Healthy	N/A	N/A	N/A	N/A	N/A	N/A	1	0.011962	Healthy	Hailing District	19.25	10.5	No	No	No	No	No	1943610	1067816	1062553	162.321	0.987
TSH-PL181128118	67	M	2012	Leave-Out	Healthy	N/A	N/A	N/A	N/A	N/A	N/A	1	0.0006867	Healthy	Taizhou City	23.43	12.8	No	No	No	No	No	1919268	1224193	1214983	150.313	0.988
TSH-PL181128120	74	F	2012	Leave-Out	Healthy	N/A	N/A	N/A	N/A	N/A	N/A	1	0.00278387	Healthy	Hailing District	26.07	14.2	No	No	No	No	No	2213602	1453551	1439168	167.267	0.987
TSH-PL181128122	64	F	2012	Leave-In	Healthy	N/A	N/A	N/A	N/A	N/A	N/A	1	0.00454521	Healthy	Hailing District	24.09	13.1	No	No	No	No	No	1833016	442779	431604	55.0024	0.988
TSH-PL181128123	63	M	2012	Leave-Out	Healthy	N/A	N/A	N/A	N/A	N/A	N/A	1	0.0014543	Healthy	Hailing District	26.18	14.3	No	No	No	No	No	1695304	1194421	1183453	160.992	0.99
TSH-PL181128124	62	M	2012	Leave-Out	Healthy	N/A	N/A	N/A	N/A	N/A	N/A	1	0.00124041	Healthy	Hailing District	24.86	13.6	No	No	No	No	No	2399861	1633631	1624449	213.771	0.99
TSH-PL181128125	57	F	2013	Leave-In	Healthy	N/A	N/A	N/A	N/A	N/A	N/A	1	0.00808056	Healthy	Gaogang District	29.7	16.2	No	No	No	No	No	2183250	657764	638879	70.5788	0.981
TSH-PL181128126	66	M	2012	Leave-In	Healthy	N/A	N/A	N/A	N/A	N/A	N/A	1	0.0141038	Healthy	Hailing District	22.88	12.48	No	No	No	No	No	1880477	708234	693219	80.0761	0.981
TSH-PL181128127	58	M	2012	Leave-Out	Healthy	N/A	N/A	N/A	N/A	N/A	N/A	1	0.00072583	Healthy	Xinghua City	31.79	17.34	No	No	No	No	No	2415749	1087295	1078915	146.811	0.978
TSH-PL181205002	54	M	2013	Leave-Out	Healthy	N/A	N/A	N/A	N/A	N/A	N/A	1	0.0108369	Healthy	Hailing District	22.88	12.48	No	No	No	No	No	1976333	661201	643089	71.7253	0.984
TSH-PL181205003	53	M	2012	Leave-In	Healthy	N/A	N/A	N/A	N/A	N/A	N/A	1	0.0193907	Healthy	Hailing District	17.6	9.6	No	No	No	Yes	No	2009733	605566	594705	72.0418	0.975
TSH-PL181205005	59	M	2012	Leave-In	Healthy	N/A	N/A	N/A	N/A	N/A	N/A	1	0.00075446	Healthy	Hailing District	21.01	11.46	No	No	No	No	No	2168238	737716	724820	86.4425	0.978
TSH-PL181205006	52	M	2012	Leave-In	Healthy	N/A	N/A	N/A	N/A	N/A	N/A	1	0.00453327	Healthy	Hailing District	26.84	14.64	Yes	No	No	Yes	No	1855838	793369	777422	90.6826	0.984
TSH-PL181205008	48	F	2012	Leave-Out	Healthy	N/A	N/A	N/A	N/A	N/A	N/A	1	0.00362314	Healthy	Hailing District	18.59	10.14	Yes	No	No	No	No	2079319	591526	579895	69.766	0.983
TSH-PL181205009	51	F	2012	Leave-Out	Healthy	N/A	N/A	N/A	N/A	N/A	N/A	1	0.00710455	Healthy	Hailing District	18.7	10.2	No	No	No	No	No	1580733	383406	373910	51.4248	0.977
TSH-PL181205013	60	M	2013	Leave-Out	Healthy	N/A	N/A	N/A	N/A	N/A	N/A	1	0.0117222	Healthy	Hailing District	32.12	17.52	No	No	No	No	Yes	1660146	485834	473679	57.2214	0.985
TSH-PL181205014	65	M	2013	Leave-Out	Healthy	N/A	N/A	N/A	N/A	N/A	N/A	1	0.0895157	Healthy	Hailing District	23.98	13.08	Yes	No	No	No	No	3718329	441943	408862	41.4079	0.988
TSH-PL181205016	51	M	2012	Leave-Out	Healthy	N/A	N/A	N/A	N/A	N/A	N/A	1	0.00694762	Healthy	Hailing District	34.98	19.08	No	No	No	No	No	4438528	655258	606408	60.2612	0.991
TSH-PL181205020	55	M	2012	Leave-In	Healthy	N/A	N/A	N/A	N/A	N/A	N/A	1	0.0916587	Healthy	Hailing District	25.63	13.98	Yes	No	No	No	No	4958496	583249	258334	33.3119	0.965
TSH-PL181205022	65	F	2012	Leave-Out	Healthy	N/A	N/A	N/A	N/A	N/A	N/A	1	0.0406236	Healthy	Hailing District	23.65	12.9	Yes	No	No	No	No	2559068	286393	264779	29.087	0.985
TSH-PL181205024	65	F	2012	Leave-Out	Healthy	N/A	N/A	N/A	N/A	N/A	N/A	1	0.195419	Healthy	Hailing District	22.22	12.12	Yes	No	No	No	No	5798092	382980	200152	28.1547	0.977
TSH-PL181205026	45	F	2012	Leave-Out	Healthy	N/A	N/A	N/A	N/A	N/A	N/A	1	0.0100354	Healthy	Hailing District	29.81	16.26	No	No	No	No	No	3134019	340836	310574	33.449	0.989
TSH-PL181205027	71	M	2012	Leave-Out	Healthy	N/A	N/A	N/A	N/A	N/A	N/A	1	0.154997	Healthy	Hailing District	20.68	11.28	Yes	No	No	No	No	4675229	411573	223742	29.1749	0.957
TSH-PL181205028	59	M	2013	Leave-Out	Healthy	N/A	N/A	N/A	N/A	N/A	N/A	1	0.143494	Healthy	Hailing District	28.27	15.42	Yes	No	No	No	No	4852388	482000	249420	32.5359	0.971
TSH-PL181205030	55	M	2013	Leave-In	Healthy	N/A	N/A	N/A	N/A	N/A	N/A	1	0.0168783	Healthy	Hailing District	20.24	11.04	Yes	No	No	No	No	2263091	245776	226464	26.1899	0.985
TSH-PL181205033	56	M	2012	Leave-Out	Healthy	N/A	N/A	N/A	N/A	N/A	N/A	1	0.035982	Healthy	Hailing District	30.36	16.56	No	No	No	No	No	3930346	470555	435821	43.8364	0.99
TSH-PL181205035	58	M	2013	Leave-In	Healthy	N/A	N/A	N/A	N/A	N/A	N/A	1	0.0189969	Healthy	Taixing Economic Development Zone	19.91	10.86	No	No	No	Yes	No	4742851	445730	215197	29.7439	0.954
TSH-PL181205040	58	M	2013	Leave-Out	Healthy	N/A	N/A	N/A	N/A	N/A	N/A	1	0.00674082	Healthy	Dasheng Township	20.46	11.16	No	No	No	Yes	No	4758859	590775	269588	31.8511	0.974
TSH-PL181205041	60	M	2013	Leave-Out	Healthy	N/A	N/A	N/A	N/A	N/A	N/A	1	0.0611869	Healthy	Taixing Economic Development Zone	32.23	17.58	No	No	No	No	No	3816325	482497	440417	45.0924	0.99
TSH-PL181205042	59	M	2013	Leave-In	Healthy	N/A	N/A	N/A	N/A	N/A	N/A	1	0.138234	Healthy	Taixing Economic Development Zone	18.04	9.84	No	No	No	No	No	3124182	384020	353155	37.1468	0.989
TSH-PL181205043	65	M	2013	Leave-In	Healthy	N/A	N/A	N/A	N/A	N/A	N/A	1	0.0110376	Healthy	Taixing Economic Development Zone	19.25	10.5	No	No	No	No	No	2590124	286355	267713	30.1275	0.984
TSH-PL181205044	65	M	2013	Leave-Out	Healthy	N/A	N/A	N/A	N/A	N/A	N/A	1	0.121004	Healthy	Taixing Economic Development Zone	16.5	9	Yes	No	No	Yes	No	2430925	378864	357094	39.0267	0.983
TSH-PL181205045	59	M	2013	Leave-Out	Healthy	N/A	N/A	N/A	N/A	N/A	N/A	1	0.0224752	Healthy	Dasheng Township	30.91	16.86	Yes	No	No	Yes	No	3470351	1074447	1035099	103.386	0.988
TSH-PL181205046	61	M	2013	Leave-Out	Healthy	N/A	N/A	N/A	N/A	N/A	N/A	1	0.0710288	Healthy	Huangqiao Township	22.66	12.36	Yes	No	No	No	No	2397234	258887	243833	30.4373	0.978
TSH-PL181205047	60	F	2012	Leave-In	Healthy	N/A	N/A	N/A	N/A	N/A	N/A	1	0.0049394	Healthy	Taixing City	13.53	7.38	No	No	No	No	No	4282531	442847	209461	26.0588	0.964
TSH-PL181205048	60	M	2012	Leave-In	Healthy	N/A	N/A	N/A	N/A	N/A	N/A	1	0.038179	Healthy	Gensi Township	21.45	11.7	Yes	Yes	No	Yes	No	2305253	322774	294645	33.297	0.981
TSH-PL181205049	48	F	2011	Leave-Out	Healthy	N/A	N/A	N/A	N/A	N/A	N/A	1	0.335458	Healthy	Gensi Township	23.87	13.02	No	No	No	No	No	3814046	347483	163090	23.2853	0.922
TSH-PL181205051	48	M	2011	Leave-In	Healthy	N/A	N/A	N/A	N/A	N/A	N/A	1	0.0115961	Healthy	Gensi Township	17.93	9.78	Yes	No	No	No	No	5114418	545061	266722	30.3784	0.973
TSH-PL181205053	58	F	2011	Leave-Out	Healthy	N/A	N/A	N/A	N/A	N/A	N/A	1	0.303263	Healthy	Gensi Township	17.38	9.48	No	No	No	No	No	3664498	417014	216864	27.7639	0.952
TSH-PL181205054	54	F	2011	Leave-In	Healthy	N/A	N/A	N/A	N/A	N/A	N/A	1	0.00902481	Healthy	Gensi Township	18.81	10.26	No	No	No	Yes	No	4897229	490897	259201	32.3113	0.926
TSH-PL181205055	58	F	2011	Leave-In	Healthy	N/A	N/A	N/A	N/A	N/A	N/A	1	0.233613	Healthy	Gensi Township	21.56	11.76	No	No	No	No	No	2048684	394888	352830	37.6553	0.986
TSH-PL181205057	57	F	2011	Leave-Out	Healthy	N/A	N/A	N/A	N/A	N/A	N/A	1	0.0837451	Healthy	Gensi Township	19.58	10.68	No	No	No	No	No	4638558	536742	281450	34.4619	0.969
TSH-PL181205058	58	F	2011	Leave-In	Healthy	N/A	N/A	N/A	N/A	N/A	N/A	1	0.345302	Healthy	Gensi Township	52.25	20	No	No	No	No	No	2332925	553005	526787	56.6316	0.983
TSH-PL181205059	59	M	2011	Leave-In	Healthy	N/A	N/A	N/A	N/A	N/A	N/A	1	0.138278	Healthy	Gensi Township	23.616	14.76	Yes	No	No	No	No	2743219	464829	419365	45.8824	0.986
TSH-PL181205060	54	M	2011	Leave-Out	Healthy	N/A	N/A	N/A	N/A	N/A	N/A	1	0.0923351	Healthy	Gensi Township	15.552	9.72	Yes	No	No	No	No	5558122	684790	355630	37.942	0.982
TSH-PL181205061	52	M	2011	Leave-In	Healthy	N/A	N/A	N/A	N/A	N/A	N/A	1	0.0271821	Healthy	Gensi Township	27.168	16.98	Yes	No	No	No	No	2530018	423467	378268	38.7213	0.985
TSH-PL181205062	55	M	2011	Leave-Out	Healthy	N/A	N/A	N/A	N/A	N/A	N/A	1	0.0341295	Healthy	Gensi Township	17.568	10.98	Yes	No	No	Yes	No	4643075	932019	450068	54.5008	0.973
TSH-PL181205063	58	M	2011	Leave-In	Healthy	N/A	N/A	N/A	N/A	N/A	N/A	1	0.0161906	Healthy	Gensi Township	20.448	12.78	Yes	No	No	No	No	3869997	472209	234794	30.0171	0.972
TSH-PL181205064	50	M	2011	Leave-Out	Healthy	N/A	N/A	N/A	N/A	N/A	N/A	1	0.00069372	Healthy	Gensi Township	18.72	11.7	No	No	No	No	No	4389580	583898	346018	42.8771	0.962
TSH-PL181205065	57	M	2011	Leave-Out	Healthy	N/A	N/A	N/A	N/A	N/A	N/A	1	0.0431484	Healthy	Gensi Township	28.416	17.76	No	No	No	No	No	2669644	430362	395684	45.3402	0.975
TSH-PL181205066	58	M	2011	Leave-In	Healthy	N/A	N/A	N/A	N/A	N/A	N/A	1	0.00139768	Healthy	Gensi Township	12.48	7.8	Yes	No	No	No	No	4704641	521023	249772	31.6849	0.957
TSH-PL181205068	56	M	2011	Leave-In	Healthy	N/A	N/A	N/A	N/A	N/A	N/A	1	0.566113	Healthy	Gensi Township	22.656	14.16	Yes	Yes	No	No	No	4731356	527963	299577	32.4182	0.98
TSH-PL181205069	59	M	2011	Leave-Out	Healthy	N/A	N/A	N/A	N/A	N/A	N/A	1	0.0508845	Healthy	Gensi Township	16.704	10.44	Yes	No	No	No	No	4347783	644077	329218	41.8586	0.967
TSH-PL181205072	63	F	2011	Leave-In	Healthy	N/A	N/A	N/A	N/A	N/A	N/A	1	0.00682968	Healthy	Gensi Township	24.192	15.12	No	No	Yes	No	No	4665958	633036	327062	40.086	0.967
TSH-PL181205074	62	F	2011	Leave-Out	Healthy	N/A	N/A	N/A	N/A	N/A	N/A	1	0.549894	Healthy	Gensi Township	28.32	17.7	No	No	No	No	No	2809849	469000	435758	45.7441	0.986
TSH-PL181205075	66	F	2011	Leave-In	Healthy	N/A	N/A	N/A	N/A	N/A	N/A	1	0.0721449	Healthy	Gensi Township	51.84	20	No	No	No	No	No	3168300	564089	526706	54.9625	0.99
TSH-PL181205076	60	F	2011	Leave-In	Healthy	N/A	N/A	N/A	N/A	N/A	N/A	1	0.0458239	Healthy	Gensi Township	37.152	20	No	No	No	No	No	2197401	401230	368929	39.003	0.987
TSH-PL181205077	67	M	2011	Leave-Out	Healthy	N/A	N/A	N/A	N/A	N/A	N/A	1	0.00202853	Healthy	Gensi Township	16.128	10.08	Yes	No	No	No	No	4675090	650879	320238	39.2064	0.969
TSH-PL181205078	61	M	2011	Leave-In	Healthy	N/A	N/A	N/A	N/A	N/A	N/A	1	0.00690489	Healthy	Gensi Township	28.32	17.7	Yes	No	Yes	Yes	No	2520515	416149	383045	41.726	0.987
TSH-PL181205079	64	M	2011	Leave-In	Healthy	N/A	N/A	N/A	N/A	N/A	N/A	1	0.0123265	Healthy	Gensi Township	25.632	16.02	No	No	No	No	No	4915310	690458	365277	41.1441	0.984
TSH-PL181205081	62	M	2011	Leave-In	Healthy	N/A	N/A	N/A	N/A	N/A	N/A	1	0.0138523	Healthy	Gensi Township	15.744	9.84	Yes	No	No	No	No	4210508	478342	262394	34.1303	0.942
TSH-PL181205082	65	M	2011	Leave-In	Healthy	N/A	N/A	N/A	N/A	N/A	N/A	1	0.00362054	Healthy	Gensi Township	22.464	14.04	Yes	No	No	No	No	4348190	534947	265586	31.9099	0.976
TSH-PL181205083	61	M	2011	Leave-In	Healthy	N/A	N/A	N/A	N/A	N/A	N/A	1	0.00873604	Healthy	Gensi Township	21.408	13.38	Yes	No	No	No	No	4950410	649054	308033	34.3825	0.973
TSH-PL181205085	69	M	2011	Leave-Out	Healthy	N/A	N/A	N/A	N/A	N/A	N/A	1	0.0033532	Healthy	Gensi Township	22.272	13.92	Yes	No	No	No	No	2387328	348952	299100	33.8693	0.979
TSH-PL181205086	68	M	2011	Leave-Out	Healthy	N/A	N/A	N/A	N/A	N/A	N/A	1	0.0134273	Healthy	Gensi Township	18.048	11.28	No	No	No	No	No	4560155	654320	293248	33.761	0.979
TSH-PL181205087	61	M	2011	Leave-In	Healthy	N/A	N/A	N/A	N/A	N/A	N/A	1	0.271827	Healthy	Gensi Township	17.472	10.92	Yes	No	No	No	No	4297973	551069	268281	33.8354	0.973
TSH-PL181205088	63	M	2011	Leave-Out	Healthy	N/A	N/A	N/A	N/A	N/A	N/A	1	0.00437758	Healthy	Gensi Township	19.776	12.36	Yes	No	No	No	No	5357378	722162	370437	45.2359	0.96
TSH-PL181205090	62	M	2011	Leave-In	Healthy	N/A	N/A	N/A	N/A	N/A	N/A	1	0.0173312	Healthy	Gensi Township	22.944	14.34	Yes	No	No	Yes	No	5224488	700662	344275	39.953	0.979
TSH-PL181205091	66	M	2011	Leave-In	Healthy	N/A	N/A	N/A	N/A	N/A	N/A	1	0.0216404	Healthy	Gensi Township	26.976	16.86	Yes	No	No	No	No	3249881	698905	644985	62.1672	0.989
TSH-PL181205093	64	M	2011	Leave-In	Healthy	N/A	N/A	N/A	N/A	N/A	N/A	1	0.00408345	Healthy	Gensi Township	19.68	12.3	Yes	No	No	No	No	5448594	660257	328378	37.3879	0.977
TSH-PL181205095	66	M	2011	Leave-In	Healthy	N/A	N/A	N/A	N/A	N/A	N/A	1	0.0640489	Healthy	Gensi Township	17.28	10.8	Yes	No	No	No	No	5232813	628695	313733	34.6398	0.982
TSH-PL181205096	64	M	2011	Leave-In	Healthy	N/A	N/A	N/A	N/A	N/A	N/A	1	0.031406	Healthy	Gensi Township	14.304	8.94	Yes	No	No	No	No	4520236	579505	301268	35.1497	0.975
TSH-PL181205097	76	F	2011	Leave-Out	Healthy	N/A	N/A	N/A	N/A	N/A	N/A	1	0.0141552	Healthy	Gensi Township	19.776	12.36	No	No	No	No	No	2822568	377483	337990	37.1173	0.983
TSH-PL181205098	79	F	2011	Leave-In	Healthy	N/A	N/A	N/A	N/A	N/A	N/A	1	0.00986525	Healthy	Gensi Township	23.328	14.58	No	No	No	No	No	3602664	472540	395111	43.833	0.978
TSH-PL181205099	70	F	2011	Leave-Out	Healthy	N/A	N/A	N/A	N/A	N/A	N/A	1	0.151602	Healthy	Gensi Township	20.928	13.08	No	No	No	Yes	No	3060155	419520	373287	38.3527	0.986
TSH-PL181205102	70	M	2011	Leave-In	Healthy	N/A	N/A	N/A	N/A	N/A	N/A	1	0.00794254	Healthy	Gensi Township	19.68	12.3	Yes	No	No	No	No	2341934	358240	333418	35.9054	0.989
TSH-PL181205103	70	M	2011	Leave-Out	Healthy	N/A	N/A	N/A	N/A	N/A	N/A	1	0.0581915	Healthy	Gensi Township	18.624	11.64	Yes	No	No	No	No	4967380	674676	323423	35.5254	0.98
TSH-PL181205104	76	M	2011	Leave-In	Healthy	N/A	N/A	N/A	N/A	N/A	N/A	1	0.0360298	Healthy	Gensi Township	20.736	12.96	Yes	No	No	No	No	2520470	338083	301510	34.5649	0.985
TSH-PL181205107	49	M	2013	Leave-Out	Healthy	N/A	N/A	N/A	N/A	N/A	N/A	1	0.021539	Healthy	Hailing District	24.288	15.18	No	No	No	No	No	2811782	479943	450359	47.4212	0.99
TSH-PL181205108	49	M	2013	Leave-Out	Healthy	N/A	N/A	N/A	N/A	N/A	N/A	1	0.0158436	Healthy	Hailing District	22.464	14.04	Yes	No	No	No	No	2627225	417362	391345	41.1552	0.989
TSH-PL181205110	49	M	2013	Leave-In	Healthy	N/A	N/A	N/A	N/A	N/A	N/A	1	0.030417	Healthy	Hailing District	18.432	11.52	No	No	No	No	No	5231068	618481	332464	37.4059	0.983
TSH-PL181205113	49	M	2013	Leave-Out	Healthy	N/A	N/A	N/A	N/A	N/A	N/A	1	0.0397118	Healthy	Hailing District	29.472	18.42	No	No	No	No	No	2945156	402143	381459	41.472	0.989
TSH-PL181205115	49	M	2013	Leave-Out	Healthy	N/A	N/A	N/A	N/A	N/A	N/A	1	0.036523	Healthy	Hailing District	18.336	11.46	No	No	No	No	No	2132625	700671	689559	82.2568	0.979
TSH-PL181205116	49	M	2013	Leave-Out	Healthy	N/A	N/A	N/A	N/A	N/A	N/A	1	0.0105749	Healthy	Hailing District	14.016	8.76	Yes	No	No	Yes	No	4071756	501941	267570	34.8853	0.971
TSH-PL181205117	49	M	2013	Leave-Out	Healthy	N/A	N/A	N/A	N/A	N/A	N/A	1	0.134409	Healthy	Hailing District	14.208	8.88	No	No	No	No	No	4471397	592011	349087	44.5037	0.958
TSH-PL181205121	49	M	2013	Leave-In	Healthy	N/A	N/A	N/A	N/A	N/A	N/A	1	0.0527659	Healthy	Taizhou City	18.528	11.58	No	No	No	Yes	No	2485264	282221	264475	30.1396	0.987
TSH-PL181205122	49	M	2013	Leave-In	Healthy	N/A	N/A	N/A	N/A	N/A	N/A	1	0.0352952	Healthy	Hailing District	18.624	11.64	No	No	Yes	No	No	2926298	323048	300778	32.4814	0.988
TSH-PL181205125	61	F	2013	Leave-In	Healthy	N/A	N/A	N/A	N/A	N/A	N/A	1	0.101452	Healthy	Hailing District	27.168	16.98	Yes	No	No	No	No	4410178	526106	489305	50.3504	0.989
TSH-PL181205128	65	F	2013	Leave-Out	Healthy	N/A	N/A	N/A	N/A	N/A	N/A	1	0.00613915	Healthy	Hailing District	18.432	11.52	No	No	No	No	No	2896678	243299	230368	29.9724	0.976
TSH-PL181205129	65	F	2013	Leave-In	Healthy	N/A	N/A	N/A	N/A	N/A	N/A	1	0.258416	Healthy	Hailing District	27.936	17.46	No	No	No	Yes	No	2539571	480632	454480	49.2234	0.987
TSH-PL181205140	75	M	2012	Leave-In	Healthy	N/A	N/A	N/A	N/A	N/A	N/A	1	0.158033	Healthy	Hailing District	33.984	20	No	No	No	No	No	3125045	565660	525222	53.2194	0.99
TSH-PL181205141	70	M	2012	Leave-Out	Healthy	N/A	N/A	N/A	N/A	N/A	N/A	1	0.159427	Healthy	Hailing District	32.064	20	No	No	No	No	No	5176217	882267	454544	49.1505	0.979
TSH-PL181205142	67	F	2011	Leave-Out	Healthy	N/A	N/A	N/A	N/A	N/A	N/A	1	0.0380539	Healthy	Xinjie Township	16.992	10.62	No	No	No	No	No	4902606	561663	284214	32.1837	0.969
TSH-PL181205143	65	M	2012	Leave-Out	Healthy	N/A	N/A	N/A	N/A	N/A	N/A	1	0.0104534	Healthy	Hailing District	34.56	20	No	No	No	No	No	2686684	336659	316041	34.0819	0.985
TSH-PL181205144	80	F	2012	Leave-In	Healthy	N/A	N/A	N/A	N/A	N/A	N/A	1	0.0491266	Healthy	Gaogang District	38.016	20	No	No	No	No	No	5359196	653384	323623	33.8376	0.984
TSH-PL181205145	70	M	2012	Leave-In	Healthy	N/A	N/A	N/A	N/A	N/A	N/A	1	0.081873	Healthy	Hailing District	48.96	20	No	No	No	No	No	4221384	476328	251708	30.6699	0.944
TSH-PL181205146	59	F	2012	Leave-In	Healthy	N/A	N/A	N/A	N/A	N/A	N/A	1	0.580148	Healthy	Hailing District	17.568	10.98	No	No	No	No	No	4091209	416511	226735	30.6772	0.935
TSH-PL181205147	65	M	2012	Leave-In	Healthy	N/A	N/A	N/A	N/A	N/A	N/A	1	0.0042691	Healthy	Hailing District	21.888	13.68	No	No	No	No	No	5399829	708574	368457	38.8381	0.979
TSH-PL181205148	64	M	2012	Leave-In	Healthy	N/A	N/A	N/A	N/A	N/A	N/A	1	0.0724322	Healthy	Jiangyan District	28.032	17.52	No	No	No	No	No	2466527	476622	450767	48.3759	0.988
TSH-PL181205149	70	F	2012	Leave-Out	Healthy	N/A	N/A	N/A	N/A	N/A	N/A	1	0.0204653	Healthy	Hailing District	25.344	15.84	No	No	No	No	No	2508838	412380	389685	42.0735	0.986
TSH-PL181205150	69	F	2012	Leave-Out	Healthy	N/A	N/A	N/A	N/A	N/A	N/A	1	0.00091867	Healthy	Hailing District	21.888	13.68	No	No	No	No	No	2511998	397534	377191	41.1421	0.986
TSH-PL181205151	69	M	2012	Leave-Out	Healthy	N/A	N/A	N/A	N/A	N/A	N/A	1	0.0118895	Healthy	Hailing District	18.912	11.82	No	No	No	No	No	2868695	439322	416367	46.2014	0.988
TSH-PL181205152	65	M	2012	Leave-Out	Healthy	N/A	N/A	N/A	N/A	N/A	N/A	1	0.00512556	Healthy	Hailing District	26.496	16.56	No	No	No	No	No	2938381	627915	591772	60.219	0.991
TSH-PL181205155	62	F	2012	Leave-Out	Healthy	N/A	N/A	N/A	N/A	N/A	N/A	1	0.118669	Healthy	Hailing District	15.168	9.48	Yes	No	No	No	No	4918706	448751	244442	31.7663	0.976
TSH-PL181205156	65	M	2012	Leave-Out	Healthy	N/A	N/A	N/A	N/A	N/A	N/A	1	0.0254556	Healthy	Hailing District	16.8	10.5	No	No	No	No	No	2793793	474838	443070	45.8096	0.988
TSH-PL181205157	79	F	2012	Leave-Out	Healthy	N/A	N/A	N/A	N/A	N/A	N/A	1	0.236256	Healthy	Hailing District	38.112	20	No	No	No	No	No	2270906	576010	541839	53.1527	0.991
TSH-PL181205158	76	M	2011	Leave-Out	Healthy	N/A	N/A	N/A	N/A	N/A	N/A	1	0.0291576	Healthy	Hailing District	43.104	20	No	No	No	No	No	3492082	1070038	1008122	95.8291	0.993
TSH-PL181205160	76	M	2011	Leave-In	Healthy	N/A	N/A	N/A	N/A	N/A	N/A	1	0.00179234	Healthy	Hailing District	29.76	18.6	No	No	No	No	No	2543156	770828	730747	72.7618	0.992
TSH-PL181205161	78	M	2011	Leave-In	Healthy	N/A	N/A	N/A	N/A	N/A	N/A	1	0.00135063	Healthy	Hailing District	24.576	15.36	No	No	No	No	No	2380333	489235	463342	49.1714	0.99
TSH-PL181205162	70	M	2011	Leave-In	Healthy	N/A	N/A	N/A	N/A	N/A	N/A	1	0.013306	Healthy	Hailing District	18.912	11.82	Yes	Yes	No	No	No	4824620	744747	387129	43.3612	0.988
TSH-PL181205164	71	M	2011	Leave-In	Healthy	N/A	N/A	N/A	N/A	N/A	N/A	1	0.0355128	Healthy	Hailing District	21.312	13.32	Yes	Yes	Yes	No	Yes	4768115	787421	425652	46.3522	0.988
TSH-PL181205165	70	M	2011	Leave-Out	Healthy	N/A	N/A	N/A	N/A	N/A	N/A	1	0.0557912	Healthy	Hailing District	17.664	11.04	Yes	No	No	Yes	Yes	4036373	666916	369541	40.8784	0.987
TSH-PL181205166	71	M	2011	Leave-In	Healthy	N/A	N/A	N/A	N/A	N/A	N/A	1	0.101438	Healthy	Hailing District	29.472	18.42	No	Yes	No	No	No	2650532	754568	711442	70.9668	0.992
TSH-PL180309082	41	F	2009	Leave-In	Healthy	N/A	N/A	N/A	N/A	N/A	N/A	1	0.282282	Healthy	Huangqiao Township	38.016	20	No	No	No	No	No	1013705	426706	407697	42.5971	0.993
TSH-PL180316013	51	M	2010	Leave-In	Healthy	N/A	N/A	N/A	N/A	N/A	N/A	1	0.195476	Healthy	Gensi Township	26.688	16.68	No	No	No	No	No	1992671	921781	914642	116.992	0.982
TSH-PL180316029	52	M	2010	Leave-Out	Healthy	N/A	N/A	N/A	N/A	N/A	N/A	1	0.109968	Healthy	Yaowang Township	28.032	17.52	No	No	No	No	Yes	2488059	1644502	1637366	200.953	0.986
TSH-PL180316075	54	F	2009	Leave-In	Healthy	N/A	N/A	N/A	N/A	N/A	N/A	1	0.45865	Healthy	Gensi Township	28.896	18.06	No	No	No	No	No	4293233	644788	512037	52.6354	0.988
TSH-PL180316102	61	M	2010	Leave-In	Healthy	N/A	N/A	N/A	N/A	N/A	N/A	1	0.0253276	Healthy	Taixing City	21.312	13.32	Yes	No	No	Yes	No	888699	165258	154432	18.907	0.983
TSH-PL180316112	62	M	2009	Leave-Out	Healthy	N/A	N/A	N/A	N/A	N/A	N/A	1	0.264881	Healthy	Xinjie Township	12.384	7.74	No	No	Yes	Yes	No	6730233	611540	564264	57.0079	0.987
TSH-PL180316134	62	F	2010	Leave-In	Healthy	N/A	N/A	N/A	N/A	N/A	N/A	1	0.136475	Healthy	Gensi Township	24.96	15.6	No	No	No	Yes	No	6734162	1279677	1214521	125.389	0.984
TSH-PL180316138	62	F	2010	Leave-Out	Healthy	N/A	N/A	N/A	N/A	N/A	N/A	1	0.00229579	Healthy	Huangqiao Township	16.128	10.08	No	No	No	No	No	2035795	348484	319268	38.4475	0.986
TSH-PL180316175	70	M	2010	Leave-In	Healthy	N/A	N/A	N/A	N/A	N/A	N/A	1	0.0196736	Healthy	Taixing City	16.8	10.5	Yes	No	No	No	No	1133120	506111	499476	65.1547	0.984
TSH-PL180316178	70	M	2010	Leave-Out	Healthy	N/A	N/A	N/A	N/A	N/A	N/A	1	0.0633613	Healthy	Taixing City	19.008	11.88	Yes	No	No	No	No	1730536	981204	967080	109.188	0.99
TSH-PL180316200	76	F	2010	Leave-In	Healthy	N/A	N/A	N/A	N/A	N/A	N/A	1	0.296823	Healthy	Hailing District	125.76	78.6	No	No	No	No	No	1251553	589173	564422	57.4125	0.992
TSH-PL180323029	49	M	2010	Leave-In	Healthy	N/A	N/A	N/A	N/A	N/A	N/A	1	0.174997	Healthy	Yaowang Township	31.008	19.38	No	No	No	No	No	2629140	205705	190575	25.5086	0.985
TSH-PL180323032	49	M	2010	Leave-In	Healthy	N/A	N/A	N/A	N/A	N/A	N/A	1	0.153969	Healthy	Gensi Township	21.504	13.44	No	No	No	No	No	2764806	593776	577467	69.9113	0.986
TSH-PL180323053	58	M	2010	Leave-Out	Healthy	N/A	N/A	N/A	N/A	N/A	N/A	1	0.122771	Healthy	Gensi Township	12.864	8.04	No	No	No	No	No	2350749	201230	186806	23.3245	0.981
TSH-PL180323068	59	M	2010	Leave-Out	Healthy	N/A	N/A	N/A	N/A	N/A	N/A	1	0.178769	Healthy	Zhangqiao Township	41.376	19.826	No	No	No	No	No	2897910	351339	320619	33.2765	0.99
TSH-PL180323074	59	M	2010	Leave-In	Healthy	N/A	N/A	N/A	N/A	N/A	N/A	1	0.235164	Healthy	Fenjie Township	17.472	10.92	Unknown	No	No	No	No	3056086	249259	223442	25.3163	0.984
TSH-PL180323088	59	F	2009	Leave-Out	Healthy	N/A	N/A	N/A	N/A	N/A	N/A	1	0.0759691	Healthy	Huangqiao Township	17.376	10.86	No	No	No	Yes	No	2505226	387472	359527	38.0976	0.99
TSH-PL180323097	59	F	2009	Leave-Out	Healthy	N/A	N/A	N/A	N/A	N/A	N/A	1	0.166985	Healthy	Hailing District	15.648	9.78	No	No	No	No	No	2626027	348225	228518	26.2303	0.98
TSH-PL180323103	67	M	2010	Leave-In	Healthy	N/A	N/A	N/A	N/A	N/A	N/A	1	0.571019	Healthy	Gensi Township	26.208	16.38	Yes	No	No	Yes	No	2027178	146480	135855	19.6379	0.987
TSH-PL180323115	68	M	2009	Leave-In	Healthy	N/A	N/A	N/A	N/A	N/A	N/A	1	0.530157	Healthy	Gensi Township	14.016	8.76	No	Yes	No	Yes	No	2055214	207261	195632	27.8163	0.978
TSH-PL180323120	69	M	2010	Leave-Out	Healthy	N/A	N/A	N/A	N/A	N/A	N/A	1	0.0862447	Healthy	Xu Township	33.216	20	No	No	No	Yes	No	4127422	948270	857542	83.208	0.99
TSH-PL180323160	69	F	2010	Leave-In	Healthy	N/A	N/A	N/A	N/A	N/A	N/A	1	0.0406351	Healthy	Xu Township	23.04	14.4	No	No	No	No	No	2119001	510561	488584	54.4141	0.989
TSH-PL180323175	71	F	2009	Leave-In	Healthy	N/A	N/A	N/A	N/A	N/A	N/A	1	0.598532	Cancer	Huangqiao Township	31.968	19.98	No	No	No	No	No	3230915	642521	613340	57.8623	0.99
TSH-PL180410058	72	M	2009	Leave-Out	Healthy	N/A	N/A	N/A	N/A	N/A	N/A	1	0.136193	Healthy	Hailing District	11.232	7.02	No	No	No	No	No	2360361	793465	770889	86.8999	0.984
TSH-PL180410070	73	M	2009	Leave-In	Healthy	N/A	N/A	N/A	N/A	N/A	N/A	1	0.318229	Healthy	Xinjie Township	15.072	9.42	No	No	No	No	No	2226678	329946	310091	35.3703	0.977
TSH-PL180410081	71	M	2009	Leave-Out	Healthy	N/A	N/A	N/A	N/A	N/A	N/A	1	0.014167	Healthy	Taixing City	12.096	7.56	Yes	Yes	No	Yes	No	1544487	272849	263579	37.0768	0.978
TSH-PL180410148	62	F	2009	Leave-In	Healthy	N/A	N/A	N/A	N/A	N/A	N/A	1	0.33669	Healthy	Gensi Township	14.59	9.12	No	No	No	No	No	2092692	530545	483799	52.433	0.986
TSH-PL180410161	70	F	2009	Leave-In	Healthy	N/A	N/A	N/A	N/A	N/A	N/A	1	0.161145	Healthy	Huangqiao Township	22.18	13.86	No	No	No	No	No	2730478	776229	741751	75.9368	0.991
TSH-PL180417017	56	M	2009	Leave-In	Healthy	N/A	N/A	N/A	N/A	N/A	N/A	1	0.212407	Healthy	Hailing District	8.64	5.4	No	No	No	No	No	2738937	1529410	1521638	205.571	0.976
TSH-PL180417023	50	M	2009	Leave-Out	Healthy	N/A	N/A	N/A	N/A	N/A	N/A	1	0.436056	Healthy	Gensi Township	21.888	13.68	Yes	No	No	Yes	No	2645054	571541	557861	66.7537	0.98
TSH-PL180417045	60	M	2009	Leave-In	Healthy	N/A	N/A	N/A	N/A	N/A	N/A	1	0.455246	Healthy	Hailing District	13.824	8.64	Yes	No	No	No	Yes	2709189	384420	359158	40.3186	0.986
TSH-PL180417077	68	M	2009	Leave-In	Healthy	N/A	N/A	N/A	N/A	N/A	N/A	1	0.893088	Cancer	Hailing District	21.5	13.44	No	No	No	No	No	1329737	403025	380131	39.29	0.982
TSH-PL180417104	66	M	2009	Leave-Out	Healthy	N/A	N/A	N/A	N/A	N/A	N/A	1	0.0400713	Healthy	Zhangqiao Township	9.5	5.94	Yes	No	No	No	No	2023552	590917	584448	78.3127	0.965
TSH-PL180417111	60	M	2009	Leave-In	Healthy	N/A	N/A	N/A	N/A	N/A	N/A	1	0.23507	Healthy	Taixing City	11.52	7.2	No	No	No	Yes	No	1602339	377768	363034	41.1603	0.976
TSH-PL180417124	62	M	2009	Leave-In	Healthy	N/A	N/A	N/A	N/A	N/A	N/A	1	0.286153	Healthy	Fenjie Township	16.32	10.2	Yes	No	No	No	No	2184910	642705	627036	70.8595	0.979
TSH-PL180417162	66	M	2009	Leave-Out	Healthy	N/A	N/A	N/A	N/A	N/A	N/A	1	0.0377795	Healthy	Gensi Township	14.016	8.76	Yes	No	No	Yes	No	1619354	856122	852273	124.729	0.971
TSH-PL180417169	61	M	2009	Leave-In	Healthy	N/A	N/A	N/A	N/A	N/A	N/A	1	0.120689	Healthy	Gensi Township	14.304	8.94	No	No	No	No	No	1412909	765424	761829	119.898	0.969
TSH-PL180417199	73	M	2009	Leave-In	Healthy	N/A	N/A	N/A	N/A	N/A	N/A	1	0.558939	Healthy	Gensi Township	20.928	13.08	No	No	No	No	No	1731937	604764	578878	59.2142	0.988
TSH-PL180424042	52	F	2007	Leave-Out	Healthy	N/A	N/A	N/A	N/A	N/A	N/A	1	0.0319297	Healthy	Gensi Township	14.688	9.18	No	No	No	No	No	2445049	1118392	1096908	124.267	0.982
TSH-PL180424088	61	F	2007	Leave-In	Healthy	N/A	N/A	N/A	N/A	N/A	N/A	1	0.236009	Healthy	Xinjie Township	15.84	9.9	No	No	No	No	No	1668880	927560	919846	120.81	0.975
TSH-PL180424138	71	F	2007	Leave-In	Healthy	N/A	N/A	N/A	N/A	N/A	N/A	1	0.757917	Cancer	Xinjie Township	8.928	5.58	No	Yes	No	No	No	2936822	1214540	1203342	158.043	0.972
TSH-PL180703012	62	M	2009	Leave-In	Healthy	N/A	N/A	N/A	N/A	N/A	N/A	1	0.00133203	Healthy	Xuanbao Township	12.768	7.98	No	Yes	No	No	Yes	2207108	257581	235522	28.3967	0.985
TSH-PL180703127	57	M	2009	Leave-In	Healthy	N/A	N/A	N/A	N/A	N/A	N/A	1	0.0108854	Healthy	Hongqiao Township	15.744	9.84	Yes	No	No	No	No	3012410	447658	403682	42.0108	0.988
TSH-PL180703134	58	M	2009	Leave-In	Healthy	N/A	N/A	N/A	N/A	N/A	N/A	1	0.00407156	Healthy	Xinjie Township	14.208	8.88	Yes	No	No	No	No	2188485	308870	294892	38.9811	0.965
TSH-PL180703141	58	M	2010	Leave-Out	Healthy	N/A	N/A	N/A	N/A	N/A	N/A	1	0.00931255	Healthy	Xu Township	15.552	9.72	Yes	No	Yes	Yes	No	2714016	352037	329852	38.1773	0.981
TSH-PL180703168	51	M	2010	Leave-In	Healthy	N/A	N/A	N/A	N/A	N/A	N/A	1	0.0503728	Healthy	Gensi Township	14.88	9.3	No	No	No	No	No	2757472	364119	295304	30.4249	0.988
TSH-PL180706117	63	F	2009	Leave-In	Healthy	N/A	N/A	N/A	N/A	N/A	N/A	1	0.139514	Healthy	Gensi Township	16.128	10.08	No	No	No	No	No	3044431	579028	536338	53.2293	0.992
TSH-PL181128004	57	M	2012	Leave-In	Healthy	N/A	N/A	N/A	N/A	N/A	N/A	1	0.0521362	Healthy	Hailing District	23.1	12.6	No	No	No	No	No	2360317	305808	293918	39.2152	0.979
TSH-PL181128006	38	M	2012	Leave-Out	Healthy	N/A	N/A	N/A	N/A	N/A	N/A	1	0.075864	Healthy	Hailing District	22.77	12.4	Yes	No	No	No	No	2230488	315658	302163	37.6199	0.982
TSH-PL181128013	63	F	2012	Leave-In	Healthy	N/A	N/A	N/A	N/A	N/A	N/A	1	0.00178796	Healthy	Hailing District	31.02	16.9	Yes	No	Yes	Yes	No	3608132	747167	397695	46.0029	0.982
TSH-PL181128018	60	F	2012	Leave-Out	Healthy	N/A	N/A	N/A	N/A	N/A	N/A	1	0.00299465	Healthy	Hailing District	16.94	9.2	Yes	No	No	No	No	4484190	655295	346908	40.2352	0.983
TSH-PL181128020	62	F	2012	Leave-Out	Healthy	N/A	N/A	N/A	N/A	N/A	N/A	1	0.0163893	Healthy	Hailing District	41.03	20	Yes	No	Yes	Yes	No	2229869	352569	339458	42.7099	0.981
TSH-PL181128031	65	M	2013	Leave-In	Healthy	N/A	N/A	N/A	N/A	N/A	N/A	1	0.0263499	Healthy	Hailing District	36.74	20	No	No	No	No	No	2403878	362776	347661	41.6161	0.988
TSH-PL181128037	59	F	2012	Leave-Out	Healthy	N/A	N/A	N/A	N/A	N/A	N/A	1	0.00596118	Healthy	Hailing District	32.12	17.5	No	No	No	No	No	2495512	630879	614070	69.8124	0.988
TSH-PL181128067	55	M	2013	Leave-Out	Healthy	N/A	N/A	N/A	N/A	N/A	N/A	1	0.0009256	Healthy	Binjiang Township	22.99	12.5	No	No	No	Yes	No	3411532	1973485	1968571	276.757	0.982
TSH-PL181128071	59	F	2013	Leave-In	Healthy	N/A	N/A	N/A	N/A	N/A	N/A	1	0.00062976	Healthy	Dasheng Township	15.07	8.2	Yes	No	No	No	No	3039141	2360515	2356637	341.938	0.983
TSH-PL181128078	63	F	2012	Leave-Out	Healthy	N/A	N/A	N/A	N/A	N/A	N/A	1	0.0008646	Healthy	Gensi Township	25.74	14	No	No	No	No	No	2821719	2754155	2742238	386.666	0.983
TSH-PL181128084	62	F	2011	Leave-In	Healthy	N/A	N/A	N/A	N/A	N/A	N/A	1	0.00869595	Healthy	Hailing District	43.56	20	No	No	No	Yes	No	2637133	1584674	1568692	185.908	0.984
TSH-PL181128095	63	M	2011	Leave-In	Healthy	N/A	N/A	N/A	N/A	N/A	N/A	1	0.00470199	Healthy	Hailing District	21.45	11.7	No	No	No	No	No	2428364	2193307	2187793	314.428	0.989
TSH-PL181128097	53	F	2011	Leave-In	Healthy	N/A	N/A	N/A	N/A	N/A	N/A	1	0.00044323	Healthy	Hailing District	18.59	10.1	No	No	No	No	No	1729812	861617	856191	129.217	0.985
TSH-PL181128098	63	M	2011	Leave-Out	Healthy	N/A	N/A	N/A	N/A	N/A	N/A	1	0.0006942	Healthy	Hailing District	19.58	10.7	No	No	No	No	No	1781671	1114422	1103868	139.642	0.989
TSH-PL181128105	65	F	2012	Leave-In	Healthy	N/A	N/A	N/A	N/A	N/A	N/A	1	0.00457465	Healthy	Hailing District	23.54	12.8	No	No	No	No	No	2049142	1203930	1195768	155.74	0.989
TSH-PL181128106	59	F	2012	Leave-In	Healthy	N/A	N/A	N/A	N/A	N/A	N/A	1	0.00208738	Healthy	Hailing District	27.72	15.1	No	No	No	No	No	2112725	1009280	1004129	151.612	0.988
TSH-PL181128108	64	M	2012	Leave-Out	Healthy	N/A	N/A	N/A	N/A	N/A	N/A	1	0.00052608	Healthy	Hailing District	35.09	19.1	No	No	No	No	No	2366062	1303684	1280983	141.404	0.991
TSH-PL181128113	73	M	2012	Leave-In	Healthy	N/A	N/A	N/A	N/A	N/A	N/A	1	0.00309568	Healthy	Hailing District	32.56	17.8	No	No	No	No	No	2311565	662720	655058	94.6205	0.989
TSH-PL181128116	76	M	2012	Leave-In	Healthy	N/A	N/A	N/A	N/A	N/A	N/A	1	0.0641405	Healthy	Hailing District	23.32	12.7	No	No	No	No	No	1983273	1275060	1268682	176.426	0.988
TSH-PL181205001	58	M	2012	Leave-Out	Healthy	N/A	N/A	N/A	N/A	N/A	N/A	1	0.00218027	Healthy	Hailing District	33.22	18.12	No	No	No	No	No	2253256	630081	613657	73.7214	0.983
TSH-PL181205004	64	M	2012	Leave-Out	Healthy	N/A	N/A	N/A	N/A	N/A	N/A	1	0.0294083	Healthy	Hailing District	22.33	12.18	Yes	No	No	No	No	2091046	863717	839650	88.8613	0.985
TSH-PL181205007	65	F	2012	Leave-Out	Healthy	N/A	N/A	N/A	N/A	N/A	N/A	1	0.00757183	Healthy	Hailing District	24.42	13.32	Yes	No	No	Yes	No	1906975	549782	533000	60.0496	0.985
TSH-PL181205010	58	M	2012	Leave-Out	Healthy	N/A	N/A	N/A	N/A	N/A	N/A	1	0.0918925	Healthy	Hailing District	20.02	10.92	Yes	No	No	No	No	1484539	368095	363183	61.3692	0.97
TSH-PL181205011	49	M	2013	Leave-Out	Healthy	N/A	N/A	N/A	N/A	N/A	N/A	1	0.0031123	Healthy	Hailing District	15.29	8.34	No	No	No	No	No	2116827	674582	661813	82.9236	0.975
TSH-PL181205012	55	M	2012	Leave-In	Healthy	N/A	N/A	N/A	N/A	N/A	N/A	1	0.0200428	Healthy	Hailing District	23.87	13.02	Yes	No	No	No	No	1802944	554225	531792	56.4895	0.988
TSH-PL181205015	64	M	2013	Leave-In	Healthy	N/A	N/A	N/A	N/A	N/A	N/A	1	0.10667	Healthy	Hailing District	23.98	13.08	Yes	No	No	Yes	No	3491655	419631	392189	40.6035	0.989
TSH-PL181205018	65	M	2012	Leave-Out	Healthy	N/A	N/A	N/A	N/A	N/A	N/A	1	0.0135165	Healthy	Hailing District	32.67	17.82	Yes	No	No	Yes	No	3513808	476822	379706	40.5193	0.984
TSH-PL181205019	61	M	2012	Leave-In	Healthy	N/A	N/A	N/A	N/A	N/A	N/A	1	0.0410596	Healthy	Hailing District	25.41	13.86	Yes	No	No	No	No	5918382	580948	290551	34.0583	0.972
TSH-PL181205023	62	F	2012	Leave-Out	Healthy	N/A	N/A	N/A	N/A	N/A	N/A	1	0.138061	Healthy	Hailing District	34.1	18.6	Yes	No	No	Yes	No	3767536	496580	461761	47.4526	0.991
TSH-PL181205031	52	M	2013	Leave-In	Healthy	N/A	N/A	N/A	N/A	N/A	N/A	1	0.107904	Healthy	Taizhou City	32.56	17.76	No	No	No	No	No	5233479	424910	205067	28.1802	0.972
TSH-PL181205032	52	F	2013	Leave-In	Healthy	N/A	N/A	N/A	N/A	N/A	N/A	1	0.0613794	Healthy	Hailing District	25.19	13.74	Yes	No	No	No	No	3137309	389872	364038	38.7893	0.989
TSH-PL181205036	56	M	2013	Leave-In	Healthy	N/A	N/A	N/A	N/A	N/A	N/A	1	0.0146886	Healthy	Dasheng Township	26.18	14.28	Yes	No	No	Yes	No	4654779	582243	286621	36.3548	0.967
TSH-PL181205037	46	M	2012	Leave-Out	Healthy	N/A	N/A	N/A	N/A	N/A	N/A	1	0.233069	Healthy	Yaowang Township	21.12	11.52	No	No	No	No	No	4379751	401181	184102	24.3264	0.959
TSH-PL181205052	40	M	2011	Leave-Out	Healthy	N/A	N/A	N/A	N/A	N/A	N/A	1	0.0455015	Healthy	Gensi Township	20.9	11.4	No	No	No	No	No	4499314	527363	263715	30.2044	0.978
TSH-PL181205056	54	F	2011	Leave-In	Healthy	N/A	N/A	N/A	N/A	N/A	N/A	1	0.449613	Healthy	Gensi Township	34.65	18.9	No	No	No	Yes	No	3983538	578662	254278	29.057	0.982
TSH-PL181205067	56	M	2011	Leave-In	Healthy	N/A	N/A	N/A	N/A	N/A	N/A	1	0.0688445	Healthy	Gensi Township	19.968	12.48	Yes	No	No	No	No	5679655	825511	359480	39.1718	0.971
TSH-PL181205070	53	M	2011	Leave-Out	Healthy	N/A	N/A	N/A	N/A	N/A	N/A	1	0.0483721	Healthy	Gensi Township	22.752	14.22	Yes	No	No	No	No	4172058	610928	250291	29.9499	0.97
TSH-PL181205071	66	F	2011	Leave-Out	Healthy	N/A	N/A	N/A	N/A	N/A	N/A	1	0.0397723	Healthy	Gensi Township	18.144	11.34	No	No	No	No	No	4362895	633718	332753	39.2629	0.974
TSH-PL181205073	63	F	2011	Leave-Out	Healthy	N/A	N/A	N/A	N/A	N/A	N/A	1	0.0703544	Healthy	Gensi Township	22.08	13.8	No	No	No	No	No	4815818	705807	382988	44.705	0.972
TSH-PL181205080	66	M	2011	Leave-In	Healthy	N/A	N/A	N/A	N/A	N/A	N/A	1	0.0179673	Healthy	Gensi Township	27.84	17.4	Yes	No	No	No	No	5520505	852198	423137	51.4015	0.965
TSH-PL181205084	60	M	2011	Leave-Out	Healthy	N/A	N/A	N/A	N/A	N/A	N/A	1	0.20959	Healthy	Gensi Township	27.168	16.98	Yes	No	No	No	No	2256788	361655	324896	36.6948	0.981
TSH-PL181205089	69	M	2011	Leave-Out	Healthy	N/A	N/A	N/A	N/A	N/A	N/A	1	0.0556346	Healthy	Gensi Township	27.36	17.1	Yes	No	No	Yes	No	4951825	794083	420457	48.8506	0.973
TSH-PL181205092	69	M	2011	Leave-In	Healthy	N/A	N/A	N/A	N/A	N/A	N/A	1	0.00410907	Healthy	Gensi Township	17.664	11.04	No	No	No	Yes	No	4528183	451503	235187	29.9716	0.962
TSH-PL181205094	62	M	2011	Leave-Out	Healthy	N/A	N/A	N/A	N/A	N/A	N/A	1	0.0436252	Healthy	Gensi Township	21.216	13.26	Yes	No	No	No	No	2651309	365289	320993	34.4894	0.984
TSH-PL181205100	72	M	2011	Leave-In	Healthy	N/A	N/A	N/A	N/A	N/A	N/A	1	0.0298176	Healthy	Gensi Township	20.736	12.96	No	Yes	No	No	No	2483585	378283	344629	37.6685	0.987
TSH-PL181205101	71	M	2011	Leave-In	Healthy	N/A	N/A	N/A	N/A	N/A	N/A	1	0.00686201	Healthy	Gensi Township	23.712	14.82	Yes	No	No	No	No	3005306	486384	387980	40.8099	0.983
TSH-PL181205106	49	M	2013	Leave-Out	Healthy	N/A	N/A	N/A	N/A	N/A	N/A	1	0.147762	Healthy	Hailing District	26.112	16.32	No	No	Yes	No	Yes	2608384	475563	447412	47.091	0.99
TSH-PL181205112	49	M	2013	Leave-Out	Healthy	N/A	N/A	N/A	N/A	N/A	N/A	1	0.0101004	Healthy	Hailing District	28.416	17.76	No	No	No	Yes	No	2659749	424707	403103	43.0068	0.989
TSH-PL181205118	49	M	2013	Leave-Out	Healthy	N/A	N/A	N/A	N/A	N/A	N/A	1	0.0100787	Healthy	Hailing District	27.84	17.4	No	No	No	No	No	2590869	410948	387246	42.0052	0.99
TSH-PL181205119	49	M	2013	Leave-Out	Healthy	N/A	N/A	N/A	N/A	N/A	N/A	1	0.0146565	Healthy	Hailing District	19.104	11.94	Yes	No	No	Yes	No	3671756	484226	260664	32.5749	0.98
TSH-PL181205120	49	M	2013	Leave-Out	Healthy	N/A	N/A	N/A	N/A	N/A	N/A	1	0.0154192	Healthy	Hailing District	19.872	12.42	No	No	No	No	No	5154459	636386	340339	40.0446	0.983
TSH-PL181205123	65	F	2013	Leave-In	Healthy	N/A	N/A	N/A	N/A	N/A	N/A	1	0.0275039	Healthy	Hailing District	19.68	12.3	Yes	No	No	No	No	2993826	284143	265732	29.8274	0.985
TSH-PL181205124	62	F	2013	Leave-In	Healthy	N/A	N/A	N/A	N/A	N/A	N/A	1	0.145257	Healthy	Hailing District	34.752	20	Yes	No	Yes	No	No	3569450	558997	517801	51.9099	0.993
TSH-PL181205153	56	F	2013	Leave-In	Healthy	N/A	N/A	N/A	N/A	N/A	N/A	1	0.0081725	Healthy	Hailing District	23.232	14.52	No	No	No	No	No	2795848	446683	423315	45.5422	0.988
TSH-PL181205154	60	F	2011	Leave-Out	Healthy	N/A	N/A	N/A	N/A	N/A	N/A	1	0.00396531	Healthy	Hailing District	16.992	10.62	No	Yes	No	No	No	5271228	726485	375152	41.3755	0.984
TSH-PL181205159	79	F	2011	Leave-In	Healthy	N/A	N/A	N/A	N/A	N/A	N/A	1	0.00905895	Healthy	Hailing District	18.144	11.34	No	No	No	No	No	3728860	735292	372620	40.7814	0.989
TSH-PL181205163	70	M	2011	Leave-In	Healthy	N/A	N/A	N/A	N/A	N/A	N/A	1	0.0500977	Healthy	Hailing District	22.944	14.34	Yes	Yes	No	No	Yes	2373311	360367	344523	41.0342	0.99
TSH-PL171221101	57	M	2011	Leave-Out	Post-Diagnosis	Esophagus	0	Late (III/IV)	IIIB	T3N2M0	N/A	1	0.985221	Cancer	Taixing City	33	20	No	Unknown	Unknown	Unknown	Unknown	2738719	1026072	946158	93.3831	0.982
TSH-PL171221112	57	M	2013	Leave-Out	Post-Diagnosis	Esophagus	0	Late (III/IV)	IIIC	T2N3M0	N/A	1	0.996784	Cancer	Taixing City	27.83	15.18	No	Unknown	Unknown	Unknown	Unknown	2036678	673054	600847	76.3562	0.985
TSH-PL171221113	70	F	2013	Leave-Out	Post-Diagnosis	Esophagus	0	Late (III/IV)	IIIA	T1N2M0	N/A	1	0.989107	Cancer	Taixing City	37.95	20	No	Unknown	Unknown	Unknown	Unknown	5204929	651363	619927	79.7642	1
TSH-PL171221149	68	F	2012	Leave-In	Post-Diagnosis	Esophagus	0	Early (I/II)	IB	T1N0M0	N/A	1	0.950579	Cancer	Taixing City	21.1	12.66	No	Unknown	Unknown	Unknown	Unknown	3589604	553257	545229	75.0487	0.977
TSH-PL171221150	66	F	2012	Leave-In	Post-Diagnosis	Esophagus	0	Early (I/II)	IIB	T2N1M0	N/A	1	0.991667	Cancer	Taixing City	63.5	20	No	Unknown	Unknown	Unknown	Unknown	4197654	605428	550130	75.7546	0.991
TSH-PL171221153	67	M	2012	Leave-Out	Post-Diagnosis	Esophagus	0	Early (I/II)	IB	T1N0M0	N/A	1	0.80269	Cancer	Taixing City	9.6	5.76	No	Unknown	Unknown	Unknown	Unknown	2231792	695594	671908	84.0936	0.99
TSH-PL171221160	55	M	2012	Leave-In	Post-Diagnosis	Esophagus	0	Early (I/II)	IB	T1N0M0	N/A	1	0.929989	Cancer	Taixing City	40.92	20	No	Unknown	Unknown	Unknown	Unknown	3589604	574237	527112	62.7066	0.99
TSH-PL171221172	67	M	2013	Leave-In	Post-Diagnosis	Esophagus	0	Early (I/II)	IIB	T2N0M0	N/A	1	0.992539	Cancer	Taixing City	30.25	16.5	No	Unknown	Unknown	Unknown	Unknown	4182314	616655	586697	67.5529	0.991
TSH-PL171221179	72	M	2014	Leave-Out	Post-Diagnosis	Esophagus	0	Early (I/II)	IIA	T2N0M0	N/A	1	0.989729	Cancer	Taixing City	59.4	20	No	Unknown	Unknown	Unknown	Unknown	2497321	796250	750554	73.5693	0.986
TSH-PL171221180	59	M	2011	Leave-In	Post-Diagnosis	Esophagus	0	Early (I/II)	IB	T1N0M0	N/A	1	0.997745	Cancer	Taixing City	31.35	17.1	No	Unknown	Unknown	Unknown	Unknown	3137405	722853	708861	88.7518	0.993
TSH-PL180504001	69	M	2011	Leave-Out	Post-Diagnosis	Stomach	0	Early (I/II)	IIA	T3N0M0	N/A	1	0.794304	Cancer	Taixing City	17.184	10.7	Yes	No	No	No	No	2625235	743156	694135	72.5248	0.981
TSH-PL180504002	72	M	2010	Leave-Out	Post-Diagnosis	Stomach	0	Early (I/II)	IIA	T3N0M0	N/A	1	0.939083	Cancer	Taixing City	38.784	20	Yes	No	No	Yes	No	2254839	581993	512841	52.892	0.977
TSH-PL180504003	62	M	2010	Leave-Out	Post-Diagnosis	Stomach	0	Early (I/II)	IIA	T3N0M0	N/A	1	0.661913	Cancer	Taixing City	49.92	20	Yes	No	No	No	No	2215519	455254	385946	40.673	0.974
TSH-PL180504004	69	M	2011	Leave-Out	Post-Diagnosis	Stomach	0	Early (I/II)	IIB	T1aN3aM0	N/A	1	0.395141	Healthy	Taixing City	47.232	20	Yes	No	No	Yes	No	2409558	769807	629721	64.4018	0.982
TSH-PL180504005	70	M	2011	Leave-In	Post-Diagnosis	Stomach	0	Early (I/II)	IIB	T3N1M0	N/A	1	0.997966	Cancer	Taixing City	31.872	19.9	Yes	No	No	Yes	No	3531482	1285151	1116475	101.683	0.987
TSH-PL180504009	68	M	2011	Leave-In	Post-Diagnosis	Stomach	0	Early (I/II)	IIA	T3N0M0	N/A	1	0.629618	Cancer	Taixing City	141.12	20	Yes	No	No	No	No	3326678	1894405	1787255	177.096	0.976
TSH-PL180504010	64	M	2011	Leave-In	Post-Diagnosis	Stomach	0	Early (I/II)	IIA	T3N0M0	N/A	1	0.678337	Cancer	Taixing City	26.976	16.9	Yes	No	No	Yes	No	2001141	516502	491971	58.5331	0.972
TSH-PL180504011	56	M	2012	Leave-Out	Post-Diagnosis	Stomach	0	Early (I/II)	IIA	T3N0M0	N/A	1	0.946389	Cancer	Taixing City	34.944	20	Yes	No	Yes	No	No	2629158	655180	547388	53.0055	0.984
TSH-PL180504013	75	M	2012	Leave-In	Post-Diagnosis	Stomach	0	Early (I/II)	IIA	T3N0M0	N/A	1	0.999866	Cancer	Taixing City	21.6	13.5	Yes	No	No	Yes	No	3527841	1651150	1586581	143.79	0.992
TSH-PL180504014	69	M	2012	Leave-Out	Post-Diagnosis	Stomach	0	Early (I/II)	IIB	T3N1M0	N/A	1	0.748302	Cancer	Taixing City	13.248	8.3	Yes	Yes	No	Yes	No	1772232	301341	285513	32.81	0.984
TSH-PL180504015	51	M	2012	Leave-In	Post-Diagnosis	Stomach	0	Early (I/II)	IIA	T3N0M0	N/A	1	0.209518	Healthy	Taixing City	28.992	18.1	Yes	No	No	No	No	1403784	527388	515901	74.9529	0.976
TSH-PL180504016	67	M	2012	Leave-Out	Post-Diagnosis	Stomach	0	Early (I/II)	IIA	T3N0M0	N/A	1	0.777748	Cancer	Taixing City	23.232	14.5	Yes	No	No	No	No	2108954	705479	690979	81.6567	0.985
TSH-PL180504017	60	M	2013	Leave-In	Post-Diagnosis	Stomach	0	Early (I/II)	IIA	T3N0M0	N/A	1	0.970953	Cancer	Taixing City	16.416	10.3	Yes	No	No	No	No	2226323	676125	421746	40.8669	0.962
TSH-PL180504018	72	M	2013	Leave-In	Post-Diagnosis	Stomach	0	Early (I/II)	IIB	T4aN0M0	N/A	1	0.603465	Cancer	Taixing City	504	20	No	No	No	No	No	2087293	635946	602514	61.9998	0.979
TSH-PL180504019	66	M	2013	Leave-Out	Post-Diagnosis	Stomach	0	Early (I/II)	IIB	T3N1M0	N/A	1	0.966127	Cancer	Taixing City	21.6	13.5	Yes	No	No	No	No	2604415	589135	475905	49.3268	0.98
TSH-PL180504021	58	M	2010	Leave-Out	Post-Diagnosis	Stomach	0	Late (III/IV)	IIIA	T3N2M0	N/A	1	0.99938	Cancer	Taixing City	44.736	20	Yes	No	No	No	No	2141552	429962	392974	39.7144	0.987
TSH-PL180504022	62	M	2013	Leave-Out	Post-Diagnosis	Stomach	0	Late (III/IV)	IIIA	T3N2M0	N/A	1	0.581925	Cancer	Taixing City	31.968	20	No	No	No	No	No	2161717	670101	536691	51.4614	0.985
TSH-PL180504027	68	M	2011	Leave-Out	Post-Diagnosis	Stomach	0	Late (III/IV)	IIIB	T3N3aM0	N/A	1	0.83686	Cancer	Taixing City	26.016	16.3	Yes	No	No	No	No	2646034	550918	459595	45.5541	0.981
TSH-PL180504028	67	M	2011	Leave-In	Post-Diagnosis	Stomach	0	Late (III/IV)	IIIB	T3N3aM0	N/A	1	0.984062	Cancer	Taixing City	31.68	19.8	No	No	No	No	No	3203444	1680606	1649206	165.683	0.985
TSH-PL180504030	59	M	2012	Leave-In	Post-Diagnosis	Stomach	0	Late (III/IV)	IIIB	T3N3aM0	N/A	1	0.574828	Healthy	Taixing City	11.424	7.1	Yes	No	No	No	No	2715383	690032	593087	56.4576	0.99
TSH-PL180504033	69	M	2012	Leave-In	Post-Diagnosis	Stomach	0	Late (III/IV)	IIIB	T3N3aM0	N/A	1	0.0706955	Healthy	Taixing City	66.24	20	No	No	No	No	No	3066349	1605033	1592001	203.243	0.965
TSH-PL180504034	72	M	2012	Leave-Out	Post-Diagnosis	Stomach	0	Late (III/IV)	IIIA	T4bN0M0	N/A	1	0.281779	Healthy	Taixing City	28.896	18.1	Yes	No	No	No	No	1976639	452166	440391	62.8501	0.941
TSH-PL180504041	66	M	2012	Leave-Out	Post-Diagnosis	Stomach	0	Late (III/IV)	IV	T?N?M1	Incomplete Medical Records	1	0.201059	Healthy	Taixing City	70.08	20	Yes	No	No	No	No	7148298	1950052	911748	92.9976	0.985
TSH-PL180504042	58	M	2012	Leave-In	Post-Diagnosis	Stomach	0	Late (III/IV)	IV	T?N?M1	Incomplete Medical Records	1	0.998686	Cancer	Taixing City	17.28	10.8	Yes	No	No	No	No	2392822	958532	886104	80.0455	0.99
TSH-PL180504044	59	M	2010	Leave-In	Post-Diagnosis	Stomach	0	Late (III/IV)	IV	TxN?M1	Incomplete Medical Records	1	0.964038	Cancer	Taixing City	65.76	20	Yes	No	No	No	No	4726400	606808	386429	43.6643	0.981
TSH-PL180504046	62	M	2011	Leave-Out	Post-Diagnosis	Stomach	0	Late (III/IV)	IV	T?N?M?	Incomplete Medical Records	1	0.57202	Healthy	Taixing City	18.624	11.6	No	No	No	No	No	2462546	401144	348710	36.5946	0.99
TSH-PL180504047	58	M	2011	Leave-Out	Post-Diagnosis	Stomach	0	Late (III/IV)	IV	T?N?M1	Incomplete Medical Records	1	0.990916	Cancer	Taixing City	34.368	20	Yes	No	No	No	No	1655829	729308	610731	95.7409	0.924
TSH-PL180504049	61	M	2011	Leave-In	Post-Diagnosis	Stomach	0	Late (III/IV)	IV	T?N?M1	Incomplete Medical Records	1	0.933025	Cancer	Taixing City	33.696	20	Yes	No	No	No	No	2234032	541227	449553	45.8868	0.974
TSH-PL180504050	73	M	2011	Leave-Out	Post-Diagnosis	Stomach	0	Late (III/IV)	IV	T?N?M1	Incomplete Medical Records	1	0.929092	Cancer	Taixing City	67.68	20	Yes	No	No	No	No	2232094	766671	735152	79.3044	0.978
TSH-PL180504053	74	M	2012	Leave-In	Post-Diagnosis	Stomach	0	Late (III/IV)	IV	T4bN?M1	Incomplete Medical Records	1	0.921603	Cancer	Taixing City	17.28	10.8	No	No	No	No	No	2351989	401179	296275	30.4121	0.981
TSH-PL180504054	77	M	2012	Leave-Out	Post-Diagnosis	Stomach	0	Late (III/IV)	IV	T4bN?M1	Incomplete Medical Records	1	0.643234	Cancer	Taixing City	19.008	11.9	Yes	No	No	No	No	2215085	421670	379394	39.4053	0.99
TSH-PL180504058	63	M	2013	Leave-In	Post-Diagnosis	Stomach	0	Late (III/IV)	IV	T?N?M1	Incomplete Medical Records	1	0.739716	Cancer	Taixing City	109.44	20	Yes	No	No	No	No	2144482	535450	498557	57.4971	0.965
TSH-PL180504061	69	M	2012	Leave-In	Post-Diagnosis	Stomach	0	Early (I/II)	IA	T1aN0M0	N/A	1	0.706836	Cancer	Taixing City	14.592	9.1	Yes	No	No	No	No	2160981	652005	602099	56.2236	0.99
TSH-PL180504062	57	M	2012	Leave-In	Post-Diagnosis	Stomach	0	Early (I/II)	IA	T1aN0M0	N/A	1	0.631568	Cancer	Taixing City	14.208	8.9	No	No	No	No	No	1975306	378671	251017	28.4697	0.97
TSH-PL180504063	73	M	2011	Leave-Out	Post-Diagnosis	Stomach	0	Early (I/II)	IB	T2N0M0	N/A	1	0.359258	Healthy	Taixing City	47.136	20	Yes	No	No	Yes	No	1754591	839599	820161	119.279	0.966
TSH-PL180504065	63	M	2011	Leave-Out	Post-Diagnosis	Stomach	0	Early (I/II)	IA	T1aN0M0	N/A	1	0.913643	Cancer	Taixing City	17.664	11	Yes	No	Yes	Yes	No	2834257	834671	772609	71.3199	0.988
TSH-PL180504068	46	M	2012	Leave-In	Post-Diagnosis	Stomach	0	Early (I/II)	IA	T1aN0M0	N/A	1	0.991906	Cancer	Taixing City	15.744	9.8	Yes	No	No	No	No	1661960	639265	525374	63.1991	0.95
TSH-PL180504070	66	M	2012	Leave-In	Post-Diagnosis	Stomach	0	Early (I/II)	IB	T2N0M0	N/A	1	0.698033	Cancer	Taixing City	18.432	9.216	No	No	No	No	No	2481016	522250	488730	49.4967	0.991
TSH-PL180504074	67	M	2012	Leave-Out	Post-Diagnosis	Stomach	0	Early (I/II)	IB	T1aN1M0	N/A	1	0.92584	Cancer	Taixing City	21.408	13.4	Yes	No	No	No	No	1976308	642445	516551	54.7832	0.983
TSH-PL180504081	75	F	2012	Leave-In	Post-Diagnosis	Stomach	0	Early (I/II)	IIB	T4aN0M0	N/A	1	0.96682	Cancer	Taixing City	29.472	18.4	No	No	No	No	No	2023814	693433	589454	56.5369	0.981
TSH-PL180504083	76	F	2013	Leave-In	Post-Diagnosis	Stomach	0	Early (I/II)	IIB	T2N2M0	N/A	1	0.969898	Cancer	Taixing City	47.808	20	No	No	No	No	No	2180157	387505	343028	37.8744	0.981
TSH-PL180504087	72	F	2011	Leave-In	Post-Diagnosis	Stomach	0	Early (I/II)	IIB	T3N1M0	N/A	1	0.974363	Cancer	Taixing City	29.28	18.3	No	No	No	No	No	3011622	945272	806209	78.5014	0.985
TSH-PL180504088	73	F	2011	Leave-Out	Post-Diagnosis	Stomach	0	Early (I/II)	IIB	T3N1M0	N/A	1	0.969296	Cancer	Taixing City	25.44	15.9	No	No	No	No	No	2766165	1051420	871552	80.7516	0.984
TSH-PL180504089	61	F	2012	Leave-In	Post-Diagnosis	Stomach	0	Early (I/II)	IIA	T3N0M0	N/A	1	0.17151	Healthy	Taixing City	20.736	13	No	No	Yes	No	No	2821434	513378	485048	60.928	0.978
TSH-PL180504091	74	F	2012	Leave-Out	Post-Diagnosis	Stomach	0	Early (I/II)	IIA	T3N0M0	N/A	1	0.860988	Cancer	Taixing City	17.856	11.2	No	No	No	Yes	No	2018830	259113	239825	27.1357	0.982
TSH-PL180504094	59	F	2011	Leave-Out	Post-Diagnosis	Stomach	0	Late (III/IV)	IIIC	T3N3bM0	N/A	1	0.930362	Cancer	Taixing City	14.112	8.8	No	No	No	No	No	1447927	570217	553989	69.2227	0.968
TSH-PL180504097	62	F	2011	Leave-In	Post-Diagnosis	Stomach	0	Late (III/IV)	IIIB	T4aN3aM0	N/A	1	0.924995	Cancer	Taixing City	13.248	8.3	No	No	No	No	No	2016564	1357603	1346215	187.156	0.97
TSH-PL180504101	72	F	2013	Leave-In	Post-Diagnosis	Stomach	0	Late (III/IV)	IIIB	T4bN2M0	N/A	1	0.93707	Cancer	Taixing City	164.16	20	No	No	No	Yes	No	5002854	1530576	206111	22.4326	0.975
TSH-PL180504104	67	F	2013	Leave-In	Post-Diagnosis	Stomach	0	Late (III/IV)	IV	T?N?M1	Incomplete Medical Records	1	0.953281	Cancer	Taixing City	68.16	20	No	No	No	Yes	No	6741771	1906259	1049201	112.13	0.99
TSH-PL180504108	81	F	2012	Leave-Out	Post-Diagnosis	Stomach	0	Late (III/IV)	IV	T?N?M1	Incomplete Medical Records	1	0.9996	Cancer	Taixing City	41.856	20	No	No	No	No	No	2407917	1274517	1241456	120.952	0.987
TSH-PL180504111	46	F	2013	Leave-Out	Post-Diagnosis	Stomach	0	Late (III/IV)	IV	T?N?M1	Incomplete Medical Records	1	0.961623	Cancer	Taixing City	121.92	20	No	No	No	No	No	7215879	2213522	918814	95.1843	0.99
TSH-PL180504118	65	F	2012	Leave-Out	Post-Diagnosis	Stomach	0	Early (I/II)	IB	T2N0M0	N/A	1	0.356455	Healthy	Taixing City	20.736	13	No	No	No	Yes	No	2503653	1804931	1798724	250.449	0.971
TSH-PL180508001	76	F	2011	Leave-Out	Post-Diagnosis	Esophagus	0	Late (III/IV)	IIIA	T3N1M0	N/A	1	0.988658	Cancer	Taixing City	22.27	13.8	No	No	No	Yes	No	3161917	569551	544098	60.7659	0.98
TSH-PL180508004	64	F	2012	Leave-Out	Post-Diagnosis	Esophagus	0	Early (I/II)	IIA	T2N0M0	N/A	1	0.968821	Cancer	Taixing City	45.89	20	No	No	No	No	No	3529640	477802	437123	48.6016	0.981
TSH-PL180508005	64	M	2012	Leave-In	Post-Diagnosis	Esophagus	0	Early (I/II)	IIA	T3N0M0	N/A	1	0.990673	Cancer	Taixing City	19.01	12	Yes	No	No	No	No	2776919	437825	364931	43.2127	0.966
TSH-PL180508006	64	F	2012	Leave-In	Post-Diagnosis	Esophagus	0	Late (III/IV)	IIIC	T4N?M0	Incomplete Medical Records	1	0.995636	Cancer	Taixing City	24.48	15.3	No	No	No	Yes	No	3089820	482731	390469	46.2805	0.969
TSH-PL180508008	47	M	2013	Leave-Out	Post-Diagnosis	Esophagus	0	Late (III/IV)	IV	T4N3M1	N/A	1	0.999683	Cancer	Taixing City	44.74	20	No	No	No	No	No	3747401	510656	419088	49.5845	0.975
TSH-PL180508009	64	M	2011	Leave-Out	Post-Diagnosis	Esophagus	0	Late (III/IV)	IIIA	T3N1M0	N/A	1	0.970107	Cancer	Taixing City	24.19	15	Yes	No	No	No	No	2479732	423395	383985	45.1694	0.949
TSH-PL180508011	51	M	2012	Leave-In	Post-Diagnosis	Esophagus	0	Late (III/IV)	IV	T2N3M1	N/A	1	0.99868	Cancer	Taixing City	36.29	20	Yes	No	No	No	No	2250715	343432	324648	38.3835	0.977
TSH-PL180508012	64	F	2012	Leave-Out	Post-Diagnosis	Esophagus	0	Late (III/IV)	IIIC	T4N3M0	N/A	1	0.99927	Cancer	Taixing City	55.68	20	No	No	No	No	No	2505844	395160	378986	43.3275	0.987
TSH-PL180508013	74	M	2012	Leave-In	Post-Diagnosis	Esophagus	0	Late (III/IV)	IV	T3N3M1	N/A	1	0.997363	Cancer	Taixing City	26.98	16.8	No	No	No	No	No	3173000	387932	366707	42.3498	0.981
TSH-PL180508014	59	M	2012	Leave-Out	Post-Diagnosis	Esophagus	0	Early (I/II)	IIB	T3N0M0	N/A	1	0.993245	Cancer	Taixing City	21.6	13.5	Yes	No	No	No	No	2763105	370563	354447	42.9009	0.97
TSH-PL180508015	64	M	2012	Leave-Out	Post-Diagnosis	Esophagus	0	Late (III/IV)	IIIB	T3N2M0	N/A	1	0.999956	Cancer	Taixing City	27.26	17.1	Yes	No	No	No	No	2741800	465508	453940	55.15	0.97
TSH-PL180508019	64	F	2012	Leave-Out	Post-Diagnosis	Esophagus	0	Late (III/IV)	IV	T3N1M1	N/A	1	0.987316	Cancer	Taixing City	39.17	20	Yes	No	No	No	No	2336811	436500	416058	44.3795	0.984
TSH-PL180508020	77	F	2012	Leave-Out	Post-Diagnosis	Esophagus	0	Late (III/IV)	IV	T?N3M1	Incomplete Medical Records	1	0.996815	Cancer	Taixing City	27.55	17.1	No	No	Yes	Yes	No	2997598	394304	374676	41.451	0.978
TSH-PL180508021	64	M	2012	Leave-Out	Post-Diagnosis	Esophagus	0	Late (III/IV)	IIIB	T3N2M0	N/A	1	0.994183	Cancer	Taixing City	15.84	9.9	Yes	No	No	No	No	2256674	330095	317070	39.4219	0.968
TSH-PL180508022	67	M	2012	Leave-In	Post-Diagnosis	Esophagus	0	Early (I/II)	IIA	T2N0M0	N/A	1	0.928004	Cancer	Taixing City	29.86	18.6	Yes	No	No	No	No	2626032	379325	364811	43.1168	0.973
TSH-PL180508025	64	F	2013	Leave-Out	Post-Diagnosis	Esophagus	0	Late (III/IV)	IIIC	T4N0M0	N/A	1	0.992837	Cancer	Taixing City	36.1	20	No	No	No	No	No	3257113	498494	473501	49.7689	0.983
TSH-PL180508030	65	F	2010	Leave-In	Post-Diagnosis	Esophagus	0	Early (I/II)	IB	T3N0M0	N/A	1	0.854615	Cancer	Taixing City	30.82	19.2	Yes	No	No	Yes	No	3250373	512821	341963	39.0413	0.975
TSH-PL180508031	58	F	2010	Leave-In	Post-Diagnosis	Esophagus	0	Early (I/II)	IIA	T3N0M0	N/A	1	0.978942	Cancer	Taixing City	37.15	20	No	No	No	No	No	2307877	366889	291404	34.5511	0.97
TSH-PL180508033	78	F	2011	Leave-In	Post-Diagnosis	Esophagus	0	Late (III/IV)	IIIC	T4N0M0	N/A	1	0.997168	Cancer	Taixing City	31.58	19.8	Yes	No	No	No	No	3034395	641183	516336	63.23	0.969
TSH-PL180508034	77	F	2011	Leave-In	Post-Diagnosis	Esophagus	0	Early (I/II)	IIB	T3N0M0	N/A	1	0.994055	Cancer	Taixing City	28.42	17.7	No	No	No	Yes	No	3077769	678357	485680	51.8114	0.97
TSH-PL180508036	77	F	2011	Leave-In	Post-Diagnosis	Esophagus	0	Late (III/IV)	IV	T?N?M1	Incomplete Medical Records	1	0.996663	Cancer	Taixing City	35.71	20	No	No	No	No	No	2790048	613769	566480	66.4727	0.975
TSH-PL180508037	63	M	2011	Leave-Out	Post-Diagnosis	Esophagus	0	Late (III/IV)	IV	T?N3M1	Incomplete Medical Records	1	0.975708	Cancer	Taixing City	28.9	18	Yes	No	No	No	No	2544202	452630	416807	51.6874	0.978
TSH-PL180508038	64	F	2011	Leave-Out	Post-Diagnosis	Esophagus	0	Early (I/II)	IIB	T2N0M0	N/A	1	0.502055	Healthy	Taixing City	22.66	14.1	No	No	No	Yes	No	3034758	734539	660155	93.0058	0.95
TSH-PL180508039	71	M	2011	Leave-Out	Post-Diagnosis	Esophagus	0	Late (III/IV)	IV	T?N?M1	Incomplete Medical Records	1	0.946526	Cancer	Taixing City	35.33	20	No	No	No	No	No	2717202	687848	616647	77.9678	0.959
TSH-PL180508040	72	F	2011	Leave-In	Post-Diagnosis	Esophagus	0	Late (III/IV)	IV	T30M1	N/A	1	0.999869	Cancer	Taixing City	34.75	20	No	No	Yes	Yes	No	1904942	403231	342312	41.7759	0.973
TSH-PL180508041	67	M	2011	Leave-Out	Post-Diagnosis	Esophagus	0	Early (I/II)	IIB	T2N0M0	N/A	1	0.965853	Cancer	Taixing City	29.95	18.6	No	No	No	No	No	3394813	356751	298776	38.4773	0.984
TSH-PL180508042	59	M	2011	Leave-Out	Post-Diagnosis	Esophagus	0	Late (III/IV)	IIIA	T2N2M0	N/A	1	0.994695	Cancer	Taixing City	22.18	13.8	Yes	No	No	Yes	No	2691436	207882	178948	25.1508	0.972
TSH-PL180508043	73	M	2011	Leave-Out	Post-Diagnosis	Esophagus	0	Late (III/IV)	IIIC	T?N3M0	Incomplete Medical Records	1	0.783026	Cancer	Taixing City	27.65	17.4	Yes	No	Yes	No	No	2591141	241065	141502	21.0193	0.973
TSH-PL180508049	57	F	2011	Leave-In	Post-Diagnosis	Esophagus	0	Early (I/II)	IIB	T2N0M0	N/A	1	0.895702	Cancer	Taixing City	19.78	12.3	No	No	No	Yes	No	2658811	261456	227776	32.8634	0.965
TSH-PL180508050	65	F	2011	Leave-Out	Post-Diagnosis	Esophagus	0	Late (III/IV)	IIIA	T3N1M0	N/A	1	0.962318	Cancer	Taixing City	43.78	20	No	No	No	Yes	No	2384033	212367	191426	26.7766	0.979
TSH-PL180508060	71	M	2012	Leave-In	Post-Diagnosis	Esophagus	0	Early (I/II)	IB	T2N0M0	N/A	1	0.967141	Cancer	Taixing City	23.14	14.4	Yes	Yes	No	No	No	2677942	304890	151005	20.4282	0.952
TSH-PL180508061	66	F	2012	Leave-In	Post-Diagnosis	Esophagus	0	Late (III/IV)	IIIA	T4N0M0	N/A	1	0.919511	Cancer	Taixing City	22.94	14.4	No	No	No	No	No	2647868	280068	206409	29.4491	0.981
TSH-PL180508064	68	M	2012	Leave-In	Post-Diagnosis	Esophagus	0	Late (III/IV)	IIIC	T3N3M0	N/A	1	0.431015	Healthy	Taixing City	22.85	14.4	No	No	No	No	No	2179552	201443	135103	18.9645	0.977
TSH-PL180508068	58	M	2012	Leave-In	Post-Diagnosis	Esophagus	0	Early (I/II)	IIA	T2N0M0	N/A	1	0.85542	Cancer	Taixing City	25.15	15.6	No	No	No	No	No	2300606	325289	219921	25.5129	0.976
TSH-PL180508076	74	M	2012	Leave-In	Post-Diagnosis	Esophagus	0	Early (I/II)	IB	T1N0M0	N/A	1	0.924661	Cancer	Taixing City	40.42	20	No	No	No	No	No	3130161	289124	220377	25.354	0.988
TSH-PL180508078	67	M	2013	Leave-In	Post-Diagnosis	Esophagus	0	Late (III/IV)	IIIC	T3N3M0	N/A	1	0.854392	Cancer	Taixing City	49.92	20	Yes	No	No	No	No	2138282	271323	152169	19.0521	0.98
TSH-PL180508083	68	M	2012	Leave-Out	Post-Diagnosis	Esophagus	0	Late (III/IV)	IV	T?N3M1	Incomplete Medical Records	1	0.999836	Cancer	Taixing City	26.69	16.8	Yes	No	No	Yes	No	2382473	246654	184403	22.9872	0.981
TSH-PL180508086	48	M	2010	Leave-In	Post-Diagnosis	Esophagus	0	Early (I/II)	IIA	T2N0M0	N/A	1	0.995399	Cancer	Taixing City	109.44	20	Yes	No	No	No	No	2252920	256387	176161	20.7762	0.979
TSH-PL180508089	64	M	2012	Leave-In	Post-Diagnosis	Esophagus	0	Early (I/II)	IIA	T2N0M0	N/A	1	0.987145	Cancer	Taixing City	132.48	20	Yes	No	No	No	No	3297215	377571	325336	35.7237	0.974
TSH-PL180510005	60	F	2009	Leave-In	Post-Diagnosis	Lung	0	Early (I/II)	IIB	T2N1M0	N/A	1	0.918598	Cancer	Taixing City	42.528	20	No	No	No	No	No	2553247	688048	667867	73.7323	0.985
TSH-PL180510006	79	F	2009	Leave-In	Post-Diagnosis	Lung	0	Late (III/IV)	IIIA	T3aN2M0	N/A	1	0.956978	Cancer	Taixing City	20.736	12.96	No	No	No	No	No	2467267	507559	487704	54.486	0.988
TSH-PL180510007	78	F	2009	Leave-Out	Post-Diagnosis	Lung	0	Late (III/IV)	IIIA	T4N1M0	N/A	1	0.977952	Cancer	Taixing City	24.384	15.24	Yes	Yes	No	No	No	2543141	510869	483577	53.2398	0.984
TSH-PL180510008	62	M	2009	Leave-Out	Post-Diagnosis	Lung	0	Late (III/IV)	IIIA	T3aN1M0	N/A	1	0.868928	Cancer	Taixing City	16.608	10.38	Yes	No	No	No	No	2661158	800445	781654	83.7786	0.985
TSH-PL180510010	81	M	2010	Leave-Out	Post-Diagnosis	Lung	0	Late (III/IV)	Unknown	T2N?M?	Incomplete Medical Records	1	0.977144	Cancer	Taixing City	18.912	11.82	Yes	No	No	Yes	No	2195595	502267	486524	56.6582	0.985
TSH-PL180510011	77	M	2009	Leave-Out	Post-Diagnosis	Lung	0	Late (III/IV)	IV	T?N?M1	Incomplete Medical Records	1	0.731947	Cancer	Taixing City	36	20	Yes	No	No	No	No	2416631	414032	400105	44.6945	0.989
TSH-PL180510012	69	M	2009	Leave-In	Post-Diagnosis	Lung	0	Late (III/IV)	III	T2N2M0	N/A	1	0.978905	Cancer	Taixing City	31.104	19.44	Yes	No	No	No	No	2317852	478011	459471	49.7263	0.99
TSH-PL180510014	73	M	2010	Leave-In	Post-Diagnosis	Lung	0	Late (III/IV)	Unknown	T?N2M?	Incomplete Medical Records	1	0.9997	Cancer	Taixing City	21.984	13.74	Yes	No	No	Yes	No	2650324	510242	491202	50.6342	0.783
TSH-PL180510015	54	F	2009	Leave-Out	Post-Diagnosis	Lung	0	Early (I/II)	I	T1N0M0	N/A	1	0.990367	Cancer	Taixing City	21.12	13.2	No	No	No	No	No	2110280	447250	435707	54.1049	0.977
TSH-PL180510016	53	M	2009	Leave-In	Post-Diagnosis	Lung	0	Late (III/IV)	IV	T4N?M1	Incomplete Medical Records	1	0.999106	Cancer	Taixing City	27.936	17.46	Yes	No	Yes	No	Yes	2851865	737215	719502	78.9534	0.981
TSH-PL180510017	72	F	2009	Leave-Out	Post-Diagnosis	Lung	0	Late (III/IV)	Unknown	T?N?M?	Incomplete Medical Records	1	0.780546	Cancer	Taixing City	18.096	11.31	Yes	Yes	Yes	No	Yes	1994922	581349	568833	64.9872	0.975
TSH-PL180510018	60	M	2009	Leave-Out	Post-Diagnosis	Lung	0	Late (III/IV)	Unknown	T?N2M?	Incomplete Medical Records	1	0.849793	Cancer	Taixing City	28.896	18.06	Yes	No	No	No	No	3135898	970430	938621	91.0399	0.991
TSH-PL180510019	61	F	2009	Leave-Out	Post-Diagnosis	Lung	0	Late (III/IV)	IV	T4N?M1	Incomplete Medical Records	1	0.851224	Cancer	Taixing City	14.592	9.12	Yes	No	No	No	No	1702048	393140	379849	49.967	0.977
TSH-PL180510021	77	M	2009	Leave-Out	Post-Diagnosis	Lung	0	Early (I/II)	IIB	T2bN1M0	N/A	1	0.996667	Cancer	Taixing City	22.752	14.22	Yes	No	No	Yes	No	2791188	682746	655698	67.4864	0.988
TSH-PL180510023	80	M	2010	Leave-In	Post-Diagnosis	Lung	0	Late (III/IV)	IV	T?N?M1	Incomplete Medical Records	1	0.987286	Cancer	Taixing City	16.032	10.02	Yes	No	No	No	No	2259944	568040	554377	65.1825	0.978
TSH-PL180510024	67	F	2009	Leave-Out	Post-Diagnosis	Lung	0	Late (III/IV)	Unknown	T?N2M?	Incomplete Medical Records	1	0.765859	Cancer	Taixing City	48.96	20	No	Yes	No	Yes	No	2386904	919662	877627	84.5254	0.988
TSH-PL180510025	43	F	2009	Leave-Out	Post-Diagnosis	Lung	0	Early (I/II)	I	T1bN?M0	Incomplete Medical Records	1	0.74991	Cancer	Taixing City	20.256	12.66	No	No	No	No	No	2675404	1020035	987983	100.262	0.988
TSH-PL180510026	67	M	2009	Leave-In	Post-Diagnosis	Lung	0	Late (III/IV)	Unknown	T?N2M?	Incomplete Medical Records	1	0.923	Cancer	Taixing City	27.744	17.34	Yes	No	No	Yes	No	2763310	957025	910189	91.3019	0.99
TSH-PL180510030	71	F	2009	Leave-In	Post-Diagnosis	Lung	0	Late (III/IV)	IV	T?N?M1	Incomplete Medical Records	1	0.943241	Cancer	Taixing City	68.16	20	No	No	No	Yes	No	2810206	948323	912015	87.408	0.988
TSH-PL180510031	79	M	2009	Leave-Out	Post-Diagnosis	Lung	0	Late (III/IV)	Unknown	T?N2M?	Incomplete Medical Records	1	0.93676	Cancer	Taixing City	547.2	20	Yes	No	Yes	Yes	No	3172077	1128653	1087340	111.637	0.992
TSH-PL180510033	66	M	2009	Leave-In	Post-Diagnosis	Lung	0	Late (III/IV)	III	T3N?M0	Incomplete Medical Records	1	0.896631	Cancer	Taixing City	22.944	14.34	Yes	No	No	Yes	No	2631455	725816	696319	71.3295	0.989
TSH-PL180510038	42	M	2009	Leave-In	Post-Diagnosis	Lung	0	Late (III/IV)	IV	T?N?M1	Incomplete Medical Records	1	0.57666	Healthy	Taixing City	18.048	11.28	Yes	No	No	No	No	3097162	761912	709138	74.5519	0.985
TSH-PL180510040	59	M	2009	Leave-In	Post-Diagnosis	Lung	0	Late (III/IV)	III	T?N1M0	Incomplete Medical Records	1	0.973098	Cancer	Taixing City	16.32	10.2	Yes	No	No	No	Yes	2225286	707620	690884	76.4083	0.982
TSH-PL180510044	55	M	2009	Leave-Out	Post-Diagnosis	Esophagus	0	Late (III/IV)	IV	T?N?M1	Incomplete Medical Records	1	0.810276	Cancer	Taixing City	22.176	13.86	Yes	No	Yes	No	No	3087040	1088850	1029228	96.2075	0.989
TSH-PL180510047	54	M	2010	Leave-Out	Post-Diagnosis	Lung	0	Late (III/IV)	III	T3N2M0	N/A	1	0.913831	Cancer	Taixing City	21.984	13.74	Yes	No	No	No	No	2088863	742477	723080	73.731	0.987
TSH-PL180510050	67	F	2009	Leave-Out	Post-Diagnosis	Lung	0	Late (III/IV)	IIIB	T3bN2M0	N/A	1	0.834771	Cancer	Taixing City	36.96	20	No	No	No	Yes	Yes	2590703	764143	732810	73.4573	0.989
TSH-PL180510052	68	M	2009	Leave-Out	Post-Diagnosis	Lung	0	Late (III/IV)	Unknown	T?N2M?	Incomplete Medical Records	1	0.908009	Cancer	Taixing City	33.504	20	Yes	No	No	No	No	2408351	1007124	986125	105.876	0.984
TSH-PL180510053	45	F	2009	Leave-Out	Post-Diagnosis	Lung	0	Early (I/II)	IIB	T2bN0M0	N/A	1	0.774447	Cancer	Taixing City	22.944	14.34	No	No	No	No	No	1828223	684868	668905	76.7181	0.981
TSH-PL180510054	66	M	2009	Leave-In	Post-Diagnosis	Lung	0	Late (III/IV)	Unknown	T?N2M?	Incomplete Medical Records	1	0.689652	Cancer	Taixing City	117.12	20	Yes	No	No	No	Yes	4539163	902356	172795	22.7422	0.986
TSH-PL180510055	74	F	2009	Leave-Out	Post-Diagnosis	Lung	0	Late (III/IV)	Unknown	T4N?M?	Incomplete Medical Records	1	0.702304	Cancer	Taixing City	52.8	20	No	No	No	Yes	Yes	2279053	732391	706158	73.3976	0.991
TSH-PL180510057	74	M	2009	Leave-Out	Post-Diagnosis	Lung	0	Late (III/IV)	Unknown	T3N?M?	Incomplete Medical Records	1	0.946614	Cancer	Taixing City	19.68	12.3	Yes	No	No	Yes	No	2547440	857259	834308	88.9739	0.987
TSH-PL180510061	69	F	2009	Leave-In	Post-Diagnosis	Esophagus	0	Late (III/IV)	IV	T?N?M1	Incomplete Medical Records	1	0.986185	Cancer	Taixing City	50.4	20	No	No	No	No	No	2732079	695722	674220	71.5808	0.988
TSH-PL180510063	62	M	2009	Leave-Out	Post-Diagnosis	Lung	0	Late (III/IV)	III	T?N2M0	Incomplete Medical Records	1	0.582766	Cancer	Taixing City	23.616	14.76	Yes	No	No	No	No	2077338	518011	498797	54.8792	0.985
TSH-PL180510066	55	F	2009	Leave-Out	Post-Diagnosis	Lung	0	Late (III/IV)	IIIC	T3N3M0	N/A	1	0.745471	Cancer	Taixing City	30.624	19.14	No	No	No	No	No	2684050	1057352	1016528	99.28	0.991
TSH-PL180510071	75	M	2009	Leave-In	Post-Diagnosis	Lung	0	Late (III/IV)	IV	T4N?M1	Incomplete Medical Records	1	0.98643	Cancer	Taixing City	41.184	20	Yes	No	No	No	Yes	3739134	1391305	1373375	145.546	0.986
TSH-PL180510072	53	M	2009	Leave-Out	Post-Diagnosis	Lung	0	Late (III/IV)	III	T?N2M0	Incomplete Medical Records	1	0.972909	Cancer	Taixing City	22.752	14.22	Yes	No	No	No	No	3783886	619278	601913	65.9125	0.988
TSH-PL180510073	74	F	2009	Leave-In	Post-Diagnosis	Lung	0	Late (III/IV)	Unknown	T3N?M?	Incomplete Medical Records	1	0.902312	Cancer	Taixing City	38.208	20	No	No	No	Yes	No	2556711	396629	382107	44.3434	0.985
TSH-PL180510074	67	M	2009	Leave-In	Post-Diagnosis	Lung	0	Late (III/IV)	IIIB	T4N2M0	N/A	1	0.934008	Cancer	Taixing City	18.432	11.52	Yes	No	Yes	No	Yes	3304543	664366	649898	78.7373	0.972
TSH-PL180510075	66	F	2010	Leave-In	Post-Diagnosis	Lung	0	Late (III/IV)	Unknown	T3N?M?	Incomplete Medical Records	1	0.871616	Cancer	Taixing City	84.48	20	No	No	No	No	No	1721000	200575	190815	23.3785	0.987
TSH-PL180510076	74	M	2009	Leave-In	Post-Diagnosis	Lung	0	Late (III/IV)	Unknown	T?N2M?	Incomplete Medical Records	1	0.995802	Cancer	Taixing City	86.4	20	Yes	No	No	No	No	6807672	784293	395036	43.5445	0.984
TSH-PL180510077	51	F	2009	Leave-In	Post-Diagnosis	Lung	0	Early (I/II)	II	T2N1M0	N/A	1	0.982277	Cancer	Taixing City	21.792	13.62	No	No	No	No	No	2840740	474746	460714	53.1757	0.987
TSH-PL180510078	60	F	2009	Leave-Out	Post-Diagnosis	Lung	0	Early (I/II)	I	T1cN0M0	N/A	1	0.837405	Cancer	Taixing City	22.464	14.04	No	No	No	No	No	2961810	587384	566316	62.4246	0.987
TSH-PL180510079	77	M	2009	Leave-In	Post-Diagnosis	Lung	0	Late (III/IV)	Unknown	T3N?M?	Incomplete Medical Records	1	0.994169	Cancer	Taixing City	57.12	20	Yes	No	No	Yes	No	3372130	715611	687115	70.7928	0.986
TSH-PL180510080	81	M	2009	Leave-In	Post-Diagnosis	Lung	0	Late (III/IV)	Unknown	T4N?M?	Incomplete Medical Records	1	0.999651	Cancer	Taixing City	51.36	20	Yes	Yes	No	Yes	No	4911996	953144	918445	86.9246	0.99
TSH-PL180510085	61	M	2012	Leave-In	Post-Diagnosis	Liver	0	Late (III/IV)	III	T3N?M0	Incomplete Medical Records	1	0.994897	Cancer	Taixing City	43.296	20	No	No	No	No	No	2674816	455181	439153	49.9038	0.984
TSH-PL180510089	50	F	2012	Leave-Out	Post-Diagnosis	Liver	0	Late (III/IV)	IVB	T4bN?M1	Incomplete Medical Records	1	0.946881	Cancer	Taixing City	34.176	20	No	No	No	No	No	3115516	353012	335921	36.1167	0.988
TSH-PL180510092	57	M	2012	Leave-Out	Post-Diagnosis	Liver	0	Late (III/IV)	Unknown	T?N?M?	Incomplete Medical Records	1	0.992477	Cancer	Taixing City	45.984	20	Yes	No	No	No	No	4576280	755538	737285	85.6114	0.988
TSH-PL180510095	55	F	2013	Leave-In	Post-Diagnosis	Liver	0	Early (I/II)	II	T2N0M0	N/A	1	0.81509	Cancer	Taixing City	35.232	20	No	No	No	No	No	2450379	602135	586477	67.4111	0.983
TSH-PL180510101	55	M	2012	Leave-Out	Post-Diagnosis	Liver	0	Late (III/IV)	IIIB	T3bN?M0	Incomplete Medical Records	1	0.926844	Cancer	Taixing City	24.864	15.54	Yes	No	No	No	No	2233800	336527	320495	36.8004	0.985
TSH-PL180510104	63	M	2013	Leave-Out	Post-Diagnosis	Liver	0	Late (III/IV)	IIIB	T3bN?M0	Incomplete Medical Records	1	0.905869	Cancer	Taixing City	45.12	20	Yes	No	No	No	Yes	3113713	338761	312931	35.2519	0.989
TSH-PL180510105	60	M	2012	Leave-Out	Post-Diagnosis	Liver	0	Late (III/IV)	Unknown	T?N?M?	Incomplete Medical Records	1	0.973287	Cancer	Taixing City	32.736	20	Yes	No	No	No	Yes	2310871	477898	457401	51.8948	0.988
TSH-PL180510107	44	M	2013	Leave-Out	Post-Diagnosis	Liver	0	Late (III/IV)	Unknown	T4N?M?	Incomplete Medical Records	1	0.69583	Cancer	Taixing City	30.24	18.9	Yes	No	No	No	No	2420084	495659	481572	56.377	0.988
TSH-PL180510112	65	M	2013	Leave-In	Post-Diagnosis	Liver	0	Late (III/IV)	Unknown	T?N?M?	Incomplete Medical Records	1	0.992775	Cancer	Taixing City	211.2	20	Yes	No	No	No	No	3192385	562956	535600	55.5141	0.992
TSH-PL180510121	56	F	2012	Leave-Out	Post-Diagnosis	Liver	0	Early (I/II)	II	T2N?M0	Incomplete Medical Records	1	0.885186	Cancer	Taixing City	24.384	15.24	No	No	No	No	No	2900114	425581	401506	44.6515	0.987
TSH-PL180510122	40	F	2013	Leave-In	Post-Diagnosis	Liver	0	Late (III/IV)	IVA	T4aN1M?	Incomplete Medical Records	1	0.9926	Cancer	Taixing City	26.976	16.86	No	No	No	No	No	2868276	438936	417498	46.9152	0.99
TSH-PL180510125	44	M	2012	Leave-Out	Post-Diagnosis	Liver	0	Late (III/IV)	Unknown	T4N?M?	Incomplete Medical Records	1	0.987929	Cancer	Taixing City	92.16	20	No	No	No	No	Yes	9084000	858677	213013	28.4245	0.99
TSH-PL180510139	65	F	2009	Leave-Out	Post-Diagnosis	Colon	0	Late (III/IV)	Unknown	T3N?M?	Incomplete Medical Records	1	0.984835	Cancer	Taixing City	19.68	12.3	No	No	No	Yes	No	3035028	452896	434908	51.4562	0.984
TSH-PL180510140	66	F	2009	Leave-Out	Post-Diagnosis	Colon	0	Late (III/IV)	IV	T?N?M1	Incomplete Medical Records	1	0.999932	Cancer	Taixing City	218.88	20	No	No	No	Yes	No	4080039	919226	888533	89.2729	0.991
TSH-PL180510146	44	F	2009	Leave-Out	Post-Diagnosis	Colon	0	Late (III/IV)	IIIC	T3cN2aM0	N/A	1	0.448274	Healthy	Taixing City	21.12	13.2	No	No	No	No	No	1471873	1126700	1046053	97.762	0.995
TSH-PL180510147	65	M	2009	Leave-In	Post-Diagnosis	Colon	0	Early (I/II)	IIA	T3N0M0	N/A	1	0.486544	Healthy	Taixing City	29.76	18.6	Yes	No	Yes	Yes	No	2023247	1631804	1523558	135.283	0.995
TSH-PL180510162	63	F	2009	Leave-Out	Post-Diagnosis	Colon	0	Early (I/II)	IIA	T3N0M0	N/A	1	0.640091	Cancer	Taixing City	36	20	No	No	No	No	No	2241786	1715612	1581816	139.465	0.995
TSH-PL181205168	59	F	2009	Leave-Out	Post-Diagnosis	Esophagus	0	Late (III/IV)	Unknown	Unknown	Incomplete Medical Records	1	0.987028	Cancer	Taixing City	29.376	18.36	No	No	No	No	No	3548818	474617	449546	47.2262	0.99
TSH-PL181205170	72	M	2009	Leave-Out	Post-Diagnosis	Esophagus	0	Late (III/IV)	Unknown	Unknown	Incomplete Medical Records	1	0.0537355	Healthy	Taixing City	16.032	10.02	Yes	No	No	No	No	5786497	455438	236728	28.7955	0.979
TSH-PL181205173	64	F	2009	Leave-Out	Post-Diagnosis	Liver	0	Late (III/IV)	Unknown	Unknown	Incomplete Medical Records	1	0.0334957	Healthy	Taixing City	25.056	15.66	No	No	No	No	No	3226244	267259	250099	30.1833	0.986
TSH-PL181205175	35	F	2009	Leave-In	Post-Diagnosis	Colon	0	Late (III/IV)	Unknown	Unknown	Incomplete Medical Records	1	0.198703	Healthy	Taixing City	20.64	12.9	No	No	No	No	No	3458026	373626	197088	27.584	0.96
TSH-PL181205182	61	M	2011	Leave-Out	Post-Diagnosis	Lung	0	Late (III/IV)	Unknown	Unknown	Incomplete Medical Records	1	0.194239	Healthy	Taixing City	14.112	8.82	Yes	No	No	No	No	1499384	523608	514252	59.8455	0.976
TSH-PL171221151	55	M	2012	Leave-In	Post-Diagnosis	Esophagus	0	Early (I/II)	IB	T1N0M0	N/A	1	0.988793	Cancer	Taixing City	20.6	12.36	No	Unknown	Unknown	Unknown	Unknown	5204929	925232	891106	93.5741	0.989
TSH-PL180504006	76	M	2011	Leave-In	Post-Diagnosis	Stomach	0	Early (I/II)	IIB	T3N1M0	N/A	1	0.28511	Healthy	Taixing City	23.904	14.9	Yes	No	No	Yes	No	1656172	301932	203613	24.6386	0.972
TSH-PL180504012	71	M	2012	Leave-Out	Post-Diagnosis	Stomach	0	Early (I/II)	IIB	T3N1M0	N/A	1	0.365202	Healthy	Taixing City	38.688	20	No	No	No	No	No	2189392	672278	551040	53.7495	0.983
TSH-PL180504024	64	M	2011	Leave-Out	Post-Diagnosis	Stomach	0	Late (III/IV)	IIIB	T3N3aM0	N/A	1	0.878979	Cancer	Taixing City	26.4	16.5	Yes	No	No	Yes	No	1655108	852320	829792	116.462	0.966
TSH-PL180504026	61	M	2011	Leave-Out	Post-Diagnosis	Stomach	0	Late (III/IV)	IIIB	T3N3aM0	N/A	1	0.852846	Cancer	Taixing City	25.152	15.7	Yes	No	No	No	No	2578868	671600	628841	64.0107	0.986
TSH-PL180504029	75	M	2011	Leave-In	Post-Diagnosis	Stomach	0	Late (III/IV)	IIIA	T4aN2M0	N/A	1	0.765114	Cancer	Taixing City	11.328	7.1	Yes	No	No	No	No	2583491	523542	424267	42.0399	0.986
TSH-PL180504037	62	M	2013	Leave-In	Post-Diagnosis	Stomach	0	Late (III/IV)	IIIB	T4aN3aM0	N/A	1	0.930849	Cancer	Taixing City	26.592	16.6	Yes	No	No	No	No	2008660	421042	375990	40.6652	0.986
TSH-PL180504043	56	M	2010	Leave-Out	Post-Diagnosis	Stomach	0	Late (III/IV)	IV	T?N?M1	Incomplete Medical Records	1	0.718223	Cancer	Taixing City	30.432	19	Yes	No	No	No	No	1944372	294327	278157	33.3082	0.973
TSH-PL180504045	76	M	2011	Leave-Out	Post-Diagnosis	Stomach	0	Late (III/IV)	IV	T?N?M1	Incomplete Medical Records	1	0.924327	Cancer	Taixing City	15.456	9.7	Yes	No	No	Yes	No	1756656	352144	319106	34.0561	0.987
TSH-PL180504051	74	M	2011	Leave-Out	Post-Diagnosis	Stomach	0	Late (III/IV)	IV	T?N?M1	Incomplete Medical Records	1	0.679125	Cancer	Taixing City	18.432	11.5	No	No	No	No	No	2260138	395025	344961	36.205	0.977
TSH-PL180504052	68	M	2012	Leave-Out	Post-Diagnosis	Stomach	0	Late (III/IV)	IV	T?N?M1	Incomplete Medical Records	1	0.952098	Cancer	Taixing City	25.92	16.2	No	No	No	No	No	2196313	680170	577615	57.1048	0.984
TSH-PL180504055	67	M	2012	Leave-In	Post-Diagnosis	Stomach	0	Late (III/IV)	IV	TxN?M1	Incomplete Medical Records	1	0.989499	Cancer	Taixing City	89.76	20	No	No	No	No	No	1696206	987721	947283	131.294	0.959
TSH-PL180504057	64	M	2013	Leave-In	Post-Diagnosis	Stomach	0	Late (III/IV)	IV	T?N?M1	Incomplete Medical Records	1	0.747993	Cancer	Taixing City	79.68	20	No	No	No	No	No	5134779	682005	611897	62.4831	0.984
TSH-PL180504064	53	M	2011	Leave-Out	Post-Diagnosis	Stomach	0	Early (I/II)	IA	T1aN0M0	N/A	1	0.520273	Healthy	Taixing City	28.704	17.9	Yes	No	No	No	No	1721380	650485	628305	87.4346	0.965
TSH-PL180504076	49	M	2012	Leave-In	Post-Diagnosis	Stomach	0	Early (I/II)	IA	T1aN0M0	N/A	1	0.788815	Cancer	Taixing City	16.032	10	No	No	No	No	No	1959948	300892	266392	31.1642	0.975
TSH-PL180504084	67	F	2011	Leave-In	Post-Diagnosis	Stomach	0	Early (I/II)	IIB	T3N1M0	N/A	1	0.933465	Cancer	Taixing City	21.792	13.6	No	No	No	No	No	3055417	581424	537082	55.6101	0.992
TSH-PL180504110	66	F	2013	Leave-In	Post-Diagnosis	Stomach	0	Late (III/IV)	IV	T?N?M1	Incomplete Medical Records	1	0.999223	Cancer	Taixing City	17.088	10.7	No	No	No	No	No	2178134	632539	554371	58.9067	0.978
TSH-PL180508003	74	M	2012	Leave-Out	Post-Diagnosis	Esophagus	0	Late (III/IV)	IIIA	T2N2M0	N/A	1	0.997995	Cancer	Taixing City	24.67	15.3	No	No	No	No	No	2640431	398603	327348	39.8816	0.976
TSH-PL180508007	60	M	2012	Leave-In	Post-Diagnosis	Esophagus	0	Early (I/II)	IIA	T2N0M0	N/A	1	0.9999	Cancer	Taixing City	24.19	15	Yes	Yes	No	Yes	No	2403094	442563	374442	47.2065	0.953
TSH-PL180508023	65	M	2012	Leave-Out	Post-Diagnosis	Esophagus	0	Early (I/II)	IB	T1N0M0	N/A	1	0.675432	Cancer	Taixing City	19.87	12.3	Yes	No	No	Yes	No	2045082	328877	319428	46.7478	0.919
TSH-PL180508026	63	F	2013	Leave-In	Post-Diagnosis	Esophagus	0	Late (III/IV)	IIIA	T1N2M0	N/A	1	0.956617	Cancer	Taixing City	17.47	10.8	No	No	No	Yes	No	2535533	277538	264441	33.6439	0.97
TSH-PL180508028	47	M	2013	Leave-Out	Post-Diagnosis	Esophagus	0	Early (I/II)	IIB	T2N0M0	N/A	1	0.996385	Cancer	Taixing City	28.13	17.7	Yes	No	No	No	No	2468371	296168	280929	33.1284	0.983
TSH-PL180508029	59	M	2010	Leave-In	Post-Diagnosis	Esophagus	0	Late (III/IV)	IV	T?N3M1	Incomplete Medical Records	1	0.999067	Cancer	Taixing City	130.56	20	Yes	No	Yes	No	No	4643403	444240	370076	38.4654	0.976
TSH-PL180508032	58	M	2011	Leave-In	Post-Diagnosis	Esophagus	0	Early (I/II)	IB	T2N0M0	N/A	1	0.997808	Cancer	Taixing City	50.88	20	Yes	No	No	No	Yes	2677394	453784	318567	35.2905	0.971
TSH-PL180508044	66	M	2011	Leave-Out	Post-Diagnosis	Esophagus	0	Early (I/II)	IIB	T2N1M0	N/A	1	0.947297	Cancer	Taixing City	26.78	16.8	Yes	No	No	No	No	3026470	250819	209051	29.1442	0.975
TSH-PL180508052	54	M	2011	Leave-In	Post-Diagnosis	Esophagus	0	Early (I/II)	IIB	T2N0M0	N/A	1	0.918104	Cancer	Taixing City	26.59	16.5	Yes	No	No	No	No	2463173	286642	211483	28.5402	0.975
TSH-PL180508065	64	M	2012	Leave-Out	Post-Diagnosis	Esophagus	0	Late (III/IV)	IIIA	T3N1M0	N/A	1	0.981337	Cancer	Taixing City	38.21	20	No	No	No	No	No	1772081	204724	180588	21.4807	0.987
TSH-PL180508067	67	M	2012	Leave-Out	Post-Diagnosis	Esophagus	0	Late (III/IV)	IV	T?N3M1	Incomplete Medical Records	1	0.964817	Cancer	Taixing City	43.39	20	Yes	No	No	No	No	2193312	218632	192322	22.5757	0.984
TSH-PL180508088	53	M	2012	Leave-In	Post-Diagnosis	Esophagus	0	Late (III/IV)	IV	TisN3M1	N/A	1	0.990794	Cancer	Taixing City	21.02	13.2	Yes	No	No	No	No	2887169	299041	263975	33.1045	0.97
TSH-PL180510002	80	F	2010	Leave-In	Post-Diagnosis	Lung	0	Early (I/II)	Unknown	T?N?M0	Incomplete Medical Records	1	0.717841	Cancer	Taixing City	18.528	11.58	No	No	No	No	No	2333849	622298	608858	72.2251	0.974
TSH-PL180510004	55	F	2009	Leave-In	Post-Diagnosis	Lung	0	Late (III/IV)	IV	T4N?M1	Incomplete Medical Records	1	0.963871	Cancer	Taixing City	24.672	15.42	No	No	No	No	No	2849739	596018	571164	60.0214	0.986
TSH-PL180510013	61	M	2009	Leave-In	Post-Diagnosis	Lung	0	Early (I/II)	IIA	T2bN?M0	Incomplete Medical Records	1	0.911646	Cancer	Taixing City	18.816	11.76	Yes	No	No	No	No	2447957	410756	397080	48.3007	0.985
TSH-PL180510020	60	F	2009	Leave-In	Post-Diagnosis	Lung	0	Late (III/IV)	IV	T?N?M1	Incomplete Medical Records	1	0.957368	Cancer	Taixing City	20.832	13.02	Yes	No	No	No	No	3609730	697757	669321	71.3182	0.989
TSH-PL180510022	57	M	2009	Leave-Out	Post-Diagnosis	Lung	0	Late (III/IV)	Unknown	T4N?M?	Incomplete Medical Records	1	0.98115	Cancer	Taixing City	25.824	16.14	Yes	No	No	Yes	Yes	2821871	594641	574786	64.5609	0.988
TSH-PL180510032	73	F	2009	Leave-In	Post-Diagnosis	Lung	0	Early (I/II)	Unknown	T?N0M0	Incomplete Medical Records	1	0.984525	Cancer	Taixing City	129.6	20	No	No	Yes	Yes	No	4906537	1227515	185039	22.7209	0.987
TSH-PL180510034	65	M	2010	Leave-Out	Post-Diagnosis	Lung	0	Late (III/IV)	Unknown	T2N?M?	Incomplete Medical Records	1	0.8673	Cancer	Taixing City	20.544	12.84	No	No	No	No	No	3011828	893405	860267	87.47	0.987
TSH-PL180510035	72	F	2010	Leave-Out	Post-Diagnosis	Lung	0	Late (III/IV)	IV	T2N?M1	Incomplete Medical Records	1	0.928727	Cancer	Taixing City	25.632	16.02	No	No	No	No	No	2941985	804767	773982	80.3887	0.988
TSH-PL180510043	59	M	2009	Leave-Out	Post-Diagnosis	Lung	0	Late (III/IV)	Unknown	T?N3M?	Incomplete Medical Records	1	0.919514	Cancer	Taixing City	114.24	20	Yes	No	No	No	No	6537784	1527468	423196	49.7234	0.992
TSH-PL180510048	53	M	2009	Leave-In	Post-Diagnosis	Lung	0	Late (III/IV)	Unknown	T?N2M?	Incomplete Medical Records	1	0.955377	Cancer	Taixing City	39.264	20	Yes	No	No	No	No	2428086	832550	804532	81.233	0.99
TSH-PL180510068	68	M	2009	Leave-Out	Post-Diagnosis	Lung	0	Unknown	Unknown	T?N?M?	Incomplete Medical Records	1	0.944232	Cancer	Taixing City	65.28	20	Yes	No	No	No	No	5138200	1061043	145710	21.862	0.987
TSH-PL180510088	48	M	2013	Leave-In	Post-Diagnosis	Liver	0	Late (III/IV)	IIIB	T3bN?M0	Incomplete Medical Records	1	0.990768	Cancer	Taixing City	104.64	20	Yes	No	No	No	No	6397256	559799	134118	18.7107	0.98
TSH-PL180510090	50	M	2013	Leave-Out	Post-Diagnosis	Liver	0	Late (III/IV)	IVB	T4bN?M1	Incomplete Medical Records	1	0.979156	Cancer	Taixing City	193.92	20	Yes	No	No	No	Yes	3560388	660021	637352	66.2804	0.978
TSH-PL180510098	68	M	2012	Leave-Out	Post-Diagnosis	Liver	0	Late (III/IV)	IV	T4N?M?	Incomplete Medical Records	1	0.97796	Cancer	Taixing City	31.584	19.74	Yes	No	No	No	Yes	2475660	420337	399927	44.2055	0.985
TSH-PL180510100	59	M	2012	Leave-In	Post-Diagnosis	Liver	0	Late (III/IV)	IIIB	T3bN?M0	Incomplete Medical Records	1	0.974672	Cancer	Taixing City	145.92	20	Yes	No	No	No	Yes	7649119	637674	256707	31.3823	0.991
TSH-PL180510103	62	M	2013	Leave-In	Post-Diagnosis	Liver	0	Late (III/IV)	IIIA	T3aN?M0	Incomplete Medical Records	1	0.828341	Cancer	Taixing City	157.44	20	Yes	No	No	No	No	2597431	409841	383577	38.9616	0.987
TSH-PL180510108	53	M	2013	Leave-In	Post-Diagnosis	Liver	0	Late (III/IV)	IIIA	T3aN?M0	Incomplete Medical Records	1	0.519782	Healthy	Taixing City	23.808	14.88	Yes	No	No	No	No	2446121	335926	321472	40.5592	0.986
TSH-PL180510109	47	M	2013	Leave-In	Post-Diagnosis	Liver	0	Late (III/IV)	IVB	T4bN?M1	Incomplete Medical Records	1	0.891492	Cancer	Taixing City	124.8	20	Yes	No	No	No	Yes	6379883	450248	206566	26.2673	0.989
TSH-PL180510113	47	M	2012	Leave-Out	Post-Diagnosis	Liver	0	Late (III/IV)	IV	T?N?M1	Incomplete Medical Records	1	0.94178	Cancer	Taixing City	238.08	20	Yes	No	No	No	Yes	3473295	523510	496644	51.8039	0.991
TSH-PL180510117	56	M	2012	Leave-In	Post-Diagnosis	Liver	0	Late (III/IV)	IV	T?N1M?	Incomplete Medical Records	1	0.969165	Cancer	Taixing City	49.92	20	Yes	No	No	No	Yes	3745025	485605	463926	51.1608	0.988
TSH-PL180510124	55	F	2012	Leave-In	Post-Diagnosis	Liver	0	Early (I/II)	Unknown	T?N?M0	Incomplete Medical Records	1	0.990867	Cancer	Taixing City	401.28	20	No	No	No	No	Yes	2849324	537314	498742	47.5038	0.99
TSH-PL180510143	58	F	2009	Leave-In	Post-Diagnosis	Colon	0	Late (III/IV)	IIIC	T3cN1M0	N/A	1	0.910906	Cancer	Taixing City	19.968	12.48	No	No	Yes	No	Yes	1394716	1157039	1093660	101.199	0.922
TSH-PL181205169	46	F	2009	Leave-Out	Post-Diagnosis	Stomach	0	Late (III/IV)	Unknown	Unknown	Incomplete Medical Records	1	0.818978	Cancer	Taixing City	40.704	20	No	No	No	No	No	3353377	486405	456078	43.8663	0.991
TSH-PL181205172	57	M	2009	Leave-Out	Post-Diagnosis	Esophagus	0	Late (III/IV)	Unknown	Unknown	Incomplete Medical Records	1	0.0337515	Healthy	Taixing City	52.8	20	Yes	No	No	No	No	2787923	267281	245155	25.9094	0.984
TSH-PL181205174	69	F	2009	Leave-In	Post-Diagnosis	Esophagus	0	Late (III/IV)	Unknown	Unknown	Incomplete Medical Records	1	0.026587	Healthy	Taixing City	25.824	16.14	No	No	No	Yes	No	3839361	401715	375346	40.6659	0.986
TSH-PL181205177	55	M	2009	Leave-In	Post-Diagnosis	Lung	0	Late (III/IV)	Unknown	Unknown	Incomplete Medical Records	1	0.0388253	Healthy	Taixing City	36.288	20	Yes	No	Yes	Yes	No	3016844	629311	599890	62.6059	0.987
TSH-PL181205179	59	M	2011	Leave-In	Post-Diagnosis	Lung	0	Late (III/IV)	Unknown	Unknown	Incomplete Medical Records	1	0.0878087	Healthy	Taixing City	60.96	20	Yes	No	No	No	Yes	2414615	512863	479380	46.3662	0.989
TSH-PL180123001	53	M	2013	Leave-In	Pre-Diagnosis	Colon	1	Early (I/II)	I	T2N0M0	N/A	1	0.936442	Cancer	Yaowang Township	16.416	6.84	Yes	No	No	No	No	6511996	1246287	1213111	123.296	0.99
TSH-PL180123006	59	M	2013	Leave-In	Pre-Diagnosis	Esophagus	1	Early (I/II)	IIB	T2N1M0	N/A	1	0.972055	Cancer	Taixing Economic Development Zone	21.312	8.88	Yes	No	No	No	Yes	7638559	1890302	1831870	168.929	0.992
TSH-PL180123007	58	F	2013	Leave-Out	Pre-Diagnosis	Esophagus	1	Early (I/II)	I	T1N0M0	N/A	1	0.922337	Cancer	Dasheng Township	16.8	6.65	Yes	No	No	Yes	No	8063631	2117727	2086859	217.949	0.991
TSH-PL180123008	65	M	2013	Leave-In	Pre-Diagnosis	Esophagus	1	Late (III/IV)	IIIA	T2N1M0	N/A	1	0.974024	Cancer	Dasheng Township	17.28	7.56	No	No	No	No	No	7151970	1720283	1684742	184.488	0.987
TSH-PL180123010	58	M	2012	Leave-In	Pre-Diagnosis	Colon	2	Late (III/IV)	Unknown	T?N3M?	Incomplete Medical Records	1	0.519788	Healthy	Taixing City	15.648	6.846	Yes	No	No	Yes	No	6884134	2821384	2805956	305.194	0.987
TSH-PL180123013	57	M	2013	Leave-Out	Pre-Diagnosis	Lung	2	Late (III/IV)	III	T?N2M0	Incomplete Medical Records	1	0.888131	Cancer	Yaowang Township	14.688	5.814	Yes	No	No	No	No	6045330	1508654	1479649	154.581	0.99
TSH-PL180123014	61	M	2012	Leave-In	Pre-Diagnosis	Liver	2	Early (I/II)	II	T2N?M0	Incomplete Medical Records	1	0.950874	Cancer	Gensi Township	18.528	7.72	Yes	No	No	No	No	5936391	1187905	1145370	111.158	0.982
TSH-PL180123016	60	M	2013	Leave-In	Pre-Diagnosis	Esophagus	2	Early (I/II)	0	TisN0M0	N/A	1	0.709789	Cancer	Taixing Township	16.128	6.72	Yes	No	No	No	No	6245199	2291571	2275840	248.427	0.984
TSH-PL180123017	54	F	2012	Leave-In	Pre-Diagnosis	Stomach	2	Late (III/IV)	IV	T?N3M?	Incomplete Medical Records	1	0.856541	Cancer	Taixing City	18.336	8.022	Yes	No	No	No	No	6204885	1676566	1638156	163.017	0.99
TSH-PL180123018	63	M	2013	Leave-Out	Pre-Diagnosis	Stomach	2	Late (III/IV)	IIIB	T?N3M0	Incomplete Medical Records	1	0.91262	Cancer	Taixing Economic Development Zone	16.032	6.68	Yes	No	No	Yes	No	5706256	1390530	1349333	131.578	0.992
TSH-PL180123021	48	M	2012	Leave-In	Pre-Diagnosis	Lung	3	Late (III/IV)	Unknown	T?N?M?	Patient died from cancer within a short period	1	0.991221	Cancer	Gensi Township	14.496	5.436	Yes	No	No	No	No	5959574	1397793	1342487	131.192	0.99
TSH-PL180123022	52	M	2012	Leave-Out	Pre-Diagnosis	Lung	3	Late (III/IV)	Unknown	T?N?M?	Patient died from cancer within a short period	1	0.948666	Cancer	Gensi Township	19.584	8.16	Yes	No	No	No	No	5535268	1362035	1332251	137.516	0.986
TSH-PL180123025	50	M	2013	Leave-Out	Pre-Diagnosis	Esophagus	3	Unknown	Unknown	T?N?M?	Incomplete Medical Records	1	0.976435	Cancer	Dasheng Township	16.416	6.84	No	No	No	No	No	6670999	1612580	1572417	157.147	0.989
TSH-PL180123027	56	M	2012	Leave-Out	Pre-Diagnosis	Stomach	3	Unknown	Unknown	T?N?M?	Incomplete Medical Records	1	0.898828	Cancer	Gensi Township	14.112	6.174	Yes	No	No	Yes	No	6002376	1648586	1615986	166.151	0.987
TSH-PL180123029	62	M	2013	Leave-In	Pre-Diagnosis	Lung	4	Late (III/IV)	Unknown	T?N?M?	Incomplete Medical Records	1	0.9175	Cancer	Yaowang Township	46.272	20.244	No	No	No	No	No	6597173	1479422	1409384	134.702	0.994
TSH-PL180123030	63	F	2013	Leave-Out	Pre-Diagnosis	Lung	4	Late (III/IV)	IV	T?N?M?	Incomplete Medical Records	1	0.932433	Cancer	Taixing Economic Development Zone	18.432	8.064	No	No	No	No	No	6415598	1718914	1680903	169.378	0.99
TSH-PL180123031	59	M	2012	Leave-In	Pre-Diagnosis	Liver	4	Late (III/IV)	IV	T2N1M?	Incomplete Medical Records	1	0.747236	Cancer	Gensi Township	17.76	8.88	Yes	No	No	No	No	6416047	1190520	1151819	114.918	0.992
TSH-PL180123033	56	M	2013	Leave-Out	Pre-Diagnosis	Stomach	4	Late (III/IV)	Unknown	T?N?M?	Incomplete Medical Records	1	0.952211	Cancer	Yaowang Township	22.272	11.136	Yes	No	No	No	No	6381096	1048608	982379	97.3809	0.993
TSH-PL180513004	54	F	2009	Leave-Out	Pre-Diagnosis	Esophagus	3	Early (I/II)	I	T1N0M0	N/A	1	0.862653	Cancer	Hongqiao Township	25.728	16.08	No	No	No	No	No	3788709	1238149	1153020	108.724	0.993
TSH-PL180513005	59	F	2009	Leave-In	Pre-Diagnosis	Esophagus	4	Early (I/II)	0	TisN0M0	N/A	1	0.524163	Healthy	Xinjie Township	13.44	8.4	No	No	No	No	No	2606056	788589	754837	78.3676	0.987
TSH-PL180513006	52	M	2009	Leave-In	Pre-Diagnosis	Liver	2	Late (III/IV)	Unknown	T?N?M?	Incomplete Medical Records	1	0.787802	Cancer	Hailing District	20.448	12.78	No	No	No	No	Yes	3889506	1288322	1196672	113.16	0.992
TSH-PL180513007	69	M	2009	Leave-Out	Pre-Diagnosis	Lung	3	Late (III/IV)	Unknown	T?N?M?	Patient died from cancer within a short period	1	0.897145	Cancer	Hailing District	19.488	12.18	No	No	No	Yes	No	3382734	1008067	887584	84.7497	0.989
TSH-PL180513011	52	M	2009	Leave-Out	Pre-Diagnosis	Liver	4	Late (III/IV)	IVB	T?N?M1	Incomplete Medical Records	1	0.788486	Cancer	Fenjie Township	23.424	14.64	Yes	No	No	No	Yes	2363426	494919	463591	46.4846	0.987
TSH-PL180513012	50	M	2009	Leave-In	Pre-Diagnosis	Lung	4	Late (III/IV)	IVB	T?N?M1c	Incomplete Medical Records	1	0.769421	Cancer	Gensi Township	15.744	9.84	Yes	No	No	No	No	2463319	527768	500949	54.7605	0.986
TSH-PL180513013	62	M	2009	Leave-Out	Pre-Diagnosis	Colon	4	Early (I/II)	Unknown	T3N?M0	Incomplete Medical Records	1	0.866996	Cancer	Taixing City	22.656	14.16	No	No	No	Yes	No	2757872	583332	530347	53.7387	0.989
TSH-PL180513014	57	M	2009	Leave-In	Pre-Diagnosis	Colon	3	Early (I/II)	Unknown	T?N?M0	Incomplete Medical Records	1	0.991248	Cancer	Huangqiao Township	84.96	20	No	No	No	No	No	3707357	1292094	1218097	110.766	0.993
TSH-PL180513016	61	M	2009	Leave-In	Pre-Diagnosis	Esophagus	3	Early (I/II)	IIB	T3N0M0	N/A	1	0.993995	Cancer	Gensi Township	14.688	9.18	Unknown	No	No	Yes	No	2673097	483785	459215	51.0977	0.985
TSH-PL180513017	59	F	2009	Leave-In	Pre-Diagnosis	Liver	3	Late (III/IV)	Unknown	T?N?M?	Incomplete Medical Records	1	0.738937	Cancer	Huangqiao Township	27.072	16.92	No	No	No	Yes	No	3896945	1480516	1388713	128.991	0.992
TSH-PL180513020	61	M	2011	Leave-In	Pre-Diagnosis	Colon	2	Late (III/IV)	IIIB	T3N1cM0	N/A	1	0.491566	Healthy	Hailing District	15.36	9.6	No	No	No	No	No	2383608	419129	395047	44.0901	0.984
TSH-PL180513021	66	F	2011	Leave-In	Pre-Diagnosis	Liver	2	Early (I/II)	I	T1N0M0	N/A	1	0.736451	Cancer	Hailing District	37.248	23.28	No	No	No	No	No	3612991	1033271	967337	94.8556	0.993
TSH-PL180513023	65	F	2011	Leave-Out	Pre-Diagnosis	Lung	4	Late (III/IV)	IVA	T3N0M1	N/A	1	0.978284	Cancer	Hailing District	20.352	12.72	No	No	No	No	No	3489316	784131	736910	73.5953	0.992
TSH-PL180513024	61	M	2011	Leave-In	Pre-Diagnosis	Lung	3	Unknown	Unknown	T?N?M?	Incomplete Medical Records	1	0.989779	Cancer	Hailing District	21.12	13.2	No	No	No	No	No	3875605	1176882	1105329	105.723	0.992
TSH-PL180513025	63	M	2012	Leave-In	Pre-Diagnosis	Stomach	3	Early (I/II)	IA	T1N0M0	N/A	1	0.929295	Cancer	Hailing District	19.968	12.48	No	No	No	No	No	3147318	611703	579712	60.1486	0.988
TSH-PL180513026	83	F	2012	Leave-Out	Pre-Diagnosis	Liver	4	Late (III/IV)	Unknown	T?N?M?	Patient died from cancer within a short period	1	0.687471	Cancer	Hailing District	15.36	9.6	No	No	No	No	No	2628658	382211	365642	44.5525	0.983
TSH-PL180513027	63	M	2012	Leave-In	Pre-Diagnosis	Colon	2	Early (I/II)	IIB	T4aN0M0	N/A	1	0.782866	Cancer	Hailing District	20.16	12.6	No	No	No	No	No	3985330	801038	751231	74.4973	0.992
TSH-PL180513029	78	F	2012	Leave-In	Pre-Diagnosis	Colon	4	Late (III/IV)	Unknown	T3N?M?	Incomplete Medical Records	1	0.896128	Cancer	Hailing District	15.84	9.9	No	No	No	No	No	2266133	449653	436868	54.5403	0.974
TSH-PL180513030	74	F	2012	Leave-Out	Pre-Diagnosis	Colon	3	Early (I/II)	Unknown	T?N?M?	Incomplete Medical Records	1	0.779115	Cancer	Dachang District	25.728	16.08	No	No	No	No	No	3920352	633121	596718	61.5427	0.991
TSH-PL180513034	66	M	2012	Leave-Out	Pre-Diagnosis	Colon	3	Early (I/II)	IIA	T3N0M0	N/A	1	0.814135	Cancer	Taizhou City	24.96	15.6	No	No	No	No	No	3753665	708264	669646	69.0855	0.992
TSH-PL180513036	57	F	2012	Leave-Out	Pre-Diagnosis	Lung	3	Early (I/II)	Unknown	T?N?M?	Incomplete Medical Records	1	0.435406	Healthy	Shanghai City	16.512	10.32	No	No	No	No	No	3055700	481593	460350	51.3382	0.988
TSH-PL180513037	65	M	2012	Leave-Out	Pre-Diagnosis	Colon	2	Early (I/II)	IIA	T3N0M0	N/A	1	0.948654	Cancer	Taizhou City	13.152	8.22	No	No	No	No	No	3300367	919496	900682	100.928	0.982
TSH-PL180513038	64	M	2012	Leave-Out	Pre-Diagnosis	Stomach	2	Early (I/II)	Unknown	T?N0M0	Incomplete Medical Records	1	0.975658	Cancer	Hailing District	23.808	14.88	Yes	No	Yes	Yes	No	3503049	652247	613179	61.5394	0.989
TSH-PL180513039	63	F	2012	Leave-In	Pre-Diagnosis	Stomach	3	Late (III/IV)	IIIC	T4aN3M0	N/A	1	0.964115	Cancer	Hailing District	26.88	16.8	No	No	Yes	Yes	No	3923807	1122334	1077017	104.13	0.99
TSH-PL180513040	74	F	2012	Leave-Out	Pre-Diagnosis	Lung	2	Late (III/IV)	III	T4N?M0	Incomplete Medical Records	1	0.957535	Cancer	Hailing District	26.304	16.44	No	No	No	Yes	No	4400437	1088476	1025587	100.077	0.992
TSH-PL180513041	63	M	2012	Leave-Out	Pre-Diagnosis	Liver	4	Late (III/IV)	Unknown	T?N?M?	Patient died from cancer within a short period	1	0.70755	Cancer	Hailing District	22.944	14.34	Yes	No	No	No	No	3863199	1143122	1067837	101.961	0.992
TSH-PL180513043	62	M	2012	Leave-Out	Pre-Diagnosis	Liver	1	Late (III/IV)	IV	T?N?M?	Incomplete Medical Records	1	0.927743	Cancer	Hailing District	11.424	7.14	No	No	No	No	No	2469536	444132	425700	48.696	0.979
TSH-PL180513045	77	M	2012	Leave-In	Pre-Diagnosis	Lung	1	Late (III/IV)	Unknown	T?N?M?	Patient died from cancer within a short period	1	0.78377	Cancer	Hailing District	24.192	15.12	No	No	No	No	No	3446049	1002826	936342	92.3505	0.993
TSH-PL180513049	63	M	2012	Leave-Out	Pre-Diagnosis	Colon	3	Early (I/II)	II	T3N0M0	N/A	1	0.950202	Cancer	Taixing City	11.616	7.26	No	No	No	No	No	2016278	311290	299772	37.6078	0.986
TSH-PL180513050	71	M	2012	Leave-Out	Pre-Diagnosis	Stomach	2	Late (III/IV)	IIIC	T4bN3M0	N/A	1	0.982497	Cancer	Hailing District	23.04	14.4	No	No	No	No	No	2982890	564399	544060	59.9581	0.991
TSH-PL180513051	61	M	2012	Leave-Out	Pre-Diagnosis	Esophagus	3	Early (I/II)	IIB	T3N0M0	N/A	1	0.589356	Cancer	Hailing District	40.512	20	Yes	No	No	Yes	No	3857179	1012482	957029	93.8448	0.992
TSH-PL180513055	59	F	2012	Leave-Out	Pre-Diagnosis	Lung	2	Late (III/IV)	IIIB	T?N?M?	Incomplete Medical Records	1	0.887189	Cancer	Hailing District	13.152	8.22	Yes	No	Yes	No	No	2410176	487523	471531	57.1899	0.986
TSH-PL180513056	50	F	2012	Leave-Out	Pre-Diagnosis	Lung	2	Late (III/IV)	IV	T?N?M1	Incomplete Medical Records	1	0.960361	Cancer	Hailing District	13.536	8.46	Yes	No	No	No	No	2686126	633558	604603	63.629	0.991
TSH-PL180513057	62	M	2012	Leave-In	Pre-Diagnosis	Lung	1	Early (I/II)	IA	T1bN0M0	N/A	1	0.779229	Cancer	Hailing District	10.464	6.54	No	No	No	Yes	No	2768621	1597884	1593090	226.002	0.97
TSH-PL180513060	62	F	2012	Leave-Out	Pre-Diagnosis	Stomach	4	Early (I/II)	I	T1bN0M0	N/A	1	0.956294	Cancer	Hailing District	17.088	10.68	Yes	No	No	No	No	2873193	586430	569756	67.5947	0.984
TSH-PL180513062	57	M	2012	Leave-In	Pre-Diagnosis	Colon	4	Unknown	Unknown	T?N?M?	Incomplete Medical Records	1	0.965007	Cancer	Hailing District	16.896	10.56	Yes	No	No	Yes	No	3883297	893439	858823	86.4877	0.989
TSH-PL180513066	61	M	2012	Leave-Out	Pre-Diagnosis	Stomach	4	Unknown	Unknown	T?N?M?	Incomplete Medical Records	1	0.962682	Cancer	Hailing District	18.336	11.46	No	No	No	No	No	2739709	709961	690484	74.6469	0.977
TSH-PL180513067	53	M	2012	Leave-In	Pre-Diagnosis	Lung	2	Early (I/II)	0	TisN0M0	N/A	1	0.982845	Cancer	Hailing District	30.24	18.9	Yes	No	No	No	No	2642117	801357	782206	84.691	0.985
TSH-PL180513068	52	M	2012	Leave-Out	Pre-Diagnosis	Esophagus	1	Late (III/IV)	Unknown	T?N?M?	Incomplete Medical Records	1	0.966753	Cancer	Hailing District	25.632	16.02	No	No	No	Yes	No	2501407	1171452	1157607	132.404	0.984
TSH-PL180513069	48	F	2012	Leave-In	Pre-Diagnosis	Lung	1	Late (III/IV)	IVA	T?N0M1b	Incomplete Medical Records	1	0.966829	Cancer	Hailing District	27.36	17.1	No	No	No	No	No	3252383	767887	732466	75.117	0.99
TSH-PL180513070	63	M	2012	Leave-Out	Pre-Diagnosis	Stomach	3	Early (I/II)	Unknown	T?N?M?	Incomplete Medical Records	1	0.945135	Cancer	Hailing District	20.16	12.6	Yes	Yes	No	No	No	2007269	345781	338272	45.5769	0.968
TSH-PL180513071	49	F	2012	Leave-In	Pre-Diagnosis	Liver	3	Early (I/II)	IB	T1bN0M0	N/A	1	0.952655	Cancer	Hailing District	24.288	15.18	Yes	No	No	No	No	3141537	726780	705809	78.5454	0.985
TSH-PL180513072	58	M	2012	Leave-In	Pre-Diagnosis	Esophagus	4	Late (III/IV)	IV	T?N1M1	Incomplete Medical Records	1	0.979762	Cancer	Hailing District	19.776	12.36	Yes	No	No	No	No	3172850	903356	885889	102.617	0.982
TSH-PL180513073	49	M	2013	Leave-Out	Pre-Diagnosis	Stomach	4	Early (I/II)	IIB	T4aN0M0	N/A	1	0.89659	Cancer	Hailing District	18.048	11.28	No	No	No	No	No	2438080	601118	587613	68.5263	0.979
TSH-PL180513075	55	M	2013	Leave-In	Pre-Diagnosis	Esophagus	2	Late (III/IV)	Unknown	T?N?M?	Patient died from cancer within a short period	1	0.975896	Cancer	Hailing District	20.64	12.9	Yes	No	No	Yes	No	2745122	717889	696127	76.2127	0.987
TSH-PL180513076	55	M	2013	Leave-In	Pre-Diagnosis	Stomach	2	Unknown	Unknown	T?N?M?	Incomplete Medical Records	1	0.985799	Cancer	Hailing District	21.408	13.38	No	No	No	No	No	1626383	388886	380448	48.7879	0.975
TSH-PL180513077	53	M	2013	Leave-Out	Pre-Diagnosis	Colon	4	Early (I/II)	Unknown	T?N?M?	Incomplete Medical Records	1	0.986315	Cancer	Hailing District	19.2	12	No	No	No	No	No	2691656	608449	592503	66.4018	0.984
TSH-PL180513078	53	M	2013	Leave-In	Pre-Diagnosis	Colon	3	Early (I/II)	Unknown	T?N?M0	Incomplete Medical Records	1	0.984952	Cancer	Hailing District	19.776	12.36	Yes	No	No	No	No	2205369	553542	531175	59.6089	0.991
TSH-PL180513079	61	M	2013	Leave-In	Pre-Diagnosis	Lung	4	Late (III/IV)	Unknown	T?N?M?	Patient died from cancer within a short period	1	0.73427	Cancer	Hailing District	15.456	9.66	No	No	No	No	No	2635587	783451	772920	93.4268	0.982
TSH-PL180513080	63	F	2012	Leave-Out	Pre-Diagnosis	Esophagus	3	Late (III/IV)	IIIB	T4aN1M0	N/A	1	0.991872	Cancer	Gensi Township	17.664	11.04	No	No	No	No	No	2932427	553842	521435	58.6805	0.979
TSH-PL180513081	63	M	2012	Leave-Out	Pre-Diagnosis	Esophagus	2	Late (III/IV)	IIIA	T4bN0M0	N/A	1	0.825862	Cancer	Gensi Township	24.096	15.06	Yes	No	No	Yes	No	3278097	636895	567229	61.7493	0.984
TSH-PL180513084	66	M	2012	Leave-Out	Pre-Diagnosis	Lung	3	Late (III/IV)	III	T4N?M0	Incomplete Medical Records	1	0.846286	Cancer	Gensi Township	14.208	8.88	Yes	No	No	No	No	2032988	792579	764946	93.4685	0.964
TSH-PL180513085	51	M	2012	Leave-In	Pre-Diagnosis	Colon	2	Late (III/IV)	Unknown	T?N?M?	Patient died from cancer within a short period	1	0.959465	Cancer	Gensi Township	54.72	20	Yes	No	No	No	No	3029956	646072	597976	58.3107	0.986
TSH-PL180513087	55	M	2012	Leave-Out	Pre-Diagnosis	Lung	3	Late (III/IV)	IV	T?N?M1	Incomplete Medical Records	1	0.911405	Cancer	Gensi Township	18.912	11.82	Yes	No	No	No	No	2608284	402689	383538	45.416	0.978
TSH-PL180513088	58	M	2012	Leave-In	Pre-Diagnosis	Liver	4	Early (I/II)	II	T2N?M0	Incomplete Medical Records	1	0.995543	Cancer	Gensi Township	16.032	10.02	No	No	No	No	No	1603307	244109	233652	34.6254	0.953
TSH-PL180513089	65	F	2012	Leave-Out	Pre-Diagnosis	Stomach	4	Early (I/II)	IIB	T3N0M0	N/A	1	0.965733	Cancer	Gensi Township	15.36	9.6	Yes	No	No	No	No	2438423	457686	449861	63.1916	0.96
TSH-PL180513091	67	F	2012	Leave-In	Pre-Diagnosis	Esophagus	2	Early (I/II)	Unknown	T?N?M0	Incomplete Medical Records	1	0.981235	Cancer	Gensi Township	23.232	14.52	Yes	No	No	Yes	No	2540590	557186	542951	66.4811	0.971
TSH-PL180513092	71	M	2012	Leave-In	Pre-Diagnosis	Lung	4	Late (III/IV)	IVA	T?N?M1b	Incomplete Medical Records	1	0.939006	Cancer	Taixing City	18.528	11.58	No	No	No	Yes	No	2302075	385771	373952	52.8106	0.947
TSH-PL180513093	69	F	2012	Leave-Out	Pre-Diagnosis	Esophagus	2	Late (III/IV)	Unknown	T?N1M?	Incomplete Medical Records	1	0.957932	Cancer	Gensi Township	18.72	11.7	No	No	No	No	No	3194171	1473004	1466049	204.242	0.96
TSH-PL180513095	65	M	2012	Leave-In	Pre-Diagnosis	Liver	2	Late (III/IV)	IIIB	T3N2M0	N/A	1	0.984998	Cancer	Gensi Township	27.936	17.46	No	No	No	Yes	No	3545950	745111	725385	84.7511	0.977
TSH-PL180513097	50	M	2012	Leave-Out	Pre-Diagnosis	Esophagus	1	Late (III/IV)	IV	T3N1M1	N/A	1	0.984307	Cancer	Yaowang Township	16.992	10.62	Yes	No	No	No	No	2233800	511098	503563	67.538	0.952
TSH-PL180513098	46	M	2012	Leave-Out	Pre-Diagnosis	Liver	2	Late (III/IV)	III	T3N?M0	Incomplete Medical Records	1	0.984673	Cancer	Yaowang Township	29.088	18.18	No	No	No	No	No	2871974	837073	804022	81.4529	0.991
TSH-PL180513099	41	F	2012	Leave-Out	Pre-Diagnosis	Stomach	1	Late (III/IV)	IV	T?N?M1	Incomplete Medical Records	1	0.959038	Cancer	Yaowang Township	16.608	10.38	Yes	No	No	No	No	2522306	652281	626073	69.2482	0.985
TSH-PL180513100	57	F	2012	Leave-Out	Pre-Diagnosis	Esophagus	2	Early (I/II)	Unknown	T?N?M0	Incomplete Medical Records	1	0.464092	Healthy	Yaowang Township	13.344	8.34	No	No	No	No	No	2104411	411820	397482	49.7474	0.978
TSH-PL180513101	52	M	2012	Leave-Out	Pre-Diagnosis	Esophagus	3	Early (I/II)	I	T1N0M0	N/A	1	0.991206	Cancer	Yaowang Township	15.744	9.84	Yes	No	No	No	No	1758046	345605	324749	41.6719	0.975
TSH-PL180513102	64	M	2012	Leave-In	Pre-Diagnosis	Stomach	1	Late (III/IV)	IV	T?N?M1	Incomplete Medical Records	1	0.912485	Cancer	Yaowang Township	21.888	13.68	Yes	No	No	Yes	No	2582003	453338	427149	48.6724	0.988
TSH-PL180513104	64	M	2012	Leave-In	Pre-Diagnosis	Stomach	1	Late (III/IV)	IIIA	T3N2M0	N/A	1	0.763552	Cancer	Taixing Township	22.08	13.8	No	No	No	No	No	2151687	518714	502561	63.1517	0.982
TSH-PL180513106	58	M	2012	Leave-In	Pre-Diagnosis	Lung	1	Late (III/IV)	IV	T?N?M?	Incomplete Medical Records	1	0.985345	Cancer	Yaowang Township	26.592	16.62	No	No	No	Yes	No	3234295	799437	750984	82.7531	0.975
TSH-PL180513108	46	M	2013	Leave-In	Pre-Diagnosis	Liver	1	Late (III/IV)	IV	T?N?M1	Incomplete Medical Records	1	0.991131	Cancer	Yaowang Township	25.152	15.72	Yes	No	No	No	Yes	3416164	764040	744454	84.1857	0.985
TSH-PL180513109	64	M	2013	Leave-Out	Pre-Diagnosis	Liver	1	Late (III/IV)	Unknown	T?N?M?	Patient died from cancer within a short period	1	0.988734	Cancer	Yaowang Township	38.016	20	No	No	No	No	No	3632837	841865	813624	88.2839	0.987
TSH-PL180513110	59	M	2013	Leave-Out	Pre-Diagnosis	Esophagus	1	Early (I/II)	II	T3N0M0	N/A	1	0.977422	Cancer	Yaowang Township	34.944	20	Yes	Yes	No	No	No	3737093	767061	733750	79.7728	0.988
TSH-PL180513111	58	M	2013	Leave-In	Pre-Diagnosis	Liver	4	Late (III/IV)	Unknown	T?N?M?	Patient died from cancer within a short period	1	0.253778	Healthy	Yaowang Township	22.944	14.34	No	No	No	No	No	3657694	653637	632020	69.7671	0.98
TSH-PL180513114	49	M	2013	Leave-In	Pre-Diagnosis	Colon	3	Early (I/II)	Unknown	T?N?M?	Incomplete Medical Records	1	0.926795	Cancer	Binjiang Township	28.032	17.52	No	No	No	No	No	2035371	505394	493854	59.9774	0.974
TSH-PL180513115	55	M	2013	Leave-In	Pre-Diagnosis	Esophagus	4	Unknown	Unknown	T?N?M?	Incomplete Medical Records	1	0.829443	Cancer	Taizhou City	19.488	12.18	No	No	No	No	No	2111697	639720	626009	81.0053	0.961
TSH-PL180513117	59	M	2013	Leave-Out	Pre-Diagnosis	Liver	1	Late (III/IV)	Unknown	T?N?M?	Patient died from cancer within a short period	1	0.812302	Cancer	Taixing Economic Development Zone	26.208	16.38	No	No	No	Yes	No	2305394	632908	624699	77.3142	0.965
TSH-PL180513118	59	M	2013	Leave-In	Pre-Diagnosis	Esophagus	4	Late (III/IV)	IV	T?N?M1	Incomplete Medical Records	1	0.816306	Cancer	Taixing Economic Development Zone	25.536	15.96	No	No	No	No	No	2175675	622699	617025	78.8027	0.962
TSH-PL180513119	61	M	2013	Leave-In	Pre-Diagnosis	Stomach	4	Late (III/IV)	IV	T?N?M1	Incomplete Medical Records	1	0.442125	Healthy	Taixing Economic Development Zone	17.664	11.04	No	No	No	Yes	No	1972287	423714	417121	54.841	0.957
TSH-PL180513121	64	M	2013	Leave-Out	Pre-Diagnosis	Esophagus	2	Early (I/II)	Unknown	T?N?M?	Incomplete Medical Records	1	0.657964	Cancer	Binjiang Township	39.648	20	No	No	No	Yes	No	2374081	805764	798883	109.421	0.959
TSH-PL180513122	63	M	2013	Leave-Out	Pre-Diagnosis	Esophagus	4	Unknown	Unknown	T?N?M?	Incomplete Medical Records	1	0.755571	Cancer	Taixing Economic Development Zone	26.976	16.86	No	No	No	Yes	No	1893685	591169	582096	70.4631	0.977
TSH-PL180513123	64	F	2013	Leave-Out	Pre-Diagnosis	Stomach	1	Late (III/IV)	Unknown	T?N?M?	Patient died from cancer within a short period	1	0.613765	Cancer	Dasheng Township	27.552	17.22	Yes	No	No	Yes	No	1751621	631911	622198	73.4937	0.979
TSH-PL180513124	55	M	2013	Leave-In	Pre-Diagnosis	Esophagus	3	Early (I/II)	IIB	T3N0M0	N/A	1	0.169852	Healthy	Dasheng Township	18.432	11.52	No	No	No	Yes	No	1714584	682789	678689	104.382	0.969
TSH-PL180513127	60	M	2013	Leave-In	Pre-Diagnosis	Stomach	3	Late (III/IV)	Unknown	T?N?M?	Incomplete Medical Records	1	0.680596	Cancer	Dasheng Township	17.088	10.68	Yes	No	No	No	No	1902265	490583	483821	65.5584	0.976
TSH-PL180513128	61	F	2013	Leave-In	Pre-Diagnosis	Esophagus	4	Early (I/II)	Unknown	T?N?M?	Incomplete Medical Records	1	0.467193	Healthy	Yaowang Township	20.352	12.72	No	No	No	No	No	1721913	291088	286683	42.011	0.965
TSH-PL180513129	57	M	2014	Leave-Out	Pre-Diagnosis	Esophagus	3	Late (III/IV)	IIIA	T2N1M0	N/A	1	0.915492	Cancer	Yaowang Township	24.768	15.48	Yes	Yes	No	No	No	1583373	525363	521860	82.2215	0.959
TSH-PL180516001	69	M	2011	Leave-In	Pre-Diagnosis	Lung	2	Late (III/IV)	III	T?N2M0	Incomplete Medical Records	1	0.701837	Cancer	Hailing District	19.968	12.48	Yes	No	No	No	No	1905809	1263359	1259332	231.155	0.977
TSH-PL180516002	55	F	2011	Leave-In	Pre-Diagnosis	Lung	3	Late (III/IV)	III	T?N3M0	Incomplete Medical Records	1	0.784125	Cancer	Hailing District	21.6	13.5	No	No	No	No	Yes	2640883	215159	201590	27.3194	0.97
TSH-PL180516003	51	F	2011	Leave-In	Pre-Diagnosis	Colon	4	Early (I/II)	IIA	T3N0M0	N/A	1	0.951971	Cancer	Hailing District	19.872	12.42	No	No	No	No	No	2597200	224190	206780	26.2378	0.976
TSH-PL180516004	61	F	2011	Leave-Out	Pre-Diagnosis	Lung	3	Unknown	Unknown	T?N?M?	Incomplete Medical Records	1	0.943664	Cancer	Hailing District	24.672	15.42	No	Yes	No	Yes	No	4174444	445718	404376	43.2303	0.983
TSH-PL180516006	61	M	2012	Leave-Out	Pre-Diagnosis	Liver	2	Late (III/IV)	IV	T4N?M?	Incomplete Medical Records	1	0.992384	Cancer	Hailing District	33.216	20	No	No	No	No	No	3691565	481529	448695	48.2675	0.989
TSH-PL180516007	73	M	2012	Leave-In	Pre-Diagnosis	Stomach	2	Late (III/IV)	IIIA	T4aN1M0	N/A	1	0.964096	Cancer	Hailing District	38.112	20	No	No	No	No	No	4014422	664550	605753	58.8967	0.988
TSH-PL180516008	67	M	2012	Leave-In	Pre-Diagnosis	Stomach	3	Late (III/IV)	IV	T?N?M1	Incomplete Medical Records	1	0.990827	Cancer	Hailing District	26.112	16.32	Yes	No	No	No	No	3347092	398366	376346	47.008	0.982
TSH-PL180516009	63	M	2012	Leave-In	Pre-Diagnosis	Stomach	1	Late (III/IV)	IV	T?N?M1	Incomplete Medical Records	1	0.923919	Cancer	Hailing District	13.728	8.58	No	No	No	No	No	3548897	939743	920886	106.436	0.976
TSH-PL180516011	71	M	2012	Leave-Out	Pre-Diagnosis	Colon	1	Early (I/II)	IIA	T3N0M0	N/A	1	0.971692	Cancer	Hailing District	23.328	14.58	No	No	No	No	No	3306518	342652	314759	35.5901	0.984
TSH-PL180516012	68	F	2012	Leave-Out	Pre-Diagnosis	Colon	2	Late (III/IV)	IIIB	T3N1M0	N/A	1	0.99792	Cancer	Hailing District	107.52	20	No	No	Yes	Yes	No	2231098	281794	265311	31.2977	0.977
TSH-PL180516013	74	M	2012	Leave-In	Pre-Diagnosis	Esophagus	2	Late (III/IV)	Unknown	T?N2M?	Incomplete Medical Records	1	0.954241	Cancer	Hailing District	20.352	12.72	No	No	No	No	No	3991680	685173	621653	58.1473	0.988
TSH-PL180516014	54	F	2012	Leave-Out	Pre-Diagnosis	Colon	2	Late (III/IV)	IIIA	T2N1bM0	N/A	1	0.914399	Cancer	Hailing District	18.624	11.64	No	No	Yes	Yes	No	3068926	427168	392933	39.5384	0.984
TSH-PL180516016	65	M	2012	Leave-In	Pre-Diagnosis	Lung	4	Early (I/II)	0	TisN0M0	N/A	1	0.945153	Cancer	Hailing District	34.176	20	No	No	No	No	No	4682948	863353	790431	74.052	0.99
TSH-PL180516018	73	F	2012	Leave-In	Pre-Diagnosis	Colon	3	Early (I/II)	IIA	T3N0M0	N/A	1	0.878262	Cancer	Hailing District	28.8	18	No	No	No	No	No	3227157	517551	478831	46.9811	0.982
TSH-PL180516019	66	M	2012	Leave-In	Pre-Diagnosis	Stomach	2	Late (III/IV)	III	T4aN3aM0	N/A	1	0.967571	Cancer	Hailing District	26.208	16.38	No	Yes	Yes	No	No	3096271	382053	356737	38.7379	0.98
TSH-PL180516020	76	F	2012	Leave-Out	Pre-Diagnosis	Esophagus	1	Late (III/IV)	IIIB	T4N1M0	N/A	1	0.951019	Cancer	Hailing District	18.72	11.7	No	Yes	No	No	No	3098501	332700	309880	34.6351	0.977
TSH-PL180516021	68	M	2012	Leave-In	Pre-Diagnosis	Colon	1	Late (III/IV)	III	T2N1M0	N/A	1	0.907195	Cancer	Hailing District	27.744	17.34	Unknown	Yes	No	Yes	No	4926064	979908	894264	83.4435	0.989
TSH-PL180516023	68	M	2012	Leave-In	Pre-Diagnosis	Lung	3	Late (III/IV)	Unknown	T?N?M?	Patient died from cancer within a short period	1	0.902001	Cancer	Gaogang District	25.056	15.66	No	No	No	No	No	3539640	508558	464407	46.8341	0.984
TSH-PL180516027	61	M	2012	Leave-Out	Pre-Diagnosis	Stomach	3	Late (III/IV)	III	T3N3M0	N/A	1	0.763169	Cancer	Hailing District	22.752	14.22	No	No	Yes	No	No	3980905	510153	462025	45.4302	0.987
TSH-PL180516028	67	M	2013	Leave-In	Pre-Diagnosis	Colon	4	Unknown	Unknown	T?N?M?	Incomplete Medical Records	1	0.826115	Cancer	Hailing District	24.192	15.12	Yes	No	No	No	No	4610236	748405	672536	61.7062	0.989
TSH-PL180516030	64	M	2013	Leave-In	Pre-Diagnosis	Esophagus	1	Late (III/IV)	IIIB	T3N2M0	N/A	1	0.932802	Cancer	Fenjie Township	20.448	12.78	Yes	No	No	No	No	3861515	517508	463628	44.9731	0.985
TSH-PL180516031	73	F	2013	Leave-Out	Pre-Diagnosis	Esophagus	1	Late (III/IV)	Unknown	T?N?M?	Patient died from cancer within a short period	1	0.885726	Cancer	Hengduo Township	26.304	16.44	No	No	No	No	No	3339104	549166	490156	48.1631	0.986
TSH-PL180516032	71	F	2013	Leave-In	Pre-Diagnosis	Lung	1	Late (III/IV)	Unknown	T?N?M?	Patient died from cancer within a short period	1	0.984629	Cancer	Fenjie Township	29.568	18.48	No	No	No	No	No	4157231	700865	635636	60.2441	0.988
TSH-PL180516036	61	F	2013	Leave-Out	Pre-Diagnosis	Stomach	1	Unknown	Unknown	T?N?M?	Incomplete Medical Records	1	0.867439	Cancer	Binjiang Township	36.48	20	No	No	No	No	No	4911114	1045371	931227	82.5775	0.99
TSH-PL180516038	62	F	2013	Leave-In	Pre-Diagnosis	Liver	1	Late (III/IV)	Unknown	T?N?M?	Patient died from cancer within a short period	1	0.925284	Cancer	Jiangyan District	36.576	20	No	No	No	No	Yes	4400750	1169968	1076429	97.0455	0.99
TSH-PL180516039	59	F	2013	Leave-In	Pre-Diagnosis	Colon	1	Early (I/II)	IIC	T4bN0M0	N/A	1	0.965957	Cancer	Xinjie Township	15.84	9.9	No	No	No	No	No	2024458	314142	287360	30.8029	0.983
TSH-PL180516040	44	M	2013	Leave-In	Pre-Diagnosis	Liver	1	Late (III/IV)	Unknown	T3N?M?	Incomplete Medical Records	1	0.874066	Cancer	Hailing District	17.28	10.8	No	No	No	No	No	1853341	284130	259250	28.0938	0.982
TSH-PL180516042	60	F	2013	Leave-In	Pre-Diagnosis	Stomach	2	Late (III/IV)	IVA	T3N3M0	N/A	1	0.987385	Cancer	Fenjie Township	20.448	12.78	No	No	No	No	No	2833177	505062	443500	43.7593	0.984
TSH-PL180516043	79	M	2009	Leave-Out	Pre-Diagnosis	Stomach	3	Early (I/II)	0	TisN0M0	N/A	1	0.858756	Cancer	Xu Township	14.304	8.94	No	No	No	Yes	No	2058202	350541	322605	32.4487	0.98
TSH-PL180516044	66	F	2013	Leave-Out	Pre-Diagnosis	Colon	1	Unknown	Unknown	T?N?M?	Incomplete Medical Records	1	0.997915	Cancer	Gensi Township	10.752	6.72	No	No	No	No	No	1353807	210447	191536	21.5064	0.981
TSH-PL180516045	70	M	2009	Leave-In	Pre-Diagnosis	Esophagus	4	Late (III/IV)	IIIA	T4bN0M0	N/A	1	0.961762	Cancer	Gensi Township	14.112	8.82	No	No	No	No	No	2560548	337832	314039	35.3767	0.976
TSH-PL180516049	83	F	2013	Leave-Out	Pre-Diagnosis	Esophagus	1	Late (III/IV)	Unknown	T?N2M?	Incomplete Medical Records	1	0.967382	Cancer	Huangqiao Township	15.84	9.9	No	No	No	Yes	No	3567516	602787	559287	56.2041	0.984
TSH-PL180516051	57	M	2013	Leave-Out	Pre-Diagnosis	Liver	2	Late (III/IV)	Unknown	T?N?M?	Patient died from cancer within a short period	1	0.871414	Cancer	Gensi Township	14.016	8.76	No	No	No	No	No	1955095	281186	265022	31.0004	0.976
TSH-PL180516053	66	M	2013	Leave-In	Pre-Diagnosis	Colon	1	Late (III/IV)	IIIA	T2N1M0	N/A	1	0.990238	Cancer	Gensi Township	16.8	10.5	No	No	No	No	No	2718341	473402	440032	45.6134	0.984
TSH-PL180516054	66	M	2013	Leave-Out	Pre-Diagnosis	Liver	2	Late (III/IV)	Unknown	T?N?M?	Patient died from cancer within a short period	1	0.991183	Cancer	Gensi Township	12.48	7.8	No	Yes	No	No	No	2126503	328616	311751	35.7677	0.971
TSH-PL180516055	65	M	2012	Leave-In	Pre-Diagnosis	Lung	4	Unknown	Unknown	T?N?M?	Incomplete Medical Records	1	0.990946	Cancer	Hailing District	20.64	12.9	Yes	No	No	Yes	Yes	2795924	519028	483259	50.8052	0.986
TSH-PL180516056	74	M	2012	Leave-Out	Pre-Diagnosis	Lung	3	Late (III/IV)	IV	T?N2M1	Incomplete Medical Records	1	0.966422	Cancer	Hailing District	18.432	11.52	Yes	No	No	No	No	2812686	436111	406869	44.1385	0.984
TSH-PL180516057	72	M	2012	Leave-In	Pre-Diagnosis	Colon	1	Late (III/IV)	IV	T?N?M1	Incomplete Medical Records	1	0.950709	Cancer	Hailing District	18.24	11.4	No	No	No	No	Yes	2188438	637716	609214	64.1143	0.987
TSH-PL180516059	50	F	2013	Leave-In	Pre-Diagnosis	Esophagus	4	Early (I/II)	Unknown	T?N?M?	Incomplete Medical Records	1	0.934448	Cancer	Hailing District	18.528	11.58	No	No	No	No	No	2617731	474155	439797	47.2392	0.986
TSH-PL180516062	59	M	2013	Leave-Out	Pre-Diagnosis	Lung	3	Late (III/IV)	IVA	T?N?M1b	Incomplete Medical Records	1	0.799868	Cancer	Taixing Economic Development Zone	18.624	11.64	No	No	No	Yes	No	2460153	351366	330520	37.158	0.982
TSH-PL180516063	63	M	2014	Leave-Out	Pre-Diagnosis	Liver	4	Late (III/IV)	IVB	T?N?M1	Incomplete Medical Records	1	0.995373	Cancer	Gensi Township	17.664	11.04	Unknown	No	No	No	No	2541771	285449	265313	30.6543	0.984
TSH-PL180123002	60	F	2012	Leave-Out	Pre-Diagnosis	Lung	1	Late (III/IV)	Unknown	T?N?M?	Incomplete Medical Records	1	0.891208	Cancer	Gensi Township	19.296	8.04	No	Yes	No	Yes	No	6805366	1555150	1511024	144.942	0.99
TSH-PL180123004	58	M	2012	Leave-Out	Pre-Diagnosis	Liver	1	Unknown	Unknown	T?N?M?	Incomplete Medical Records	1	0.935425	Cancer	Yaowang Township	19.392	8.484	Yes	No	No	Yes	No	7665660	1947707	1892429	185.824	0.991
TSH-PL180123005	64	F	2013	Leave-Out	Pre-Diagnosis	Liver	1	Late (III/IV)	Unknown	T?N?M?	Incomplete Medical Records	1	0.649601	Cancer	Dasheng Township	60	20	No	Yes	No	Yes	No	7576012	2827866	2639763	236.984	0.994
TSH-PL180123012	49	F	2013	Leave-Out	Pre-Diagnosis	Lung	2	Late (III/IV)	III	T4N?M0	Incomplete Medical Records	1	0.863506	Cancer	Taixing Economic Development Zone	18.432	7.68	No	No	No	No	No	6886301	2397584	2372057	249.638	0.988
TSH-PL180123024	55	F	2013	Leave-Out	Pre-Diagnosis	Esophagus	3	Late (III/IV)	Unknown	T?N?M?	Patient died from cancer within a short period	1	0.929765	Cancer	Yaowang Township	10.944	4.788	No	No	No	No	No	5374933	1177524	1139909	115.166	0.991
TSH-PL180123032	60	M	2012	Leave-In	Pre-Diagnosis	Esophagus	4	Late (III/IV)	III	T?N2M0	Incomplete Medical Records	1	0.943753	Cancer	Gensi Township	31.488	15.744	Yes	No	No	Yes	No	6987198	1564425	1488048	136.807	0.994
TSH-PL180513001	51	F	2007	Leave-Out	Pre-Diagnosis	Colon	4	Late (III/IV)	III	T?N1M0	Incomplete Medical Records	1	0.855501	Cancer	Hengduo Township	22.08	13.8	No	No	No	No	No	2724031	888609	827122	77.8468	0.992
TSH-PL180513002	68	M	2009	Leave-Out	Pre-Diagnosis	Colon	3	Unknown	Unknown	T?N?M?	Incomplete Medical Records	1	0.694146	Cancer	Xuanbao Township	19.392	12.12	Yes	No	No	Yes	No	3720392	2277420	2225809	234	0.978
TSH-PL180513003	54	F	2009	Leave-Out	Pre-Diagnosis	Stomach	1	Late (III/IV)	Unknown	T?N2M1	Incomplete Medical Records	1	0.93422	Cancer	Hailing District	26.208	16.38	No	No	No	No	Yes	3102418	1234884	1154440	106.952	0.993
TSH-PL180513009	44	M	2009	Leave-In	Pre-Diagnosis	Liver	3	Late (III/IV)	Unknown	T?N?M?	Patient died from cancer within a short period	1	0.995836	Cancer	Yaowang Township	20.544	12.84	No	No	No	No	Yes	2650103	434740	414112	46.2437	0.988
TSH-PL180513010	58	F	2009	Leave-Out	Pre-Diagnosis	Lung	4	Late (III/IV)	IVA	T2N1M1	N/A	1	0.867644	Cancer	Taixing City	15.744	9.84	No	No	Yes	No	No	2603876	498706	476599	53.6952	0.982
TSH-PL180513018	62	M	2009	Leave-Out	Pre-Diagnosis	Stomach	4	Unknown	Unknown	T?N?M?	Incomplete Medical Records	1	0.934572	Cancer	Gensi Township	29.28	18.3	No	No	No	No	No	3750402	862587	797133	76.1932	0.981
TSH-PL180513019	77	M	2011	Leave-Out	Pre-Diagnosis	Lung	3	Late (III/IV)	III	T?N2M0	Incomplete Medical Records	1	0.996004	Cancer	Hailing District	49.92	20	No	No	No	No	No	2546758	537533	514163	60.0939	0.972
TSH-PL180513022	58	F	2011	Leave-In	Pre-Diagnosis	Lung	4	Late (III/IV)	IV	T2N3M1	N/A	1	0.874857	Cancer	Taixing City	23.712	14.82	No	No	No	No	No	3436725	744518	690860	69.7486	0.991
TSH-PL180513028	78	F	2012	Leave-Out	Pre-Diagnosis	Esophagus	3	Late (III/IV)	IV	T?N3M?	Incomplete Medical Records	1	0.739861	Cancer	Hailing District	26.208	16.38	No	No	No	No	No	3804561	804674	774728	82.832	0.989
TSH-PL180513031	66	F	2012	Leave-Out	Pre-Diagnosis	Lung	3	Early (I/II)	IIB	T2bN1M0	N/A	1	0.677758	Cancer	Hailing District	23.616	14.76	No	No	No	No	No	3584722	820950	781723	80.5734	0.99
TSH-PL180513032	57	M	2012	Leave-Out	Pre-Diagnosis	Esophagus	3	Late (III/IV)	III	T?N2M0	Incomplete Medical Records	1	0.331923	Healthy	Hailing District	38.88	20	No	No	No	No	No	4688665	1302552	1238102	118.569	0.993
TSH-PL180513033	68	M	2012	Leave-Out	Pre-Diagnosis	Liver	2	Late (III/IV)	IV	T?N?M1	Incomplete Medical Records	1	0.861025	Cancer	Hailing District	83.52	20	No	No	No	No	No	5096099	1357815	1283390	117.991	0.991
TSH-PL180513035	63	F	2012	Leave-Out	Pre-Diagnosis	Lung	3	Late (III/IV)	IIIC	T4N3M0	N/A	1	0.838284	Cancer	Xinghua City	24.096	15.06	No	No	No	No	No	3444284	660059	621774	64.6738	0.992
TSH-PL180513044	63	F	2012	Leave-Out	Pre-Diagnosis	Lung	3	Late (III/IV)	III	T4N?M0	Incomplete Medical Records	1	0.759526	Cancer	Gaogang District	22.944	14.34	No	No	No	No	No	3200403	586831	553564	57.6629	0.989
TSH-PL180513058	57	M	2012	Leave-In	Pre-Diagnosis	Esophagus	1	Unknown	Unknown	T?N?M?	Incomplete Medical Records	1	0.969777	Cancer	Hailing District	16.224	10.14	No	No	No	No	No	3512596	760415	722663	73.7712	0.99
TSH-PL180513064	46	F	2012	Leave-Out	Pre-Diagnosis	Colon	4	Early (I/II)	Unknown	T?N?M?	Incomplete Medical Records	1	0.987952	Cancer	Hailing District	18.912	11.82	Yes	No	No	No	No	2405495	858952	830979	87.123	0.989
TSH-PL180513083	68	M	2012	Leave-In	Pre-Diagnosis	Esophagus	2	Late (III/IV)	Unknown	T?N?M?	Patient died from cancer within a short period	1	0.936825	Cancer	Gensi Township	20.448	12.78	Yes	No	No	No	No	3010485	1029815	947149	98.7333	0.976
TSH-PL180513086	48	F	2012	Leave-In	Pre-Diagnosis	Lung	4	Early (I/II)	Unknown	T?N?M0	Incomplete Medical Records	1	0.993039	Cancer	Gensi Township	15.456	9.66	Yes	No	No	No	No	2341863	389259	367525	45.8775	0.971
TSH-PL180513090	56	F	2012	Leave-Out	Pre-Diagnosis	Liver	4	Unknown	Unknown	T?N?M?	Incomplete Medical Records	1	0.977613	Cancer	Gensi Township	23.328	14.58	No	No	No	Yes	No	3544369	909519	899637	114.97	0.959
TSH-PL180513096	68	M	2012	Leave-Out	Pre-Diagnosis	Esophagus	3	Late (III/IV)	IV	T?N?M1	Incomplete Medical Records	1	0.991525	Cancer	Gensi Township	23.232	14.52	No	No	No	No	No	2842189	530377	511358	56.0946	0.981
TSH-PL180513103	62	F	2012	Leave-In	Pre-Diagnosis	Stomach	4	Unknown	Unknown	T?N?M?	Incomplete Medical Records	1	0.883275	Cancer	Yaowang Township	28.032	17.52	Yes	No	No	Yes	No	2727863	512449	480021	52.9415	0.989
TSH-PL180513105	49	M	2012	Leave-In	Pre-Diagnosis	Stomach	4	Early (I/II)	Unknown	T?N?M0	Incomplete Medical Records	1	0.978109	Cancer	Yaowang Township	24.576	15.36	Yes	No	No	No	No	2145342	552904	526170	61.2895	0.979
TSH-PL180513112	54	F	2013	Leave-In	Pre-Diagnosis	Lung	4	Late (III/IV)	IV	T?N?M1	Incomplete Medical Records	1	0.570386	Healthy	Dasheng Township	15.648	9.78	No	No	No	No	No	2977730	604187	590488	73.2525	0.975
TSH-PL180513116	46	M	2013	Leave-Out	Pre-Diagnosis	Colon	4	Unknown	Unknown	T?N?M?	Incomplete Medical Records	1	0.357069	Healthy	Dasheng Township	16.8	10.5	No	No	No	No	No	2363001	833511	823938	118.552	0.965
TSH-PL180513125	51	M	2013	Leave-Out	Pre-Diagnosis	Stomach	1	Early (I/II)	Unknown	T?N?M0	Incomplete Medical Records	1	0.285315	Healthy	Dasheng Township	22.944	14.34	No	No	No	Yes	No	1952742	675163	664798	82.3075	0.984
TSH-PL180516005	67	F	2011	Leave-In	Pre-Diagnosis	Esophagus	1	Late (III/IV)	Unknown	T?N?M?	Incomplete Medical Records	1	0.960328	Cancer	Hailing District	36.96	20	No	Yes	Yes	No	No	3878675	750638	686575	65.6193	0.989
TSH-PL180516010	70	M	2012	Leave-In	Pre-Diagnosis	Stomach	2	Early (I/II)	IIA	T3N0M0	N/A	1	0.975739	Cancer	Hailing District	22.464	14.04	No	No	No	No	No	2246924	234668	224166	29.853	0.945
TSH-PL180516015	79	F	2012	Leave-Out	Pre-Diagnosis	Colon	2	Late (III/IV)	IIIC	T4bN2M0	N/A	1	0.986462	Cancer	Hailing District	25.44	15.9	No	No	No	No	No	3699836	638849	591309	57.8015	0.986
TSH-PL180516017	77	M	2012	Leave-Out	Pre-Diagnosis	Colon	2	Early (I/II)	IIA	T3N0M0	N/A	1	0.840386	Cancer	Hailing District	19.008	11.88	No	No	No	Yes	No	2992156	352187	320213	32.9268	0.982
TSH-PL180516025	63	M	2012	Leave-In	Pre-Diagnosis	Liver	4	Late (III/IV)	IV	T?N?M?	Incomplete Medical Records	1	0.928193	Cancer	Hailing District	22.08	13.8	No	No	No	No	No	3813703	620894	562784	54.6127	0.987
TSH-PL180516026	60	M	2012	Leave-Out	Pre-Diagnosis	Colon	4	Early (I/II)	IIA	T3N0M0	N/A	1	0.983272	Cancer	Hailing District	16.608	10.38	No	No	No	No	No	2274765	304613	290440	33.6469	0.968
TSH-PL180516029	67	F	2012	Leave-In	Pre-Diagnosis	Lung	3	Late (III/IV)	IV	T?N?M1c	Incomplete Medical Records	1	0.952446	Cancer	Hailing District	25.056	15.66	No	Yes	Yes	Yes	No	4024381	574624	521194	50.5474	0.988
TSH-PL180516033	60	M	2013	Leave-Out	Pre-Diagnosis	Colon	2	Early (I/II)	IIB	T4aN0M0	N/A	1	0.896076	Cancer	Hengduo Township	43.488	20	Yes	No	No	No	No	4544229	798040	691137	63.6347	0.988
TSH-PL180516034	81	M	2013	Leave-In	Pre-Diagnosis	Lung	1	Late (III/IV)	Unknown	T?N?M?	Patient died from cancer within a short period	1	0.976846	Cancer	Guan Township	18.816	11.76	No	No	No	No	No	2843942	462844	434044	42.6663	0.976
TSH-PL180516046	50	F	2009	Leave-Out	Pre-Diagnosis	Lung	4	Unknown	Unknown	T?N?M?	Incomplete Medical Records	1	0.788636	Cancer	Taixing City	13.632	8.52	No	No	No	No	No	2562560	416760	384970	41.5017	0.981
TSH-PL180516047	67	F	2013	Leave-Out	Pre-Diagnosis	Esophagus	3	Late (III/IV)	IV	T?N3M?	Incomplete Medical Records	1	0.91495	Cancer	Taixing City	12.288	7.68	No	No	No	Yes	No	1982505	386119	369976	42.5113	0.974
TSH-PL180516048	65	M	2013	Leave-Out	Pre-Diagnosis	Lung	1	Early (I/II)	IB	T2N0M0	N/A	1	0.984813	Cancer	Gensi Township	11.232	7.02	No	No	No	No	Yes	2244338	292767	274892	31.1704	0.976
TSH-PL180516050	68	F	2009	Leave-In	Pre-Diagnosis	Esophagus	4	Early (I/II)	0	TisN0M0	N/A	1	0.89358	Cancer	Gensi Township	16.128	10.08	No	No	No	No	No	2768931	440617	405320	45.1107	0.976
TSH-PL180516052	59	M	2009	Leave-In	Pre-Diagnosis	Stomach	4	Late (III/IV)	Unknown	T?N?M?	Patient died from cancer within a short period	1	0.975833	Cancer	Huangqiao Township	11.904	7.44	Yes	No	Yes	Yes	No	2589331	297154	270210	30.107	0.978
TSH-PL180516058	63	F	2012	Leave-Out	Pre-Diagnosis	Lung	4	Early (I/II)	Unknown	T?N?M?	Incomplete Medical Records	1	0.861041	Cancer	Hailing District	17.76	11.1	No	No	Yes	Yes	No	2947714	572892	523664	53.517	0.985
TSH-PL180516060	59	M	2012	Leave-In	Pre-Diagnosis	Lung	3	Late (III/IV)	III	T?N2M0	Incomplete Medical Records	1	0.94133	Cancer	Taixing City	18.144	11.34	Yes	No	No	No	No	3149583	596214	548191	53.2121	0.987
TSH-PL180516061	64	M	2013	Leave-In	Pre-Diagnosis	Esophagus	4	Early (I/II)	0	TisN0M0	N/A	1	0.935571	Cancer	Dasheng Township	22.08	13.8	No	No	No	No	No	3237171	548140	481061	50.0584	0.986
