# Supplementary material for: Non-invasive early detection of cancer four years before conventional diagnosis using a blood test
Source: Nat Commun. 2020 Jul 21;11:3475. doi: 10.1038/s41467-020-17316-z (PMC7374162; doi:10.1038/s41467-020-17316-z)
Supplement: Supplementary file 6 — Supplementary Data 3 [file 41467_2020_17316_MOESM6_ESM.xlsx]

## Sheet: Sheet1
Score_i	=	1 - 1 / (1 + exp(-(Intercept + dot_product(Coefs_i, AMF_matrix(current_sample)))))
Score	=	mean(Score_i)
Score >= 0.531:	Sample called as Cancer
Score < 0.531:	Sample called as Healthy
Haplotype	Coefs_0	Coefs_1	Coefs_2	Coefs_3	Coefs_4	Coefs_5	Coefs_6	Coefs_7	Coefs_8	Coefs_9	Coefs_10	Coefs_11	Coefs_12	Coefs_13	Coefs_14	Coefs_15	Coefs_16	Coefs_17	Coefs_18	Coefs_19	Coefs_20	Coefs_21	Coefs_22	Coefs_23	Coefs_24	Coefs_25	Coefs_26	Coefs_27	Coefs_28	Coefs_29	Coefs_30	Coefs_31	Coefs_32	Coefs_33	Coefs_34	Coefs_35	Coefs_36	Coefs_37	Coefs_38	Coefs_39	Coefs_40	Coefs_41	Coefs_42	Coefs_43	Coefs_44	Coefs_45	Coefs_46	Coefs_47	Coefs_48
Intercept	0	0	0	0	0	0	0	0	0	0	0	0	0	0	0	0	0	0	0	0	0	0	0	0	0	0	0	0	0	0	0	0	0	0	0	0	0	0	0	0	0	0	0	0	0	0	0	0	0
chr10:102899506:102900320	0	0	0	0	0	0	0	0	0	0	0	0	0	0	0	0	0	0	0	0	0	0	0	0	0	0	0	0	0	0	0	0	0	0	0	0	0	0	0	0	0	0	0	0	0	0	0	0	0
chr10:103043956:103044550	0	0	0	0	0	0	0	0	0	0	0	0	0	0	0	0	0	0	0	0	0	0	0	0	0	0	0	0	0	0	0	0	0	0	0	0	0	0	0	0	0	0	0	0	0	0	0	0	0
chr10:108923651:108924019	0	0	0	0	0	0	0	0	0	0	0	0	0	0	0	0	0	0	0	0	0	0	0	0	0	0	0	0	0	0	0	0	0	0	0	0	0	0	0	0	0	0	0	0	0	0	0	0	0
chr10:108924063:108924431	0	0	0	0	0	0	0	0	0	0	0	0	0	0	0	0	0	0	0	0	0	0	0	0	0	0	0	0	0	0	0	0	0	0	0	0	0	0	0	0	0	0	0	0	0	0	0	0	0
chr10:110672149:110672517	0	0	0	0	0	0	0	0	0	0	0	0	0	0	0	0	0	0	0	0	0	0	0	0	0	0	0	0	0	0	0	0	0	0	0	0	0	0	0	0	0	0	0	0	0	0	0	0	0
chr10:119291976:119292630	0	0	0	0	0	0	0	0	0	0	0	0	0	0	0	0	0	0	0	0	0	0	0	0	0	0	0	0	0	0	0	0	0	0	0	0	0	0	0	0	0	0	0	0	0	0	0	0	0
chr10:119295702:119296669	0	0	0	0	0	0	0	0	0	0	0	0	0	0	0	0	0	0	0	0	0	0	0	0	0	0	0	0	0	0	0	0	0	0	0	0	0	0	0	0	0	0	0	0	0	0	0	0	0
chr10:123922958:123923902	0	0	0	0	0	0	0	0	0	0	0	0	0	0	0	-0.179978	0	0	0	0	0	0	0	0	0	0	0	0	0	0	0	0	0	0	0	0	0	0	0	0	0	0	0	0	0	0	0	0	0
chr10:123923915:123924283	0	0	0	0	0	0	0	0	0	0	0	0	0	0	0	0	0	0	0	0	0	0	0	0	0	0	0	0	0	0	0	0	0	0	0	0	0	0	0	0	0	0	0	0	0	0	0	0	0
chr10:124905363:124906258	0	0	0	0	0	0	0	0	0	0	0	0	0	0	0	0	0	0	0	0	0	0	0	-0.85362	0	0	0	0	0	0	0	0	0	0	0	0	0	0	0	0	0	0	0	0	0	0	0	0	0
chr10:124910620:124911127	0	0	0	0	0	0	0	0	0	0	0	0	0	0	0	0	0	0	0	0	0	0	0	0	0	0	0	0	0	0	0	0	0	0	0	0	0	0	0	0	0	0	0	0	0	0	0	0	0
chr10:126135876:126136337	-1.73596	0	0	-0.516148	0	0	-6.96679	-8.75568	-1.14172	0	-12.7037	-8.04014	-1.77882	0	-0.426757	0	0	-5.44438	-1.7724	-2.83817	-7.07576	0	0	-2.30228	0	-2.98145	-7.22444	0	0	0	0	-5.57721	0	0	0	-2.9123	-6.39672	-4.1967	-5.41276	0	0	-0.452516	-2.12952	-0.253127	-2.20892	-0.661509	-3.28191	0	0
chr10:129534553:129535075	0	0	0	0	0	0	0	0	0	0	0	0	0	0	0	0	0	0	0	0	0	0	0	0	0	0	0	0	0	0	0	0	0	0	0	0	0	0	0	0	0	0	0	0	0	0	0	0	0
chr10:130084767:130085135	0	0	0	0	0	0	0	0	0	0	0	0	0	0	0	0	0	0	0	0	0	0	0	0	0	0	0	0	0	0	0	0	0	0	0	0	0	0	0	0	0	0	0	0	0	0	0	0	0
chr10:130732126:130732660	0	0	0	0	0	0	0	0	0	0	0	0	0	0	0	0	0	0	0	0	0	0	0	0	0	0	0	0	0	0	0	0	0	0	0	0	0	0	0	0	0	0	0	0	0	0	0	0	0
chr10:131213234:131213923	0	0	0	0	0	0	0	0	0	0	0	0	0	0	0	0	0	0	0	0	0	0	0	0	0	0	0	0	0	0	0	0	0	0	0	0	0	0	0	0	0	0	0	0	0	0	0	0	0
chr10:131223287:131223778	0	0	0	3.88543	0	0	0	1.16666	0	0	0	0	0	0	0.543092	0	0	0	0	0	0	0	0	0	0	0	2.78426	0	0	0	0	0	0	0	0	0	0	2.61709	0	0	0	0	0	0.743947	5.15955	0	0	0	0
chr10:134977763:134978313	0	0	0	0	0	0	0	0	0	0	0	0	0	0	0	0	0	0	0	0	0	0	0	0	0	0	0	0	0	0	0	0	0	0	0	0	0	0	0	0	0	0	0	0	0	0	0	0	0
chr10:23480484:23480852	0	-6.42976	0	0	0	0	0	0	0	0	0	-0.640138	0	-2.31052	0	0	0	0	0	0	0	0	-0.909316	0	-2.29569	0	-9.7464	0	0	0	0	0	0	0	0	0	-8.2577	0	0	0	-2.85769	0	0	-2.05328	0	-1.85126	0	-7.768	-2.69254
chr10:28034145:28034513	0	0	0	0	4.95907	0	0	0.560788	0	0	0	0	0	0	0	0	0	0	0	0	0	0	0	0	0	0	0	0	0	0	0	0	0	0	0	0	0	0	0	0	0	0	0	0	0	-2.35515	0	0	0
chr10:28034625:28034993	0	0	0	0	0	0	0	0	0	0	0	0	0	0	0	0	0	0	0	0	0	0	0	0	0	0	0	0	0	0	0	0	0	0	0	0	0	0	0	0	0	0	0	0	0	0	0	0	0
chr10:3514751:3515120	0	0	2.35357	0	0	0	0	0	0	0	0	0	0	0	0	0	0	0	0	0	0	0	0	0	0	0	0.907036	0	0	0	0	0	0	0	0	0	0.845771	0	-1.1756	0	0	0	0	0	10.5637	0	0	0	0
chr10:555111:555479	0	7.16743	5.1977	0	3.64175	0.953332	0	0	2.35009	0	0	0	0	0	0	7.08311	0	0	0	1.38613	6.45985	0	0	5.06716	7.34982	0	3.21224	0	0	0.952101	0	0	2.15503	0	0	0	0	3.00166	0	0	0	0	0	0	0	1.24301	0	12.8392	0.602341
chr10:72320180:72320847	0	0	1.03218	0	0	0	0	0	0	0	0	0	0	0.672186	0	0	0	0	0	0	0	0	0	0	0	0	0	0	0	0	0	0	0	0	0	0	0	0	0	0	0	0	0	0	4.47402	0	0	0	0
chr10:74078069:74078440	0	-0.669153	0	0	0	0	0	0	0	0	-1.99541	0	0	0	0	0	0	0	0	0	0	0	-0.679172	0	0	0	0	0	0	0	-1.16293	0	0	0	-3.12043	0	0	0	0	0	-3.08121	0	0	0	0	0	0	0	0
chr10:74210172:74210543	0	0	0	0	0	0	0	0	0	0	0	0	0	0	0	0	0	0	0	0	0	0	0	0	0	0	0	0	0	0	0	0	0	0	0	0	0	0	0	0	0	0	0	0	0	0	0	0	0
chr10:7449578:7450246	0	0	0	0	0	0	0	0	0	0	0	0	0	0	0	0	0	0	0	0	0	0	0	0	-3.25672	0	0	0	0	0	0	0	0	0	0	0	0	0	0	0	0	0	0	0	0	0	0	0	0
chr10:7454875:7455481	0	0	0	0	0	0	0	0	1.84967	0	0	5.29636	0	0	0	0	0	0	1.6407	11.9241	0	0	0	0	3.8865	0	0	0	5.43466	0	0	0	0	0	0	0	0	0	0	0	0	0	0	0	0	0	0	0	0
chr10:77156008:77156598	0	0	0	0	0	0	0	0	0	0	0	0	0	0	0	0	0	0	0	0	0	0	0	0	0	0	0	0	0	0	0	0	0	0	0	0	0	0	0	0	0	0	0	0	0	0	0	0	0
chr10:8093995:8094625	0	0	0	0	0	0	0	0	0	0	0	8.54528	0	0	0	0	0	0	0	0	0	0	0	0	0	0	0	0	0	0	0	0	0	0	0	0	0	0	0	0	0	0	0	0	0	3.82527	0	0	0
chr10:94451740:94452325	0	-2.33912	0	-3.02004	0	0	0	-6.12971	0	0	0	0	0	0	0	0	0	-2.12908	0	-1.67456	0	0	0	-10.0197	0	0	0	0	0	0	0	0	0	0	0	0	-1.98083	-7.0035	0	0	0	0	0	0	0	0	0	0	0
chr10:94822094:94822462	0	0	0	0	0	0	0	0	0	0	0	0	0	0	0	0	0	0	0	0	0	0	0	0	0	0	0	0	0	0	0	0	0	0	0	0	0	0	0	0	0	0	0	0	0	0	0	0	0
chr10:94822526:94822894	0	0	0	0	0	0	0	0	0	0	0	0	0	0	0	0	0	0	0	0	0	0	0	0	0	0	0	0	0	0	0	-2.31748	0	0	0	0	0	0	0	0	0	0	0	0	0	0	0	0	0
chr10:94828246:94828614	0	0	0	0	0	0	0	0	0	0	0	0	0	0	0	0	0	0	0	0	0.593745	0	0	0	0	0	0	0	0	0	0	0	0	0	0	0	0	0	0	0	0	0	0	0	0	0	0	0.194663	0
chr10:99080648:99081304	0	0	0	0	0	0	0	0	0	0	0	0	0	0	0	0	0	0	0	0	0	0	0	0	0	0	0	0	0	0	0	0	0	0	0	0	0	0	0	0	0	0	0	0	0	0	0	0	0
chr11:125036272:125036742	0	0	0	0	-0.358851	0	0	0	-0.0002467	0	-4.60877	-16.1002	0	0	0	0	0	0	0	-0.0758804	0	-6.92985	0	0	0	0	0	0	0	0	0	0	0	0	0	0	0	0	-0.695544	0	0	0	0	0	0	0	-3.52626	-7.84091	0
chr11:1331666:1332094	0	0	0	0	0	0	0	0	0	0	0	0	0	0	0	0	0	0	0	0	0	0	0	0	0	0	-0.365719	0	0	0	0	0	0	0	0	0	0	0	0	0	0	-0.734631	0	0	0	0	0	0	0
chr11:1683139:1683508	14.735	8.74147	10.9594	7.70405	15.2878	0	14.6384	3.23612	10.1938	13.9766	8.52414	3.72561	8.42871	7.388	1.79317	15.5275	10.2704	12.9881	16.5742	21.1325	14.2402	5.44877	7.03446	13.9498	16.7057	7.52948	7.95178	2.80576	14.9254	4.09384	4.4574	18.366	0.888842	3.3878	5.77857	0.492435	0.452031	5.79225	8.73771	4.59032	9.64033	0	6.18522	6.50331	9.02514	8.54966	0.102166	7.12244	2.09157
chr11:2114133:2114733	0	0	0	0	0	0	0	0	0	0	0	0	0	0	0	0	0	0	0	0	0	0	0	0	0	0	0	0	0	0	0	0	0	0	0	0	0	0	0	0	0	0	0	0	0	0	0	0	0
chr11:280678:281046	2.49581	13.1873	4.92325	8.61234	2.63806	10.1024	7.46335	2.29621	6.5364	2.89182	9.11737	2.03284	7.05079	1.73831	6.34096	7.19235	0	7.66831	0	13.4409	2.42473	0	0	12.4657	8.24639	0	2.73886	0	10.2642	3.20013	1.23933	0.747853	1.22261	0	3.30406	0	2.34867	0.337248	0	5.30152	0	0	1.82062	5.8907	10.6378	0	1.78408	0	5.89938
chr11:281269:281637	0	0	0	0	5.50837	0	0	0	0	0	0	0	0	0	0	0	0	0	0	0	0	0	0	0	0	0	0	0	0	0	0	1.71728	0	0	0	3.91929	0	0	0	0	0	0	0	1.14339	0	0	0	0	0
chr11:31820025:31820804	0	0	0	0	0	0	0	0	0	0	0	0	0	0	0	0	0	0	0	0	0	0	0	0	0	0	0	0	0	0	0	0	0	0	0	0	0	0	0	0	0	0	0	0	0	0	0	0	0
chr11:31837170:31838004	0	0	0	0	0	0	0	0	0	0	0	0	0	0	0	0	0	0	0	0	0	0	0	0	0	0	0	0	0	0	0	0	0	0	0	0	0	0	0	0	0	0	0	0	0	0	0	0	0
chr11:58672683:58673051	0	0	0	0	0	0	0	0	0	0	0	0	0	0	0	0	0	0	0	0	0	0	0	0	0	0	-0.481502	0	0	0	0	0	0	0	0	0	0	0	0	0	0	0	0	0	-0.960317	0	-2.01009	-1.76417	0
chr11:61536757:61537315	0	1.83344	0	0	-0.252963	0	0	0	0	0	0	0	0	0	0	0	0	0	0	0	0	0	0	0	4.85968	0	0	0	0	0	0	0	0	0	0	0	0	-0.0247899	0	0	0	0	0	0	0	0	0	0	0
chr11:62211645:62212013	0	0	0	0	0	0	0	0	0	0	0	0	0	0	0	0	0	0	0	0	0	0	0	0	0	0	0	0	0	0	0	0	0	0	0	0	0	0	0	0	0	0	0	0	0	0	0	0	0
chr11:62212016:62212384	-1.5801	0	0	-5.86838	-0.334671	0	0	0	0	-3.83976	0	0	0	0	0	-5.47054	-0.292068	0	0	-3.16638	0	0	0	0	0	0	-0.0003027	0	-0.470874	0	0	-0.180514	0	0	0	0	-1.75187	-6.91451	0	0	0	0	0	0	0	0	-1.78142	0	0
chr11:636721:637403	0	0	0	0	0	0	0	0	0	0	0	0	0	0	0	0	0	0	0	0	0	0	0	0	0	0	0	0	0	0	0	0	0	0	0	0	0	0	0	0	0	0	0	0	0	0	0	0	0
chr11:63686917:63687499	0	0	0	0	0	0	-0.0319414	0	-3.35372	-3.14896	0	0	0	0	0	0	0	0	0	0	0	0	0	0	0	0	-0.206419	0	0	0	-0.320252	1.37388	0	0	-1.91684	0	0	6.86384	-0.189902	0	0	0	0	0	0	0	-4.2966	-1.67665	0
chr11:76032870:76033494	0	0	0	0	-10.9237	0	0	-3.30606	0	0	-10.071	0	0	0	0	-9.81087	0	0	0	0	0	0	0	0	-8.33002	0	-4.05947	0	-0.829634	0	0	0	0	0	0	0	0	0	0	-0.0268046	-5.01022	0	-1.04533	0	0	0	0	0	0
chr11:76750505:76751072	0	0	0	0	0	0	0	0	0	0	0	0	0	0	0	0	0	0	0	0	0	0	0	0	0	0	0	0	0	0	0	0	0	0	0	0	0	0	0	0	0	0	0	0	0	0	0	0	0
chr11:94600412:94601037	0	0	0	0	0	0	0	-0.191502	0	0	0	0	0	0	0	0	0	-1.51804	0	0.548999	0	0	0	0	-2.96777	0	0	0	0	0	0	0	0	0	0	0	0	0	-2.46399	0	0	0	0	0	0	0	0	-1.11292	0
chr12:104193620:104193988	0	-5.6923	3.19758	0	0	0	0	0	0	0	1.48871	0	0	0	0	0	0	0	0	-5.12436	-0.184269	-2.64511	0	0	0	0	0	0	-0.157692	-2.02606	0	0	0	0	0	-2.82628	0	0	0	0	0	0	1.92417	0	0	1.56057	0	-6.88871	0
chr12:108168928:108169745	0	0	0	0	0	0	0	0	0	0	0	0	0	0	0	0	0	0	0	0	0	0	0	0	0	0	0	0	0	0	0	0	0	0	0	0	0	0	0	0	0	0	0	0	0	0	0	0	0
chr12:113901270:113901980	0	0	0	0	0	0	0	0	0	0	0	0	0	0	0	0	0	0	0	0	0	0	0	0	0	0	0	0	0	0	0	0	0	0	0	0	0	0	0	0	0	0	0	0	0	0	0	0	0
chr12:113902079:113902447	0	0	0	0	0	0	0	0	0	0	0	0	0	0	0	0	0	0	0	0	0	0	0	0	0	0	0	0	0	0	0	0	0	0	0	0	0	0	0	0	0	0	0	0	0	0	0	0	0
chr12:113917282:113917806	0	0	0	0	0	0	0	0	0	0	0	0	0	0	0	0	0	0	0	0	0	0	0	0	0	0	0	0	0	0	0	0	0	0	0	0	0	0	0	0	0	0	0	0	0	0	0	0	0
chr12:114840670:114841038	0	0	0	0	0	0	0	0	0	0	0	0	0	0	0	0	0	0	0	0	0	0	0	0	0	0	0	0	0	0	0	0	0	0	0	0	0	0	0	0	0	0	0	0	0	0	0	0	0
chr12:114841068:114841436	0	0	0	0	0	0	0	0	0	0	0	0	0	0	0	0	0	0	0	0	0	0	0	0	0	0	0	0	0	0	0	0	0	0	0	0	0	0	0	0	0	0	0	0	0	0	0	0	0
chr12:114886255:114886705	0	0	-1.77227	-21.8458	0	-11.3529	-7.58658	-0.0143733	0	-5.68885	0	0	0	0	0	-7.17075	0	-6.32524	0	0	-2.42015	0	0	-3.23669	0	0	0	0	0	0	0	-4.15685	0	0	0	-1.21233	-2.48207	0	0	0	0	0	0	0	0	0	0	-12.3898	0
chr12:122473006:122473627	0	0	0	0	0	0	0	0	0	0	0	0	0	0	0	0	0	0	0	0	-3.43377	0	0	0	0	0	0	0	0	0	0	0	0	0	0	0	0	0	0	0	0	0	0	0	0	0	0	0	0
chr12:124941559:124942190	0	0	0	0	0	0	0	0	0	0	0	0	0	0	0	0	0	0	0	0	0	0	0	0	0	0	0	0	0	0	0	0	0	0	0	0	0	0	0	0	0	0	0	0	0	0	0	0	0
chr12:132258280:132258807	0	0	0	0	3.04148	0	0	0	0	0	0	0	0	0	0	0.542392	0	0	0	0	0	0	0	0	0	0	0	0	0	0	0	0	0	0	0	0	0	8.36531	0	0	0	0	0	3.44853	0	0	0	0	0
chr12:133481104:133481472	0	0.977651	12.4105	8.54053	3.86619	11.8609	8.2926	8.55565	0.185058	0	2.50512	3.08516	0	6.49706	1.65988	9.62147	3.12861	3.38594	12.0848	7.99977	0	3.18216	5.16627	0	14.6153	2.52668	2.71558	0	6.3318	5.22504	4.14424	0.731848	0.199231	1.90059	1.46816	0	9.52731	8.60107	3.52772	3.72363	6.52505	1.29574	5.90645	5.93376	6.77243	4.86371	0	0	0
chr12:133481508:133481876	-0.883898	-0.722517	-11.9655	0	0	0	-11.0196	0	-13.3519	-1.90967	-4.56513	0	-1.8865	-1.75252	-3.58899	0	-2.52457	-6.71212	-2.93735	0	-1.68663	0	0	-7.68072	-8.15547	0	0	0	0	-4.28961	0	-0.353505	0	0	-5.48525	0	-0.484996	-3.71555	0	-4.15371	0	-0.981977	0	-5.74067	0	-2.51023	-0.936665	0	0
chr12:25055658:25056545	0	0	0	0	0	0	0	0	0	0	0	0	0	0	0	0	0	0	0	0	0	0	0	0	0	0	0	0	0	0	0	0	0	0	0	0	0	0	0	0	0	0	0	0	0	0	0	0	0
chr12:33592173:33592541	3.47179	3.80718	0	0	11.0151	0	0	-2.35552	5.47853	0	0	0	0	0.597025	0	2.47165	0	0	3.96808	0	0	0.519911	0	0	0	2.3181	0	0	3.06031	0	0	0	3.26303	0	0	5.75055	0	3.34847	0	0.270771	1.15107	1.9626	0	0	0	0.662321	0	0	0
chr12:33592746:33593114	0	0	0	0	0	0	0	0	0	0	0	0	0	0	0	0	0	0	0	0	0	0	0	0	0	0	0	0	0	0	0	0	0	0	0	0	0	0	0	0	0	0	0	0	0	0	0	0	0
chr12:54441129:54441703	0	0	0	0	0	0	0	0	0	-4.59783	0	0	-0.494025	0	0	0	-1.35839	-5.21378	0	-5.36551	0	0	0	-4.7684	0	-3.04955	0	0	0	-1.93443	-0.0790032	0	0	0	-2.7663	0	-3.32559	-0.319281	-7.46253	-0.575548	0	0	0	0	-15.3351	0	0	0	0
chr12:58013203:58013856	0	0	0	0	0	0	0	0	0	0	0	0	0	0	0	0	0	0	0	0	0	0	0	0	0	0	0	0	0	0	0	0	0	0	0	0	0	0	0	0	0	0	0	0	0	0	0	0	0
chr12:6184238:6184831	0	0	0	0	0.00395852	0	0	8.04559	14.5349	0	0	3.5212	0	0	2.29737	7.55839	0.386043	0	14.019	3.942	0	0	2.47697	5.50563	9.88108	0	3.12217	0.601114	1.22268	0	4.04427	0	0	0	0	0	12.768	8.09174	0	0	2.9458	0	0	0	0.386843	0	2.26578	0	0
chr12:63544139:63545073	0	0	0	0	0	0	0	0	0	0	0	0	0	0	0	0	0	0	5.64337	0	0	0	0	0	0	0	0	0	0	0	0	0	0	0	0	0	0	0	0	0	0	0	0	0	0	0	0	0	0
chr12:66275910:66276278	0	0	0	9.8916	0	1.52177	0	0	3.58703	1.99061	0	4.60076	0	0	0	0	0	0	-2.45411	0	0	0	0	0	0	0	1.95712	0	0	0	0	0	0	0	0	0	0	0	0	0	0	0	0	0	0	0	0	0	0
chr12:6664173:6664541	0	0	0	0	0.301447	5.72831	0	0	0	0	0	0	0	0	0	11.0452	0	0	0	0	0	0	0	0	0	0	0	0	0	0	0	0	0	0	0	0	0	0	0	0	0	0	0	0	0	0	0	12.3917	0
chr12:6664548:6664916	0.95303	0	0.146371	4.25625	1.49571	2.96574	0	0	1.54865	3.40491	4.6471	0	1.80914	0	0.345155	0	1.80225	4.92987	1.35289	0	5.87406	0.358647	0.661135	0	0	4.67857	0.00298167	0.0849133	7.63437	1.456	2.36882	5.36591	0	3.07859	2.33436	0.673641	2.30133	1.27875	1.40044	2.68818	0.0475881	4.47749	3.94853	3.69068	0	0	4.7933	0	1.00859
chr12:6665044:6665693	0	-3.82775	0	0	0	-0.669919	0	0	0	0	-3.94719	0	-1.32479	-1.44588	-3.01893	0	-1.09292	0	0	-3.06282	0	-4.94088	-1.79595	0	0	0	0	-2.62729	0	-0.18422	0	-0.652597	0	-4.73999	0	0	-4.2386	0	0	-5.69248	0	0	0	-0.208108	0	0	0	0	0
chr12:6756032:6756800	0	0	0	0	0	0	0	0	0	0	0	0	0	0	0	0	0	0	0	0	0	0	0	0	0	0	0	0	0	0	0	0	0	0	0	0	0	0	0	0	0	0	0	0	0	0	0	0	0
chr12:70051317:70051948	0	0	0	0	0	0	0	0	0	8.03461	0	0	0	0	0	0	0	0	0	0	0	0	0	0	0	0	0	0	0.972787	-0.002668	0	0	0	0	0	0	0	0	2.06138	0	0	0	0	0	-0.0003545	0	2.1959	0	0
chr12:7072322:7072854	0	0	0	0	0.437736	6.52977	4.29706	0	9.80825	0	0	4.29679	0	0	0.261502	1.47168	0	6.42477	0	0	1.36578	4.96969	0	20.2766	0	0	0	0	0	0	0	1.74508	0	1.12525	0	0	2.47963	4.80584	0	6.7823	0	0.653358	0	0	11.1886	1.50097	0	0	0
chr12:81312904:81313280	0	0	0	0	0	0	0	0	0	0	0	0	0	0	0	0	0	0	0	0	0	0	0	0	0	0	0	0	0	0	0	0	0	0	0	0	0	0	0	0	0	0	0	0	0	0	0	0	0
chr13:100607973:100608586	0	0	0	0	3.13493	0	-0.579742	0	0	0	0	-1.36611	0	0	0	0	0	0	0.580043	2.38912	0	0	0	0	2.15883	0	0	0	0	0	0.0821085	0	0	0	0	0	0	2.31874	0	0	0	0	0	0.198628	0	0	0	-0.0185777	0
chr13:100649402:100650002	5.16267	14.1447	0	2.55512	3.87754	0.514229	12.3653	5.29778	0	6.62	1.68034	7.68091	2.37161	8.04668	2.8527	6.3837	3.73426	0	6.36518	11.9437	10.2614	5.11783	4.1254	9.08015	7.57312	3.42175	7.0526	0	4.91364	7.31966	0	1.11039	0	0	0.498483	0	7.08652	5.42388	11.0928	5.22638	4.01183	0	0	1.87557	1.82623	0	7.33156	3.60433	0.781066
chr13:109147823:109148191	0	0	0	0	0	0	0	0	0	-2.69836	0	0	0	0	-3.02514	-2.07824	0	0	-5.7996	0	0	0	0	0	0	0	0	0	0	0	0	0	0	0	-1.54421	0	0	0	0	0	0	0	0	0	0	0	0	0	0
chr13:109148313:109148681	0	0	0	0	0	0	0	0	0	0	0	0	0	0	0	0	0	0	0	0	0	0	0	0	0	0	0	0	0	0	0	0	0	0	0	0	0	0	0	0	0	0	0	0	0	0	0	0	0
chr13:111178110:111178609	0	0	0	0	3.40555	0	0.967283	2.12206	0	0	0	0	0	0	0	0	0	9.79369	0	0	0	0	0	0	0	0	0	0	6.76958	0	0.337742	0	0	0	0	0	0	0	0	0	0	0	0	0	0	0	0	0	0
chr13:112547427:112547795	-0.593337	-2.45899	0	0	-3.7241	0	-7.97773	0	-7.47902	-6.03476	-7.89271	-6.82574	-2.86894	-0.857145	-2.17401	-6.69739	-2.94179	-3.09809	-1.10422	0	-3.03587	0.228554	0	-7.8063	-1.16343	-0.463338	0	-3.34778	0	0	0	-5.8589	-0.725982	-1.8197	-2.86769	-3.27502	0	-0.722246	-10.5348	0	0	0	0	0	0	0	-6.30163	-0.464081	-1.51917
chr13:112547796:112548164	-0.126513	-7.55819	0	-6.24281	0	-6.04843	-1.27093	-8.26279	-6.77544	-14.9067	-1.09265	-3.0702	0	0	-2.72567	0	-1.83175	-0.95633	-1.98028	-3.8425	-11.5535	-0.505657	-0.055821	-4.88665	0	-1.82901	0	0	-2.80328	-4.40674	-1.42976	-3.47495	-1.03798	-2.79091	0	-2.48629	0	-3.90856	-2.30435	-0.404999	-2.20263	0	0	-2.33243	-2.75433	-1.70384	-0.253666	1.68899	-0.468435
chr13:112716815:112717183	0	0	0	0	0	0	0	0	0	0	0	0	0	0	0	0	0	0	0	0	0	0	0	0	0	0	0	0	0	0	0	0	0	0	0	0	0	0	0	0	0	0	0	0	0	0	0	0	0
chr13:112717210:112717578	-2.01983	0	-0.214595	-1.5654	0	0	0	-0.32442	0	0	0	-1.16952	0	0	-0.0161994	0	0	0	-0.499381	0	-1.15883	0	-0.949288	0	0	-2.53693	0	-0.649589	-1.60238	-1.13429	-4.14756	0	0	-1.64062	-0.469263	-2.62831	-1.84296	-1.05117	-2.80059	0	-0.909728	-4.51918	-0.278585	0	-4.31915	0	0	0	0
chr13:112758600:112759094	0	0	0	0	0	0	0	0	0	0	0	0	0	0	0	0	0	0	0	0	0	0	0	0	0	0	0	0	0	0	0	0	0	0	0	0	0	0	0	0	0	0	0	0	0	0	0	0	0
chr13:113436241:113436915	0	0	0	0	0	0	0	0	0	0	0	0	0	0	0	0	0	0	0	0	0	0	0	0	0	0	0	0	0	0	0	0	0	0	0	0	0	0	0	0	0	0	0	0	0	0	0	0	0
chr13:21520016:21520575	0	0	0	0	0	0	0	0	0	0	0	0	0	0	0	0	0	0	0	0	0	0	0	0	0	0	0	0	0	0	0	0	0	0	0	0	0	0	0	0	0	0	0	0	0	0	0	0	0
chr13:25319930:25320820	0	0	0	0	0	0	0	0	0	0	0	0	0	0	0	0	0	0	0	0	0	0	0	0	0	0	0	0	0	0	0	0	0	0	0	0	0	0	0.0848556	0	0	0	0	0	0	0	0	0	0
chr13:51417157:51418007	0	0	0	0	7.86285	0	5.07155	0	0	0	0	0	0	0	0	0	0	0	0	0	0	0	0	0	0	0	7.11137	0	0	0	0	0	0	0	0	0	0	2.21424	0	0	0	0	0	0	0	0	12.294	4.02162	0
chr13:53313220:53313756	0	0	0	0	0	0	0	0	0	0	-1.16289	0	0	0	0	0	0	0	0	0	0	0	0	0	0	0	0	0	0	0	0	0	0	0	0	0	0	0	0	0	0	0	0	0	0	0	0	0	0
chr14:100856812:100857462	0	0	0	0	0	0	0	0	0	0	0	0	0	0	0	0	0	0	0	0	0	0	0	0	0	0	0	0	0	0	0	0	0	0	0	0	0	0	0	0	0	0	0	0	0	0	0	0	0
chr14:105750422:105750790	2.36806	0	0	0.274617	0	0	0	0	6.44738	1.74425	8.98163	1.04203	0.397308	0	0	0	0.0208578	0	5.19738	4.70322	0	0	0.663823	2.46566	4.23497	2.7147	0	0.437073	4.83021	0	0	0.225144	0	0	0	1.69343	2.77915	-3.43975	0	0.587809	0.230296	0	0	0	0	1.2841	2.44093	0.635829	0
chr14:106330185:106330553	0	0	0	0	0	0	0	0	0	0	0	0.365962	0	0	0	0	0	0	0	0	0	0	3.43327	0	0	0	0	0	0	0	0	0	0	0	0	0.795283	0	0	0	0	0	0	0	0	0	0	0	5.10217	0
chr14:21093497:21094142	0	0	0	0	0	0.00620887	0	0	0	0	0	0	0	0	0	0	0	0	0	0	0	0	0	0	0	0	0	0	0	0	0	0	0	0	0	0	0	0	0	0	0	0	0	0	0	0	0	0	0
chr14:37126493:37127212	0	0	0	0	0	0	0	0	0	0	0	0	0	0	0	0	0	0	0	0	0	0	0	0	0	0	0	0	0	0	0	0	0	0	0	0	0	0	0	0	0	0	0	0	0	0	0	0	0
chr14:38724414:38725175	0	0	0	0	0	0	0	0	0	0	0	0	0	0	0	0	0	0	0	0	0	0	0	0	0	0	0	0	0	0	0	0	0	0	0	0	0	0	0	0	0	0	0	0	0	0	0	0	0
chr14:55242865:55243233	0	1.18849	0	9.84354	0	2.29985	1.92005	1.45598	0	1.33185	-0.459267	2.82791	0	0	0	5.15093	0	0	0	0	4.60711	0	0	1.02293	0	0	0.710429	0	-7.71599	0	0	6.73834	0	0	-0.636618	0.0112337	0	0.32317	0.294103	0	0	0	0	0	7.74416	0	0	0	0.617067
chr14:56705133:56705844	0	-7.24844	-0.539744	-5.53963	-8.82866	-18.854	0	-13.8834	-7.57546	-4.34798	-5.64709	-11.931	-0.531991	0	0	-9.83788	-1.1345	-17.9733	0	-9.08571	-13.0809	0	0	-0.270434	0	0	-6.01034	0	0	0	-0.324926	-6.94937	0	0	-2.17301	-4.51325	0	-14.7182	0	-4.34924	0	-0.834059	-3.16576	-5.41786	0	-6.28971	0	0	-9.59061
chr14:57264767:57265135	0	0	0	0	0	-16.2047	0	0	0	0	0	0	0	0	0	0	0	0	0	-2.56067	0	0	0	-0.888926	0	0	0	0	0	0	0	0	0	0	0	0	0	0	0	0	0	0	0	-1.5067	0	0	0	0	0
chr14:57265144:57265738	0	0	0	0	0	0	0	0	0	0	0	0	0	0	0	0	0	0	0	-2.0276	0	0	0	0	0	0	0	0	0	0	0	0	0	0	0	0	0	0	0	0	0	0	0	0	0	0	0	0	0
chr14:57274785:57275425	0	0	0	0	0	0	0	0	0	0	0	0	0	0	0	0	0	0	0	0	0	0	0	0	0	0	0	0	0	0	0	0	0	0	0	0	0	0	0	0	0	0	0	0	0	0	0	0	0
chr14:57275603:57276163	0	0	0	0	0	0	0	0	0	0	0	0	0	0	0	0	0	0	0	0	0	0	0	0	0	0	0	0	0	0	0	0	0	0	0	0	0	0	0	0	0	0	0	0	0	0	0	0	0
chr14:60207535:60207903	0	0	0	0	0	0	0	0	0	0	0	0	0	0	0	0	0	0	0	0	0	0	0	0	0	0	0	0	0	0	0	0	0	0	0	0	0	0	0	0	0	0	0	0	0	0	0	0	0
chr14:60976524:60977092	0	0	0	0	0	0	0	0	0	0	0	0	0	0	0	0	0	0	0	0	0	0	0	0	0	0	0	0	0	0	0	0	0	0	0	0	0	0	0	0	0	0	0	0	0	0	0	0	0
chr14:61104318:61104960	0	0	0	0	0	0	0	0	0	0	0	0	0	0	0	0	0	0	0	0	0	0	0	0	0	0	0	0	0	0	0	0	0	0	0	0	0	0	0	0	0	0	0	0	0	0	0	0	0
chr14:77491780:77492508	4.9416	0	0	0	0	4.48159	0	2.91495	0	0	0	3.28706	4.19308	0	0.0577446	0	0	0	0	0	10.4779	0	0.0140648	0	0	0	5.69711	0	0	0	0	2.86163	0	0	0.75406	3.43879	0	1.26741	2.39507	0	0	1.13484	0	0	0	0	0.0109155	2.56047	0
chr14:93152996:93154446	0	0	0	0	0	0.961491	0	3.3788	0	0	1.1618	0	0	0	0	0	0	0	4.18222	0	3.64392	0	0	0	0	0	0.688792	0	4.66048	0	0	3.36015	0.201142	0	0	5.11073	0	0	0	0	0	0	0	0	5.0921	0	0	1.76335	0
chr14:93522320:93522688	0	0	0	0	0	0	0	0	0	0	0	0	0	0	0	0	0	0	0	0	0	0	0	0	0	0	0	0	0	0	0	0	0	0	0	0	0	0	0	0	0	0	0	0	0	0	0	0	0
chr14:97499547:97500205	0	0	0	0	0	0	0	0	0	0	0	0	0	0	0	0	0	0	0	0	0	0	0	0	0	0	0	0	0	0	0	0	0	0	0	0	0	0	0	0	0	0	0	0	0	0	0	0	0
chr15:22908163:22908877	0	0	0	-0.326913	-9.17882	0	0	0	-5.77578	-0.590616	-5.85455	-7.17391	0	-4.06778	0	0	0	-4.02682	-1.97166	0	-3.74297	0	0	0	-6.33936	0	0	0	0	0	0	-0.167682	-3.78159	0	0	0	-2.63772	-4.51259	-1.33432	0	0	0	0	0	0	0	0	0	-2.47315
chr15:27112881:27113617	0	0	0	0	0	0	0	0	0	0	0	0	0	0	0	0	0	0	0	0	0	0	0	0	0	0	0	0	0	0	0	0	0	0	0	0	0	0	0	0	0	0	0	0	0	0	0	0	0
chr15:29395363:29395731	0	4.88269	0	0	0	0	2.24976	0	0	0	1.17541	0	0	0	0	0	0	0.554062	0	11.4092	0	0	0	0	0	0	0	0	0	0	1.4817	0.00087016	0.460962	0	0	0.787358	0	0	0	0	0	0	0	0	0	1.69478	0	1.3837	0
chr15:37180161:37180750	0	0	0	0	0	0	0	0	0	0	0	0	0	0	0	0	0	0	0	0	0	0	0	0	0	0	0	0	0	0	0	0	0	0	0	0	0	0	0	0	0	0	0	0	0	0	0	0	0
chr15:41787699:41788445	0	-0.384752	0	0	0	0	0	0	0	0	0	0	0	0	0	0	0	0	0	0	0	0	0	0	0	0	0	0	0	0	0	0	0	0	0	0	0	0	0	0	0	0	0	0	0	0	0	0	0
chr15:41793138:41793506	0	-4.3427	0	0	0	0	0	-0.458106	0	-3.66888	0	0	0	0	0	0	0	0	-0.402815	0	0	0	0	0	0	0	-9.39231	0	-3.42558	0	0	0	0	0	0	-2.95002	0	0	0	0	-1.13116	0	0	0	-6.3124	0	0	0	0
chr15:41794897:41795463	3.29742	0	0	0	0	0	0	0	0	0	0	0	0.219487	0	0	0	0	0	0	0	0	0	0	0	0	0	0	0	0	0	0	0	0.318474	0	3.46727	0	0	0	0	0	0	0	0	0	0	0	0	0	0
chr15:45427121:45427678	0	0	0	0	0	0	0	0	0	0	0	0	0	0	0	0	0	0	0	0	0	0	0	0	0	0	0	0	0	0	0	0	0	0	0	0	0	0	0	0	0	0	0	0	0	0	0	0	0
chr15:53083246:53083856	4.38382	5.9849	3.81317	6.8347	15.1864	0.61602	3.78557	6.70974	3.03587	14.9008	11.8537	1.56221	5.45841	0.718313	0.887847	6.17609	2.27257	3.01651	11.6691	14.05	0	5.91394	0	1.87265	5.17248	5.12306	10.1409	3.66274	14.4477	2.89879	0.0523947	2.27496	7.20965	4.56851	2.37234	5.82329	5.90795	7.71991	1.99587	1.7248	0	4.91883	8.88868	3.14704	9.62111	0	5.617	14.016	0
chr15:53087052:53087724	0	0	0	0	0	0	0	0	0	0	0	0	0	0	0	0	0	0	0	0	0	0	0	0	0	0	0	0	0	0	0	0	0	0	0	0	0	0	0	0	0	0	0	0	0	0	0	0	0
chr15:63753253:63753853	0	0	0	0	0	0	0	0	0	0	0	0	0	0	0	0	0	0	0	0	0	0	0	0	0	0	0	0	0	0	0	0	0	0	0	0	0	0	0	0	0	0	0	0	0	0	0	0	0
chr15:68114209:68114577	0	0	-4.19991	0	0	0	0	0	0	0	0	-1.27412	0	0	0	0	0	0	0	0	0	0	0	0	0	0	0	0	0	-0.950256	0	0	-1.0818	0	0	0	0	0	0	0	0	0	0	0	0	0	0	0	0
chr15:76639456:76639824	0	0	0	0	0	0	0	0	0	0	0	0.759628	0	0	0	0	0	0	0	0	0.195007	0	0	0	0	0	0	0	0	0	0	0	0	0	0	0.0296643	0	0	0	0	0	0	0	0	0	0	0	0	0
chr15:89952245:89952786	0	0	0	0	0	0	0	0	0	0	0	0	0	0	0	0	0	0	0	0	0	0	0	0	0	0	0	0	0	0	0	0	0	0	0	0	0	0	0	0	0	0	0	0	0	0	0	0	0
chr15:96888709:96889369	0	0	0	0	0	0	0	0	0	0	0	0	0	0	0	0	0	0	0	0	0	0	0	0	0	0	0	0	0	0	0	0	0	0	0	0	0	0	0	0	0	0	0	0	0	0	0	0	0
chr16:11170061:11170429	0	0	0	0	0	0	0	0	0	0	0	0	0	0	0	0	0	0	0	0	0	0	0	0	0	0	0	0	0	0	0	0	0	0	0	0	0	0	0	0	0	0	0	0	0	0	0	0	0
chr16:11326857:11327385	0	0	0	0	0	0	0	0	0	0	0	0	0	0	0	0	0	0	0	0	0	0	0	0	0	0	0	0	0	0	0	0	0	0	0	0	0	0	0	0	0	0	0	0	0	0	0	0	0
chr16:22825548:22825916	-19.1294	-29.2389	-28.0815	-23.5307	-31.9046	-39.3296	-31.8402	-26.3208	-33.8945	-19.0331	-31.9269	-28.5534	-14.5356	-16.7595	-12.2617	-24.0351	-14.8845	-33.3022	-22.1036	-34.8085	-46.6939	-17.1491	-17.3813	-30.4691	-38.4639	-11.1311	-28.909	-12.5224	-31.5701	-22.5195	-14.3675	-26.2987	-21.7131	-14.4091	-14.3566	-27.8856	-30.1673	-26.0418	-26.1836	-17.7306	-20.8893	-21.7731	-21.5247	-13.3123	-39.4991	-19.8591	-32.6221	-20.9422	-14.372
chr16:22825934:22826302	1.069	1.85689	0	3.05257	5.98469	1.12305	0	0	0	0	0	6.29266	0.345627	0	0	0	1.3071	6.28849	0	0	0	4.45524	0	0	0.757548	0.602432	0	0	0	0	0	0	0	0	0	0	5.45204	0	0.569486	1.19854	0	0	1.04399	0	0	0	0.687029	0.596384	0
chr16:27240187:27240556	-3.56593	-12.6306	0	-6.24965	-7.20045	0	-3.97437	-5.52	-8.30625	-8.53756	-4.27164	-13.8806	0	-7.29619	-0.570969	-15.9585	0	-12.6335	0	-19.532	-5.72046	-8.43379	-0.113711	-6.20391	-7.81825	-3.16751	-2.54518	-5.32604	-7.4568	-1.87646	-2.25391	-8.51287	-5.29938	0	-3.89738	-1.40652	-7.55234	-7.63753	-3.30579	-4.9467	-2.19331	-4.4675	0	-2.14782	-3.55197	0	-5.34289	-13.5903	-3.43728
chr16:51189757:51190397	0	0	0	0	0	0	0	0	0	0	0	0	0	0	0	0	0	0	0	0	0	0	0	0	0	0	0	0	0	0	0	0	0	0	0	0	0	0	0	0	0	0	0	0	0	0	0	0	0
chr16:57654085:57654718	0	0	0	0	0	0	0	0	0	0	0	0	0	0	0	0	0	0	-1.64921	0	0	0	0	0	0	0	0	0	0	0	0	0	0	0	0	0	0	0	0	0	0	0	0	0	0	0	0	0	0
chr16:70771457:70771919	0	0	0	0	0	0	0	0	0	0	0	0	0	0	0	-0.383386	0	0	0	0	0	0	0	0	0	0	0	0	0	0	0	0	0	0	0	0	0	0	0	0	0	0	0	0	0	0	0	0	0
chr16:86321354:86321975	0	0	0	0	0	0	0	0	0	0	0	0	0	0	0	0	0	0	0	0	0	0	0	0	0	0	0	0	0	0	0	0	0	0	0	0	0	0	0	0	0	0	0	0	0	0	0	0	0
chr16:86612232:86613067	0	0	0	0	0	0	0	1.16335	0	0	0	0	0	0	0	0	0	0	0	0	0	0	0	0	0	0	0	0	0	0	0	0	0	0	0	0	0	0	0	0	0	0	0	0	0	0	0	0	0
chr16:86613177:86613545	0	2.98159	0	0	0	0	0	0	0	0	-5.38808	0	0	0	0	0.057594	0	0	0	0	0	0	0	0	0	0	0	-1.40439	0	0	0	0	0	0	0	0	0	0.0408477	0	0	0	0	0	0	0	-2.09779	0	0	0
chr16:88599864:88600383	0	0	0	0	0	0	0	0	0	0	0	0	0	0	0	0	0	0	0	0	0	0	0	0	0	0	0	0	0	0	0	0	0	0	0	0	0	0	0	0	0	0	0	0	0	0	0	0	0
chr16:88769902:88770270	0	-2.6359	0	0	0	0	0	0	0	0	0	0	0	0	0	0	0	0	0	0	0	0	0	0	0	0	0	0	0	0	0	0	0	0	0	0	0	0	0	0	0	0	0	0	0	0	0	0	0
chr17:25867334:25867898	0	0	0	0	0	-3.81487	0	0	-3.33423	5.64185	0	0	0.253702	0	0	-8.34169	0	0	0	-0.0988365	1.68229	1.77112	0	0	0	0.823096	2.32858	0	0.482969	0	0	0	0	0	0	0	0	0	-0.651592	0.943705	0	0	0	0	0	0	0	0	0
chr17:35165776:35166144	0	0	0	0	0	0	0	-0.396062	8.02359	0	0	0	0	0	0	1.45599	0	0	0	0	0	0	0	0	5.52014	0	-3.24827	0	0	0	0	2.96183	0	0	0	0	0	0	0	0	0	0	0	0	-1.91693	0	0.794284	0	0
chr17:35299546:35300167	0	0	0	0	0	0	0	0	0	0	0	0	0	0	0	0	0	0	0	0	0	0	0	0	0	0	0	0	0	0	0	0	0	0	0	0	0	0	0	0	0	0	0	0	0	0	0	0	0
chr17:37321348:37322131	0	2.12246	0	0	0	0	0	0	0	0	0	0	0	0	0	0	0	0	-1.67921	0	0	0	0	0	0	0	0	0	0	0	0	0	0	0	0	0	0	0	0	0	0	0	0	0	0	0	0	0	0
chr17:41477020:41477683	0	0	0	0	0	0	0	0	0	0	0	0	0	0	0	0	0	0	0	0	0	0	0	0	0	0	0	0	0	0	0	0	0	0	0	0	0	0	0	0	0	0	0	0	0	0	0	0	0
chr17:46621522:46621890	0	0	0	0	0	0	0	0	0	0	0	0	0	0	0	0	0	0	0	0	0	0	0	0	0	0	0	0	0	0	0	0	0	0	0	0	0	0	0	0	0	0	0	0	0	0	0	0	0
chr17:46622097:46622465	0	0	0	0	0	0	0	0	0	0	0	0	0	0	0	0	0	0	0	0	0	0	0	0	0	0	0	0	0	0	0	0	0	0	0	0	0	0	0	0	0	0	0	0	0	0	0	0	0
chr17:46832092:46832751	0	0	0	0	0	0	0	0	0	0	0	0	0	0	0	0	0	0	0	0	0	0	0	0	0	0	0	0	0	0	0	0	0	0	0	0	0	0	0	0	0	0	0	0	0	0	0	0	0
chr17:48042210:48042827	0	0	0	0	0	0	0	0	0	0	0	0	0	0	0	0	0	0	0	0	0	0	0	0	0	0	0	0	0	0	0	0	0	0	0	0	0	0	0	0	0	0	0	0	0	0	0	0	0
chr17:48546520:48547016	0	0	0	0	0	0	0	0	0	0	0	0	0	0	0	-0.123854	0	0	0	0	0	0	-0.472921	0	0	0	0	0	0	0	0	0	0	0	0	0	0	-0.0013115	0	0	0	0	0	0	0	0	-0.005513	-4.65757	0
chr17:55520422:55520920	0	0	0	0	0	0	0	0	0	0	0	0	0	0	0	0	0	0	0	0	0	0	0	0	0	0	1.90401	0	0	0	0	0	0	0	0	5.58572	0	2.23727	0	0	0	0	0	0	0	0	0	0	0
chr17:55952060:55952428	0	0	0	0	0	0	0	0	0	0	0	0	0	0	0	0	0	0	0	0	0	0	0	0	0	0	0	0	0	0	0	0	0	0	0	0	0	0	0	0	0	0	0	0	0	0	0	0	0
chr17:56405624:56406232	0	0	0	0	0	0	-3.9966	0	0	0	0	0	0	0	0	0	0	0	0	0	0	0	0	0	0	0	-3.33119	0	-12.2759	0	0	0	0	0	0	0	0	0	0	-1.49011	0	0	0	0	0	0	0	0	0
chr17:59481973:59482535	0	0	0	0	0	0	0	0	0	0	0	0	0	0	0	0	0	0	0	1.48116	0	0	0	0	0	0	12.0837	0	0	0	0	0	0	0	0	0	0	0	0	0	0	0	0	0	0	0	0	0	0
chr17:59528907:59529516	-3.68207	-3.15159	0	0	0	0	0	-0.701736	0	-7.68888	-2.49776	-6.24138	0	0	0	0	-1.47	-10.0531	0	0	0	-6.59494	-4.43342	0	-3.2877	0	0	0	-14.1501	0	0	-7.00861	-4.26218	0	0	0	0	-4.47144	0	0	0	-0.98146	0	0	-1.63554	0	0	0	0
chr17:59531920:59532458	0	0	0	0	0	0	0	0	0	0	0	0	0	0	0	0	0	0	0	0	0	0	0	0	0	0	0	0	0	0	0	0	0	0	-0.36762	0	0	-6.96909	0	0	0	0	0	-2.35131	0	0	0	0	0
chr17:62775483:62775851	0	0	0	0	0	0	0	0	0	0	0	0	0	0	0	0	0	0	0	0	0	0	0	0	0	0	0	0	0	0	0	0	0	0	0	0	0	0	0	0	0	0	0	0	0	0	0	0	0
chr17:73483961:73484329	0	0	0	0	0	0	0	0	0	0	0	0	0	0	0	0	0	0	-4.50148	0	0	0	0	0	0.334971	0	0	0	0	0	0	0	0	0	0	0	0	0	0	0	0	0	0	0	0	0	0	0	0
chr17:73635895:73636435	0	-0.544303	0	0	0	0	0	0	0	0	0	0	0	0	0	0	0	0	0	0	0	0	0	-1.06717	0	0	0	0	-0.408609	0	0	0	0	0	0	0	0	0	0	0	0	0	0	0	0	0	0	0	0
chr17:73749311:73750529	0	0	0	0	0	0	0	0	0	0	0	0	0	0	0	0	0	0	0	0	0	0	0	0	0	0	0	0	0	0	0.161137	0	0	0	0	0	0	0	0	0	0	2.72394	0.484569	0	0	0	0	0	0
chr17:75369407:75369996	0	-0.175282	0	0	0	0	0	0	0	0	-4.73222	0	-3.50074	0	-0.319772	0	0	0	-1.1256	0	-1.35232	0	0	0	0	0	-13.9244	0	0	0	0	0	0	0	0	0	0	-7.68334	0	0	0	0	0	0	-6.67825	0	0	0	0
chr17:77385927:77386296	0	0	0	0	-1.85093	0	-0.286383	0	0	0	0	0	0	0	0	0	0	0	0	0	-3.38424	0	0	0	1.4418	0	0	0	0	0	0	0	0	0	0	0	0	0	-6.54322	0	0	0	0	0	0	0.0147558	0	0	0
chr17:77789376:77789931	-1.67949	0	-2.5761	-2.85324	0	0	-0.579882	0	-7.60578	-0.227659	0	-2.01258	-1.61985	-3.03217	0	-0.593809	-0.199551	0	-9.91843	-11.2143	-17.6143	0	0	-4.35801	0	-1.54272	0	-2.26044	0	0	0	-8.99262	0	-1.38049	0	-2.23635	0	0	-7.98355	-0.949179	0	-1.99722	0	0	0	0	-5.77956	-1.17833	0
chr17:78999376:78999982	0	0	0	0	-3.57915	0	-2.56385	0	-1.59558	0	-0.608447	0	-1.04232	0	0	0	0	0	0	0	0	0	0	-3.86286	0	0	0	0	-1.81248	0	-1.96157	0	0	-5.11466	0	-8.35955	0	0	-5.2933	0	0	0	0	0	0	-6.32987	-5.23096	0	-3.51159
chr17:80846595:80847336	0	0	0	0	0	0	0	0	0	0	0	0	0	0	0	0	0	0	0	0	0	0	0	0	0	0	0	0	0	0	0	0	0	0	0	0	0	0	0	0	0	0	0	0	0	0	0	0	0
chr18:47794722:47795302	0.815789	0	0	4.14604	0	0	1.2162	2.87351	0	1.50048	0	0	0	0	0	0	0	0	0	0	0	0	0	0	0	0	7.046	1.05561	0	2.3692	0	1.43397	0	3.50397	0	0	0	0	4.60961	0	0	0	0	0	0	0	0	0.769988	0
chr18:61143632:61144000	0	0	0	0	0	0	0	0	0	0	0	0	0	0	0	0	0	0	0	0	0	0	0	0	0	0	0	0	0	0	0	0	0	0	0	0	0	0	0	0	0	0	0	0	0	0	0	0	0
chr18:76709206:76709838	15.8401	22.1405	18.9126	18.9081	21.1624	6.30863	15.8206	19.8162	16.0523	9.2211	16.0108	17.2534	8.29749	9.77776	9.19565	15.5223	8.98976	11.7955	20.0273	17.1693	8.76536	8.31544	6.03804	8.03894	0	6.3474	14.2507	11.6795	13.2407	6.28713	7.38491	22.3505	7.22766	7.66162	9.79794	10.98	15.5746	17.9482	23.4661	6.96765	8.77325	3.22568	13.1455	11.4999	3.98348	14.6959	10.8502	15.0781	7.78837
chr18:908852:909452	0	0	0	0	0	0	0	-1.633	0	0	0	0	0	0	0	0	0	0	0	-0.0031343	0	0	0	0	0	0	0	2.18465	0	0	0	0	0	0	0	0	0.425917	0.281195	1.73059	0	0	0	0	0	0	0	0	0.693401	0
chr19:11002024:11002659	0	0	0	0	0	0	1.24067	0	0	0	0	0	0	0	0	0	0	0	0	1.83653	0	0	0	0	0	0	0	0	0	0	0	0	0	0	0.00932279	0	0	0	0	0	0	0	0	0	0	0	0	0	0
chr19:1210117:1210787	0	0	0	0	0	0	0	0	0	0	0	0	0	0	0	0	0	0	0	0	0	0	0	0	0	0	0	0	0	0	0	0	0	0	0	0	0	0	0	0	0	0	0	0	0	0	0	0	0
chr19:1467709:1468215	0	0	0	0	0	0	0	0	0	0	0	0	0	0	0	0	0	0	-0.0021379	0	0	0	0	0	0	0	0	0	0	0	0	0	0	0	0	0	0	0	0	0	0	0	0	0	0	0	0	0	0
chr19:15292165:15292804	0	0	0	0	0	0	0	0	0	0	0	0	0	0	0	0	0	0	0	0	0	0	0	0	0	0	0	0	0	0	0	0	0	0	0	0	0	0	0	0	0	0	0	0	0	0	0	0	0
chr19:3687778:3688370	0	0	0	-0.93757	0	0	0	-10.6208	0	0	0	0	0	0	0	0	0	0	0	0	0	0	0	0	0	0	0	0	0	0	0	0	0	0	0	0	0	0	-0.116823	0	0	0	0	0	0	-3.65481	0	0	0
chr19:39754590:39754959	-7.80061	-3.95917	0	0	0	-0.32211	0	-1.47959	-4.30373	-11.0687	0	-10.1614	0	-1.02605	-2.92079	-0.189819	0	0	0	-14.5723	0	0	0	-7.12114	0	0	-1.96693	-0.433541	0	-0.780964	0	0	0	0	-1.73742	-6.97461	0	-9.71828	-8.68414	0	-6.25575	0	0	0	0	0	0	0	0
chr19:42005090:42005604	0	-9.45999	0	0	0	-12.7724	0	-7.04002	0	-3.96009	0	0	0	0	0	0	0	-6.17891	0	-8.69432	-6.89231	-0.0804898	0	0	0	0	-2.56716	0	0	0	0	0	0	0	0	0	0	-1.51813	0	0	0	0	0	0	0	0	0	-9.98065	0
chr19:46996859:46997453	0	0	0	0	0	-2.69114	-3.98447	-7.35171	0	-25.2993	0	0	0	0	0	0	0	0	0	0	0	0	0	0	0	0	-12.0649	0	0	-2.08741	0	0	0	0	-0.804547	0	-4.0144	-0.776672	0	-0.205292	0	0	0	0	-9.63089	0	0	0	-2.69041
chr19:49238283:49239090	0	0	0	0	0	0	0	0	0	0	0	0	0	0	0	0	0	0	0	0	0	0	0	0	0	0	0	0	0	0	0	0	0	0	0	0	0	0	0	0	0	0	0	0	0	0	0	0	0
chr19:49842457:49843181	0	0	0	0	0	0	0	0	0	0	0	0	0	0	0	0	0	0	0	0	0	0	0	0	0	0	0	0	0	0	0	0	0	0	0	0	0	0	0	0	0	0	0	0	0	0	0	0	0
chr19:5229510:5230109	1.36567	0.84927	0.437119	0	7.36868	5.23067	0.441224	8.67904	11.5638	8.2354	6.57595	5.70176	1.90465	0	4.11251	5.98236	3.06965	5.65155	8.5356	8.29001	3.32885	3.37785	1.33512	10.0842	0	4.47541	5.24609	1.32006	0	2.24682	5.59428	3.72657	1.45153	0.670378	4.11617	4.42233	7.82391	3.30373	8.8955	1.15865	0	1.16349	1.39143	0.893864	1.37563	0	0	1.32816	0
chr19:57587563:57588226	0	0	0	0	0	-1.49796	0	0	0	-1.12742	0	0	0	0	0	0	0	0	0	0	0	0	0	0	0	0	0	0	0	0	0	0	0	0	0	0	-4.38698	0	0	0	0	0	0	0	-4.50653	0	0	0	0
chr19:641659:642135	-0.497235	0	0	0	0	0	0	0	0	0	0	0	0	0	0	-0.0687	0	0	0	-1.18047	0	0	0	0	0	0	0	0	0	0	0	0	0	0	0	0	0	0	0	0	0	0	0	0	0	0	0	0	0
chr1:1098844:1099330	0	0	0	0	0	0	0	0	0	0	0	0	0	0	0	0	0	0	0	-0.646848	0	0	0	0	0	0	0	0	0	0	0	0	0	0	0	0	0	-1.36943	0	0	0	0	0	-3.57238	0	0	0	0	0
chr1:110334558:110335137	0	0	0	0	0	-7.18404	0	0	0	0	0	0	0	0	0	0	0	0	0	0	0	0	0	0	0	0	0	0	0	0	0	0	0	0	0	0	0	-0.554432	0	0	0	0	0	0	0	0	0	0	0
chr1:110612343:110612951	0	0	0	0	0	0	0	0	0	0	0	0	0	0	0	0	0	0	0	0	0	0	0	0	0	0	0	0	0	0	0	0	0	0	0	0	0	0	0	0	0	0	0	0	0	0	0	0	0
chr1:110626032:110626534	0	0	0	0	0	0	0	0	1.78827	0	0	0	0	0	0	0	0	0	0	0	0	0	0	0	0	0	0	0	0	0	0	0	0	0	0	0	0	0	0	0	0	0	0	0	0	0	0	0	0
chr1:111813337:111814201	0	11.9155	0	3.82006	0	1.43544	0	6.13008	0	2.35456	0	0	3.19209	1.04886	0	0	1.23677	1.35208	0	7.74305	0.43307	0	0	0	0	0.419353	2.77943	0	1.7668	3.19246	1.47158	0	0.386653	3.6008	2.3231	0	0	0	13.0609	0	3.66164	0	0.126605	6.1056	0	2.44088	0	0	0
chr1:119522182:119522865	0	-2.08348	0	0	0	-3.70224	0	-6.66974	0	0	0	0	0	0	0	-6.53573	0	0	0	0	0	0	0	0	-4.11114	-0.490603	0	0	0	0	-2.99952	-0.463794	0	0	0	0	0	-2.70408	0	0	0	0	0	0	-3.16367	0	0	0	0
chr1:119526813:119527442	0	0	0	0	0	0	0	0	0	0	0	0	0	0	0	0	0	0	0	0	0	0	0	0	0	0	0	-1.30471	0	0	0	1.65879	0	0	0	0	0	0	0	0	-3.45956	0	0	0	0	0	0	0	0
chr1:119532562:119533128	0	0	0	-4.15597	0	0	0	0	0	0	0	0	0	0	0	0	0	0	0	0	0	0	0	0	0	0	0	0	-0.0059396	0	0	0	0	0	0	0	0	0	0	0	0	0	0	0	0	0	0	0	0
chr1:119535551:119536170	0	0	0	0	0	0	0	0	0	0	0	0	0	0	0	0	0	0	0	0	0	0	0	0	0	0	0	0	0	0	0	0	0	0	0	0	0	0	0	0	0	0	0	0	0	0	0	0	0
chr1:119542691:119543304	0	0	0	0	0	0	0	0	0	0	0	0	0	0	0	0	0	0	0	0	0	0	0	0	0	0	0	0	0	0	0	0	0	0	0	0	0	0	0	0	0	0	0	0	0	0	0	0	0
chr1:145075581:145076120	0	0	0	0	0	0	-3.65267	-1.45077	-0.918642	-4.97988	0	0	-0.128079	0	0	0	-2.94562	0	-4.74189	0	0	0	0	-5.66768	0	0	0	-1.94873	-1.58998	0	0	0	0	0	-0.700219	0	-0.735213	0	-4.0687	0	-3.44385	-1.42272	-2.68506	-3.65552	-2.33772	-0.341169	1.89664	0	0
chr1:145562605:145563262	0	0	0	0	-3.83674	0	0	-2.905	0	0	0	0	0	0	0	0	0	0	0	0	0	0	-0.449257	0	0	0	0	0	0	0	0	0	0	0	0	0	-0.612144	-2.32524	0	0	0	0	0	0	0	0	0	0	0
chr1:155264864:155265232	0	0	0	0	0	0	0	-0.947148	-8.55878	-10.35	0	0	0	0	0	0	0	0	0	0	0	0	0	0	0	0	0	0	0	0	0	-2.67938	0	0	0	0	0	0	0	-0.665626	0	0	0	0	0	0	0	0	0
chr1:155265245:155265617	0	0	0	0	0	0	0	0	0	0	0	0	0	0	0	0	0	0	0	0	0	0	0	0	0	0	0	0	0	0	0	0	0	0	0	0	0	0	0	0	0	0	0	0	0	0	0	0	0
chr1:156092252:156092839	0	0	0	10.198	0	0	0	0	0	0	0	0	0	0	0	0	0	0	0	0	0	0	0	0	0	0	0	0	0	0	0	0	0	0	0	1.42594	0	0	0	0	0	0	0	0	0	0	0	2.97052	0
chr1:156406276:156406769	-0.315443	0	0	0	0	0	0	0	-1.4042	0	0	0	0	0	0	0	0	0	0	0	0	0	0	0	0	0	0	0	0	0	0	0	0	0	0	0	2.51455	0	0	0	0	0	0	0	11.8425	0	0	0	0
chr1:156611697:156612239	0	0	3.68785	0	0	0	5.08676	0	0	0	0	2.60428	0	0	0	0	0	0	0	0	17.4212	0	0	0	0	0	1.95663	0	0	0	0	0	0	0	0	0	0	0	0	0	0	0	0	0	0	0	1.91157	0	0
chr1:15672284:15672962	2.21931	12.7237	13.2991	4.57611	5.62767	15.0372	11.5912	0.570991	8.58001	5.06875	12.8541	8.95764	0	7.99819	7.59597	18.1675	0	15.9688	5.9553	9.51774	11.963	8.88316	0	10.5968	5.24312	0	0	0	13.8021	0	0	6.23717	1.43744	0	0	1.0619	5.03339	19.7155	3.75288	9.68101	0	6.38724	2.34715	0.0909461	8.32105	0	6.78538	0	5.51471
chr1:161038746:161039114	0	0	0	-1.32267	-2.35144	0	-0.68633	0	0	0	0	0	0	0	-0.79582	0	0	-4.3448	-0.142858	-5.1427	0	0.292365	0	0	0	-2.48218	0	0	0	0	0	-2.2572	0	0	0	0	-1.13968	-2.14349	0	-1.84636	0	0	0	0	0	-0.298211	-3.67416	0	-1.80752
chr1:166890214:166890843	0	0	0	0	0	0	0	0	0	0	0	0	0	0	0	0	0	0	0	0	0	0	0	0	0	0	0	0	0	0	0	0	0	0	0	0	0	3.52233	0	0	0	0	0	0	0	0	0	0	0
chr1:221049897:221050275	0.58327	0	0.90934	2.10527	0	0	0	5.56207	0	0	0	1.49297	0	0	0	0	0	0.703604	0	0	0.243425	0	2.84879	0	10.0576	0	0	0	6.69735	0	0	0	1.06713	4.46726	0	2.39571	0	3.31646	0	0	0.617557	0	0.377899	0	0	0	0	0	0
chr1:221050355:221050723	0	0	0	0	0	-1.99789	0	0	0	0	0	0	0	0	0	0	0	0	-1.97685	0	-4.49086	0	0	0	0	-1.41963	0	0	0	0	0	0	0	0	0	-2.56789	0	0	0	0	0	0	0	0	0	0	0	0	0
chr1:225606235:225606897	0	0	0	0	0	0	0	0	0	0	0	0	0	0	0	0	0	0	0	0	0	0	0	0	0	0	0	0	0	0	0	0	0	0	0	0	0	0	0	0	0	0	0	0	0	0	0	0	0
chr1:237205372:237205740	0	0	0	0	0	0	0	0	0	0	0	0	0	0	0	0	0	0	0	0	0	0	0	0	0	0	0	0	0	0	0	0	0	0	0	0	0	-10.221	0	0	0	0	0	0	0	0	0	0	0
chr1:237205891:237206352	0	-7.62449	-3.41956	0	0	0	-1.73241	-10.2119	-8.80952	-3.26511	-0.482988	-3.48567	0	0	0	-7.01046	0	-4.60727	-0.325081	-5.10608	-9.38113	0	0	0	-3.56785	0	-10.1376	0	-2.13078	-1.86471	0	0	0	-1.19417	0	0	0	-2.85069	-1.59878	0	0	0	-3.85342	-2.23387	-2.88376	0	0	-3.80653	0
chr1:2375093:2375461	0.0988017	4.07956	0	0	0	0	2.16497	0	2.32539	3.92324	0	1.688	0	0	0	-0.153818	0	0	0	0.289198	0	0.471886	2.73941	0	0	0.773411	0	3.45967	0	0	0	5.01988	0	0	2.07492	2.82448	0.866927	6.25552	3.76558	0	2.47754	2.54719	0	0	0	0	6.06371	2.06449	0.227524
chr1:2375478:2375846	0	0	0	0	0	0	0	0	0	0	0	0	0	0	0	0	0	0	0	0	0	0	0	0	0	0	0	0	0	0	0	0	0	0	0	0	0	0	0	0	0	0	0	0	0	0	0	0	0
chr1:240160948:240161316	0	0	0	0	0	0	0	0	0	0	0	0	0	0	0	0	0	0	0	0	0	0	0	0	0	0	0	0	0	0	0	0	0	0	0	0	0	0	0	0	0	0	0	0	0	0	0	0	0
chr1:240161419:240161787	0	0	0	1.22742	0.637871	0.110131	0	0	0	4.26832	2.12949	0	0	0	0	-4.20533	0	0	1.95362	0	1.7686	0	0	0	0	0	0	0	1.73017	0	0	0	0	0.249047	0	1.74937	0	0	1.75573	0	0.93153	0	0	0	0	1.31697	5.79355	0	0
chr1:248020354:248021203	0	0	0	-11.7565	0	0	0	0	0	-15.2417	0	-4.64412	0	0	-0.499074	0	0	0	0	0	0	0	0	0	0	0	0	0	0	0	0	0	0	0	0	0	0	0	-1.9934	0	0	0	0	0	0	0	0	0	0
chr1:2705808:2706858	-7.4028	-11.2735	-11.7551	-4.8107	-7.10658	0	-2.69605	0	-4.0018	-1.65441	-3.67084	0	-1.81583	-0.638864	-1.92554	-2.46275	-0.616924	-11.1117	-2.78093	-2.35559	0	0	-0.703212	-8.55626	-4.24728	0	-6.81943	0	-4.97963	-0.81171	-1.08631	-9.24666	-4.14877	0	0	-6.61584	-3.1676	-5.26805	-9.56373	0	0	-3.24182	0	-1.4115	-6.75225	0	0	-6.3904	-0.309138
chr1:29586004:29586920	0	0	0	0	0	0	0	0	0	0	0	0	0	0	0	0	0	0	0	0	0	0	0	0	0	0	0	0	0	0	0	0	0	0	0	0	0	0	0	0	0	0	0	0	0	0	0	0	0
chr1:37941051:37941572	0	3.69736	0	0	6.59425	1.67473	0	0	6.48265	0	0.827078	2.31919	0	0	0.312318	0	0	4.25951	0	0	0.516172	0	0	0	0	0	0	0	3.19934	0	0	0	3.39388	0	0	0	6.47194	0	0	0	0	0	0	0	0	0	0	0	6.49103
chr1:44015425:44016070	0	0	0	0	0	0	0	0	0	0	0	0	0	0	0	0	0	0	0	0	-1.56949	0	0	0	0	0	0	0	0	0	0	0	0	0	0	0	0	0	-11.939	0	0	0	0	0	0	0	0	0	0
chr1:47691724:47692133	0	0	0	0	0	0	0	0	0	0	0	0	0	0	0	0	0	0	0	0	0	0	0	0	0	0	0	0	0	0	0	0	0	0	0	0	0	0	0	0	0	0	0	0	0	0	0	0	0
chr1:48173952:48174320	0	-1.12935	0	0	0	0	0	2.11322	0	0	0	-0.752738	0	0	0	0	0	0	0	0	0	0	0	0	0	0	0	0	0	0	0	0	0	0	0	0	0	0	0	0	0	0	0	0	0	0	0	0	0
chr1:50881790:50882437	0	4.98005	12.8324	0.418353	0	2.86161	9.67262	6.59146	0	10.1982	7.23315	0.118065	1.11035	0.0685524	0	4.13849	7.87354	22.0926	8.86288	7.88303	0	7.0436	4.01717	11.9807	0	1.65073	12.9416	0	0	0.755519	2.29255	4.65425	0	0	2.00438	2.93751	3.01269	13.7531	8.61398	18.4705	15.2226	0	0	0	17.9136	6.18328	15.2708	13.5025	8.39059
chr1:50884406:50885227	0	0	0	0	0	0	0	0	0	0	0	0	0	0	0	0	0	0	0	0	0	0	0	0	0	0	0	0	0	0	0	0	0	0	0	0	0	0	0	0	0	0	0	0	0	0	0	0	0
chr1:50885335:50885703	0	0	0	0	0	0	0	0	0	0	0	0	0	0	0	0	0	0	0	0	0	0	0	0	0	0	0	0	0	0	0	0	0	0	0	0	0	0	0	0	0	0	0	0	0	0	0	0	0
chr1:6124942:6125312	0	0	0	0	0	0	0	0	0	0	0	0	0	0	0	0	0	0	0	0	0	0	0	0	0	0	0	0	0	0	0	0	0	0	0	0	0	0	0	0	0	0	0	0	0	0	0	0	0
chr1:63785652:63786230	0	0	0	0	0	0	0	0	0	0	0	0	0	0	0	0	0	0	0	0	0	0	0	0	0	0	0	0	0	0	0	0	0	0	0	0	0	2.49771	0	0	0	0	0	0	0	0	0	0	0
chr1:68024989:68025545	0	0	0	0	0	0	-1.58271	0	0	8.31302	0	0	0	0	0	0	0	0	3.30755	0	0	0	0	0	0	0	0.29385	0	1.76293	1.43308	0	0	0.263354	0	0	0	0	0	0	-1.54321	0	0	0	0	0	0	0	0	0
chr1:7728703:7729127	0	0	0	0	0	1.12142	0	0	0	0	0	0	0	0.367281	0.792918	0	0	0	0	0	0	0	0	0	0	0	0	0	0	0	0	0.725266	0	0	0	0	0	0	0	0	0	0	0	0	0	0	0	2.84385	0
chr1:91183187:91183823	0	0	0	0	0	0	0	0	0	-9.81136	-6.77087	0	0	0	0	0	0	0	0	-1.33886	0	0	0	0	0	0	-6.93038	0	0	0	0	0	0	-0.243275	0	0	0	0	0	0	0	0	0	0	0	0	0	0	0
chr1:9377925:9378297	0	0	0	0	0	0	0	0	0	0	0	0	0	0	0	0	0	0	0	0	0	0	0	0	0	0	0	0	0	0	0	0	0	0	0	0	0	0	0	0	0	0	0	0	0	0	0	0	0
chr20:22562464:22563103	0	0	0	0	0	0	0	0	0	0	0	0	0	0	0	0	0	0	0	0	0	0	0	0	0	0	0	0	0	0	0	0	0	0	0	0	0	0	0	0	0	0	0	0	0	0	0	0	0
chr20:25061990:25062599	-3.17114	-3.71656	-12.7402	0	-9.42487	-3.39981	0	-8.31017	0	-1.60851	-1.06877	-9.37268	-6.06034	-2.59875	0	0	-3.70067	0	-3.70272	0	-0.988816	-2.41021	-3.29043	0	-1.44908	-4.99627	-1.12511	-0.267376	-1.10847	-1.05152	-2.65684	0	-2.89832	-1.2541	-1.1533	-0.361121	-3.36212	-3.80517	0	-1.99157	0	-1.15426	-4.23774	-1.34217	-5.09214	-4.18578	-0.153437	-10.3407	0
chr20:39597807:39598175	0	-0.450781	-6.55628	0	0	-3.73883	0	-1.58771	0	0	-1.77114	0	0	0	0	-2.61322	0	-2.05541	0	-2.76707	0	0	0	0	0	0	0	0	0	0	0	0	0	0	0	0	-9.0069	0	0	0	0	0	0	0	0	0	-1.57289	-5.67385	-0.201105
chr20:48626363:48626963	-10.7768	-13.7734	-5.14158	-1.69373	-4.49997	0	-6.28896	0	-6.26656	-0.382508	-1.84374	-6.20318	-1.07785	-3.34799	-3.70425	-0.529681	-2.00121	-4.87283	-1.85729	-12.2652	-1.72957	0	-5.08051	-10.365	0	-1.78376	-8.65567	-3.82269	-7.64716	0	-2.66486	-3.79893	-2.49305	-0.389695	-0.134101	0	0	-14.9089	-0.927675	-6.29637	-2.9144	0	-3.73252	-2.57807	-2.29252	-4.7954	0	-11.2451	0
chr20:55201966:55202548	0	0	0	0	0	0	0	0	-6.14971	0	0	0	0	0	0	0	0	0	0	0	0	0	0	-5.16928	0	0	0	0	0	0	0	0	0	0	0	0	0	-2.86106	0	0	0	0	0	0	0	0	0	0	0
chr20:55964940:55965444	0	0	0	0	0	0	0	0	0	0	0	0	0	0	0	0	0	0	-18.7591	0	0	0	0	0	0	0	0	0	0	0	0	0	0	0	0	0	0	-1.66351	0	0	0	0	0	0	0	0	0	0	0
chr20:61200924:61201478	2.396	0	0	0	0	0	0	0	0	0	0	1.4256	0	1.0326	0	0	0	0	0	0	0.002195	0	0	0	0	0	0	0	0	0	0	0	0	0	0	0	0	0	0	0	0	0	0	0	0	0	0	0	0
chr20:62689817:62690486	0	0	0	0	0	0	0	0	0	0	0	0	0	0	0	0	0	0	0	0	0	0	0	0	0	0	0	0	0	0	0	0	0	0	0	0	0	0	0	0	0	0	0	0	0	0	0	0	0
chr21:38068284:38068919	0	0	0	0	0	0	0	0	0	0	0	0	0	0	0	0	0	0	0	0	0	0	0	0	0	0	0	0	0	0	0	0	0	0	0	0	0	0	0	0	0	0	0	0	0	0	0	0	0
chr21:38069364:38070004	0	0	0	0	0	0	0	0	0	0	0	0	0	0	0	0	0	0	0	0	0	0	0	0	0	0	0	0	0	0	0	0	0	0	0	0	0	0	0	0	-0.685839	0	0	0	0	0	0	0	0
chr21:38076580:38077119	0	0	0	-1.01674	0	0	0	0	0	0	0	0	0	0	0	0	0	0	-13.3107	0	0	0	0	0	0	0	0	-1.09452	0	0	0	0	0	0	-3.38576	0	0	0	0	0	-0.588607	-3.14162	0	0	-0.734955	-2.22179	0	-11.9095	0
chr21:45604779:45605399	0	0	0	5.35705	0	0.00168425	0	0	0.00329411	4.76077	1.26175	0	0	0	0	4.18494	0	0	4.72599	0	0	0	0	2.87201	3.84672	0.549469	0.213075	0	0	0	0	0	0	0	0	0.200158	0	1.30905	0	0	0	0	0	0	0	0	0	0	0
chr21:46372296:46372970	0	0	0	0	0	0	0	0	0	0	0	0	0	0	0	0	0	0	0	0	0	0	0	0	0	0	0	0	0	0	0	0	0	0	0	0	0	0	0	0	0	0	0	0	0	0	0	0	0
chr22:19752921:19753588	0	0	0	0	0	0	0	0	0	0	0	0	0	0	0	0	0	0	0	0	0	0	0	0	0	0	0	0	0	0	0	0	0	0	0	0	0	0	0	0	0	0	0	0	0	0	0	0	0
chr22:19754604:19755084	0	-10.5795	0	0	0	0	0	0	0	0	0	0	0	0	0	-6.95947	-1.3136	0	0	0	0	0	0	-4.05525	-0.985387	0	0	0	0	0	-3.04508	0	0	0	-0.182585	0	0	-12.7044	-2.92591	0	0	0	0	0	0	0	-4.79684	0	0
chr22:20267787:20268157	0	0	0	0	0	0	0	0	0	0	0	0	0	0	0	0	0	0	0	0	0	0	0	0	0	0	0	0	0	0	0	0	0	0	0	1.1271	0	0	0	0	0	0	0	0	0	0	0	0	0
chr22:20792698:20793066	0	0	0	0	0	0	0	0	0	0	0	0	0	0	0	0	0	0	0	0	0	0	0	0	0	0	-6.77965	0	0	0	0	0	0	0	0	0	0	0	0	0	0	0	0	0	0	0	0	0	0
chr22:22006589:22006957	0	0	0	0	0	0	0	0	0	0	0	0	0	0	0	0	0	0	0	0	0	0	0	0	0	0	0	0	0	0	0	0	1.43583	0	0	0	3.14829	0	0	0	0	0	0	0	0	0	0	0	0
chr22:26446247:26446621	0	0	-8.20406	0	-5.07247	0	-3.13039	0	0	0	0	0	0	0	0	-4.93535	0	0	-0.744421	0	0	-8.63392	-5.99	0	0	0	-7.81154	0	-10.9652	0	0	0	-0.963438	-1.8562	0	0	0	0	0	0	-0.553907	0	0	0	0	0	0	-3.69754	0
chr22:28195459:28196292	0	7.50282	0	0	0	0	0	0	0	0	0	0	0	0	0	0	0	0	0	0	0	0	0	0	0	0	0	0	0	0	0	0	0	0	0	0	0	0	0	0	0	0	0	0	0	0	0	0	0
chr22:46403600:46404278	0	0	0	0	0	0	0	0	0	0	0	0	0	0	0	0	0	0	0	0	0	0	0	0	0	0	0	0	0	0	0	0	0	0	0	0	0	0	0	0	0	0	0	0	0	0	0	0	0
chr22:46849347:46849905	0	0	0	0	0	0	0	0	0	0	0	0	0	0	0	0	0	0	0	0	0	0	0	0	0	0	0	0	0	0	0	0	0	0	0	0	0	0	0	0	0	0	0	0	0	0	0	0	0
chr22:46921473:46922128	0	0	0	0	0	0	0	0	0	0	0	0	0	0	0	0	0	0	0	0	0	0	0	0	0	0	0	0	0	0	0	0	0	0	0	0	0	0	0	0	0	0	0	0	0	0	0	0	0
chr22:49577841:49578464	0	0	0	0	0	0	0	0	0	0	0	0	0	0	0	0	0	0	0	0	0	0	0	0	0	0	0	0	0	0	0	0	0	0	0	0	0	0	0	0	0	0	0	0	0	0	0	0	0
chr22:50987138:50987776	0	0	0	0	0	0	0	0	-4.74593	0	-3.04903	-3.5834	0	0	0	0	0	-16.4237	0	-0.148005	-0.111526	0	-2.01254	-0.93809	0	0	0	0	0	0	0	-3.62068	0	0	0	0	-2.91805	-4.65069	-3.96953	0	0	0	0	0	-0.262587	0	0	0	0
chr22:51016177:51016716	0	0	0	0	-0.559977	0	-3.02357	0	0	0	0	0	0	0	0	-3.7541	0	0	0	0	-1.36609	0	0	-3.29649	-2.38539	0	0.188219	0.405741	0	0	0	0	0	0	0	0	0	0	0.389353	-0.574791	0	0	0	0	0	1.12611	0	0	0
chr2:1036541:1036914	0.403178	6.85075	0.880933	1.50151	0	0	0	-0.0196664	0	0	1.07673	0	0	0	0	1.81532	0	3.51033	0	0	-2.01901	0	0	0	0	0	10.5441	2.7231	10.8671	0.310737	0.534695	0	2.048	1.93249	0	0.742742	0	2.34748	0	0	0	1.4615	0	0.264326	2.84168	0	10.3254	0.163952	0
chr2:10471435:10472113	1.39015	0	0	0	0	0	0	0	0	0	0	4.49873	0	0	0	2.85217	0	0	0	0	17.5887	0	0	0	0	0	17.4041	3.72068	8.65248	0	0	0	0	0.189164	0	2.15441	0	0	0	0	0.104366	0	0	0	0	0	10.6288	0	0
chr2:105458835:105459203	-6.42419	-26.2505	-16.1408	-14.6071	-1.7997	-38.0539	-22.1674	-27.0581	-6.34731	-24.215	-13.5043	-25.3046	-6.18334	-4.10088	-7.02341	-13.2159	-12.5254	-24.9869	-25.5886	-32.0798	-9.92502	-9.42267	-0.511616	-9.59572	-12	-14.2312	-17.2371	-11.8695	-12.951	-4.26898	-5.70786	-9.80317	-0.856896	0	-3.84862	-14.1243	0	-11.0921	-27.7455	-12.3866	-10.4554	-7.81489	-9.3821	-11.0111	-20.0902	-7.32986	-16.7531	0	-8.56337
chr2:105459295:105459663	0	0	0	0	0	0	0	0	0	0	2.47244	0.528985	0	0	0	0	0	0	0	0	4.4718	0	0	4.05104	0	0	0	0	0	0	0	0	0	0	0	0	0	0	0	0	0	0	0	0	0	0	0	0	0
chr2:105460790:105461404	-0.859821	0	0	0	0	0	0	0	0	0	0	0	0	0	0	0	0	0	-0.0901426	0	0	0	0	0	0	0	0	0	0	0	0	0	0	0	0	0	0	0	0	0	0	0	0	0	0	0	0	0	0
chr2:105480210:105480799	0	0	0	0	0	0	0	0	0	0	0	0	0	0	0	0	0	0	0	0	0	0	0	0	0	0	0	0	0	0	0	0	0	0	0	0	0	0	0	0	0	0	0	0	0	0	0	0	0
chr2:106681712:106682434	0	0	0	0	0	6.58777	0	0	0	1.36227	0	2.35457	0	0	0	0	0	4.54366	0	1.71972	0	0	0	2.90285	0	0	0	1.00737	0	0	0.259457	0	0	0	0	0	0	0	0	0.497975	6.28643	0	0	0	11.2427	0	0	0	0
chr2:106690168:106690780	0	0	0	0	0	0	0	0	0	0	0	0	0	0	0	0	0	0	0	0	0	0	0	0	0	0	0	0	0	0	0	0	0	0	0	0	0	0	0	0	0	0	0	0	0	0	0	0	0
chr2:113931189:113931848	0	-6.65173	-1.66993	-1.46024	0	0	0	0	0	0	0	0	0	0	0	0	0	0	0	0	-16.0414	0	0	0	0	0	0	0	0	0	0	-1.80138	0	0	0	0	0	0	0	0	0	0	0	0	5.02495	1.08798	0	0	0
chr2:114034363:114034731	1.48032	0	0	0	0	0	0	0	0	0	0	0	0	0	0	0	0	0	0	0	0	0	0	0	0	0	0	0	5.98815	0	0	0	0	0	0	0	0	0	0	0	0	0	1.12728	0	0	0	0	-5.45633	0
chr2:131721349:131722083	0	0	0	0	0	0	0	0	0	0	0	0	0	0	0	0	0	0.581177	0	0	0	0	0	2.88466	0	0	0	0	0	0	0	0	0	0	0	0	0	0	-0.359476	0	0	0	0	0	0	0	0	0	0
chr2:131791939:131792538	0	0	0	0	0	0	0	0	0	0	0	0	0	0	0	0	0	0	0	0	0	0	0	0	0	0	0	0	0	0	0	0	0	0	0	0	0	0	0	0	0	0	0	0	0	0	0	0	0
chr2:162280256:162280806	0	0	0	0	1.32619	0	0	0	0	0	0	0	0	0	0	0	0	0	0	0	0	0	0	0	0	0	0	0	0	0	0	0	0	0	0	0	0	1.63161	0	0	0	0	0	0	0	0	0	0	0
chr2:166650329:166651242	0	0	0	0	-6.35383	0	0	0	-17.177	0	0	0	0	0	0	0	0	0	0	0	0	0	0	0	0	0	0	0	0	0	0	0	0	0	0	0	0	0	0	0	0	0	-4.13974	0	-0.487818	0	-14.9384	0	0
chr2:171679383:171680007	0	-2.67417	0	0	0	-2.61013	0	0	0	0	-0.970974	0	0	0	0	-9.90471	0	0	0	-5.20123	-7.43382	-1.12722	0	0	0	0	0	0	-0.244399	0	0	0	0	0	0	0	0	0	0	0	0	0	-0.117436	0	0	0	0	0	0
chr2:172965246:172965900	0	0	0	-4.5304	0	0	0	0.621429	0	0	0	0	0	0	0	0	0	0	0	0	0	0	0	0	0	0	0	-0.437791	0	0	0	-3.23395	0	-3.7813	-1.58424	0	0	0	0	0	0	0	0	0	0	0	-2.62397	0	0
chr2:175202032:175202717	0	0	0	0	0	0	0	0	0	0	-1.46432	0	0	0	0	0	0	0	0	0	0	0	0	0	0	0	0	0	0	0	0	0	0	0	0	0	0	0	0	0	0	0	0	0	0	0	0	0	0
chr2:176945166:176945859	0	0	0	0	0	0	0	0	0	0	0	0	0	0	0	0	0	0	0	0	0	0	0	0	0	0	0	0	0	0	0	0	0	0	0	0	0	0	0	0	0	0	0	0	0	0	0	0	0
chr2:176946899:176947383	0	0	-7.67128	-4.00637	-0.390589	0	0	-9.03741	0	-0.267255	-6.04164	0	-2.22463	0	0	0	-0.148313	0	-4.51451	0	0	0	0	0	0	0	-0.0002811	-2.89008	-11.4316	0	0	0	0	0	0	0	0	-3.63571	0	0	-2.1599	0	-5.01173	-1.86464	-1.09724	-6.11792	-14.5325	0	0
chr2:176956248:176956898	0	0	0	0	0	0	0.86887	0	0	0	0	5.41112	0	0	0	0	0	0	0	0	0	0	0	0	0	0	0	0	0	0	0	0	0	0	0	0	0	0	-0.0812209	0	0	0	0	0	0	0	0	0	0
chr2:176964619:176965219	0	0	0	0	1.27588	0.947895	0	0	0	0	0	0	0	0	0	0	0	1.07224	0	0	0	0	0	0	3.33567	0	1.28968	0	0.191023	0	0	0	0	0	0	-1.15399	0	1.83521	0	0	2.99954	1.47177	5.31671	0	0	0	0	0	0
chr2:176969191:176969869	0	0	0	0	0	0	0	1.42284	0	4.40106	0	0	0	0	0	0	0	2.99245	0	0	0	0	0	3.84648	0	0	0	0	0	0	0	0	0	0	0	0	0	0	0	0	0	0	0	0	0	0	0	0	0
chr2:176987116:176988430	0	0	0	0	0	0.917412	0	0	0	0	0	5.9013	0	0	0	1.49502	0	0.803186	0	0	0	0	0	0	0	0	0	0	0	0	0	0	0	0	0	0	0	0	0	0	0	0	0	0	0	0	0	0	0
chr2:176994417:176995234	0	0	0	0	0	0	0	0	0	0	0	0	0	0	0	0	0	0	0	0	0	0	-2.04295	0	0	0	0	0	0	0	0	0	0	0	0	0	0	0	0	0	0	0	0	0	0	0	0	0	0
chr2:177016964:177017622	0	0	0	-12.4433	0	0	0	0	0	0	0	0	0	0	0	0	0	0	0	0	0	-0.320607	0	0	0	0	0	0	0	0	-4.64257	0	0	0	0	0	-7.80809	0	0	0	0	0	0	0	-3.77322	0	0	-2.03499	0
chr2:177023999:177025440	0	0	0	0	0	0	0	0	-0.473142	0	0	0	0	0	0	0	0	0	0	-3.2646	0	0	0	0	0	0	0	0	0	0	0	0	0	0	0	0	0	0	0	0	0	0	0	0	0	0	0	0	0
chr2:19549739:19550768	0	0	0.271611	0	0	0	0	0	0	0	10.8546	1.65176	0	0	0	0	0	20.9666	0	1.29781	0.127733	0	0	0	0	0	0	0	0	0	0	0	0	0	0	0	0	0	0	0	0	0	0	0	0	0	0	0.263798	0
chr2:198650901:198651269	0	-13.6195	0	-10.648	0	-15.5706	0	-5.70174	-4.771	-8.25877	-5.32367	-11.7216	-2.90649	-1.26611	-1.36118	-0.388804	-2.55668	-4.02402	0	-3.26548	0	-4.52985	-7.32541	-11.3274	0	0	-4.33171	0	-8.03929	-2.29133	0	-2.64753	0	-1.68733	0	-1.23131	-15.5165	-10.4467	-9.09474	-7.02617	-3.15348	-2.04803	-6.02892	-0.0238142	-3.96219	-6.02027	0	-6.83625	-3.36198
chr2:209271111:209271710	0	0	4.53035	0	3.90859	7.88847	0	1.65117	0	0	0	0	0	0	0	9.76031	0	0	0	1.33724	0	1.23874	0	2.55198	0	0	0	0	0	0.770596	0	0	0	0	0	1.08833	0	6.87558	0	0	0	0.706024	0	0.399245	0	0	0	0	0
chr2:2120259:2120629	0	0	0	0	0	0	0	0	0	0	0	0	0	0	0	-1.23972	0	0	0	0	0	0	0	0	0	0	0	0	0	0	0	0	0	0	0	0	0	0	0	0	0	0	0	0	0	0	0	0	0
chr2:220313027:220313753	0	0	0	0	0	0	0	0	-7.01816	0	0	0	0	0	0	0	0	0	0	0	0	0	0	0	0	0	0	0	0	0	0	0	0	0	0	0	0	0	0	-0.0136973	0	0	0	0	0	0	0	0	0
chr2:223163078:223164074	4.55188	0	0	0	0	0	5.1431	0	0	1.09417	0	6.17218	0	0	0	0	0	0	0	0	0	0	0	0	2.62579	0	0	0	0	0	0	3.0112	0	0	0	0	0	0	0	0	0	0	0	0	0	0	8.26949	0	0
chr2:233924834:233925460	5.05051	0	0	0.343186	1.50656	0	0	0	0	0	0	0	0.812373	0	0	0	0	0	6.27158	0	0	0	4.71122	0	0	0.427162	0	0.15734	0	0	0	6.46979	1.90678	0	0	0	0	0	0	0.587176	0	0	0	0	1.32182	3.18283	4.57083	8.80027	0
chr2:239755071:239755507	0	0	0	0	0	0	0	0	0	0	0	0	0	0	0	0	0	0	0	0	0	0	0	0	0	0	0	0	0	0	0	0	0	0	0	0	0	0	0	0	0	0	0	0	0	0	0	0	0
chr2:242824186:242824682	1.91091	0	6.22463	0	0	3.62223	0.0976898	6.91439	0	0	9.10766	6.33265	0	1.08799	2.51609	0	0	0	0	0	0	0	0	12.9819	0	0	3.03137	0	0	0	3.36911	9.2876	0	0	4.24965	0	0	11.9027	0	3.06743	5.86903	0	7.37443	0	0	4.74425	0.566497	0	0
chr2:30453431:30454007	0	0	0	-0.821672	0	0	-1.95175	-0.44511	0	0	0	0	0	0	0	0	0	0	-0.921716	0	0	0	0	-2.59443	0	-2.73345	-1.52803	0	0	0	0	0	0	-1.04095	-1.97986	0	0	0	0	-3.17957	0	0	0	0	0	-2.15874	-8.84245	-1.12944	0
chr2:31805191:31805559	0	0	0	0	0	0	0	0	0	0	0	0	0	0	0	0	0	0	0	0	0	0	0	0	0	0	0	0	0	0	0	0	0	0	0	0	0	0	0	0	0	0	0	0	0	0	0	0	0
chr2:31805738:31806106	0	0	0	0	0	0	0	0	0	0	0	0	0	0	0	0	0	0	0	0	0	0	0	0	0	0	0	0	0	0	0	0	0	0	0	0	0	0	0	0	0	0	0	0	0	0	0	0	0
chr2:45028788:45029432	0	0	0	0	0	0	0	3.62427	0	0	0	0	0	0	0	0	0	0	0	0	0	0	0	0	0	0	0	0	0	0	0	0	0	0	0	0	0	0	0	0	0	0	0	0	0	0	0	0	0
chr2:45227555:45228189	0	0	0	0	0	0	0	0	0	0	0	0	0	0	0	0	0	0	0	0	0	0	0	0	0	0	0	0	0	0	0	0	0	0	0	0	0	0	0	0	0	0	0	0	0	0	0	0	0
chr2:45231366:45232053	0	0	4.32665	0	0	3.85832	0	0	3.31843	0	0	0	0	0	0	4.95813	0	8.20674	0	0	4.19719	0	0	0	0	0	0	1.1968	3.0804	0	0	0	0	0	0	0	0	0	0	0	0	0	0	0	0	0	0	0	0
chr2:467955:468484	0	0	0	0	0	0	0	0	0	0	0	0	0	0	0	0	0	0	0	0	0	0	0	0	0	0	0	0	0	0	0	0	0	0	0	0	0	0	0	0	0	0	0	0	0	0	0.12817	0	0
chr2:47270703:47271071	-0.976767	0	0	0	0	0	0	0	0	0	0	0	0	0	0	-2.69548	0	0	0	0	0	0	0	-1.13366	-0.662306	0	0	0	0	0	-0.944425	0	0	0	0	0	0	0	0	0	0	0	0	0	0	0	0	0	0
chr2:47271085:47271455	0	0	-3.48783	0	0	0	0	0	3.53752	0	0	0	0	0	0	0	0	0	0	1.22537	0	0	0	0	0	0	-1.58359	0	0	0	0	0	0	0	0.185776	0	0	0	0	0	0	0	0	0	-1.43257	0	0	0	0
chr2:5832642:5833231	0	0	0	0	0	0	0	0	0	0.278297	0	0	0	0	0	0	0	0	0	0	0	0	0	0	0	0	0	0	10.8956	0	0	2.37308	0	0	0	0	0	0	0	0	0	0	0	0	0	0	0	0	0
chr2:66666215:66667183	0	0	0	0	0	0	0	0	0	0	0	0	0	0	0	0	0	0	0	0	0	0	0	0	0	0	0	0	0	0	0	0	0	0	0	0	0	0	0	0	0	0	0	0	0	0	0	0	0
chr2:69026713:69027375	0	-2.11699	0	-1.59659	-3.31833	-4.49771	0	0	0	-3.05241	-5.73853	0	-1.69285	0	-0.826076	-10.1066	-1.9778	0	0	-1.47374	0	-1.98283	0	-3.09783	-4.12351	-0.742727	-4.05966	0	-8.39292	-1.55998	0	-0.431518	0	0	0	-1.24884	-1.3334	0	0	-1.91796	-1.44651	-3.54874	-1.99559	-0.438969	-5.647	0	-1.42579	-3.57967	-0.144959
chr2:71115712:71116610	0	0	0	0	0	0	0	0	0	0	0	0	0	0	0	0	0	0	0	0	0	0	0	0	0	0	0	0	0	0	0	0	0	0	0	0	0	0	0	0	0	0	0	0	0	0	0	0	0
chr2:73147287:73148222	0	0	0	0	0	0	0	0	0	0	0	0	0	0	0	0	0	0	0	0	0	0	0	0	0	0	0	0	0	0	0	0	0	0	0	0	0	0	0	0	0	0	0	0	0	0	0	0	0
chr2:74726169:74726941	0	0	0	0	0	0	0	0	0	0	0	0	0	0	0	0	0	0	0	0	0	0	0	0	0	0	0	0	0	0	0	0	0	0	0	0	0	0	0	0	0	0	0	0	0	0	0	7.76487	0
chr2:85811198:85811566	0	0	0	0	0	0	0	4.6808	0	0	0	0	0	0	0	0	0	0	0	0	0	0	0	0	0	0	0.585773	0	0	0	0	0	0	0	0	0	0	0	0	0	0	0	0	0	0	0	0	0	0
chr2:85811615:85811983	0	0	0	0	0	0	0	0	0	0	0	-1.5951	0	0	0	0	0	0	0	0	0	0	0	0	0	0	0	0	0	0	0	0	0	0	0	0	0	0	-2.40201	0	-0.119149	0	0	0	0	0	0	0	0
chr2:86163664:86164150	-1.90382	0	0	0	0	0	0	0	0	0	0	0	0	0	0	0	0	0	0	0	0	0	0	0	0	0	0	0	-0.929461	0	0	0	0	0	0	0	0	0	0	0	-1.36647	0	0	0	0.839972	0	0	0	0
chr2:99439481:99439849	0	0	0	0	2.49305	0	0.0584981	5.70361	0	0	0	0	0	0	0	0	0	0	0	0	0	0	0	0	0	0	4.03608	0	1.30934	0	0	0	0	0	0	0	0	0	0	0	0	1.4563	0	0	0	0	0	0	0
chr3:124860247:124860615	0	0	0	16.6932	0	5.19623	10.6319	13.0312	19.9423	19.3402	0	11.2104	0	0	6.11701	14.5623	0	0	10.8022	0	0.0933928	0	7.27437	8.18379	0	0	0	0	0	0.070429	0	6.34234	0	0	0	7.42355	11.3023	14.5009	11.688	0	2.82019	0	0	0	0	0	0	0	7.22446
chr3:124860695:124861063	0	0	0	0	0	0	0	0	0	0	0	0	0	0	0	0	0	0	0	0	0	0	0	0	0	0	0	0	0	0	0	0	0	0	0	0	0	0	0	0	0	0	0	0	0	0	0	0	0
chr3:129317794:129318422	0	0	0	0	0	0	0	0	0	0	0	0	0	0	0	0	0	0	0	0	0	0	0	0	0	0	0	0	0	0	0	0	0	0	0	0	0	0	0	0	0	0	0	0	0	0	0	0	0
chr3:129693222:129693817	0	1.67734	0	0	0	0	0	-5.75431	8.35347	5.56437	0	2.01026	0	0	0	0	1.27423	-0.434729	0	0	0	1.21793	0	2.70877	0	0	3.35555	0	0	0	0	0	0	0	0	2.35121	-1.51648	0	3.07669	0	0	0	0	0	0	1.817	4.73251	0	0
chr3:137483684:137484318	0	0	0	0	0	0	0	0	0	0	0	0	0	0	0	0	0	0	0	0	0	0	0	0	0	0	0	0	0	0	0	0	0	0	0	0	0	0	0	0	0	0	0	0	0	0	0	0	0
chr3:138658363:138659292	0	0	0	7.43714	0	0	0	0	0	0	0	0	0	0	0	0	0	0	0	0	0	0	0	0	0	0	0	0	0	0	0	0	0	0	0	0	0	0	3.45361	0	0	0	0	0	0	0	0	0	0
chr3:147109721:147110499	0	0	0	0	0	0	0	0	0	0	0	0	0	0	0	0	0	0	0	0	0	0	0	0	0	0	0	0	0	0	0	0	0	0	0	0	0	0	0	0	0	0	0	0	0	0	0	0	0
chr3:157811990:157812622	0	0	0	0	0	0	0	0	0	0	0	0	0	0	0	0	0	0	0	0	0	0	0	0	0	0	0	0	0	0	0	0	0	0	0	0	0	0	0	0	0	0	0	0	0	0	0	0	0
chr3:170137042:170137847	0	0	0	0	0	0	0	0	0	0	0	0	0	0	0	0	0	0	0	0	0	0	0	0	0	0	0	0	0	0	0	0	0	0	0	0	0	0	0	0	0	0	0	0	0	0	0	0	0
chr3:171175762:171176387	0	0	0	0	0	0	0	-17.7177	0	-2.34365	0	0	0	0	0	0	0	0	0	0	0	0	0	0	0	0	0	0	0	0	0	0	0	0	0	0	0	0	0	0	0	0	0	0	0	0	-7.01645	0	0
chr3:188012863:188013231	0	0	0	0	0	0	0	0	0	0	0	0	0	0	0	-0.389821	0	0	0	0	1.18154	0	0	0	2.65957	0	0	0	0	0	0	0	0	0	0	0	0	0	0	0	0	0	0	0	0	0	0	0	0
chr3:192125693:192126464	0	0	0	0	0	0	0	0	0	3.24992	0	0	0	0	0.249876	0	0	0	0	0	0	0	0	3.59471	0	0	0	0	0	0	0	0	0	0	0	0.285555	0	0	0	0	0	0	0	0.299632	0	0	2.91798	0	0
chr3:193894362:193894901	0	0	0	0	0	0	0	0	0	0	0	0	0	0	0	0	0	0	0	0	0	0	0	0	0	0	0	0	0	0	0	0	0	0	0	0	0	0	0	0	0	0	0	0	0	0	0	0	0
chr3:196367478:196367991	0	0	0	0	-1.29838	0	-0.576134	0	0	0	-2.29291	0	0	0	0	0	0	0	0	0	0	0	0	0	0	0	0	0	0	0	0	0	0	0	0	0	0	0	0	0	0	0	0	0	0	0	0	0	0
chr3:196387418:196388060	0	-5.42623	-12.7603	-11.6601	-7.17704	0	-11.5187	0	-20.465	0	-7.37845	-1.50995	-6.54832	-3.21429	-4.48956	0	0	0	-11.9609	0	-9.77572	-3.49385	0	-20.2391	-8.42203	-0.131181	-3.74899	0	0	0	-0.774362	-21.8639	-1.15891	-3.44381	-3.48122	-3.36801	-10.4731	0	-10.0495	0	0	0	-2.38264	0	-1.68538	-5.31556	-11.3821	-13.435	0
chr3:52828370:52828978	0	4.56403	4.45148	0	1.6181	0	3.90941	3.35493	1.99938	1.99123	0.968997	0	0	4.33734	0	1.18331	1.66492	0	3.11396	8.28767	1.11183	4.84199	0.0145884	4.00587	0	0	1.83333	0	2.10655	0	3.07564	2.14724	0	0	0.90306	0	6.56741	0	0	2.31525	1.79036	0.61062	4.59338	0	3.37129	0	10.3539	5.60964	1.28826
chr3:62355922:62356656	0	0	0	0	0	0.0377972	0	0	0	0	0	0	0	0	0	0	0	0	0	0	0	0	0	0	0	0	0	0	0	0	0	0	0	0	0	0	0	0	0	0	0	0	0	0	0	0	0	0	0
chr3:9177941:9178492	0	0	0	-1.32037	0	0	0	0	0	0	0	-9.03426	0	0	0	0	0	-1.37747	-0.37857	0	0	0	0	-6.03599	0	0	0	0	0	0	0	0	0	0	0	0	-1.87578	0	0	0	0	0	0	0	-6.28814	0	0	0	0
chr4:111533827:111534513	0	0	0	0	0	0	0	0	0	0	0	0	0	0	0	-7.18684	0	0	0	0	0	0	0	0	0	0	0	0	0	-0.134023	0	0	0	0	0	0	-15.6466	-4.47566	0	0	0	0	0	0	0	0	0	0	-1.55501
chr4:111536273:111536641	0	0	0	0	0	0	0	0	0	0	0	0	0	0	0	0	0	0	0	0	0	0	0	0	0	0	0	0	0	0	0	0	0	0	0	0	0	0	0	0	0	0	0	0	0	0	0	0	0
chr4:13543417:13543989	9.20069	9.59927	6.46923	5.93379	0	9.16806	2.36503	1.95172	11.7892	6.1674	5.40267	1.95894	0	1.6734	3.80716	17.8027	2.31941	0	4.62915	1.92444	0	0.276936	3.51611	12.4065	6.30767	1.17726	17.1322	7.75697	0	3.92276	7.55898	0	8.52672	3.93268	4.65399	9.02236	11.202	4.40841	18.1038	0	7.67546	3.67019	3.36583	0	4.60396	12.1649	21.784	6.68743	2.36343
chr4:140656301:140656771	0	0	0	0	0	0	0	0	0	0	0	0	0	0	0	0	0	0	0	0	0	0	0	0	0	0	0	0	0	0	0	0	0	0	0	0	0	0	0	0	0	0	0	0	0	0	0	0	0
chr4:140656912:140657280	0	0	0	0	0	0	0	0	0	0	0	0	0	-1.14699	0	0	0	-3.87028	0	-5.35131	1.45823	0	-1.70186	-1.25934	0	-4.27928	-2.37102	0	0	0	-1.27812	0	-0.7289	0	-0.0794543	0	-9.13261	0	0	0	-1.45074	0	0	-0.344066	-8.90884	0	-5.69169	-2.21513	0
chr4:147559852:147560220	0	0	0	0	0	0	0	0	0	0	0	0	0	0	0	0	0	0	11.6759	0	0	0	0	0	0	0	0	0	0	0	0	6.45655	0	0	0	0	0	0	0	0	0	0	0	0	0	0	0	0	0
chr4:154709276:154709939	0	0	0	0	0	0	0	0	0	0	0	0	0	0	0	0	0	0	0	0	0	0	0	0	0	0	0	0	0	0	0	0	0	0	0	0	0	0	0	0	0	0	0	0	0	0	0	0	0
chr4:155663804:155664406	0	6.25981	0	0	3.16482	6.36077	1.54487	7.72138	0.155308	11.5491	21.9147	9.99299	2.07274	1.28559	4.57323	2.0879	0	0	0	7.14854	4.44351	11.2688	1.20042	0	0.253602	0.310724	9.76876	1.71233	17.872	0	0	1.21031	0	3.21499	0	6.04304	0	4.88222	16.6689	0	0	0	0.453182	0.314827	1.57776	0.683152	11.5834	5.65395	1.70457
chr4:158141149:158141517	0	0.786581	0	0	0	0	0	0	0	3.10512	0	3.62428	0	0	0	0	0	0	0	0	0	0	0	0	0.884175	0	1.1598	0	5.10823	0	0	0.132414	0	0	0	0	0	0	0	0	1.30639	0	0	0	0	0	5.3193	13.6959	0
chr4:158141532:158141900	-0.220642	0	0	0	0	0	-2.64732	0	0	-0.657126	0	0	0	0	0	0	0	0	0	0	-6.03723	0	0	0	0	-0.669465	0	0	-2.57028	0	0	0	0	-1.31417	0	0	0	0	0	0	0	0	-2.77176	0	0	0	0	0	0
chr4:190940227:190940595	0	0	-0.643898	0	-9.53078	-5.58315	0	-8.02287	0	-0.79203	-2.40347	-1.04797	0	-2.79861	-1.1389	-6.45862	0	-10.1302	0	0	-0.708523	-4.5593	-1.75203	-3.68611	-2.42164	0	-3.90467	0	-5.92998	-2.96201	0	0	-2.85932	-2.78251	0	0	-5.45827	-3.84764	0	0	-6.28001	-4.61197	-7.08462	-3.01042	0	-0.721949	-2.26542	-0.0290301	-4.27906
chr4:24801547:24802212	0	0	0	0	0	0	0	0	0	0	0	0	0	0	0	0	0	0	0	0	0	0	0	0	0	0	0	0	0	0	0	0	0	0	0	0	0	0	0	0	0	0	0	0	0	0	0	0	0
chr4:3311756:3312124	0	0	0	0	0	0	0	0	0	0	0	0	0	0	0	0	0	0	0	0	0	0	0	0	0	0	0	0	0	0	0	0	0	0	0	0	0	0	0	0	0	0	-0.965592	0	0	0	0	0	0
chr4:38672789:38673433	0	2.94986	0	3.00132	0	10.3204	4.37503	0	4.30499	0.761235	0.00316143	4.27089	6.00964	2.48758	0	0	0	0	0	2.32	0	3.00351	3.21073	5.82217	1.81525	0	0	0	0	0	0	7.90008	0	3.50888	0	0	2.93433	0	11.6477	0	0	0	0	0	0	3.42666	0	1.40832	2.31524
chr4:44449323:44449897	0	4.52946	0	0	0	0	0	0	0	0	0	0	0	0	0	0	0	0	0	0	9.34531	0	0	0	0	0	0	0	0	0	0	13.8285	0	0	0	0	0	0.0567103	0	0	0	0	0	0	0	0	0	16.32	0
chr4:57521151:57521607	0	0	0	0	0	0	0	0	0	0	0	0	0	0	0	0	0	0	0	0	0	0	0	0	0	0	0	0	0	0	0	0	0	0	0	0	0	0	0	0	0	0	0	0	0	0	0	0	0
chr4:57521655:57522152	-5.8038	0	-0.237888	-11.0662	-1.54284	0	-5.7087	-12.4785	0	-0.793137	-6.24116	-0.69485	0	0	0	0	0	-3.87393	-2.00505	-3.51938	-1.77485	-1.85101	-0.583004	-1.48827	0	0	-10.3196	0	-8.17798	0	0	-16.7483	0	0	0	-1.46846	0	-8.12102	0	-3.90421	-5.26998	0	0	0	0	0	-5.30727	-9.74491	-0.15265
chr4:74864072:74864713	0	0	3.9971	0	0	0	0	0	0	0.86717	0	0	0	0	0	0	0	0	0	0	0	0.107984	0	0	0	0	0	0	0	0	0	0	0	0	0	0	0	0	0	0	0	0	0	0	0	0	0	0	0
chr4:8581955:8582604	0	0	0	0	0	0	0	0	0	0	0	0	0	0	0	0	0	0	0	0	0	0	0	0	0	0	0	0	0	0	0	6.70244	0	0	0	0	0	0	0	0	0	0	0	0	0	0	0	0	0
chr4:8859814:8860182	0	0	-0.899346	0	-0.55034	0	-3.07865	0	0	0	0	0	0	0	0	0	0	0	-1.84441	0	0	0	0	0	0	0	0	0	0	1.35545	0	0	0	0	0	0	0	0	0	-0.407205	0	0	0	0	0	2.95175	0	0	0
chr4:8863093:8863549	0	0	0	0	0	0	0.459323	-2.23448	4.83947	0	0	5.73766	0	0	0	10.6451	0.477201	0	0	0	-4.52832	0	0	0	0	0	0	0	0	0.271056	0	0.774981	0	0	0	0	1.29866	0	0	0	0	0	0	0	0	0	0	0	0
chr4:94755663:94756034	0	0	0	0	0	0	0	0	0	0	0	0	0	0	0	0	0	0	0	0	0	0	0	0	0	0	0	0	0	0	0	0	0	0	0	0	0	0	0	0	0	0	0	0	0	0	0	0	0
chr5:1131026:1131519	0	0	0	0	0	0	0	0	0	0	0	0	0	0	0	0	0	0	0	0	0	0	0	0	0	0	0	0	0	0	0	0	0	0	0	0	0	0	0	0	0	0	0	0	0	0	0	0	0
chr5:134374455:134375029	0	0	0	0	0	0	0	0	0	0	0	0	0	0	0	0	0	0	0	0	0	2.72305	0	0	0	0	0	0	0	0	0	0	0	0	0	0	0	0	0	0	0	0	0	0	0	0	0	0	0
chr5:134870472:134871130	0	0	0	0	0	0	0	0	0	0	0	0	0	0	0	0	0	0	0	0	0	0	0	0	0	0	0	0	0	0	0	0	0	0	0	0	0	0	0	0	0	0	0	0	0	0	0	0	0
chr5:140800861:140801229	0	0	0	0	0	0	0	0	0	0	0	0	0	0	0	0	0	0	0	0	0	0	0	0	0	0	0	0	0	0	0	0	0	0	0	0	0	0	0	0	0	0	0	0	0	0	0	0	0
chr5:140892683:140893173	0.0373873	1.20466	0.408843	0	0	0	4.34017	0	3.82438	0	0	0	1.29688	0	0	0	0	0	0	2.02661	2.39968	0	0	0	0	0.76888	0	0	0	0	0	0	0	0.647354	1.44337	0	0	0	0	0	0	0	0	0	0	0.513747	0	0	0
chr5:153861869:153862529	0	0	-3.47551	-1.20235	0	-8.51322	0	-5.67427	0	0	0	0	0	0	0	-3.59643	0	-7.22667	-3.7421	0	0	0	0	0	0	-0.819384	0	-3.55056	-3.91376	0	0	0	0	0	-3.82495	0	0	0	0	-1.05395	0	0	0	0	0	0	0	0	0
chr5:16179807:16180175	0	0	0	0	0	0	0	0	0	0	0	0	0	0	0	0	0	0	0	0	0	0	0	0	0	0	0	0	0	0	0	0	0	0	0	0	0	0	0	0	0	0	0	0	0	0	0	0	0
chr5:16180190:16180558	0	-6.18389	0	0	0	0	0	-3.07086	0	-2.24599	0	0	0	0	0	0	0	0	0	0	0	0	0	0	0	0	0	0	0	0	0	0	0	0	0	0	0	0	0	0	0	0	0	0	0	0	0	0	0
chr5:168306999:168307367	0	0	0	0	0	0	0	0	0	0	0	0	0	0	0	0	0	0	0	0	0	0	0	0	0	0	0	0	1.91061	0	0	0	0	0	0	0	0	0	0	0	0	0	0	0	0	0	0	0	0
chr5:172672651:172673275	-4.9108	-5.1938	-11.2966	-4.38515	-9.27054	-4.2666	-1.64983	-1.61036	-3.69341	-0.534096	-8.29267	-2.37773	-4.4157	-2.33307	-5.6803	-8.43873	-6.23158	0	-13.4078	-13.0011	-8.7032	-4.58399	0	-13.5159	-6.75631	-4.21534	-4.00256	-2.52882	-6.7411	-1.99037	0	-14.3623	-2.27735	0	-4.12322	-4.17378	-6.28281	-5.67598	-6.66215	-9.14715	-1.70765	-0.553874	-4.61945	-4.05536	-8.09864	0	-11.8763	-10.8016	-0.647257
chr5:177411290:177411967	0	0	0	0	0	0	0	0	0	0	0	0	0	0	0	0	0	0	0	0	0	0	0	0	0	0	0	0	0	0	0	0	0	0	0	0	0	0	0	0	0	0	0	0	0	0	0	0	0
chr5:178003512:178004231	0	0	0	0	0	0	0	0	0	0	0	0	0	0	0	0	0	0	0	0	0	0	0	0	0	0	0	0	0	0	0	0	0	0	0	0	0	1.4819	0	0	0	0	0	0	0	0	0	0	0
chr5:179894067:179894609	0	0	0	0	0	0	0	0	0	0	0	0	0	0	0	0	0	0	0	0	0	0	0	0	0	0	0	0	0	0	0	0	0	0	0	0	0	0	0	0	0	0	0	0	0	0	0	0	0
chr5:180486499:180486867	0	0	0	0	0	0	0	0	0	0	0	0	0	0	0	0	0	0	0	0	0	0	0	0	0	0	0	0	0	0	0	0	0	0	0	0	0	0	0	0	0	0	0	0	0	0	0	0	0
chr5:1876128:1876653	0	0	0	0	0	0	0	0	0	0	0	0	0	0	0	0	0	0	0	0	0	0	0	0	0	0	0	0	0	0	0	0	0	0	0	0	0	0	0	0	0	0	0	0	0	0	0	0	0
chr5:1878142:1878510	0	0	0	0	0	0	0	0	0	0	0	0	0	0	0	0	0	0	0	0	-0.307775	0	0	0	0	0	0	0	0	0	0	0	0	0	0	0	0	0	0	0	0	0	0	0	0	0	0	0	0
chr5:2149462:2149830	0	0	0	0	0	0	0	0	0	0	0	0	0	0	0	0	0	0	0	0	0	0	0	0	0	0	0	0	0	0	0	0	0	0	0	0	0	0	0	0	0	0	0	0	0	0	0	0	0
chr5:37834570:37835744	0	0	0	0	0	0	0	0	0	0	0	0	0	0	0	0	0	0	0	0	0	0	0	0	0	0	0	0	0	0	0	0	0	0	0	0	0	0	0	0	0	0	0	0	0	0	0	0	0
chr5:40680984:40681534	0	0	0	0	0	0	0	0	0	-0.334418	0	0	0	0	-9.8164	0	0	0	0	0	0	0	0	0	0	0	0	0	0	0	0	0	-0.189529	0	0	-0.0924568	0	-0.0200708	0	0	0	0	0	0	0	0	-0.0931596	0	0
chr5:5140363:5140895	0	0	0	0	0	0	0	0	0	0	0	0	0	0	0	0	0	-1.05117	0	0	0	0	0	0	0	0	0	0	0	0	0	0	0	0	0	0	0	0	-3.35101	0	0	0	0	0	0	0	0	0	0
chr5:72594549:72595251	0	0	0	3.10222	0	0	0	0.25079	0	0.0691766	0	0	0	0	0	-4.3623	0.722069	0	0	0	-0.472098	0	0.351508	0	0	0	0	0	-0.275451	1.70084	1.36598	0	0	0	0	0	0	0	0	0.917151	0	0	0	0	0.8487	3.21081	0	0	0
chr5:72677171:72677727	0	0	0	0	0	0	0	0	0	0	0	0	0	0	0	0	0	0	0	0	0	0	0	0	0	0	0	0	0	0	0	0	0	0	0	0	0	0	0	0	0	0	0	0	0	0	0	0	0
chr5:72714979:72715675	0	0	0	0	0	0	0	0	0	0	0	0	0	0	0	0	0	0	0	-0.90413	0	0	0	0	0	0	0	0	0	0	0	0	0	0	0	0	0	0	0	0	0	0	0	0	0	0	0	0	0
chr5:76249563:76249931	0	0	0	0	0	0	0	0	0	0	0	0	0	0	0	0	0	0	0	0	0	0	0	0	0	0	0	0	0	0	0	0	0	0	0	0	0	0	0	0	0	0	0	0	0	0	0	0	0
chr6:100050660:100051283	0	0	0	0	0	0	0	0	0	0	0	0	0	0	0	0	0	0	0	0	0	0	0	0	0	0	0	0	0	0	0	0	0	0	0	0	0	0	0	0	0	0	0	0	0	0	0	0	0
chr6:10417419:10418007	0	0	0	0	0	0	0	0	0	0	0	0	0	0	0	0	0	0	0	0	0	0	0	0	0	0	0	0	0	0	0	0	0	0	0	0	0	0	0	0	0	0	0	0	0	0	0	0	0
chr6:10421205:10421931	0	0	0	0	0	0	0	0	0	0	0	0	0	0	0	0	0	0	0	0	0	0	0	0	0	0	0	0	0	0	0	0	0	0	0	0	0	0	0	0	0	0	0	0	0	0	0	0	0
chr6:106429234:106429923	0	0	0	0	0	0	0	0	0	0	0	0	0	0	0	0	0	0	0	0	0	0	0	0	0	0	0	0	0	0	0	0	0	0	0	0	0	0	0	0	0	0	0	0	0	0	0	0	0
chr6:106433707:106434516	0	-0.744259	0	0	0	0	0	0	0	0	0	0	0	0	0	0	0	0	0	0	0	0	0	0	0	0	0	0	-5.30053	-3.46193	0	0	0	0	0	-4.63381	0	-3.68186	0	0	0	0	0	0	0	0	0	0	0
chr6:137814277:137814645	0	0	0	0	0	0	0	0	0	0	0	0	0	0	0	0	0	0	0	0	0	0	0	0	0	0	0	0	0	0	0	0	0	0	0	0	0	0	0	0	0	0	0	0	0	0	0	0	0
chr6:137814666:137815034	0	0	0	0	0	0	0	0	0	0	0	0	0	0	0	0	0	0	0	0	0	0	0	0	0	0	0	0	0	0	0	0	0	0	0	0	0	0	0	0	0	0	0	0	0	0	0	0	0
chr6:1378498:1378866	0	0	0	0	0	0	0	0	0	-3.31487	-1.86092	0	0	0	0	0	0	0	0	0	0	0	0	0	0	0	0	0	0	0	0	0	0	0	0	0	-0.0285956	0	-0.153146	0	0	0	0	0	0	0	0	0	0
chr6:143234568:143235183	0	0	0	-5.65348	0	0	0	0	0	0	0	0	0	0	0	0	0	0	0	-1.09047	0	0	0	0	0	0	-5.48616	0	0	0	0	0	0	0	0	0	0	0	0	0	0	0	0	0	0	0	0	0	0
chr6:151004316:151005005	0	0	0	0	0	0	0	0	0	0	0	0	0	0	0	0	0	0	0	0	0	0	0	0	0	0	0	0	0	0	0	0	0	0	0	0	0	0	0	0	0	0	0	0	0	0	0	0	0
chr6:163817779:163818399	0	0	0	0	0	0	0	0	0	0	0	0	0	0	0	0	0	0	0	0	0	0	0	0	0	0	0	0	0	0	0	0	0	0	0	0	0	0	0	0	0	0	0	0	0	0	0	0	0
chr6:170493982:170494585	0	0	0	0	0	0	0	0	0	-0.972954	0	0	0	0	0	0	0	0	0	0	0	0	0	0	0	0	0	0	0	0	0	0	0	0	0	0	0	0	0	0	0	0	0	0	0	0	0	0	0
chr6:19691612:19692338	7.18683	0	0	0	0	0	0	7.95298	3.01985	0	0	1.41838	0	0.7708	3.28395	0	6.35254	0	0	0	7.7042	0	0.830217	0	0	0	0.00024113	0	0	0	0	0	0	1.79111	3.39973	0.045562	7.20217	0	3.57923	1.20014	0	0	1.59076	0	0	0	5.04325	0	0
chr6:27173280:27173899	0	0	0	0	0	0	0	0	0	0	0	0	0	0	0	0	0	0	0	0	0	0	0	0	0	0	0	0	0	0	0	0	0	0	0	0	0	0	0	0	0	0	0	0	0	0	0	0	0
chr6:30131116:30131779	0	0	0	0	0	0	0	0	0	0	0	0	0	0	0	0	0	0	0	0	0	0	0	0	0	0	0	0	0	0	0	0	0	0	0	0	0	0	0	0	0	0	0	0	0	0	0	0	0
chr6:32157425:32157793	0	0	0	0	0	0	0	0	0	0	0	0	0	0	0	0	0	0	0	0	0	0	0	0	0	0	0	0	0	0	0	0	0	0	0	0	0	0	0	0	0	0	0	0	0	0	0	0	0
chr6:36252901:36253423	0	0	0	0	0	0	-0.0152631	0	0	0	0	0	0	0	1.73853	0	0	0	0	0	0	0	0	0	0	0	0	0	0	0	0	0	0	0	0	0	0	0	0	0	0	0	0	0	0	0	-0.94657	0	0
chr6:38682912:38683520	0	0	0	0	0	0	0	0	11.764	0	0	0	0	0	0	0	0	0	0	0	0	0	0	0	0	0	0	0	0	0	0	0	0	0	0	0	0	0	0	0	0	0	0	0	0	0	0	0	0
chr6:41341279:41341927	0	0	0	0	0	0	0	0	0	0	-0.234458	0	0	0	0	0	0	0	0	0	0	0	0	0	0	0	0	0	0	0	0	0	0	-0.634272	0	0	0	0	-2.79815	0	0	0	0	0	0	0	0	0	0
chr6:41528320:41528688	1.35925	8.70886	22.4565	6.05261	4.52101	12.3071	5.78876	7.67618	0	4.94083	0.705682	11.2889	5.14234	2.55695	0	5.00057	3.63586	16.6995	3.70595	8.28753	9.49161	0.388808	1.11936	1.79952	6.05057	3.64532	11.8959	6.70012	2.64506	2.12774	1.50167	5.63196	2.11304	5.05227	5.84962	2.83293	14.8542	16.8213	0	3.14617	0.433501	8.82408	11.6774	8.77543	16.4152	0.374106	1.43771	11.695	0
chr6:41528714:41529082	0	0	2.42379	0	0	0	0	0.242411	0	0	0	2.20285	0	0	0	0	0	0	0	0	0	1.38369	0	1.12516	10.8706	0	0	0	0	0	0	0	0	0	0	0	1.48128	0	1.72244	0	0.196327	0	0	0	7.45481	0.212791	0	0	0
chr6:42071814:42072780	0	0	0	0	0	0	0	0	0	0	0	0	0	0	0	0	0	0	0	0	0	0	0	0	0	0	0	0	0	0	0	0	0	0	0	0	0	0	0	0	0	0	0	0	0	0	0	0	0
chr6:50818013:50818613	-0.0576127	0	0	0	-10.429	0	0	0	0	0	0	0	-0.281689	0	0	0	-2.63843	0	-2.32427	0	-6.08092	-3.27486	0	0	0	0	0	-1.82009	-6.71575	0	0	0	-0.718655	-0.331649	0	-0.581116	-2.86991	0	-5.09958	0	0	0	0	0	-1.00945	0	0	0	0
chr6:56716146:56716658	0	0	0	0	0	0	0	0	0	0	0	0	0	0	0	0	0	0	0	0	0	0	0	0	0	0	0	0	0	0	0	0	0	0	0	0	0	0	0	0	0	0	0	0	0	0	0	0	0
chr6:6003755:6004423	0	0	0	0	0	0	0	0	0	0	0	0	0	0	0	0	0	0	0	0	0	0	0	0	0	0	0	0	0	0	0	0	0	0	0	0	0	0	0	0	0	0	0	0	0	0	0	0	0
chr6:85475968:85476450	0	0	0	0	0	0	0	0	0	0	0	0	0	0	0	0	0	0	0	0	0	0	0	0	0	0	-1.11083	0	0	0	0	0	0	0	0	0	0	0	0	0	0	0	0	0	0	0	0	0	0
chr6:85476833:85477436	0	0	0	0	0	0	0	0	0	0	0	0	0	0	0	0	0	0	0	0	0	0	0	0	0	0	0	0	0	0	0	0	0	0	0	0	0	0	0	0	0	0	0	0	0	0	0	0	0
chr6:99295729:99296289	0	0	0	0	0	0	0	0	0	0	0	0	0	0	0	0	0	0	0	0	0	0	0	0	0	0	0	0	0	0	0	0	0	0	0	0	0	0	0	0	0	0	0	0	0	0	0	0	0
chr7:121949997:121950365	-0.093549	5.57522	0	1.09118	-2.58896	2.62874	0.894489	1.74312	0	0.481947	0	0	0	0.414764	0	0	0	0	0	0	0.186087	0	0	0	0	2.34616	0	0	-1.85565	0.57765	0.073129	1.8827	0	-0.495307	0	0.509474	-0.0208964	-0.157131	0	0.389313	0.288063	0	-1.3204	0	0.0234343	0.0143114	2.5783	0	0
chr7:121950619:121950987	0	0	0	0	0	0	0	0	0	0	0	0	0	0	0	0	0	0	0	0	0	0	0	0	0	0	8.69862	0	0	0	0	0	0	0	0	0	0	0	0	0	0	0	0	0	0	0	0	0	0
chr7:1263314:1263964	0	0	0	0.743957	0	0	0	0	1.95203	0	0	0	0	0	0	2.75792	0	0	0	0	0	0	0	0	0	0	2.51597	0	0	0	0	0.388606	0	0	0	0	2.12972	0	0	0	0	0	0	0	0	0	0	0	0
chr7:1274969:1275951	0	0	0	0	0	0	0	0	0	0	0	0	0	0	0	0	0	0	0	0	0	0	0	0	0	0	0	0	0	0	0	0	0	0	0	0	0	0	0	0	0	0	0	0	0	0	0	0	0
chr7:127991655:127992023	1.16688	0	0	2.83158	0	0	0.513897	1.98258	3.42492	0	0	0	0	0	0	0	0	1.4141	0	0	0	0	0.562737	0	0	0	5.60133	0	0	0	0	0	0	0	0	0.256371	5.07032	3.5901	0	0	1.03032	0	0	0	0	0	0	3.44006	0
chr7:127992202:127992570	0	-6.20384	0	0	0	-3.14616	-2.42769	0	-3.14668	-11.0321	-1.46632	-3.81887	0	0	0	-5.1468	0	-2.81033	-1.79232	0	0	0	0	-5.61673	0	0	0	0	0	-1.71005	-2.69539	0	-6.10082	-2.48131	0	0	0	-11.8319	-10.1827	-0.816317	0	0	0	0	-6.54325	-2.81865	0	0	-1.02487
chr7:150655119:150655702	-3.01011	0	0	0	0	0	-2.18457	0	0	0	0	0	0	0	0	0	0	0	-0.313713	-8.02512	0	0	0	0	0	0	0	0	0	0	0	0	0	0	0	0	-1.4609	0	0	-1.37142	0	0	0	0	0	0	0	0	0
chr7:154409415:154409949	0	2.11365	0	0	0.91469	0.0160701	0	0.648738	0	2.0498	0	0	0	0	0	0.290506	0.711392	0	0	0	0	0	0	5.04445	3.06512	0	-2.02166	0	2.55105	0.00280617	1.1043	0	0	0	0.252864	0	4.17982	0	0.206193	2.39943	0	0	0	0	0	0	0	0	0
chr7:155302080:155302758	0	0	0	0	0	0	0	0	0	0	0	0	0	0	0	0	0	0	0	0	0	0	0	0	0	0	0	0	0	0	0	0	0	0	0	0	0	0	0	0	0	0	0	0	0	0	0	0	0
chr7:156400731:156401287	-0.0800975	0	0	0	0	0	-0.0531678	0	0	0	0	-1.2388	0	0	0	0	-3.66111	-3.64522	-4.25595	0	0	0	-0.174124	-2.6146	0	0	-6.38407	0	0	0	0	0	0	0	0	0	-10.5483	0	0	0	0	-0.736697	0	0	-5.7204	0	0	-10.6637	0
chr7:156796410:156797440	0	0	0	0	0	0	0	0	0	0	0	0	0	0	0	0	0	0	0	0	0	0	0	0	0	0	0	0	0	0	0	0	0	0	0	0	0	0	0	0	0	0	0	0	0	0	0	0	0
chr7:156798247:156798937	0	0	0	0	0	0	0	0	0	0	0	0	0	0	0	0	0	0	0	0	0	0	0	0	0	0	0	0	0	0	0	0	0	0	0	0	0	0	0	0	0	0	0	0	0	0	0	0	0
chr7:156810708:156811615	0	0	0	0	0	0	0	0	0	0	0	0	0	0	0	0	0	0	0	0	0	0	0	0	0	0	0	0	0	0	0	0	0	0	0	0	0	0	0	0	0	0	0	0	0	0	0	0	0
chr7:157478126:157478661	0	0	0	0	0	0	0	-0.0062433	0	0	0	0	0	0	0	0	0	0	-13.5964	0	-3.92756	0	0	-3.37768	0	0	0	0	-5.65747	0	0	0	0	0	0	0	0	0	0	-0.571297	0	0	0	0	0	0	0	0	0
chr7:27196168:27196815	-10.5189	-11.2123	-10.7127	-17.6089	-13.0263	-10.615	-18.5507	-12.2145	-20.7253	-8.03803	-8.14388	-6.7726	-7.48638	-7.35634	-7.02912	-7.71549	-8.55512	-6.27618	-13.174	-8.95957	-12.0541	-8.0268	-7.66817	-12.1511	-20.2406	-5.99781	-19.0397	-7.02571	-13.0909	-6.21322	-10.3274	-3.31509	-7.3158	-6.2697	-7.22369	-7.79562	-20.9813	-11.9799	-11.2286	-6.64319	-11.1659	-6.32695	-8.30379	-7.09271	-11.3891	-11.5569	-18.9695	-15.0514	-6.0649
chr7:27205773:27206370	0	0	0	0	0	0	0	0	0	0	0	0	0	0	0	0	0	0	0	0	0	0	0	0	0	0	0	0	0	0	0	0	0	0	0	0	0	1.77487	0	0	0	0	0	0	0	0	0	0	0
chr7:27224889:27225464	0	0	0	0	0	0	0	0	0	0	0	0	0	0	0	0	0	0	0	0	0	0	0	0	0	0	0	0	0	0	0	0	0	0	0	0	0	0	0	0	0	0	0	0	0	0	0	0	0
chr7:27244448:27245266	0	0	0	0	0	0	0	0	0	0	0	0	0	0	0	0	0	0	0	0	0	0	0	0	0	0	0	0	0	0	0	0	0	0	0	0	0	0	0	0	0	0	0	0	0	0	0	0	0
chr7:27259976:27260602	0	0	0	0	0	0	0	0	0	0	0	0	0	0	0	0	0	0	0	0	0	0	0	-2.50181	0	0	-7.06958	0	0	0	0	0	-5.0183	0	0	0	0	0	-1.97321	0	0	0	0	0	-3.90982	0	0	-4.40565	0
chr7:27283251:27283820	0	-1.69796	0	0	-3.76179	0	0	0	0	0	0	0	0	0	0	0	0	-4.45522	0	0	0	-3.31399	0	0	0	0	-0.689471	0	-15.363	0	0	0	0	0	0	0	0	0	0	0	0	0	0	0	0	0	-0.475364	0	0
chr7:29602932:29603578	0	0	0	0	0	0	0	0	0	0	0	0	0	0	0	0	0	0	0	-0.367405	0	0	0	4.96317	0	0	0	0	0	0	0	0	0	0	0	0	0	0	0	0	0.64154	0	0	0	0	0	0	0	0
chr7:29605469:29606500	0	0	0	0	0	0	0	0	0	0	0	0	0	0	0	0	0	0	0	0	0	0	0	0	0	0	0	0	0	0	0	0	0	0	0	0	0	0	0	0	0	0	0	0	0	0	0	0	0
chr7:35293367:35294053	0	0	2.60455	6.19238	0	1.26409	13.5811	0	0	0	0	0	0	0	4.33835	0	0.0551003	0	0	0	0	0	0.489295	8.53928	0	1.98604	1.50206	3.14309	0.416768	0	0	7.99595	0	0	0	0	0	6.06394	5.34669	0	0	0	0	0	0	0	0	8.14599	0
chr7:35297229:35297597	0	0	0	0	0	0	0	0	0	0	0	0	0	0	0	0	0	0	0	0	0	0	0	0	0	0	0	0	0	0	0	0	0	0	0	0	0	0	0	0	0	0	0	0	0	0	0	0	0
chr7:391393:391761	0	0	0	0	0	0	0	0	0	-2.66618	0	0	0	0	0	0	0	0	0	0	0	0	0	0	0	0	0	0	0	0	0	0	0	0	0	0	0	0	0	0	0	0	0	0	0	0	0	0	0
chr7:4859413:4859965	0	-11.0835	0	0	0	0	0	0	0	0	-0.430072	0	0	0	0	0	0	0	0	0	0	0	0	0	0	0	-5.71405	-0.290485	-0.232219	0	0	0	0	-1.42176	0	0	0	0	0	0	-3.67926	0	0	0	0	0	0	0	0
chr7:55248729:55249098	0	0	0	0	0	0	0	0	0	0	0	0	0	0	0	0	0	0	0	0	0	0	0	0	0	0	0	0	0	0	0	0	0	0	0	0	0	0	0	0	0	0	0	0	0	0	0	0	0
chr7:640933:641414	-1.66261	0	-3.69667	-5.19882	0	-9.41828	-1.83443	-2.70655	0	0	0	-9.42103	0	0	-2.54588	-10.3981	0	0	-14.5975	0	0	0	-1.04408	0	-1.35571	0	-7.90309	0	0	0	-0.910112	0	0	0	-0.685768	0	0	-14.7776	0	0	0	-0.608661	0	0	-12.0223	-2.3189	0	-1.18924	-0.950916
chr7:67016129:67016500	0	0	0	0	0	0.00973577	0	0	0	2.05897	0	0	0	0	0	0	0	0	0	0	0	0	0	0	0	0	0	0	0	0	0	0	0	0	0	0	0	0	0	0	0	0	0	0	0	0	0	0	0
chr7:70111390:70111898	0	7.64298	0.570835	0	0	1.56559	1.75479	0	0	3.4895	7.27537	2.30304	0	0	0	0	0	0	0.466185	8.69117	7.38809	0	0	0	0	0	0	0	0	0	0	7.87869	0	0	0	0	0	0	7.73765	3.97002	2.34161	0	0.513317	0	0	2.59412	4.66773	5.79809	0
chr7:71801848:71802478	0	0	0	0	0	0	0	7.30418	0	0	0	0	0	0	0	0	0	0	0	0	0	0	0	0	0	0.446257	0	0	0	0	0	0	0	0	0	0	0	2.74846	0	0	0	0	0	0	0	0	-3.03363	0	0
chr7:97361274:97361642	0	0	0	0	0	0	-1.4707	0	0	0	0	0	0	0	0	0	0	0	0	-6.70025	0	0	0	0	0	0	0	0	0	0	0	0	0	0	0	0	0	0	0	0	0	0	0	0	0	0	-10.989	0	0
chr7:97361671:97362039	0	0	0	0	0	0	0	0	0	0	0	0	0	0	0	0	0	0	0	0	0	0	0	0	0	0	0	0	0	0	0	0	0	0	0	0	0	0	0	0	0	0	0	0	0	0	0	0	0
chr8:105478649:105479017	0	0	0	0	0	0	0	0	0	0	0	0	0	0	0	0	0	0	0	0	0	0	0	0	0	0	0	0	0	0	0	0	0	0	0	0	0	0	0	0	0	0	0	0	0	0	0	0	0
chr8:10588670:10589313	0	0	0	0	0	0	0	0	0	0	0	0	0	0	0	0	0	0	0	0	0	0	0	0	0	0	0	0	0	0	0	0	0	0	0	0	0	0	0	0	0	0	0	0	0	0	0	0	0
chr8:116679587:116680271	-8.86598	-8.81963	0	0	0	-0.980431	-2.60197	-0.427451	-2.67281	0	0	-4.72321	0	0	0	0	0	0	0	-2.9369	-3.04434	-1.81573	0	0	-9.53747	0	-4.46032	0	-0.528081	0	0	-5.47313	0	0	0	-2.39871	-6.25577	0	-0.327423	-1.63414	-2.4103	0	-0.207572	0	0	0	-12.9943	-6.58298	-0.488371
chr8:143667527:143667895	0	0	0	0	0	0	0	0	0	0	0	0	0	0	0	0	0	0	0	0	0	0	0	0	0	0	0	0	0	0	0	0	0	0	0	0	0	0	0	0	0	0	0	0	0	0	0	0	0
chr8:145105348:145106639	0	0	0	0	0	0	0	0	0	0	0	0	0	0	0	0	0	0	0	0	0	0	0	0	0	0	0	0	0	0	0	0	0	0	0	0	0	0	0	0	0	0	0	0	1.92084	0	0	0	0
chr8:20375248:20375920	0	0	0.702754	0.269502	0	2.02147	0	5.38879	2.75955	0	0	5.17127	0	0	0	7.81589	0	0.942823	0	0	0	0	0	0	0	0	0	0	0	0	0	0	0	0	0	0	0	0.193204	1.79393	0	0	1.44725	0.631349	0	2.49368	0	0	5.49088	0
chr8:22875730:22876101	0	0	0	0	4.33335	0	0	0	0	0	0	0	0	2.0035	0	-4.54924	0	0	0	0	0	0	0	0	7.80801	0	0	0	0	0	0	0	0	0	0	0	0	0	0	0	0	0	0	0	0	0	0	0	0
chr8:22876126:22876494	0	0	0	0	0	0	0	0	0	0	0	0	0	0	0	0	0	0	0	0	0	0	0	0	0	0	0	0	0	0	0	0	0	0	0	0	0	0	0	0	0	0	0	0	0	0	0	0	0
chr8:23563882:23564446	0	0	0	0	0	0	0	0	0	0	0	0	0	0	0	0	0	0	1.80833	0	0	0	0	0	0	0	0	0	0	0	0	0	0	0	0	0	0	0	0	0	0	0	0	0	0	0	0	0	0
chr8:25907621:25908123	0	0	0	0	0	0	0	0	0	0	0	0	0	0	0	0	0	0	0	0	0	0	0	0	0	0	0	0	0	0	0	0	0	0	0	0	0	0	0	0	0	0	0	0	0	0	0	0	0
chr8:3549305:3549995	0	0	0	0	0	0	0	-1.16471	0	0	0	0	0	0	0	0	0	0	0	0	0	0	0	-1.96572	0	0	0	0	0	0	0	0	0	0	0	0	0	0	0	0	0	0	0	0	0	0	0	0	0
chr8:38757586:38758278	0	0	0	0	0	0	0	0	0	0	0	0	0	0	0	0	0	0	0	0	0	0	0	0	0	0	0	0	0	0	0	0	0	0	0	0	0	0	0	0	0	0	0	0	0	0	0	0	0
chr8:55370498:55371255	-0.956343	-0.188444	0	-1.75295	-1.03422	-1.09862	0	-1.64835	0	-3.23532	0	0	-1.81575	0	0	-5.32313	-2.33576	0	-4.69713	0	0	0	-3.75008	0	0	-0.327041	0	-1.82186	0	0	0	-0.941057	0	-1.1317	0	-3.81407	0	0	0	0	0	0	-2.46826	0	0	0	-1.87101	0	0
chr8:55379367:55380121	0	0.467831	0	6.33094	0	0	0	3.77825	0	0	0	0	0	0	0	0	0	0	0	0	3.02003	0	0	0	0	0	0	0	0	0	0	0	0	0	0	0	0	0	0	0	0	0	0	0	0	0	0	0	0
chr8:55382502:55383002	0	0	0	-0.479301	-7.56406	0.571012	-7.86503	0	0	0	0	0	-1.94057	0	0	0	0	0	0	-2.47495	0	0	0	-3.62867	0	0	-6.03307	0	0	0	0	0	0	-6.40194	0	0	-11.0408	0	0	0	0	0	0	0	-0.656307	0	0	-15.7909	0
chr8:56901301:56902061	0	0.0789716	0	0	0	0	0	0	0	0	0	0.660866	0	0	0	6.19039	0	0	0	6.47506	0	0	0	2.39194	0	0	3.1734	0	4.04719	0	0	0	0	0	0	1.3538	0	0	0	0	0	1.65454	0.468308	0	0	0	0	0	0
chr8:686710:687295	0	0	0	0	0	0	0	0	0	0	0	0	0	0	0	0	0	0	0	0	0	0	0	0	0	0	0	0	0	0	0	0	0	0	0	0	0	0	0	0	0	0	0	0	0	0	0	0	0
chr8:687349:687989	0	0	0	0	0	9.89655	0	0	0	8.81696	0	0	0	0	0	0	0	0	0	0	1.53658	0	0	0	0	0	0	0	0	0	0	0	0	0	0	0	0	0	0	0	0	0	0	0	0	0	0	0	0
chr8:70946766:70947269	0	-0.80894	0	0	0	0	0	0	0	0	0	0	0	0	0	0	0	0	0	0	0	0	0	0	0	0	0	0	0	0	0	0	0	0	0	0	0	0	0	0	0	0	0	0	0	0	0.0717696	0	0
chr8:70981671:70982261	0	0	0	0	0	0	0	0	0	0	0	0	0	0	0	0	0	0	0	0	0	0	0	0	0	0	0	0	0	0	0	0	0	0	0	0	0	0	0	0	0	0	0	0	0	0	0	0	0
chr8:70984026:70984684	0	0	-3.51211	0	0	0	-11.1619	0	0	0	0	0	0	0	0	0	0	-1.70787	0	0	0	0	0	0	0	0	0	0	0	0	0	0	0	0	0	0	0	0	0	0	0	0	0	0	0	0	-2.53735	0	-2.29371
chr8:92606938:92607554	0	0	0	0	0	0	0	0	4.95229	2.80658	2.88522	3.5885	0	0	0	2.76281	0	0	2.61873	0	3.77382	0	0	4.04761	0	0	0	0	0	0	0	0	0	0	0	0	0	0	0.622569	0	0	0	0	1.33631	0	0	0	0.257602	0
chr8:97171833:97172412	0	4.21883	0	13.1099	2.26075	11.1039	0	3.44286	3.74176	0	7.31038	0	0.589072	0.342422	0.111556	1.45595	0	0	0	0.208409	1.39123	0	0	7.88459	0	1.97195	3.81978	0	2.39543	5.95369	6.57402	0	4.3473	0.804922	1.85815	0	0	2.67362	1.62476	0	0	0	1.15356	0	0	0	0	0	2.09921
chr8:99960255:99961069	0	0	0	0	0	0	0	0	0	0	0	0	0	0	0	0	0	0	0	0	0	0	0	0	0	0	0	0	0	0	0	0	0	0	0	0	0	0	0	0	0	0	0	0	0	0	0	0	0
chr8:99986301:99987171	0	0	0	0	0	0	0	0	0	0	0	0	0	0	0	0	0	0	0	0	0	0	0	0	0	0	0	0	0	0	0	0	0	0	0	0	0	0	0	0	0	0	0	0	0	0	0	0	0
chr9:100616303:100616911	0	0	0	0	0	0	0	0	0	0	0	0	0	0	0	-8.12331	0	0	0	0	0	0	0	0	0	0	0	0	0	0	0	0.270923	0	0	0	0	4.94006	0	0	0	-0.563542	0	0	0	0.815462	0	3.81203	0	0
chr9:1042184:1043108	0	0	0	0	0	0	0	0	0	0	0	0	0	0	0	0	0	0	0	0	0	0	0	0	0	0	0	0	0	0	0	0	0	0	0	0	0	0	0	0	0	0	0	0	0	0	0	0	0
chr9:120507319:120507687	0	2.85065	0	0	0	-2.43183	-2.13384	0	2.11233	0	0	0	0	-2.53975	0	0	0	0	0	0	0.373031	0	0	0	-9.20886	0.309837	0.963599	0.0520993	0	0	0	0	0	1.88953	0	2.05199	0	0	0	0	0	0	0	0	-0.397303	0	0	2.62339	0
chr9:126778138:126778784	-0.848492	0	0	0	0	0	0	0	0	-6.7305	0	0	0	0	0	0	0	0	0	0	0	0	0	0	0	0	0	0	0	-0.552262	0	0	0	0	0	0	-1.96672	0	0	0	0	0	0	0	0	0	0	0	0
chr9:127265511:127266055	0	0	0	0	0	0	0	0	0	0	0	0	0	0	0	3.90772	0	0	0	0	0	0	0	0	0	0	0	0	0	0	0	0	0	0	0	0	0	0	0	0	0	0	0	0	0	0	0	0	0
chr9:132650522:132650893	0	0	0	0	0	0	0	0	0	0	0	0	0	0	0	0	0	0	0	0	0	0	0	0	0	0	0.164182	0	0	0.0041324	0	0	2.35062	0	0.464623	0	0	0	0	0	2.19935	0	0	0	0	0	0	0	0
chr9:132651016:132651384	0.661167	0	0	0	3.33315	0	0	0	0.87685	0	0	11.1106	0	0	0	0	0	0	0	0	0	0	0	0	0	0	0	0	0	0	0	2.86688	0	0	0	0	0	0	0	0	0	4.13812	3.01039	0	0	0	5.9362	0	0
chr9:13322983:13323478	0	0	0	0	0	0	0	0	0	0	0	0	0	0	0	0	0	0	0	0	0	0	0	0	0	0	0	0	0	0	0	0	0	0	0	0	0	0	0	0	0	0	0	0	0	0	0	0	0
chr9:133771402:133771865	-3.04832	0	-1.89429	-10.1779	-0.111732	0	0	-8.33723	-5.84206	-8.34179	-1.24658	-11.2452	-5.24649	0	0	-3.95023	-3.72718	0	-10.4327	-4.19064	-2.3376	-0.201507	-4.52471	-0.29696	-3.54379	-1.3657	0	0	-14.6897	0	-6.87662	-13.422	0	-0.704074	0	0	0	0	0	-7.65929	-2.89244	-0.855129	-9.41829	0	-7.84354	0	-6.72094	0	-3.21832
chr9:135462227:135462595	0	0	0	0	0	0	-2.99341	1.23372	0	0	0	0	0	0	0	0	0	0	0	0	0	0	0	0	0	0	0	0	0	0	0	0	7.17484	0	0	0	0	0.478955	0	0	0	0	0	0	0	0	0	0	0
chr9:139428542:139428910	0	0	0	0	0	0	0	0	0	0	0	0	0	0	0	0	0	0	0	0	0	0	0	0	-8.00294	0	0	0	0	0	0	0	0	0	0	0	0	0	0	0	0	0	0	0	0	0	0	0	0
chr9:14346682:14347277	0	0	0	0	0	0	0	0	0	0	0	0	0	0	0	0	0	0	0	0	0	0	0	0	0	0	0	0	0	0	0	0	0	0	0	0	0	0	0	0	0	0	0	0	0	0	0	0	0
chr9:19788414:19788782	0	-9.70597	0	0	0	0	0	0	-7.34888	0	0	0	0	0	0	0	0	0	-0.928612	0	0	0	0	0	-2.94538	0	0	0	-0.0074129	0	0	0	0	0	0	0	0	0	0	0	0	0	0	0	0	0	0	0	0
chr9:19789005:19789373	0	0	0	0	0	-3.94906	0	0	0.0125084	0	0.157865	0	0	0	1.23084	0	0	0	0	0	0	0	0	0	0	0	0	0	0	0	0	1.32199	0	0	-1.61146	0	3.48084	-0.0630656	0	0	0	0	0	0	0	0	0	0	0
chr9:27690506:27690877	0	0	0	0	0	0	0	0	0	0	0	0	0	0	0	0	0	0	0	0	0	0	0	0	0	0	0	0	0	0	0	0	0	0	0	0	0	0	0	0	0	0	0	0	0	0	0	0	0
chr9:36985899:36986267	0	1.12869	0	0	0	0	0	0	0	0	0	0	0	0	0	0	0	0	0	0	0	0	0	0	0	0	0	0	0	0	0	0	0	0	0	0	0	0	0	0	0	0	0	0	4.5334	0	0	0	0
chr9:36986295:36986760	0	0	3.54679	0	0	10.2975	1.01789	19.4769	0	3.33714	0.731461	0.703043	5.24358	0	0	0	0	11.0336	6.67511	0	0	0	0	0	7.67864	0.192845	0	0	0	0	0	0	0	0	0	0	8.30784	0	0	0	0	0	0	0.365529	1.82706	0	0	0	5.18183
chr9:36986894:36987262	-1.80842	-3.43044	0	-2.98934	0	-3.46172	-0.550588	0	-4.43717	-5.46869	0	-2.85827	0	0	0	-3.13126	0	0	0	-10.2813	-0.617431	-4.72224	0	-5.49246	-3.48531	0	-4.11091	-3.19378	-2.34753	0	0	0	-0.0453006	-1.55471	0	-0.34362	0	-2.23597	-8.277	0	-0.0914247	0	0	0	-2.5651	-5.37212	-1.00416	-5.61404	0
[truncated: 951 more columns]
