# Supplementary material for: Non-invasive early detection of cancer four years before conventional diagnosis using a blood test
Source: Nat Commun. 2020 Jul 21;11:3475. doi: 10.1038/s41467-020-17316-z (PMC7374162; doi:10.1038/s41467-020-17316-z)
Supplement: Supplementary file 7 — Supplementary Data 4 [file 41467_2020_17316_MOESM7_ESM.xlsx]

## Sheet: Sheet1
			CV_0	CV_1	CV_2	CV_3	CV_4	CV_5	CV_6	CV_7	CV_8	CV_9	CV_10	CV_11	CV_12	CV_13	CV_14	CV_15	CV_16	CV_17	CV_18	CV_19	CV_20	CV_21	CV_22	CV_23	CV_24	CV_25	CV_26	CV_27	CV_28	CV_29	CV_30	CV_31	CV_32	CV_33	CV_34	CV_35	CV_36	CV_37	CV_38	CV_39	CV_40	CV_41	CV_42	CV_43	CV_44	CV_45	CV_46
Post-Diagnosis Sensitivity			0.845238	0.839286	0.892857	0.875	0.839286	0.827381	0.85119	0.857143	0.839286	0.880952	0.845238	0.863095	0.821429	0.827381	0.863095	0.869048	0.89881	0.89881	0.886905	0.845238	0.875	0.863095	0.797619	0.857143	0.845238	0.886905	0.875	0.910714	0.827381	0.815476	0.75	0.85119	0.85119	0.922619	0.892857	0.880952	0.85119	0.880952	0.827381	0.863095	0.785714	0.839286	0.857143	0.85119	0.845238	0.809524	0.880952
Pre-Diagnosis Sensitivity			0.896552	0.937931	0.937931	0.917241	0.931034	0.868966	0.931034	0.882759	0.868966	0.841379	0.882759	0.882759	0.931034	0.862069	0.889655	0.931034	0.917241	0.910345	0.910345	0.875862	0.868966	0.889655	0.855172	0.882759	0.917241	0.868966	0.937931	0.868966	0.917241	0.82069	0.841379	0.937931	0.875862	0.882759	0.875862	0.868966	0.896552	0.951724	0.896552	0.882759	0.910345	0.882759	0.931034	0.793103	0.903448	0.896552	0.924138
Specificity			0.909968	0.903537	0.919614	0.903537	0.919614	0.92283	0.92283	0.909968	0.916399	0.88746	0.92283	0.932476	0.958199	0.954984	0.954984	0.881029	0.926045	0.919614	0.913183	0.938907	0.88746	0.919614	0.961415	0.926045	0.92283	0.903537	0.909968	0.906752	0.916399	0.938907	0.938907	0.92283	0.92283	0.864952	0.92926	0.92283	0.932476	0.909968	0.884244	0.942122	0.948553	0.906752	0.92926	0.951768	0.935691	0.926045	0.884244
Patient ID	Sample Type	Category	CV_0	CV_1	CV_2	CV_3	CV_4	CV_5	CV_6	CV_7	CV_8	CV_9	CV_10	CV_11	CV_12	CV_13	CV_14	CV_15	CV_16	CV_17	CV_18	CV_19	CV_20	CV_21	CV_22	CV_23	CV_24	CV_25	CV_26	CV_27	CV_28	CV_29	CV_30	CV_31	CV_32	CV_33	CV_34	CV_35	CV_36	CV_37	CV_38	CV_39	CV_40	CV_41	CV_42	CV_43	CV_44	CV_45	CV_46
TSH-PL171221149	Post-Diagnosis	Leave-In	Training	0.998522	Training	0.998236	0.998536	0.997289	0.998572	0.999841	Training	Training	Training	0.994262	0.956143	Training	0.875571	0.998816	0.918308	Training	0.99973	0.998227	Training	Training	0.849842	Training	Training	0.831261	0.971308	Training	Training	Training	Training	Training	Training	0.905666	0.919725	0.983596	0.997145	Training	0.998772	0.83589	0.953905	Training	Training	0.871275	0.996514	Training	0.814726
TSH-PL171221150	Post-Diagnosis	Leave-In	Training	0.99995	0.999338	0.999889	Training	Training	Training	0.99799	0.999919	0.99982	Training	0.999862	0.992126	0.995927	0.960651	Training	Training	Training	Training	0.999596	Training	Training	0.985919	0.999993	Training	0.99676	0.99685	Training	Training	0.996108	0.979375	Training	0.996724	Training	Training	0.997001	Training	Training	Training	Training	0.9438	0.996492	Training	Training	0.99999	Training	0.999938
TSH-PL171221151	Post-Diagnosis	Leave-In	0.989237	Training	Training	0.998264	0.999745	0.997053	Training	Training	0.999999	Training	0.999914	0.995859	Training	Training	0.986191	0.98167	0.987888	Training	Training	0.999714	0.99996	Training	Training	Training	0.999996	0.945364	Training	0.958434	Training	Training	Training	0.999889	Training	Training	0.966783	Training	Training	0.999791	0.999983	0.994954	0.997187	0.836671	Training	0.951316	Training	Training	0.999989
TSH-PL171221160	Post-Diagnosis	Leave-In	Training	Training	Training	Training	Training	0.999357	0.999774	0.99864	Training	0.961547	Training	0.983764	Training	0.963906	0.818924	0.999864	0.841855	0.830282	Training	0.999702	Training	Training	Training	Training	Training	0.702927	Training	0.863638	0.998146	0.955701	0.906186	Training	Training	0.811933	0.790258	Training	Training	0.999784	Training	0.975954	Training	0.73602	0.958074	Training	Training	Training	Training
TSH-PL171221172	Post-Diagnosis	Leave-In	0.998526	0.999991	0.999779	Training	0.999713	0.999843	0.999866	Training	0.999787	Training	0.999964	Training	Training	0.991258	0.98597	0.998922	0.994839	Training	Training	Training	Training	0.99506	Training	Training	0.999867	Training	0.999998	0.983074	Training	0.996051	Training	Training	Training	Training	Training	Training	0.999992	0.999999	0.999848	Training	0.997571	Training	0.999554	Training	0.999985	Training	Training
TSH-PL171221180	Post-Diagnosis	Leave-In	Training	0.999999	0.999907	1	Training	Training	1	Training	Training	1	Training	Training	Training	0.998051	Training	Training	0.999731	0.999946	Training	Training	Training	Training	0.995601	Training	0.999999	Training	1	Training	1	Training	Training	Training	Training	0.995826	0.996395	0.998181	1	0.999983	Training	Training	Training	0.995143	0.999363	Training	0.999998	0.999935	1
TSH-PL180123001	Pre-Diagnosis	Leave-In	Training	Training	0.940024	Training	Training	0.997687	0.996177	0.997187	Training	Training	Training	Training	0.962723	Training	0.901602	0.999231	Training	Training	Training	0.995499	Training	0.979668	0.916376	0.998418	Training	Training	0.954021	Training	0.926954	Training	Training	0.743912	0.982455	Training	Training	Training	Training	Training	Training	Training	0.972864	0.932213	Training	0.51444	Training	Training	0.967682
TSH-PL180123006	Pre-Diagnosis	Leave-In	Training	1	0.999489	Training	0.999157	0.999445	0.999955	Training	0.999863	0.999996	0.999991	Training	Training	0.977445	0.992993	Training	0.995639	Training	Training	1	Training	Training	Training	Training	0.997991	0.994093	Training	0.936794	Training	0.67195	Training	Training	Training	Training	Training	0.998885	0.999758	Training	Training	Training	Training	Training	Training	Training	Training	0.994009	0.999317
TSH-PL180123008	Pre-Diagnosis	Leave-In	Training	Training	Training	Training	0.999996	Training	Training	Training	0.999998	0.999801	Training	Training	Training	Training	0.892452	0.99965	0.9586	0.999718	0.999598	Training	0.998374	Training	0.81885	0.99928	0.996649	0.96229	0.993436	0.909847	Training	Training	Training	Training	0.998276	Training	Training	Training	Training	0.999997	0.999769	Training	0.978832	0.988088	Training	0.774629	Training	Training	0.999926
TSH-PL180123010	Pre-Diagnosis	Leave-In	0.481331	Training	0.823429	Training	0.863355	0.525992	Training	Training	0.842496	Training	Training	0.79461	Training	0.735794	0.328339	0.932782	Training	Training	Training	Training	Training	Training	0.219448	Training	Training	0.229792	Training	0.205939	0.677973	0.153311	0.671227	Training	0.508757	Training	0.50381	0.228286	Training	Training	Training	Training	0.783849	0.524337	0.79907	0.181253	Training	Training	Training
TSH-PL180123014	Pre-Diagnosis	Leave-In	0.910165	0.998074	0.322093	0.999175	Training	Training	Training	0.999505	Training	0.999984	Training	0.99999	0.944463	0.834323	0.937235	0.999862	0.937435	0.999561	Training	0.994328	0.997071	0.981812	0.939736	Training	Training	Training	0.958414	0.874004	Training	0.952517	0.971867	0.998268	0.913222	0.988948	0.974069	Training	Training	Training	0.999995	0.886785	0.971476	0.983374	Training	0.62238	0.99953	Training	0.998146
TSH-PL180123016	Pre-Diagnosis	Leave-In	Training	Training	Training	Training	0.986076	0.387213	0.844335	0.714429	Training	0.971227	Training	Training	0.551489	Training	0.526684	0.993607	Training	0.974459	Training	Training	0.978813	Training	0.33332	0.962989	Training	0.483681	0.734323	0.463939	Training	0.177991	Training	0.989198	Training	0.27798	0.662328	0.733001	0.892852	Training	0.95603	0.870062	Training	0.7083	Training	0.268393	Training	0.580921	0.978668
TSH-PL180123017	Pre-Diagnosis	Leave-In	0.979236	0.925991	Training	0.996013	Training	Training	0.995021	Training	0.99852	0.929782	Training	Training	Training	0.819419	Training	0.996025	Training	0.989795	0.997359	Training	0.636672	0.855099	0.776855	Training	Training	0.818085	0.987308	0.504115	0.960123	0.599753	Training	0.999895	Training	Training	Training	Training	Training	Training	0.999173	Training	Training	0.658151	Training	0.191705	0.983625	Training	0.996134
TSH-PL180123021	Pre-Diagnosis	Leave-In	Training	0.999978	Training	0.999083	Training	Training	Training	Training	Training	Training	0.999871	0.999913	Training	0.980694	Training	0.998166	0.995824	Training	Training	Training	0.998794	Training	Training	0.999956	0.99995	0.997862	0.999966	0.97697	0.999643	0.978855	0.987678	Training	Training	Training	0.995219	Training	0.999802	Training	Training	Training	Training	Training	Training	0.942393	0.999947	0.996409	Training
TSH-PL180123029	Pre-Diagnosis	Leave-In	0.823697	0.985256	0.942747	0.975893	Training	0.991227	Training	0.937898	Training	Training	0.995301	Training	0.953133	Training	0.948454	0.999653	Training	Training	0.999028	0.981131	0.907496	Training	Training	Training	0.998592	0.975552	0.99488	Training	Training	0.797578	Training	0.990481	0.82959	0.87142	Training	0.945265	Training	Training	Training	0.985857	Training	Training	0.988315	0.635924	Training	0.885376	0.999841
TSH-PL180123031	Pre-Diagnosis	Leave-In	Training	0.997081	0.118066	0.982346	0.968733	Training	0.694314	0.893406	Training	Training	Training	Training	0.812477	Training	Training	Training	0.929016	0.980548	0.712267	0.5001	0.673162	Training	0.824483	Training	Training	Training	0.525417	0.2951	Training	0.830661	Training	0.308839	Training	0.892305	0.907151	Training	0.795304	0.967782	Training	0.978734	0.956713	Training	Training	0.221518	0.968478	Training	Training
TSH-PL180123032	Pre-Diagnosis	Leave-In	Training	0.999381	0.993549	Training	Training	0.985477	Training	0.931764	0.998861	0.899938	0.999211	0.999542	0.910004	Training	Training	0.995682	0.944295	Training	Training	Training	Training	Training	Training	Training	Training	Training	Training	0.913581	0.991792	Training	0.80178	Training	0.98066	Training	0.943826	0.99172	0.983596	0.992196	Training	0.978807	Training	Training	Training	0.648916	Training	0.95287	0.996539
TSH-PL180309082	Healthy	Leave-In	Training	Training	Training	Training	Training	0.00583416	Training	Training	Training	0.0642094	Training	Training	0.359408	Training	0.328636	0.00212111	Training	Training	Training	0.00119335	Training	0.642322	Training	0.00121668	0.343495	Training	Training	Training	0.944758	0.235285	0.0730188	Training	0.108546	0.941697	0.456091	0.255839	Training	0.00079151	0.131059	Training	Training	Training	0.244969	0.22075	Training	Training	0.156742
TSH-PL180316003	Healthy	Leave-In	Training	0.013863	Training	Training	0.0107538	Training	0.00028497	0.009791	4.37e-05	0.00608369	Training	Training	Training	Training	0.0404052	Training	Training	0.0288811	Training	Training	0.0261684	0.0376054	0.0496558	9.62e-05	Training	0.0859265	0.0802583	0.153221	0.00842296	0.0206073	0.0702234	0.00053529	0.0873238	0.0592232	0.170994	0.0234643	Training	Training	4.83e-05	0.081823	0.0554671	Training	Training	0.12983	0.00058123	0.0431526	0.00840487
TSH-PL180316013	Healthy	Leave-In	0.0686635	Training	Training	0.163976	Training	0.00931059	Training	0.2334	Training	0.25714	0.00330861	Training	Training	Training	Training	0.0932702	Training	0.0127149	0.00805477	0.125956	0.0803802	0.271112	Training	Training	0.0549364	Training	Training	Training	0.00174639	0.33106	Training	Training	0.261963	0.375563	Training	0.0523577	0.0152359	Training	Training	0.0827321	0.131392	Training	Training	0.201261	Training	Training	0.0996365
TSH-PL180316016	Healthy	Leave-In	Training	Training	Training	0.55067	Training	0.176351	Training	Training	0.0381753	0.395711	0.0317717	0.00900948	Training	0.106976	Training	Training	Training	Training	Training	0.019106	Training	Training	0.16402	Training	Training	Training	Training	0.24673	Training	Training	Training	0.108614	Training	0.676981	0.20915	Training	0.00590604	Training	Training	0.0386041	Training	0.221559	0.115314	0.396682	Training	Training	0.138785
TSH-PL180316017	Healthy	Leave-In	Training	0.00183614	Training	Training	Training	0.00045883	Training	0.00051357	Training	Training	Training	0.00364951	Training	0.0943622	Training	Training	0.0450496	0.00660656	0.00713613	Training	0.00106628	0.0420274	0.184772	Training	Training	Training	Training	Training	0.00141378	0.0786316	0.0214283	Training	Training	0.161699	Training	Training	Training	Training	Training	Training	Training	0.0809514	0.0373016	0.0676374	Training	Training	0.00417251
TSH-PL180316022	Healthy	Leave-In	Training	0.00018917	0.00085626	0.00052798	Training	1.69e-05	Training	0.00024988	Training	Training	7.5e-06	Training	Training	Training	0.00998156	Training	Training	3.01e-05	7.04e-05	Training	3.01e-05	Training	Training	7.13e-06	Training	Training	Training	Training	Training	Training	Training	0.00036068	Training	Training	Training	Training	Training	Training	Training	0.0047847	Training	0.0456706	Training	Training	Training	0.00164678	Training
TSH-PL180316024	Healthy	Leave-In	Training	Training	Training	Training	Training	Training	Training	0.0364321	Training	Training	0.00185027	Training	Training	Training	Training	Training	Training	Training	0.00016844	0.00130934	Training	Training	0.0595359	Training	0.00015555	0.029201	Training	Training	3.05e-05	Training	Training	Training	0.158142	0.253722	0.0627765	0.0375228	0.0242413	0.247982	Training	Training	Training	0.180366	0.174342	Training	Training	0.0531966	Training
TSH-PL180316033	Healthy	Leave-In	0.0496821	0.0129723	Training	0.102327	0.00782087	Training	0.00126453	Training	Training	0.255653	Training	Training	Training	Training	0.0261025	0.00255274	0.200004	0.00116175	0.0150805	0.014959	Training	0.0461603	0.0704681	Training	Training	Training	0.0371789	Training	Training	Training	0.050303	Training	0.0455911	Training	Training	0.0339134	Training	Training	0.00169363	0.0102671	0.0152853	Training	Training	Training	Training	Training	0.0152411
TSH-PL180316039	Healthy	Leave-In	0.0653511	0.00560163	Training	Training	Training	Training	Training	0.0189526	0.00248165	Training	Training	Training	0.0883466	Training	Training	Training	0.179412	Training	0.00230594	0.0368757	Training	0.0230853	0.134451	0.010334	Training	0.0880975	0.0581946	0.16161	0.00053766	0.111177	Training	0.0136223	0.0911837	Training	0.164004	Training	Training	0.0064649	0.00245431	Training	0.0500247	0.112465	Training	0.182478	Training	Training	Training
TSH-PL180316049	Healthy	Leave-In	0.0554796	Training	0.0122122	0.168707	0.025811	Training	0.00298174	Training	0.00078733	0.806515	Training	0.00168586	0.040709	Training	Training	Training	Training	0.00021431	Training	Training	Training	Training	Training	0.00021532	0.00267571	0.209514	0.0235051	0.103183	Training	0.105783	Training	0.00237708	Training	Training	0.0318604	0.0888218	Training	Training	Training	Training	Training	0.156597	Training	Training	Training	Training	Training
TSH-PL180316061	Healthy	Leave-In	Training	0.00026417	Training	0.00034768	0.00994348	0.00025441	Training	Training	9.34e-05	Training	0.00181868	Training	Training	0.0173949	0.0228469	2.92e-05	0.0799908	1.67e-05	Training	0.00593579	Training	Training	Training	Training	0.00213218	Training	0.00832655	0.122307	0.00175486	0.0149869	0.0324873	Training	0.0664173	0.198461	Training	Training	Training	Training	0.00011662	Training	Training	Training	0.07619	Training	Training	Training	0.00114525
TSH-PL180316075	Healthy	Leave-In	Training	0.783525	0.0378536	Training	Training	0.0790083	0.277377	Training	Training	Training	Training	0.71598	0.346946	0.49508	Training	0.219108	0.338872	Training	Training	Training	Training	0.649854	Training	Training	Training	0.557564	Training	0.618708	0.186229	Training	Training	0.0869044	Training	Training	0.654893	Training	Training	Training	0.754542	Training	0.488426	Training	Training	Training	Training	Training	0.907402
TSH-PL180316079	Healthy	Leave-In	0.0451418	0.00015787	Training	Training	Training	Training	Training	Training	Training	0.0346308	Training	0.00016471	0.0979112	Training	0.0387395	Training	0.0228796	Training	Training	0.0244073	Training	Training	Training	Training	0.00315764	0.224887	Training	Training	Training	Training	Training	0.010475	Training	0.164604	0.0279096	0.0214431	Training	0.00341478	0.00036881	0.144074	Training	0.0359067	Training	Training	4.53e-05	Training	Training
TSH-PL180316092	Healthy	Leave-In	0.174562	0.428508	Training	Training	Training	Training	Training	0.239645	Training	Training	Training	Training	Training	Training	0.272334	Training	Training	Training	0.0383472	Training	0.907006	Training	Training	0.0472305	0.436706	0.48972	Training	Training	Training	0.586785	Training	0.0437741	0.152127	0.311651	Training	0.0695427	Training	Training	0.00065848	Training	Training	Training	Training	Training	Training	Training	Training
TSH-PL180316095	Healthy	Leave-In	0.0146499	Training	Training	4.3e-05	Training	Training	0.00299662	0.00076768	Training	0.233735	0.00040192	Training	Training	0.0384847	Training	Training	Training	Training	Training	0.00281448	Training	0.0252144	0.023948	Training	Training	Training	0.00697695	Training	Training	0.0469352	Training	0.00170679	0.0628422	Training	Training	Training	Training	0.00498997	Training	0.00644822	Training	Training	Training	0.0545348	0.0344061	Training	Training
TSH-PL180316101	Healthy	Leave-In	0.00184671	0.00012417	Training	Training	0.0399527	0.00077607	7.53e-06	0.0102228	3.61e-06	Training	0.0171056	0.0175498	Training	Training	Training	0.00016169	0.00691162	Training	1.12e-05	Training	Training	Training	0.0299937	5.35e-09	0.28214	0.0269972	Training	Training	0.00346846	Training	Training	Training	0.0119125	0.414533	Training	0.00435391	Training	9.67e-05	0.00016932	Training	0.00522827	Training	Training	Training	5.59e-05	Training	1.42e-05
TSH-PL180316102	Healthy	Leave-In	Training	8.59e-09	0.00020931	5.14e-05	Training	3.71e-05	Training	Training	0.00024814	0.00420687	5.39e-05	Training	0.00346746	Training	0.0191109	4.97e-06	0.0021377	2.34e-06	Training	1.46e-05	0.00487227	0.00100699	Training	1.14e-06	Training	0.196753	2.46e-07	Training	Training	0.00518574	0.0186066	0.0012856	0.00203065	Training	Training	Training	Training	3.87e-07	0.00131109	Training	0.0093391	0.0422985	Training	0.00506342	Training	Training	0.742509
TSH-PL180316119	Healthy	Leave-In	Training	Training	0.00011598	Training	Training	0.00012641	0.0431006	0.00214732	0.19244	Training	4.24e-05	7.5e-05	0.00653813	0.0343068	0.366429	Training	0.0638251	Training	0.00094906	2.18e-05	0.00017159	0.0822757	Training	0.00046095	Training	0.100918	Training	0.220229	Training	Training	Training	0.00384696	0.0172642	Training	0.224615	0.089783	Training	0.00406737	Training	0.0035832	0.0877761	0.0443525	0.00093447	0.0328314	1.92e-05	Training	0.0665037
TSH-PL180316134	Healthy	Leave-In	Training	0.0128263	0.363644	Training	0.0146512	Training	Training	0.00310688	0.0166344	0.360086	0.0618853	0.0160005	Training	0.133012	Training	0.478819	0.218593	Training	Training	Training	0.014036	Training	Training	0.0253162	Training	Training	Training	Training	Training	0.0828942	0.120434	0.00204254	Training	Training	0.128438	Training	0.189492	0.00768082	0.0859619	0.134948	Training	0.198963	0.246559	Training	Training	Training	Training
TSH-PL180316161	Healthy	Leave-In	0.0153439	4.14e-07	3.94e-05	2.37e-05	0.0160795	7.78e-05	8.98e-05	Training	Training	0.0031351	0.0566675	Training	Training	Training	Training	0.0558772	0.0296177	0.00357181	Training	0.00014698	Training	Training	0.0226184	Training	Training	Training	7.53e-05	Training	Training	0.0940682	Training	Training	Training	0.103246	0.203806	Training	0.00023242	0.00059038	0.00134294	0.0024649	0.0165785	Training	0.00520579	Training	Training	Training	Training
TSH-PL180316164	Healthy	Leave-In	0.0026845	0.00037845	0.0157434	9.33e-05	0.0125661	0.033748	Training	0.0330158	Training	Training	Training	0.0197021	0.252174	0.0446934	0.274452	Training	0.231807	Training	Training	0.00925929	0.0109372	0.364997	Training	Training	Training	0.760695	0.0181605	0.168097	Training	Training	0.19143	Training	Training	Training	0.42103	Training	0.0345863	0.0108542	Training	0.219011	0.0622032	0.390398	Training	0.0738089	0.184953	Training	0.00131379
TSH-PL180316174	Healthy	Leave-In	Training	0.483958	Training	0.629497	Training	Training	0.0466247	0.550664	Training	0.975409	0.121053	0.00313762	Training	Training	0.346427	0.0020643	0.489641	0.0391263	0.356739	0.085256	0.626853	Training	Training	Training	Training	0.53749	Training	Training	0.467572	0.600326	Training	Training	Training	0.500727	Training	Training	Training	Training	0.0167572	0.199464	Training	Training	Training	Training	Training	0.201195	Training
TSH-PL180316175	Healthy	Leave-In	0.00391909	3.02e-05	Training	0.00043898	0.00116474	1.78e-06	Training	0.00156093	Training	Training	0.00478887	1.59e-07	Training	Training	0.0305883	Training	Training	Training	0.00033036	Training	7.86e-06	Training	Training	Training	Training	Training	0.0001869	Training	0.00014947	Training	Training	0.00010954	Training	Training	Training	Training	0.00037923	Training	0.00139982	0.0040647	0.0595876	Training	0.00337333	0.00276546	Training	Training	Training
TSH-PL180316181	Healthy	Leave-In	Training	0.00123112	Training	Training	0.00307961	Training	Training	Training	0.0041325	1.71e-06	0.00110277	Training	Training	0.111264	0.0734143	0.00040187	Training	Training	Training	0.00339862	1.51e-05	0.0286776	Training	7.4e-05	Training	0.283368	Training	Training	Training	Training	0.0882506	Training	Training	Training	0.0983303	0.097716	Training	Training	Training	0.0803866	0.0502639	Training	0.0239524	Training	0.00720882	0.271655	0.00480637
TSH-PL180316183	Healthy	Leave-In	0.0414505	0.00067429	0.00527166	Training	0.426425	Training	0.00304324	0.00405901	0.0229741	0.0021121	0.701051	0.00201194	0.166066	0.0912804	Training	0.0224132	Training	0.00428277	0.00165678	Training	Training	0.0591444	0.0457305	0.0135876	0.23863	0.17624	0.00498942	0.0186233	Training	Training	0.0940063	0.00650791	Training	0.10263	Training	Training	Training	0.00512176	Training	Training	0.0490492	0.0582197	0.03605	0.0440604	0.00281364	Training	0.00110934
TSH-PL180316187	Healthy	Leave-In	0.0291307	Training	0.0769674	Training	Training	0.361811	Training	Training	Training	Training	Training	0.0313404	0.477971	0.225304	0.276951	Training	0.377945	0.0900337	0.21238	Training	Training	0.417862	0.35866	0.147222	0.517898	0.734824	0.0796933	Training	0.0407883	Training	Training	0.0938371	Training	Training	Training	0.0429931	Training	Training	Training	0.657634	0.0756576	Training	Training	Training	0.155352	0.518379	Training
TSH-PL180316190	Healthy	Leave-In	Training	0.0221907	0.00233975	0.112807	Training	Training	Training	Training	Training	0.0178258	0.0888359	Training	Training	0.166791	0.108305	0.00071711	Training	Training	Training	0.0356232	Training	Training	Training	0.0499237	0.0473098	0.284177	0.0560761	0.159998	0.00512958	0.14778	Training	Training	Training	Training	Training	0.0626283	Training	0.0164903	0.0130024	0.346439	Training	0.153902	0.10313	0.161392	Training	0.166164	Training
TSH-PL180316195	Healthy	Leave-In	0.0245168	Training	0.00911147	0.0321224	Training	Training	Training	Training	0.00070311	Training	Training	Training	0.111827	Training	0.0658291	4.08e-05	Training	Training	Training	Training	0.0019061	Training	0.085109	0.00835492	0.00176777	Training	Training	Training	Training	0.0283808	0.0553077	0.00302811	0.0602461	Training	Training	0.0310042	Training	0.00084246	Training	Training	0.0395781	Training	0.139894	0.111594	Training	Training	0.00167704
TSH-PL180316198	Healthy	Leave-In	0.031842	Training	Training	0.0283649	0.992771	Training	0.256938	0.26702	Training	0.0004717	0.00123291	0.00104672	0.143896	Training	Training	Training	0.177577	0.0023917	Training	Training	Training	Training	Training	0.00033979	0.00179124	0.10624	0.672301	0.224152	0.24213	Training	Training	0.0001465	0.0665127	0.996022	Training	0.527509	0.135745	Training	0.00018813	0.0215204	0.238672	0.717246	0.717174	0.420857	Training	0.297906	Training
TSH-PL180316200	Healthy	Leave-In	Training	Training	0.175241	0.165702	Training	Training	0.775251	Training	0.732526	Training	0.00430213	Training	Training	Training	0.911613	Training	0.313664	0.022452	0.00544161	0.00800619	0.194936	Training	0.42927	0.621656	0.576949	0.547583	0.0379427	Training	0.00425637	0.395414	Training	0.920346	Training	0.610405	Training	0.192062	0.0808496	Training	Training	0.513189	Training	Training	0.201183	Training	Training	Training	0.00118687
TSH-PL180323029	Healthy	Leave-In	Training	Training	0.00051539	0.0123498	Training	Training	0.309959	Training	0.0471823	0.189086	0.994429	Training	Training	Training	0.232047	Training	Training	Training	Training	Training	Training	Training	Training	0.00196966	Training	0.146262	Training	0.338261	Training	Training	0.0763831	0.00021211	Training	Training	0.119328	0.0323236	0.0216166	Training	Training	Training	Training	Training	Training	0.0550461	3.78e-05	Training	Training
TSH-PL180323032	Healthy	Leave-In	Training	Training	Training	Training	0.0425015	Training	Training	0.0300655	0.167197	0.183183	Training	0.00972003	Training	Training	0.307432	Training	Training	Training	0.0230274	Training	0.0661335	Training	Training	0.0648443	0.0582927	Training	2.4e-05	0.117189	0.0156265	0.222017	Training	0.175676	0.192045	0.321335	0.235993	0.173992	Training	Training	0.00400765	Training	0.103346	0.149153	Training	0.322991	Training	0.0478719	0.0583187
TSH-PL180323051	Healthy	Leave-In	Training	Training	Training	Training	Training	0.00075189	Training	0.153098	Training	Training	Training	0.00323861	0.221883	Training	Training	Training	Training	Training	Training	2.57e-06	Training	Training	0.205284	Training	0.00010144	0.422899	Training	Training	0.00466466	0.228565	0.215395	Training	Training	0.603249	0.101384	0.0181935	Training	Training	Training	Training	0.49632	Training	0.0727814	0.0873253	Training	0.579724	Training
TSH-PL180323054	Healthy	Leave-In	Training	0.985179	0.339951	Training	0.581823	Training	Training	Training	Training	Training	0.0072611	Training	Training	0.25788	Training	0.857283	Training	Training	0.13344	Training	0.99423	Training	0.529341	Training	Training	0.711411	Training	0.609196	0.796344	Training	0.773412	Training	0.808946	0.812552	0.258883	0.967285	Training	Training	0.662293	Training	0.504473	0.591853	0.138186	Training	Training	Training	Training
TSH-PL180323059	Healthy	Leave-In	Training	Training	Training	Training	3.6e-05	0.00019135	0.00015679	Training	0.00464404	1.6e-07	Training	Training	Training	Training	Training	0.00022143	0.0222854	9.51e-05	8.49e-05	1.92e-07	2.57e-07	Training	0.0126851	Training	0.00024653	0.0202147	6.11e-07	Training	Training	0.0162015	Training	0.00017102	0.0310237	0.104062	Training	0.0116625	Training	2.11e-06	Training	0.0026224	Training	Training	0.00865126	Training	2.99e-05	Training	Training
TSH-PL180323074	Healthy	Leave-In	Training	0.0372015	0.0342242	0.00175452	0.0138034	0.00319634	Training	0.00020448	0.012805	Training	0.401913	Training	Training	0.153937	Training	0.0684942	0.100048	0.0119782	Training	Training	Training	0.309569	0.219101	Training	0.0839521	Training	0.00214981	0.514718	0.957288	Training	0.206277	0.0869131	Training	0.61562	Training	Training	0.00339824	Training	0.00336833	Training	Training	Training	Training	Training	Training	0.720718	0.280286
TSH-PL180323091	Healthy	Leave-In	Training	0.00026329	0.00492141	0.0021073	4.38e-07	0.00092796	0.0009161	Training	Training	0.0082462	0.00516676	0.00225756	0.013444	Training	Training	0.00053503	Training	0.00774113	Training	Training	Training	0.0163585	0.0158888	Training	0.00018848	0.067476	0.00012486	0.258577	Training	Training	0.126512	4.63e-05	Training	Training	0.0756905	0.0252449	0.00831406	Training	0.0547616	Training	Training	Training	0.00141402	Training	Training	0.00548898	Training
TSH-PL180323103	Healthy	Leave-In	Training	0.908553	Training	0.00288812	Training	Training	0.0129712	Training	Training	Training	Training	Training	Training	Training	Training	0.898888	Training	0.679642	0.00192436	0.0167993	Training	0.415078	Training	0.00101386	0.017029	0.591924	Training	0.74089	0.964672	Training	0.741834	Training	0.597521	0.527458	Training	0.0861184	Training	0.0684631	Training	0.567883	Training	0.958125	Training	Training	Training	0.0938135	0.997305
TSH-PL180323106	Healthy	Leave-In	Training	0.73245	Training	Training	Training	Training	0.547423	Training	Training	0.999923	Training	Training	0.366898	0.46309	0.561827	Training	0.697345	0.50501	0.878999	0.253962	Training	0.128348	Training	Training	Training	0.899523	0.670266	0.519668	Training	0.770527	0.798642	Training	Training	0.783298	0.886532	Training	0.951813	Training	0.829703	0.655813	Training	Training	Training	0.514084	0.435749	0.199742	0.712023
TSH-PL180323111	Healthy	Leave-In	Training	0.0293091	Training	Training	0.0304464	Training	0.0223072	0.00069855	0.52432	0.197351	Training	0.0127478	Training	Training	Training	Training	Training	0.0506109	Training	Training	0.07627	0.0383236	Training	0.0284699	0.0416077	0.091078	0.00570059	Training	Training	Training	Training	Training	0.810016	Training	0.277417	Training	Training	0.00265382	Training	0.0340469	Training	Training	Training	Training	Training	Training	0.638784
TSH-PL180323115	Healthy	Leave-In	0.940085	0.886742	0.267249	Training	Training	Training	0.799574	Training	0.963615	0.99855	Training	0.109319	Training	Training	Training	Training	0.331587	0.0276025	Training	Training	0.0732865	Training	0.36856	0.630478	0.366295	0.104223	0.99638	0.26394	0.92236	0.714107	Training	Training	Training	0.432833	Training	Training	Training	0.842478	Training	Training	0.625989	0.601103	0.38164	Training	0.490822	0.486658	Training
TSH-PL180323124	Healthy	Leave-In	0.948719	0.991721	0.766723	Training	0.992698	Training	Training	Training	Training	Training	0.989682	Training	Training	0.947775	Training	Training	Training	Training	Training	0.835916	Training	0.946791	Training	Training	0.989459	Training	0.612475	Training	0.998551	0.89534	Training	Training	0.963332	0.948213	Training	Training	0.150155	Training	Training	0.871854	0.936876	0.795529	0.836349	0.798503	Training	0.944997	0.949267
TSH-PL180323139	Healthy	Leave-In	0.861709	0.196278	0.115387	0.670555	Training	0.141047	Training	Training	0.999186	0.709252	Training	0.802448	0.429245	0.281712	Training	0.987014	0.433267	0.499819	0.442895	0.977853	0.961453	0.0112445	Training	0.162797	0.306784	Training	Training	0.845648	Training	0.401601	Training	Training	Training	0.425506	0.523965	0.205518	Training	Training	0.103302	0.0300698	Training	0.488542	0.663075	0.918925	Training	0.856279	Training
TSH-PL180323155	Healthy	Leave-In	0.120075	Training	Training	Training	0.00114195	Training	0.00058514	Training	Training	Training	Training	Training	0.00727069	Training	Training	0.153405	0.044765	Training	0.00036312	Training	1.64e-05	Training	Training	Training	Training	0.359833	Training	Training	Training	0.494446	Training	0.00020202	Training	Training	Training	0.024961	Training	0.00121983	Training	0.351815	0.228662	Training	Training	Training	0.00269505	Training	Training
TSH-PL180323160	Healthy	Leave-In	Training	Training	Training	Training	0.0144243	Training	0.00520624	Training	0.00131527	0.00294116	Training	0.00085876	Training	0.112796	Training	Training	Training	Training	Training	Training	0.00261704	0.0586711	Training	Training	0.23678	0.113961	0.00076009	Training	0.00024864	0.248783	Training	Training	Training	Training	Training	Training	1.42e-06	4.89e-05	0.00019535	0.0247768	0.0618249	0.112166	0.00953616	Training	7.39e-05	Training	0.00051306
TSH-PL180323175	Healthy	Leave-In	Training	0.892407	Training	Training	Training	0.930503	0.244674	Training	0.0542999	0.711804	Training	Training	Training	Training	0.647084	0.978362	Training	0.468991	Training	0.0622727	Training	0.878855	Training	0.331855	Training	Training	0.41519	0.935974	0.563649	0.543158	0.554152	Training	0.806045	Training	Training	0.901075	0.686559	Training	0.641991	Training	Training	0.941096	Training	Training	0.772688	Training	0.71774
TSH-PL180410059	Healthy	Leave-In	Training	0.938296	Training	0.813696	0.374666	0.960985	0.520452	Training	Training	0.864906	Training	Training	0.804687	0.806334	Training	0.507112	Training	Training	Training	0.0350446	0.998965	Training	Training	0.248751	0.933783	0.666042	Training	Training	Training	0.852866	Training	Training	0.735032	0.900367	0.499588	Training	0.469189	Training	0.375475	Training	Training	0.675966	Training	Training	Training	Training	Training
TSH-PL180410070	Healthy	Leave-In	0.507984	Training	Training	0.0347205	0.220293	0.079863	0.0295814	0.0682541	Training	0.271915	Training	0.0297558	0.260801	0.112501	0.346158	0.947437	0.379621	0.222043	0.3135	0.0144925	0.349031	Training	Training	Training	Training	Training	0.00020297	0.533104	0.28662	Training	Training	0.0510577	Training	0.590567	Training	0.238311	Training	Training	0.971574	Training	0.0767015	Training	Training	Training	0.0597376	0.0695602	Training
TSH-PL180410116	Healthy	Leave-In	Training	Training	0.0119153	Training	0.00925424	Training	2.4e-05	Training	Training	4.83e-07	Training	Training	0.0185328	0.0302718	0.176046	0.122014	Training	0.0279488	Training	Training	2.41e-05	0.00330378	Training	Training	6.43e-05	0.166427	1.06e-06	Training	Training	0.0331487	0.243162	Training	Training	Training	Training	Training	0.00057924	4.02e-05	Training	Training	0.164155	Training	Training	Training	5.27e-06	Training	0.00019043
TSH-PL180410148	Healthy	Leave-In	Training	Training	Training	Training	0.0652322	0.694577	Training	0.586392	Training	0.99255	0.881866	0.0338567	0.334886	Training	Training	Training	Training	0.74584	Training	0.0129219	Training	0.573481	0.303476	Training	Training	0.367337	0.0647442	0.228046	0.425371	Training	Training	Training	0.308303	0.451657	0.456257	Training	Training	Training	0.0268881	0.159356	Training	Training	Training	0.185942	0.29103	Training	Training
TSH-PL180410161	Healthy	Leave-In	0.094051	Training	Training	Training	Training	0.0161277	Training	0.00618085	0.140692	Training	0.0987017	Training	Training	0.211505	0.211166	0.505897	0.199224	Training	Training	Training	Training	Training	0.19884	Training	0.575377	Training	Training	0.268061	0.0981398	0.150423	Training	Training	0.272467	0.352534	Training	0.104562	Training	0.00526002	Training	0.277118	Training	0.142528	Training	0.071006	0.00096242	Training	Training
TSH-PL180410162	Healthy	Leave-In	0.270036	0.0438879	0.122023	Training	Training	Training	Training	Training	0.264805	Training	Training	0.230256	Training	Training	0.73297	0.677597	Training	Training	Training	0.0145567	0.0430541	0.154328	Training	Training	Training	Training	0.029951	0.425157	0.0277541	Training	Training	Training	Training	Training	0.359737	Training	0.0502695	Training	Training	Training	Training	Training	Training	Training	Training	0.176498	0.00409852
TSH-PL180417003	Healthy	Leave-In	Training	0.980406	0.774168	0.94687	0.198904	0.919135	Training	0.72873	Training	0.999746	Training	0.40748	Training	Training	Training	0.661957	0.580992	0.317754	Training	Training	0.999983	0.498645	0.33841	Training	Training	Training	0.653844	Training	0.221513	0.617961	Training	0.600203	0.526111	0.826694	Training	Training	Training	0.90959	Training	0.480015	0.360593	0.630054	0.807356	0.51665	0.238534	Training	0.208584
TSH-PL180417007	Healthy	Leave-In	0.402002	Training	0.765178	0.889396	0.840225	0.925996	Training	0.896143	Training	0.337412	Training	0.607856	Training	0.571967	Training	Training	Training	Training	0.826858	Training	0.998865	0.784071	Training	Training	Training	0.61722	Training	0.68594	Training	Training	Training	0.937081	Training	0.83827	0.526564	0.807457	Training	0.384161	0.19411	0.666758	Training	0.900417	0.900224	Training	Training	Training	0.504141
TSH-PL180417017	Healthy	Leave-In	0.0465092	Training	Training	Training	0.0549123	Training	0.138297	0.0269786	0.00865428	0.00325254	0.41291	Training	0.346679	Training	0.0330284	0.0736864	Training	Training	0.0589972	0.0610383	Training	0.167484	Training	Training	0.00056151	0.124045	0.595956	Training	Training	Training	Training	0.227158	0.0899986	0.271004	Training	0.0898619	0.444455	Training	0.00299198	Training	Training	0.181454	0.30369	0.152003	0.265013	0.140712	0.18748
TSH-PL180417045	Healthy	Leave-In	0.785374	0.00237231	0.787252	0.0282068	0.281351	0.0264071	Training	Training	0.982122	Training	Training	Training	Training	0.409687	Training	Training	Training	Training	0.850501	0.0021951	0.148381	Training	Training	Training	0.814777	0.497616	Training	0.363826	0.013185	Training	0.566734	Training	0.526723	Training	0.722224	0.641018	Training	Training	0.0966239	Training	0.435746	Training	Training	Training	Training	0.926737	0.591126
TSH-PL180417074	Healthy	Leave-In	Training	Training	0.995415	Training	0.866986	0.986164	0.97958	0.993601	Training	Training	Training	Training	Training	Training	Training	0.99539	0.818062	0.997978	0.986344	Training	Training	Training	Training	0.974921	0.958251	0.916535	Training	Training	0.815763	0.880758	0.917737	Training	Training	Training	0.897046	Training	0.98658	0.994603	Training	0.84756	0.7985	0.944732	0.929298	0.949648	0.997605	Training	Training
TSH-PL180417077	Healthy	Leave-In	0.934599	0.89573	0.998777	Training	Training	Training	0.99706	Training	0.959541	Training	0.522357	Training	0.913948	Training	Training	Training	0.930205	Training	0.987829	Training	0.996739	Training	Training	0.976341	Training	0.900507	Training	0.894321	Training	Training	Training	0.998689	Training	0.781227	0.940557	0.908227	Training	Training	0.989182	0.876152	Training	Training	Training	Training	Training	0.967804	0.99986
TSH-PL180417095	Healthy	Leave-In	0.375553	Training	Training	0.46154	0.853359	Training	Training	0.428694	Training	0.0867832	0.915418	Training	0.459075	0.420257	0.698571	0.0351336	Training	Training	0.282041	Training	0.533977	Training	Training	Training	Training	0.391049	0.782895	0.323226	Training	0.348699	Training	0.810085	0.357773	0.373941	Training	0.511077	Training	0.292156	0.13719	Training	0.331218	Training	0.581859	Training	Training	0.11892	0.294927
TSH-PL180417109	Healthy	Leave-In	Training	Training	Training	0.616788	Training	Training	0.051483	0.837046	Training	Training	0.103377	Training	Training	Training	Training	0.695504	0.0923236	0.036341	0.581198	0.60728	0.0233418	0.714268	0.333858	0.0179594	Training	0.621252	Training	Training	0.669753	0.556474	Training	0.403191	Training	0.506689	0.474112	Training	Training	Training	0.0163703	Training	Training	Training	0.117482	Training	Training	Training	Training
TSH-PL180417111	Healthy	Leave-In	0.0378282	0.00141018	Training	0.534681	0.0136941	0.0101511	Training	0.847712	Training	0.819999	Training	Training	Training	Training	0.0410511	Training	0.126675	0.0626373	Training	0.00138847	Training	Training	0.190693	Training	0.312661	Training	0.0729175	0.456359	0.252609	Training	0.0991875	0.203924	0.341123	Training	Training	Training	Training	Training	0.0141022	Training	0.509834	0.558206	0.16133	Training	0.0469449	0.602349	0.0392169
TSH-PL180417124	Healthy	Leave-In	0.399502	Training	0.427884	0.509646	Training	0.213132	0.136116	Training	Training	Training	Training	0.00383756	0.232328	0.294115	Training	0.145673	0.169302	Training	0.0844743	Training	0.402227	Training	Training	0.00891075	0.631004	0.335225	Training	0.287586	Training	0.255799	0.149208	0.319182	0.295653	Training	0.326794	Training	Training	0.0447286	0.0030479	Training	0.378473	0.314466	0.267279	0.299292	0.00962022	0.305283	Training
TSH-PL180417152	Healthy	Leave-In	0.0565044	Training	Training	0.744926	0.0517057	0.22264	0.208958	0.145839	0.0827763	0.188778	0.00659462	Training	Training	0.117956	0.41725	0.126826	Training	0.00815442	0.398494	Training	0.306899	Training	Training	0.154686	Training	Training	0.215844	0.359202	0.0219702	Training	0.413623	Training	Training	0.533228	0.392087	Training	0.0980701	0.126679	Training	Training	Training	Training	0.113209	Training	Training	0.141266	Training
TSH-PL180417156	Healthy	Leave-In	Training	0.0494764	0.408442	Training	Training	0.0137774	0.186859	Training	Training	Training	0.00274898	0.218828	0.264834	Training	0.110172	Training	Training	0.663977	0.0481824	Training	Training	Training	0.776167	Training	0.27378	Training	0.0566147	0.371653	Training	0.073332	Training	0.221331	Training	0.576508	Training	Training	Training	0.73135	0.0685144	Training	0.150103	Training	Training	0.528841	Training	0.564371	Training
TSH-PL180417169	Healthy	Leave-In	Training	8.62e-05	0.160681	0.13091	0.0464546	0.00012936	Training	0.00207222	3.84e-05	0.0171572	Training	0.00021311	Training	Training	Training	0.00170885	0.150805	Training	0.084818	Training	0.0854504	Training	Training	Training	0.00117062	0.175588	0.115247	Training	Training	0.0146775	0.0183075	Training	Training	0.138535	Training	Training	0.00918758	Training	Training	0.0418011	Training	0.157022	Training	Training	Training	0.0517059	0.0263267
TSH-PL180417170	Healthy	Leave-In	Training	Training	Training	0.55983	Training	0.809527	0.0497627	Training	0.589906	Training	Training	Training	0.185534	0.609775	Training	0.905235	0.213328	0.805961	Training	0.038469	Training	Training	0.685074	Training	0.406865	Training	Training	0.317169	Training	Training	Training	0.335598	Training	0.611133	0.213894	Training	Training	0.0580013	Training	0.632492	0.309251	0.793232	0.306394	Training	Training	0.683869	Training
TSH-PL180417199	Healthy	Leave-In	Training	0.00172767	Training	Training	0.946797	Training	Training	Training	0.667661	0.247148	Training	Training	Training	Training	Training	0.915794	0.798597	0.811426	0.942916	Training	Training	0.572662	0.864113	Training	Training	0.653492	Training	Training	Training	Training	Training	Training	0.394631	0.688173	Training	0.257409	0.490273	Training	0.935448	Training	Training	0.431875	Training	Training	Training	Training	Training
TSH-PL180424088	Healthy	Leave-In	0.158232	0.500277	0.547778	Training	0.0952279	Training	Training	Training	0.0646849	Training	0.347077	Training	Training	Training	Training	Training	Training	0.161866	0.226387	Training	0.877638	Training	0.183306	Training	0.216012	Training	Training	0.19592	0.32369	Training	Training	0.144379	Training	Training	0.135095	Training	Training	Training	Training	Training	Training	Training	Training	0.101847	Training	Training	0.573231
TSH-PL180424097	Healthy	Leave-In	Training	Training	Training	Training	0.535408	0.427322	0.0216233	0.438353	0.797692	0.241761	0.985685	0.862965	Training	0.373478	Training	0.912092	0.309656	0.183259	Training	Training	0.368917	Training	Training	0.165882	Training	Training	Training	Training	Training	Training	0.447478	Training	Training	0.205106	0.464449	0.22673	0.393302	Training	0.847742	Training	0.142407	Training	0.271044	0.0449808	Training	0.676555	0.62426
TSH-PL180424104	Healthy	Leave-In	Training	Training	Training	Training	0.990853	Training	Training	Training	0.944234	Training	0.974274	0.715748	0.811967	Training	0.856273	Training	0.656135	Training	0.9511	Training	0.211601	0.882693	0.711044	0.966096	0.771376	0.730433	Training	0.620043	0.853824	0.570517	Training	0.704367	0.725779	0.821093	0.558391	0.876417	0.866758	0.62838	0.99115	0.449994	Training	Training	0.714366	Training	0.58385	0.669123	Training
TSH-PL180424138	Healthy	Leave-In	Training	Training	0.894833	0.911808	0.959751	Training	0.799853	Training	Training	Training	Training	Training	0.748567	Training	Training	Training	0.746596	Training	Training	Training	Training	Training	Training	0.309376	Training	Training	0.994054	0.792116	Training	Training	0.657716	Training	Training	0.898795	0.587013	Training	0.967696	0.426329	Training	Training	Training	0.745715	0.930348	Training	0.893316	0.86549	0.944575
TSH-PL180424146	Healthy	Leave-In	Training	0.491055	0.966345	0.0165669	Training	0.928357	Training	Training	0.691105	0.012724	Training	0.887646	0.392635	Training	0.398814	0.609931	Training	0.98255	Training	0.198761	Training	Training	Training	0.915729	0.175985	Training	Training	Training	Training	0.320876	0.169948	0.634201	0.574514	Training	Training	Training	0.386379	0.634727	Training	0.603318	Training	Training	0.413405	Training	0.985737	0.522536	0.874855
TSH-PL180424149	Healthy	Leave-In	Training	Training	0.819377	Training	Training	Training	Training	0.664093	0.0144954	0.295392	0.0852769	0.747707	Training	Training	Training	Training	0.685245	0.392301	0.160537	0.0260042	Training	0.271989	Training	Training	Training	0.722585	0.701406	0.803751	0.287103	Training	Training	Training	Training	0.708964	0.569065	Training	0.136626	Training	0.806555	Training	0.533429	Training	0.695464	Training	0.897648	0.674358	0.830747
TSH-PL180424166	Healthy	Leave-In	Training	Training	0.320115	Training	Training	Training	Training	0.0800077	0.00081487	0.883896	0.26514	0.0903315	0.232607	Training	0.0834005	0.135329	0.26345	0.511708	0.847748	0.204713	0.00112717	0.675724	Training	Training	Training	Training	Training	0.528715	0.771351	0.0669861	0.0747606	Training	0.298876	0.37458	0.430567	Training	0.0144298	Training	Training	Training	0.0587305	0.713121	0.20318	0.364203	0.118234	0.34603	Training
TSH-PL180424171	Healthy	Leave-In	Training	Training	0.352968	0.8076	Training	0.152473	Training	0.507986	0.256565	0.859158	0.966548	0.129575	0.517097	Training	Training	Training	Training	0.881759	0.440159	Training	0.944157	0.302301	0.304976	0.662368	0.0870228	0.467649	0.57888	Training	0.396857	0.35467	Training	0.848767	0.366565	Training	Training	Training	0.491123	Training	Training	0.56446	Training	0.549878	0.671883	Training	0.466237	Training	Training
TSH-PL180504005	Post-Diagnosis	Leave-In	0.997706	1	0.999999	0.999997	0.999802	0.999999	Training	Training	0.999952	1	0.999999	Training	Training	0.993081	Training	0.999643	0.999247	1	1	1	Training	Training	0.998347	0.999996	Training	0.999662	Training	0.999078	1	Training	0.996429	0.999849	Training	Training	Training	Training	1	0.999999	Training	0.999968	Training	Training	0.999987	0.99884	Training	Training	Training
TSH-PL180504006	Post-Diagnosis	Leave-In	0.010294	Training	Training	0.0667619	0.0208806	0.146099	0.937281	0.414006	Training	Training	0.612557	Training	0.0854304	Training	Training	0.214666	0.231895	Training	0.229892	0.00014872	0.00298333	0.304736	0.686155	0.516298	Training	0.0543093	Training	0.671061	Training	Training	0.209394	0.778325	0.42444	Training	Training	Training	0.911645	Training	0.967822	0.192476	0.548572	0.648103	0.339153	Training	0.22178	Training	0.511239
TSH-PL180504009	Post-Diagnosis	Leave-In	0.746297	Training	0.577587	0.945683	0.88464	Training	0.211959	Training	Training	Training	0.733377	0.927348	0.528747	0.696986	0.633962	Training	Training	0.838914	Training	Training	Training	0.70835	Training	Training	Training	Training	0.917515	Training	0.202282	0.823808	0.540975	Training	Training	0.7122	Training	Training	0.858376	Training	0.360476	Training	Training	Training	0.893909	Training	0.856674	Training	0.175345
TSH-PL180504010	Post-Diagnosis	Leave-In	Training	0.619636	Training	Training	Training	0.225842	Training	Training	0.980004	0.462777	Training	0.950333	Training	Training	0.605828	Training	0.722199	0.974238	Training	0.957723	Training	Training	0.529875	0.347579	0.980595	Training	Training	Training	0.59158	Training	0.652149	0.96755	Training	Training	0.897404	0.646085	Training	0.559082	0.276436	Training	0.683478	0.827695	Training	0.784442	Training	0.757821	Training
TSH-PL180504013	Post-Diagnosis	Leave-In	0.999997	1	Training	Training	1	Training	1	1	0.999999	Training	Training	1	Training	Training	Training	Training	Training	1	Training	1	Training	Training	Training	1	Training	Training	Training	1	Training	Training	0.999996	Training	0.999988	1	0.999998	1	Training	1	1	Training	Training	Training	Training	Training	1	Training	0.999932
TSH-PL180504015	Post-Diagnosis	Leave-In	0.157777	Training	Training	0.39718	Training	Training	0.0637828	0.409872	0.00120885	0.691965	Training	0.0579607	0.364326	0.27727	0.129922	Training	0.286076	Training	0.0251295	Training	Training	Training	0.103535	0.0140662	0.0303148	0.206943	Training	Training	Training	0.398849	0.126445	0.0514834	Training	Training	0.39315	Training	0.0311588	Training	0.00862179	0.238441	0.121349	0.611679	0.518878	Training	0.0230688	0.121999	0.137039
TSH-PL180504017	Post-Diagnosis	Leave-In	Training	0.998436	Training	0.989636	0.995323	Training	Training	0.993527	0.999974	Training	0.996994	Training	Training	Training	0.889736	Training	Training	0.999979	0.999789	Training	0.998244	Training	0.943486	0.999988	0.995997	0.945165	0.984543	0.985217	0.997953	Training	Training	Training	Training	0.936803	0.947461	0.988219	Training	Training	0.999943	0.990873	0.973185	Training	Training	Training	0.996676	Training	0.999617
TSH-PL180504018	Post-Diagnosis	Leave-In	Training	0.276636	0.624462	Training	Training	Training	Training	Training	Training	0.998534	Training	Training	0.457768	0.630489	Training	0.97139	Training	0.965414	0.830145	0.083385	Training	Training	Training	Training	Training	0.773524	Training	0.623055	0.701097	Training	0.577324	Training	0.795159	0.857881	0.530386	Training	Training	Training	Training	0.61233	0.615283	Training	0.672132	Training	0.482125	Training	Training
TSH-PL180504028	Post-Diagnosis	Leave-In	0.988512	Training	0.998837	Training	0.999211	Training	Training	Training	Training	1	Training	0.999986	0.996993	0.942345	Training	0.917127	0.999456	Training	Training	Training	0.999991	Training	Training	1	Training	0.999543	Training	0.999035	0.999978	0.979012	0.992375	0.999613	0.971648	0.99532	0.996131	Training	0.999988	Training	Training	Training	Training	Training	0.999614	Training	0.999983	Training	Training
TSH-PL180504029	Post-Diagnosis	Leave-In	Training	0.996707	0.9977	0.631286	0.992387	0.935873	Training	Training	0.972203	Training	0.956323	Training	0.924215	Training	0.923076	0.933676	Training	Training	Training	0.931789	Training	Training	0.746582	0.969834	Training	0.978764	Training	Training	Training	0.474455	Training	0.977648	0.39652	0.733196	0.884383	0.844063	0.999607	0.985868	0.987568	0.93935	0.820792	0.657226	Training	Training	Training	0.6178	0.965518
TSH-PL180504030	Post-Diagnosis	Leave-In	Training	0.901151	Training	0.0716302	0.232432	0.519461	0.844621	0.25012	0.813474	0.775901	0.21249	Training	Training	0.26295	0.640437	0.874668	0.647365	0.623854	0.274894	Training	0.0128498	Training	Training	0.955916	Training	0.671727	0.711415	0.854389	0.894256	0.502454	0.654847	0.487743	Training	Training	Training	Training	0.779071	Training	Training	0.598153	Training	0.789059	0.874019	Training	Training	Training	0.851748
TSH-PL180504033	Post-Diagnosis	Leave-In	Training	0.00420688	0.0182891	Training	0.233881	0.0011904	0.00507522	Training	0.0186465	Training	0.0147652	0.00043139	Training	0.0184549	0.0481626	0.00042087	Training	6.25e-08	Training	0.0027665	3.98e-05	0.010782	Training	0.00052934	Training	Training	Training	Training	Training	Training	Training	3.61e-06	Training	Training	Training	Training	0.00022672	0.0156402	0.00322328	0.00050568	Training	0.224383	Training	Training	0.0002981	Training	Training
TSH-PL180504037	Post-Diagnosis	Leave-In	0.953739	0.801384	Training	Training	0.999211	0.969106	Training	0.994396	Training	0.956711	0.995075	0.949126	Training	0.889332	0.832198	Training	0.970006	0.905309	Training	0.996135	0.989412	0.954808	Training	Training	0.999827	Training	0.965856	Training	Training	0.948974	0.897472	Training	Training	Training	Training	Training	Training	0.977489	0.894535	Training	Training	0.974375	0.993877	Training	Training	Training	0.996143
TSH-PL180504042	Post-Diagnosis	Leave-In	0.999402	1	0.999998	Training	Training	Training	1	0.999948	Training	Training	Training	0.999999	Training	0.996818	0.997194	Training	0.998362	Training	Training	0.999997	0.999996	0.999848	0.994264	1	Training	Training	0.999998	0.999608	1	0.996253	Training	Training	0.998882	0.999075	0.998006	Training	1	Training	Training	Training	Training	Training	Training	Training	0.999972	0.999244	1
TSH-PL180504044	Post-Diagnosis	Leave-In	0.969538	Training	Training	0.959948	0.999946	0.883254	Training	0.991242	Training	Training	0.999216	0.983705	Training	0.957689	0.936779	0.998701	0.97946	0.999625	0.999456	0.963225	0.999963	Training	0.839126	0.999927	0.996492	0.975315	0.965127	0.939764	0.988037	Training	Training	0.999818	0.928638	Training	Training	Training	Training	0.996209	0.994854	Training	0.925012	Training	Training	0.971091	0.957662	Training	Training
TSH-PL180504049	Post-Diagnosis	Leave-In	Training	0.989226	Training	Training	Training	Training	Training	Training	0.999572	Training	Training	0.998689	Training	0.857347	Training	0.983696	Training	0.981864	Training	0.999884	Training	0.869223	0.754231	0.998553	Training	Training	0.997639	Training	Training	Training	0.914569	Training	0.855072	0.975471	Training	Training	Training	0.974839	0.999512	0.973866	Training	0.780606	Training	Training	Training	0.954252	Training
TSH-PL180504053	Post-Diagnosis	Leave-In	Training	Training	Training	0.180129	Training	Training	0.999959	Training	Training	Training	Training	0.999946	Training	Training	Training	Training	Training	0.999769	0.9977	0.999671	0.996664	0.987777	Training	0.987814	0.977108	Training	Training	0.97445	Training	Training	Training	Training	Training	0.988471	0.958873	0.98717	Training	Training	Training	Training	0.960921	0.937939	0.99899	0.9529	0.904092	Training	Training
TSH-PL180504055	Post-Diagnosis	Leave-In	Training	Training	Training	0.999994	Training	Training	1	0.999999	Training	0.999999	0.999994	0.999996	Training	0.976936	0.970263	Training	0.999889	Training	Training	Training	Training	0.999883	Training	0.998939	0.999994	Training	Training	Training	Training	0.927173	Training	Training	0.989699	0.914945	Training	0.999436	Training	Training	Training	Training	Training	0.999392	Training	0.998463	Training	0.999349	1
TSH-PL180504057	Post-Diagnosis	Leave-In	Training	Training	0.88853	0.952336	Training	0.831163	Training	0.984344	0.902115	0.878861	Training	Training	0.546407	Training	Training	0.926655	Training	Training	0.992577	Training	0.872613	Training	0.854948	0.995466	0.733644	0.87893	Training	0.773919	Training	Training	Training	0.987365	Training	Training	0.537714	0.596945	0.958019	Training	0.942394	Training	Training	0.752503	Training	0.726271	0.922902	0.723764	Training
TSH-PL180504058	Post-Diagnosis	Leave-In	Training	Training	Training	Training	Training	0.796302	0.701756	0.87904	Training	0.305641	0.810266	Training	Training	Training	0.527256	Training	Training	Training	0.994194	Training	Training	0.56736	Training	Training	0.939486	0.8193	Training	0.85045	Training	0.896874	Training	Training	Training	Training	Training	Training	0.923763	0.970642	0.336714	0.706214	0.280047	Training	0.861792	Training	Training	0.373638	Training
TSH-PL180504061	Post-Diagnosis	Leave-In	Training	0.304769	0.995382	0.876283	0.858892	0.916669	Training	0.0213408	Training	Training	0.327977	0.386009	0.550777	0.838552	0.609183	0.948018	Training	Training	Training	Training	Training	0.828584	0.377944	0.999231	0.998198	Training	0.425433	Training	Training	Training	0.875396	0.991787	0.536839	Training	0.771475	0.886661	Training	0.913712	Training	Training	Training	0.962824	0.723732	0.615522	Training	0.625743	Training
TSH-PL180504062	Post-Diagnosis	Leave-In	0.520695	Training	0.999614	0.727489	0.807111	0.859678	0.174662	Training	0.992834	Training	0.940675	Training	Training	0.64032	Training	Training	Training	0.972467	0.996435	Training	Training	0.882609	Training	Training	Training	0.819394	Training	0.150049	0.537428	Training	0.824046	Training	0.161984	Training	0.407393	Training	Training	0.999268	Training	0.933147	0.772288	0.31765	0.356736	0.666641	Training	0.39889	0.685669
TSH-PL180504068	Post-Diagnosis	Leave-In	Training	Training	0.968136	0.999992	0.997434	Training	Training	1	1	Training	0.999655	Training	Training	0.985384	0.994629	0.995268	0.998779	Training	1	1	0.999997	0.999692	0.985922	Training	0.999843	0.998082	Training	0.994554	Training	Training	Training	0.992171	Training	0.995298	0.991663	0.999616	Training	Training	1	Training	Training	Training	Training	0.996417	0.999218	Training	Training
TSH-PL180504070	Post-Diagnosis	Leave-In	Training	0.833276	0.938734	Training	0.581005	Training	0.905378	Training	0.990513	Training	Training	Training	Training	Training	Training	Training	0.248332	Training	0.276012	0.979844	Training	Training	0.787014	0.996602	0.997149	0.758627	Training	0.863589	0.931012	0.518559	0.641285	0.887215	Training	Training	Training	0.947194	0.991949	Training	Training	Training	0.863299	0.746839	0.586432	0.260862	0.999239	Training	Training
TSH-PL180504076	Post-Diagnosis	Leave-In	Training	Training	Training	Training	Training	Training	Training	0.994956	0.958633	Training	0.909981	Training	Training	Training	Training	0.998723	Training	0.996774	0.890975	0.341525	0.0460909	Training	Training	Training	Training	0.662148	Training	Training	Training	0.852432	0.48739	Training	0.529779	0.812932	0.670079	0.911395	Training	0.999916	Training	0.786352	Training	0.714997	0.656658	Training	Training	0.94839	Training
TSH-PL180504081	Post-Diagnosis	Leave-In	0.936662	0.999966	Training	0.997931	0.994416	Training	0.999708	Training	Training	0.999925	0.994554	Training	0.971565	0.987372	0.92673	Training	Training	0.999898	0.993821	Training	Training	Training	0.853854	Training	Training	Training	0.998684	Training	Training	0.966868	0.736409	0.99653	Training	0.981925	0.928778	Training	Training	0.996344	0.99748	0.970204	Training	Training	0.981159	0.970994	Training	0.98624	Training
TSH-PL180504083	Post-Diagnosis	Leave-In	Training	0.999997	0.999224	0.774892	0.999869	Training	0.966785	0.999369	0.999985	Training	Training	Training	0.897552	Training	0.970232	0.982821	0.964615	1	0.998318	0.999998	Training	Training	0.986845	Training	0.999899	0.990155	0.999974	0.978111	Training	Training	Training	Training	Training	Training	0.976066	Training	Training	Training	0.999492	0.993745	Training	Training	0.974312	Training	0.996269	0.995533	0.999921
TSH-PL180504084	Post-Diagnosis	Leave-In	0.804562	Training	Training	Training	0.995494	Training	Training	Training	Training	0.999804	Training	0.991928	0.878463	0.82878	Training	0.999914	0.965812	Training	Training	0.752002	0.757597	Training	Training	0.99868	Training	Training	0.966115	0.976598	0.999947	0.923527	Training	Training	0.941443	Training	Training	Training	Training	Training	Training	0.979673	Training	0.961414	Training	0.90171	0.999167	0.947975	0.998772
TSH-PL180504087	Post-Diagnosis	Leave-In	0.98444	0.99239	0.993771	Training	Training	Training	0.99769	0.99637	0.999981	0.995375	0.999118	Training	0.938814	0.929841	Training	Training	0.963967	0.939111	0.999927	0.996921	0.946116	0.996872	0.888246	Training	Training	Training	Training	Training	0.998841	Training	Training	0.960523	0.935343	0.98714	Training	Training	Training	Training	0.999523	0.965968	0.990489	0.972043	0.992143	0.971196	Training	0.997552	0.999987
TSH-PL180504089	Post-Diagnosis	Leave-In	0.143249	Training	0.909372	0.713795	Training	Training	Training	0.00241441	Training	Training	Training	3.38e-06	Training	Training	Training	Training	Training	1.31e-08	Training	Training	2.94e-05	Training	0.0279826	Training	Training	Training	0.0154502	0.0482304	Training	Training	Training	0.00238044	Training	0.087906	Training	0.756351	5.39e-11	Training	Training	Training	Training	0.00697986	0.0206797	Training	0.00166443	Training	Training
TSH-PL180504097	Post-Diagnosis	Leave-In	Training	Training	Training	Training	0.972089	Training	0.999956	0.999861	0.855745	0.982475	0.954037	0.998838	0.947125	Training	Training	Training	Training	0.999013	Training	Training	Training	Training	0.670492	0.406153	Training	Training	0.999901	0.994882	0.640257	0.523195	0.948505	0.946836	0.856402	0.852184	0.964389	0.994725	0.988773	0.999521	0.998831	0.929982	Training	0.972462	Training	0.993165	0.997773	0.975584	Training
TSH-PL180504101	Post-Diagnosis	Leave-In	Training	Training	0.99801	Training	Training	Training	Training	0.99724	0.859796	Training	Training	Training	Training	Training	Training	Training	Training	0.999072	Training	0.999134	0.993646	0.977891	0.806183	Training	Training	Training	0.998197	0.956872	Training	0.795846	0.717635	Training	0.670177	Training	Training	0.981043	Training	Training	Training	Training	0.985251	0.959795	0.983879	Training	0.998268	0.932184	Training
TSH-PL180504104	Post-Diagnosis	Leave-In	0.999915	1	Training	Training	Training	Training	Training	Training	Training	1	Training	1	Training	Training	0.968814	0.999984	0.999711	Training	Training	Training	Training	0.999984	Training	Training	0.999995	Training	Training	Training	Training	0.83429	Training	0.998128	Training	Training	Training	Training	0.998085	0.99854	Training	Training	Training	Training	Training	Training	Training	Training	0.784742
TSH-PL180504110	Post-Diagnosis	Leave-In	0.999444	1	Training	Training	0.999995	1	1	1	1	Training	Training	1	Training	Training	0.997718	Training	Training	1	Training	Training	Training	0.999942	0.996542	Training	Training	0.999729	Training	Training	1	Training	0.999621	0.999978	Training	Training	0.999427	0.99999	1	Training	Training	Training	Training	0.999985	0.999973	0.999915	Training	Training	0.999999
TSH-PL180508005	Post-Diagnosis	Leave-In	0.998735	Training	Training	Training	0.991787	0.999998	0.999993	0.999495	Training	Training	0.999615	0.999712	0.981961	0.94938	Training	Training	Training	0.999843	0.999958	Training	Training	0.988926	0.981216	0.999985	Training	0.98411	Training	0.969226	Training	0.998895	Training	Training	Training	Training	0.988122	Training	0.999966	0.999948	0.999872	0.988878	0.997934	Training	Training	0.989621	Training	0.995068	0.999988
TSH-PL180508006	Post-Diagnosis	Leave-In	0.99906	Training	Training	Training	Training	0.999718	Training	Training	0.999991	Training	Training	Training	Training	Training	Training	0.999997	Training	Training	Training	Training	Training	0.997742	Training	Training	0.996498	Training	0.999969	Training	0.999824	Training	0.992537	0.999772	Training	0.99552	0.982184	Training	0.998998	0.999917	Training	0.997822	Training	Training	0.996649	Training	0.999848	0.999393	Training
TSH-PL180508007	Post-Diagnosis	Leave-In	0.999999	Training	1	1	Training	Training	1	Training	1	1	Training	1	0.999911	Training	0.999519	1	0.999999	1	Training	1	Training	Training	0.998049	1	1	0.999999	1	0.999997	1	Training	0.999997	Training	Training	0.996219	Training	1	Training	1	Training	Training	1	0.999992	Training	0.999986	Training	Training	1
TSH-PL180508011	Post-Diagnosis	Leave-In	Training	0.999999	Training	1	Training	1	1	Training	Training	Training	Training	1	Training	0.997338	Training	0.999998	0.999491	Training	1	Training	0.999999	Training	0.997894	Training	0.999993	0.999012	1	0.99962	Training	Training	0.999348	0.999921	0.995974	0.996267	0.998522	Training	0.999999	Training	0.999999	0.999874	0.998237	Training	Training	Training	Training	Training	Training
TSH-PL180508013	Post-Diagnosis	Leave-In	0.999953	0.999999	0.999991	0.999984	0.999961	0.999991	Training	0.999567	Training	0.999984	0.997011	0.999968	Training	Training	Training	Training	0.989836	0.999027	Training	Training	1	0.998191	Training	Training	Training	0.993909	0.999999	0.999593	0.999997	Training	0.9992	Training	Training	0.996007	0.994248	0.999348	Training	0.999711	0.999866	0.998478	Training	0.998287	0.998377	0.996903	Training	0.999694	1
TSH-PL180508022	Post-Diagnosis	Leave-In	Training	0.999272	0.788645	Training	Training	Training	0.999377	Training	0.999285	Training	Training	Training	Training	0.942454	Training	0.999526	Training	0.93073	0.988312	0.685819	0.993474	Training	0.952003	0.993753	0.746339	Training	Training	Training	Training	Training	0.908841	Training	Training	0.919697	Training	Training	Training	Training	Training	Training	Training	Training	0.828984	Training	Training	Training	0.999814
TSH-PL180508026	Post-Diagnosis	Leave-In	0.997273	Training	Training	0.999639	0.998331	Training	0.999565	0.983846	Training	Training	0.997701	Training	Training	Training	0.977729	Training	0.916806	0.810954	Training	0.796479	0.999833	Training	0.97586	Training	0.997738	0.867277	Training	0.985221	Training	0.894629	Training	Training	0.918984	Training	Training	0.966923	Training	Training	Training	Training	0.993045	0.979262	0.997842	Training	0.998969	0.988463	0.999937
TSH-PL180508029	Post-Diagnosis	Leave-In	0.999068	Training	1	0.999966	Training	1	1	1	Training	1	0.999999	1	Training	Training	0.99871	Training	Training	Training	Training	Training	Training	Training	Training	Training	0.999987	Training	Training	Training	Training	Training	Training	0.999994	0.998952	Training	Training	0.999997	Training	Training	Training	0.999971	0.999752	0.999692	Training	0.999208	Training	0.999817	Training
TSH-PL180508030	Post-Diagnosis	Leave-In	0.836257	0.999428	Training	0.931633	0.747223	Training	Training	Training	Training	Training	0.897062	Training	0.395443	Training	Training	0.995409	Training	Training	Training	0.604028	Training	0.96388	0.737003	0.894514	0.0658134	Training	Training	0.987517	Training	0.939655	Training	0.925288	Training	Training	Training	Training	0.982271	0.996932	Training	Training	Training	Training	0.657777	Training	0.877845	Training	Training
TSH-PL180508031	Post-Diagnosis	Leave-In	Training	Training	Training	0.982423	Training	0.994958	Training	0.996828	Training	0.999811	0.992322	Training	0.980609	Training	0.972546	0.99733	0.984302	0.999152	0.989232	Training	Training	Training	Training	0.999936	Training	Training	Training	Training	0.997378	0.939511	Training	Training	Training	0.953646	Training	Training	0.999912	0.999955	0.999121	Training	0.985045	0.918265	0.968146	Training	0.999949	Training	0.99991
TSH-PL180508032	Post-Diagnosis	Leave-In	Training	Training	0.999994	0.999998	Training	Training	Training	0.999994	Training	0.977283	0.999448	0.999843	0.996977	Training	0.994821	0.999996	Training	Training	1	0.999982	1	Training	Training	Training	0.999995	0.996802	0.999917	Training	Training	Training	0.99975	Training	Training	Training	0.998421	0.996381	1	Training	Training	0.999338	0.989623	0.992606	Training	0.998058	Training	Training	1
TSH-PL180508033	Post-Diagnosis	Leave-In	0.999852	Training	0.999948	0.999988	0.999562	0.99999	Training	0.999997	0.999998	0.998423	0.99998	Training	Training	Training	Training	0.999994	0.997513	Training	Training	0.999953	Training	0.998955	0.995088	0.99991	0.999995	0.998762	0.999999	Training	0.99999	0.995654	Training	0.999936	Training	0.998996	Training	Training	1	0.99996	Training	Training	Training	Training	Training	Training	0.999989	Training	0.999999
TSH-PL180508034	Post-Diagnosis	Leave-In	Training	0.999994	0.99999	Training	0.999915	Training	0.999984	0.999441	0.999996	Training	Training	Training	0.993715	0.989114	0.990936	0.999989	Training	Training	0.999766	0.999978	Training	Training	0.98402	1	0.999944	0.99173	0.999364	Training	Training	Training	Training	0.99997	0.985562	Training	Training	0.999622	Training	Training	0.999993	0.999162	Training	Training	0.98919	Training	Training	Training	Training
TSH-PL180508036	Post-Diagnosis	Leave-In	Training	Training	Training	Training	0.999986	0.997743	Training	0.999997	Training	0.999997	0.999969	0.999983	0.995622	0.992025	0.967538	0.999927	Training	Training	Training	Training	Training	Training	Training	Training	0.999987	0.993058	Training	Training	0.999997	0.994071	0.993462	0.999886	Training	Training	Training	Training	Training	1	Training	0.998023	0.999721	0.983678	0.999763	0.998645	1	Training	Training
TSH-PL180508040	Post-Diagnosis	Leave-In	0.999991	1	1	Training	0.999996	Training	Training	1	Training	1	Training	1	0.999838	0.998976	0.999928	Training	0.999993	1	Training	Training	Training	0.999998	Training	1	1	Training	Training	Training	Training	0.999376	Training	Training	0.994477	0.99856	0.999881	1	1	1	Training	Training	Training	Training	Training	0.999946	Training	0.999973	Training
TSH-PL180508049	Post-Diagnosis	Leave-In	Training	Training	0.963727	Training	Training	Training	Training	Training	Training	0.997942	Training	0.973024	Training	0.860667	0.773934	0.999711	0.886827	Training	0.992957	0.999532	0.998252	0.984669	Training	0.99998	0.956337	0.606393	0.995102	Training	0.999729	Training	0.482249	0.992491	0.922763	Training	Training	0.846357	Training	Training	Training	Training	0.971479	0.536656	Training	Training	Training	0.993722	Training
TSH-PL180508052	Post-Diagnosis	Leave-In	Training	Training	Training	Training	0.995334	0.909087	Training	Training	0.999617	0.999787	Training	Training	0.936014	0.900611	0.496865	Training	Training	Training	0.978879	Training	Training	0.969981	Training	Training	0.917459	Training	0.999961	0.883595	Training	0.97889	0.989231	Training	Training	0.879633	0.89854	Training	0.991924	Training	Training	Training	0.9942	Training	0.756784	Training	Training	Training	Training
TSH-PL180508060	Post-Diagnosis	Leave-In	Training	0.999996	Training	Training	Training	1	Training	1	0.994732	Training	0.999882	1	0.971188	0.926556	0.994939	Training	Training	Training	0.999977	Training	Training	0.996427	0.66639	0.973124	Training	Training	Training	0.998872	0.998223	0.97035	Training	0.987923	0.98837	0.951307	0.861382	0.99651	0.999406	Training	Training	Training	0.97241	Training	Training	0.996575	Training	Training	0.999705
TSH-PL180508061	Post-Diagnosis	Leave-In	0.984594	Training	0.998974	Training	0.873054	0.999996	0.999271	0.999981	Training	0.99995	Training	Training	0.865291	Training	0.635121	Training	0.754048	Training	Training	0.999923	0.999997	Training	0.75994	0.991177	Training	Training	0.991202	0.855676	Training	Training	0.846029	0.555307	0.850292	Training	0.749239	0.93611	Training	Training	0.927071	0.991753	0.86217	0.984751	Training	Training	0.999995	Training	Training
TSH-PL180508064	Post-Diagnosis	Leave-In	Training	Training	0.966905	Training	0.0557773	Training	0.995687	Training	0.02067	Training	Training	0.0280385	Training	0.70724	Training	Training	0.611741	0.964335	Training	0.843596	Training	0.356443	Training	0.167847	Training	0.208847	Training	Training	Training	0.694351	Training	Training	0.131448	0.742403	Training	0.102906	0.016328	Training	Training	Training	Training	0.731639	Training	0.862791	Training	Training	Training
TSH-PL180508068	Post-Diagnosis	Leave-In	Training	0.999068	0.988551	Training	Training	0.982117	0.999185	0.910337	0.999561	Training	Training	Training	Training	Training	Training	0.997952	Training	Training	0.959952	0.998667	0.978759	Training	0.777323	Training	Training	Training	Training	Training	0.989458	Training	Training	0.998638	0.703678	0.760244	0.893165	0.851062	0.98384	0.992048	0.680134	Training	0.976866	0.83184	Training	Training	Training	0.967748	Training
TSH-PL180508076	Post-Diagnosis	Leave-In	Training	Training	Training	0.999527	Training	Training	Training	Training	Training	Training	Training	Training	0.946861	0.950524	Training	Training	0.953777	0.999753	0.986041	Training	Training	0.997253	0.672468	0.999833	0.738207	0.934663	0.975981	0.962819	Training	0.975131	Training	0.999984	Training	0.948429	Training	0.989054	Training	0.997073	Training	Training	0.75639	Training	Training	Training	0.0155653	0.994162	0.999998
TSH-PL180508078	Post-Diagnosis	Leave-In	0.996888	Training	0.995717	Training	Training	Training	Training	0.953554	Training	0.999914	Training	Training	Training	0.66388	0.54935	Training	Training	0.988696	0.9491	Training	Training	Training	0.853699	0.991942	Training	Training	0.999798	Training	0.999966	Training	0.908823	Training	Training	Training	0.734082	0.979583	0.631935	Training	Training	Training	0.898028	Training	0.980591	0.807638	0.994384	0.944305	Training
TSH-PL180508086	Post-Diagnosis	Leave-In	0.999994	1	Training	Training	Training	0.999995	1	Training	Training	Training	0.999343	0.999996	0.986088	Training	0.998555	1	Training	Training	Training	Training	Training	0.99945	0.997496	1	Training	0.966871	1	0.995185	Training	Training	0.987892	1	0.94543	Training	Training	Training	Training	Training	0.999999	0.998945	0.999842	Training	Training	Training	0.999998	Training	0.999972
TSH-PL180508088	Post-Diagnosis	Leave-In	0.999483	Training	0.999964	Training	Training	0.999998	0.999594	0.99946	0.999998	Training	0.997894	Training	0.969402	Training	Training	0.999994	0.988874	0.999995	Training	Training	Training	0.998437	Training	Training	Training	0.97026	0.99992	Training	0.999997	0.9901	0.975458	0.999978	0.943587	Training	0.974732	0.998418	0.998151	0.99985	Training	Training	Training	0.989729	0.996565	0.98062	0.999298	0.990442	0.999998
TSH-PL180508089	Post-Diagnosis	Leave-In	Training	0.999993	Training	Training	Training	0.999998	0.999994	Training	0.999773	0.999994	Training	0.999827	0.968877	0.986235	0.910673	Training	Training	Training	0.999963	0.999822	0.999963	0.964332	0.970949	Training	0.999947	Training	Training	Training	0.99999	Training	Training	Training	Training	0.958465	0.948152	0.995272	Training	0.999997	0.991242	Training	0.99572	0.989323	Training	0.983194	0.999951	Training	Training
TSH-PL180510002	Post-Diagnosis	Leave-In	Training	0.606538	Training	Training	0.835856	0.543606	Training	Training	Training	0.50987	0.942745	Training	0.541191	Training	Training	Training	Training	Training	0.907089	0.843338	Training	0.814322	Training	Training	Training	Training	0.958519	Training	0.0543518	Training	0.785095	0.420998	Training	Training	0.817112	0.456553	Training	0.879468	0.905851	0.715838	0.704138	0.621739	Training	0.83339	0.845523	0.54185	0.693364
TSH-PL180510004	Post-Diagnosis	Leave-In	Training	Training	0.99712	Training	0.993302	0.99996	0.998047	Training	Training	Training	Training	Training	Training	Training	Training	0.997527	0.97679	Training	Training	Training	0.999977	Training	0.711823	0.999893	0.995187	0.985637	Training	0.992554	0.998737	0.950441	Training	Training	0.912581	0.980878	0.937379	0.963362	Training	0.997495	0.999973	0.994883	0.857857	Training	Training	0.966607	Training	0.806814	Training
TSH-PL180510005	Post-Diagnosis	Leave-In	0.962366	Training	0.981534	0.976805	0.978511	Training	0.933079	Training	0.999785	0.972319	Training	0.994426	0.678708	0.949797	0.949245	0.999698	0.779016	0.98915	0.97126	Training	0.983254	0.976327	Training	Training	Training	Training	0.872511	Training	0.864792	Training	Training	0.954415	0.946334	0.908714	Training	Training	0.99432	Training	Training	0.959501	0.832688	Training	0.923491	Training	Training	Training	Training
TSH-PL180510006	Post-Diagnosis	Leave-In	0.996023	0.999971	0.996649	Training	Training	Training	Training	0.993172	0.999991	0.999277	Training	Training	Training	Training	0.977766	Training	Training	0.884443	0.98649	Training	0.999889	0.957967	Training	Training	Training	Training	Training	0.938602	0.992222	Training	0.971459	0.855593	0.973948	Training	Training	Training	0.999924	0.99921	Training	Training	Training	0.849728	0.981593	Training	0.988554	0.989437	0.999784
TSH-PL180510012	Post-Diagnosis	Leave-In	0.987163	0.99987	0.999895	Training	0.961949	Training	Training	Training	0.995513	Training	Training	Training	Training	Training	Training	0.999761	0.951034	Training	Training	0.999874	Training	0.923663	0.94308	0.975904	Training	0.990062	0.912862	0.993071	Training	0.984021	Training	Training	Training	0.979105	Training	0.982609	Training	0.999958	Training	0.995524	0.965514	Training	0.9974	Training	Training	0.968684	Training
TSH-PL180510013	Post-Diagnosis	Leave-In	0.984632	0.985566	0.995362	0.842517	Training	0.845912	Training	Training	Training	Training	0.997182	Training	Training	Training	0.962941	0.995401	0.981001	Training	Training	Training	0.999903	0.932442	Training	0.964597	0.991818	0.969663	0.987133	0.978125	0.924628	0.893933	0.370431	0.998143	0.90814	Training	Training	0.998393	0.99993	Training	0.990001	Training	0.979109	0.959448	Training	0.975929	0.994742	Training	Training
TSH-PL180510014	Post-Diagnosis	Leave-In	Training	1	Training	Training	Training	Training	1	Training	1	1	0.999999	1	0.999883	Training	Training	1	Training	1	1	Training	1	Training	0.998165	1	Training	Training	1	Training	1	0.999998	0.999999	Training	0.999993	Training	Training	1	Training	1	1	Training	Training	Training	Training	Training	Training	0.999998	Training
TSH-PL180510016	Post-Diagnosis	Leave-In	0.999702	1	Training	Training	0.999906	1	Training	0.999998	Training	Training	0.999994	0.999996	0.995977	0.998458	Training	0.999991	Training	Training	Training	Training	0.999999	Training	Training	Training	1	0.999392	1	Training	0.999999	Training	Training	0.999209	0.998315	Training	Training	Training	Training	Training	Training	0.99998	Training	Training	0.999935	0.99991	Training	0.999962	Training
TSH-PL180510020	Post-Diagnosis	Leave-In	0.996876	Training	0.989129	0.999048	0.97016	0.994868	0.991949	0.963891	0.993918	0.996402	Training	0.999308	0.886522	Training	0.948957	Training	0.895292	Training	Training	0.990913	Training	0.984344	Training	Training	Training	0.958928	0.997568	Training	Training	0.913138	Training	Training	0.98079	0.985303	Training	0.934048	0.997925	0.999433	Training	Training	0.905289	Training	Training	0.92917	Training	0.963003	0.972107
TSH-PL180510023	Post-Diagnosis	Leave-In	0.996097	0.999841	Training	0.999978	0.99975	Training	0.998797	0.999454	Training	Training	0.99999	0.999312	0.977142	Training	Training	0.996323	0.972823	Training	0.999483	Training	0.999993	Training	Training	0.998985	Training	Training	0.999996	Training	0.999981	0.967653	Training	Training	0.987342	0.997149	Training	Training	Training	0.999879	0.999664	0.964437	Training	0.996685	0.997859	Training	0.999113	0.985108	Training
TSH-PL180510026	Post-Diagnosis	Leave-In	0.911493	0.989708	0.944923	0.983582	Training	0.89021	Training	0.981769	Training	Training	Training	Training	0.857419	Training	Training	Training	0.873341	0.862638	0.994175	0.984466	Training	Training	Training	Training	Training	Training	Training	Training	0.950751	0.960871	Training	0.994274	Training	Training	0.918761	Training	0.9931	0.903086	0.996313	0.964759	Training	Training	0.974338	0.871704	Training	0.881028	0.97807
TSH-PL180510030	Post-Diagnosis	Leave-In	0.94794	Training	0.993635	Training	Training	Training	Training	Training	0.998095	Training	0.997247	Training	Training	0.93517	0.802248	Training	Training	0.999859	0.999325	Training	0.999606	0.980149	Training	0.99806	Training	0.985953	0.996398	0.965754	Training	Training	Training	Training	0.888983	0.966454	0.921898	Training	0.999244	Training	Training	0.949851	0.870813	Training	0.98787	0.894667	Training	0.766997	0.926402
TSH-PL180510032	Post-Diagnosis	Leave-In	Training	0.99964	Training	Training	Training	0.999899	0.999927	0.999421	0.999171	0.989782	Training	0.999893	0.967893	Training	Training	0.999538	0.979462	Training	0.999281	Training	Training	0.988476	Training	0.999928	Training	Training	Training	Training	Training	Training	Training	0.999668	0.962399	Training	Training	Training	0.999975	Training	0.997874	0.998124	Training	0.977644	Training	Training	0.99908	0.953642	Training
TSH-PL180510033	Post-Diagnosis	Leave-In	Training	0.986527	Training	0.962352	0.745968	Training	Training	Training	0.999925	0.899588	0.88486	0.998493	0.717402	0.954878	0.946375	Training	Training	0.890728	Training	0.997413	0.999572	Training	Training	0.99859	Training	Training	Training	Training	0.418955	Training	Training	0.99277	0.606714	Training	Training	0.858389	Training	0.986229	Training	0.978386	0.839419	Training	Training	0.863013	Training	Training	0.978933
TSH-PL180510038	Post-Diagnosis	Leave-In	0.402504	Training	0.544605	Training	0.56608	Training	Training	0.952517	Training	0.981327	Training	0.803595	Training	Training	0.713232	0.375581	Training	0.587004	0.971512	Training	Training	0.810955	0.585969	0.961258	0.762406	0.781407	0.897763	0.670438	0.552	0.836378	Training	Training	0.296771	Training	Training	0.467854	Training	0.502821	Training	Training	Training	0.249712	Training	0.711233	0.0595239	Training	Training
TSH-PL180510040	Post-Diagnosis	Leave-In	0.959644	0.999081	0.998244	0.999228	0.999661	Training	Training	Training	0.999557	0.999525	Training	0.999021	0.952102	Training	Training	0.994113	Training	Training	0.999308	Training	0.999884	Training	0.830248	Training	0.998474	Training	Training	Training	Training	Training	0.961133	Training	0.937721	Training	Training	0.964594	Training	0.999823	0.996546	Training	Training	0.971442	Training	0.97425	Training	Training	0.997351
TSH-PL180510048	Post-Diagnosis	Leave-In	Training	Training	Training	0.990947	Training	0.988516	0.998169	Training	Training	0.998532	Training	Training	Training	0.938125	0.973175	Training	Training	0.995197	Training	0.994397	0.994589	0.950187	Training	0.999913	Training	Training	Training	0.961322	0.995089	0.86977	0.819704	Training	Training	0.933182	0.931272	0.833121	Training	Training	Training	0.986546	Training	0.869634	Training	0.940152	Training	Training	Training
TSH-PL180510054	Post-Diagnosis	Leave-In	Training	0.585811	Training	Training	Training	Training	0.771284	Training	Training	Training	0.729694	0.976396	0.65071	Training	Training	0.957056	0.733527	Training	Training	Training	0.91413	0.702405	Training	Training	0.928489	Training	0.880367	Training	0.623069	0.593109	Training	0.955238	0.747795	0.780854	Training	0.229899	Training	Training	0.570307	Training	0.248064	Training	Training	Training	0.886821	0.470396	0.108668
TSH-PL180510061	Post-Diagnosis	Leave-In	Training	0.999349	Training	0.99793	0.999297	Training	0.999968	0.999942	Training	Training	Training	Training	0.978702	0.984614	Training	Training	0.992353	0.999977	0.999987	Training	0.999222	Training	0.951578	0.999985	Training	0.986469	Training	0.9949	Training	Training	Training	0.991337	Training	0.969779	0.99768	Training	0.999996	Training	0.999924	0.993018	0.993507	0.984315	Training	0.996807	0.999325	0.943542	0.995075
TSH-PL180510071	Post-Diagnosis	Leave-In	0.999948	Training	0.956302	0.999995	0.997123	Training	Training	1	0.999932	0.999998	Training	Training	Training	0.998494	0.986986	0.996737	Training	Training	Training	Training	1	0.999636	Training	Training	0.999991	Training	0.996066	0.99497	Training	Training	0.997589	0.999989	Training	0.935435	Training	Training	Training	0.999993	0.999979	0.99959	Training	Training	0.978926	0.984132	Training	Training	0.999966
TSH-PL180510073	Post-Diagnosis	Leave-In	Training	Training	0.999667	0.99585	Training	0.903413	Training	Training	0.999976	0.958216	0.791834	Training	Training	Training	Training	Training	Training	0.995244	0.997651	Training	Training	Training	0.878399	0.999969	0.999383	0.846461	Training	Training	0.997043	Training	0.681725	0.99994	Training	0.798211	0.937226	Training	Training	Training	Training	0.916844	0.691917	0.718201	0.942675	0.919261	0.978198	Training	0.96318
TSH-PL180510074	Post-Diagnosis	Leave-In	0.938609	Training	0.994698	Training	0.998587	0.996665	0.996127	Training	Training	Training	Training	Training	0.962021	Training	0.891396	Training	Training	0.938868	0.998947	0.973284	0.996677	0.966852	0.640357	Training	0.984941	Training	0.999853	Training	Training	Training	Training	Training	0.936468	0.859829	0.911174	0.941726	0.997744	0.813266	0.896317	0.939098	Training	0.981219	0.993477	0.958123	0.999709	0.890232	Training
TSH-PL180510075	Post-Diagnosis	Leave-In	Training	0.999686	Training	0.999708	Training	Training	Training	0.998298	0.974862	0.96033	0.926125	0.998625	0.940714	Training	Training	0.999714	0.96634	Training	Training	0.999871	0.930692	0.982131	0.871077	Training	0.999389	Training	Training	0.978341	0.97402	Training	0.903131	0.999577	0.897309	0.650079	0.88078	0.993076	0.955489	0.99996	Training	Training	0.972244	Training	Training	0.935665	0.99168	Training	Training
TSH-PL180510076	Post-Diagnosis	Leave-In	0.998618	0.999989	Training	0.999855	Training	0.999984	Training	Training	0.999986	0.999969	0.999735	0.99996	0.989013	Training	Training	Training	Training	Training	Training	Training	Training	Training	Training	Training	0.999965	Training	0.999997	Training	Training	0.955778	Training	Training	0.980008	0.982512	Training	Training	Training	0.999992	Training	0.998208	Training	Training	0.998996	Training	0.999783	Training	Training
TSH-PL180510077	Post-Diagnosis	Leave-In	0.995922	Training	Training	Training	Training	Training	Training	Training	Training	0.984173	0.9993	Training	Training	Training	Training	0.999992	0.917404	Training	Training	Training	Training	Training	Training	0.999575	Training	0.844824	Training	0.970741	Training	0.959966	0.868774	0.99832	0.987102	Training	Training	Training	0.99981	Training	0.999396	Training	Training	Training	0.994918	0.981506	0.999482	0.990543	0.998866
TSH-PL180510079	Post-Diagnosis	Leave-In	Training	0.999973	Training	0.999991	Training	0.995634	0.999842	Training	Training	Training	0.999495	Training	0.988485	0.994624	0.987573	0.999023	Training	0.998426	0.999834	Training	0.999957	0.996954	Training	Training	Training	0.991027	Training	0.990675	0.999893	0.995501	0.980235	Training	Training	0.993517	0.981343	0.990308	Training	Training	Training	0.998256	Training	0.987101	0.997932	0.986475	Training	0.997028	0.999984
TSH-PL180510080	Post-Diagnosis	Leave-In	0.999997	Training	Training	Training	Training	1	Training	Training	1	1	1	1	Training	Training	Training	Training	0.999999	1	Training	1	1	1	Training	1	Training	Training	1	0.999996	1	0.999996	0.999631	Training	1	Training	0.999998	Training	Training	1	1	Training	Training	Training	Training	Training	Training	0.999997	Training
TSH-PL180510085	Post-Diagnosis	Leave-In	Training	0.999996	Training	0.999672	Training	0.999765	0.999995	Training	1	Training	Training	Training	0.999351	0.99259	0.992865	0.998349	0.998224	Training	Training	Training	0.99999	Training	0.993525	1	0.999985	0.922683	Training	Training	Training	Training	Training	Training	Training	0.993218	Training	Training	Training	1	0.999999	0.983234	Training	Training	Training	Training	0.999944	0.999562	0.999999
TSH-PL180510088	Post-Diagnosis	Leave-In	0.999671	Training	0.999471	Training	Training	0.9959	Training	Training	0.99981	0.997357	0.999918	Training	0.991496	Training	Training	0.999151	Training	Training	Training	Training	0.998509	0.998415	Training	Training	Training	Training	0.999989	Training	0.999875	Training	Training	Training	Training	0.961613	0.979356	0.983606	0.999988	Training	Training	0.991673	0.998205	Training	Training	Training	Training	Training	0.999998
TSH-PL180510095	Post-Diagnosis	Leave-In	Training	Training	0.986724	Training	Training	0.999294	0.816123	Training	0.696262	0.79465	Training	Training	Training	0.853679	Training	Training	Training	Training	0.990852	0.993635	0.999787	0.831761	0.771987	Training	0.768282	0.618005	Training	0.77106	0.989369	0.681221	0.542166	0.997832	Training	0.621308	Training	Training	Training	0.965448	0.912916	0.917855	0.7781	Training	Training	Training	Training	0.832413	0.988535
TSH-PL180510100	Post-Diagnosis	Leave-In	Training	Training	Training	Training	Training	Training	1	Training	Training	Training	Training	Training	0.993777	0.999175	Training	Training	0.999896	Training	0.999998	1	0.999999	Training	Training	1	0.989658	Training	0.999946	0.99944	Training	0.984589	0.948931	0.99996	0.989222	0.931337	0.994268	0.994099	0.999562	0.999851	1	0.99999	0.999972	Training	0.999035	0.999627	0.999991	0.999968	1
TSH-PL180510103	Post-Diagnosis	Leave-In	Training	0.66157	0.929418	0.996114	0.953523	0.873294	Training	0.561201	Training	0.976706	0.833986	Training	0.818276	0.74385	0.77971	0.936479	0.885891	Training	0.957407	0.936503	0.99006	Training	Training	0.997588	0.99841	0.819194	Training	0.838632	Training	0.811442	0.800119	Training	0.743045	0.72251	0.833623	Training	0.993707	0.787692	0.266446	Training	Training	Training	Training	0.383474	Training	0.633882	Training
TSH-PL180510108	Post-Diagnosis	Leave-In	Training	Training	Training	Training	0.92032	Training	0.959862	0.19003	0.0206557	Training	0.927275	0.341113	0.805707	Training	Training	Training	Training	0.996135	Training	0.733856	0.999279	0.962577	Training	Training	0.0685984	Training	Training	0.263555	0.783727	Training	0.451991	Training	Training	0.525188	Training	Training	0.119337	Training	0.768383	Training	Training	Training	0.207665	0.236038	Training	0.717525	Training
TSH-PL180510109	Post-Diagnosis	Leave-In	0.9832	Training	Training	0.93412	0.985328	0.999779	Training	0.994796	0.989832	Training	Training	Training	Training	0.6488	0.776455	0.991284	0.996464	0.999988	0.998412	0.999886	Training	Training	0.199288	0.941186	Training	0.99341	Training	0.998773	0.999986	0.963339	Training	Training	Training	Training	0.958801	0.996695	0.977981	0.192463	0.99496	Training	0.965645	Training	0.967537	Training	Training	Training	0.999994
TSH-PL180510112	Post-Diagnosis	Leave-In	Training	Training	Training	0.999861	Training	Training	0.999996	Training	Training	0.999985	0.999245	Training	0.983844	Training	Training	Training	0.998944	Training	0.999996	0.999989	0.999705	Training	0.890861	0.999971	Training	0.99815	0.999996	Training	Training	0.993359	0.960021	0.998326	Training	Training	0.994811	0.993976	0.999978	Training	Training	Training	0.999439	Training	0.999425	Training	Training	Training	0.999999
TSH-PL180510117	Post-Diagnosis	Leave-In	0.998352	0.999999	0.995578	0.842327	0.996555	Training	0.992523	Training	Training	Training	Training	Training	Training	Training	Training	Training	Training	0.999972	0.999965	0.996955	0.999631	0.998706	Training	Training	0.999646	0.926494	0.999211	0.978765	Training	0.959869	Training	0.997931	0.992867	Training	0.972625	0.966666	0.965599	Training	Training	Training	Training	0.951273	0.969522	Training	0.994508	0.995598	Training
TSH-PL180510122	Post-Diagnosis	Leave-In	0.998025	1	Training	0.999692	Training	0.999869	0.999567	Training	Training	Training	0.995733	0.998283	0.992917	0.98696	0.916562	Training	0.998638	0.99995	Training	Training	0.999795	Training	Training	Training	0.99991	Training	0.999829	Training	0.999999	0.993465	Training	Training	0.99749	0.997392	0.995079	0.936889	Training	0.999987	0.999954	0.999425	0.996878	Training	Training	0.998842	Training	Training	Training
TSH-PL180510124	Post-Diagnosis	Leave-In	Training	0.99992	0.999878	0.999911	0.999994	0.999942	Training	Training	0.999994	0.999983	Training	0.999988	Training	Training	Training	Training	0.996992	0.999974	Training	0.998477	Training	0.999894	0.991802	Training	Training	0.976954	Training	Training	1	Training	0.994755	0.999969	0.994146	Training	0.992947	Training	Training	0.999983	1	0.960152	Training	Training	0.999075	0.938626	Training	Training	Training
TSH-PL180510143	Post-Diagnosis	Leave-In	0.875193	0.962385	Training	0.843423	0.997153	0.999109	Training	0.982694	Training	0.737776	Training	Training	Training	0.679538	Training	Training	Training	0.999704	Training	Training	Training	0.81524	Training	Training	0.98227	Training	Training	Training	0.997036	0.704831	Training	Training	Training	Training	Training	0.993152	0.966589	Training	Training	Training	Training	0.984062	Training	Training	0.98214	Training	Training
TSH-PL180510147	Post-Diagnosis	Leave-In	0.4854	Training	0.698676	0.946414	Training	Training	Training	0.110314	Training	0.859547	0.117746	0.974795	Training	0.342111	Training	Training	0.81045	Training	0.193674	0.997958	Training	Training	Training	Training	Training	0.810339	0.988973	0.765216	Training	0.381603	0.525509	Training	0.248326	Training	Training	Training	0.374904	Training	0.960089	Training	Training	Training	Training	Training	0.131327	Training	0.60088
TSH-PL180513005	Pre-Diagnosis	Leave-In	Training	0.963847	Training	0.0571292	Training	0.00892843	Training	Training	Training	0.339532	0.337099	Training	Training	Training	0.429672	Training	Training	Training	Training	Training	0.441606	0.543493	Training	0.00211171	0.999156	Training	0.595922	Training	Training	0.0302347	0.0161391	Training	0.157229	0.494343	Training	Training	0.105651	Training	0.193336	Training	0.779871	Training	Training	Training	Training	0.62374	Training
TSH-PL180513006	Pre-Diagnosis	Leave-In	0.556107	Training	Training	0.797861	0.993894	Training	0.982725	Training	0.855323	0.989352	Training	Training	0.965177	0.715416	Training	Training	0.882458	0.954006	Training	0.948739	Training	0.987596	0.518015	Training	Training	0.82464	0.996614	Training	Training	0.46735	Training	0.89962	Training	0.881184	Training	0.480328	0.863602	0.632982	Training	0.889282	0.838616	0.695062	Training	0.700904	0.718846	Training	0.980394
TSH-PL180513009	Pre-Diagnosis	Leave-In	0.999567	0.999993	0.999986	0.999976	Training	Training	Training	0.999969	Training	Training	0.99985	Training	0.976734	0.997771	Training	Training	0.990737	Training	0.999963	0.999913	Training	0.998319	Training	0.999178	0.999999	0.978876	0.999998	Training	Training	Training	Training	0.995471	Training	Training	Training	0.992321	Training	0.999999	0.999997	Training	Training	0.993376	0.99911	0.991244	0.999671	0.998771	Training
TSH-PL180513012	Pre-Diagnosis	Leave-In	0.804268	0.655306	Training	Training	Training	0.592884	0.84112	Training	0.998205	0.323687	Training	0.932089	Training	Training	Training	0.743836	Training	Training	0.931731	0.139375	0.991303	0.629342	Training	0.986879	0.888059	0.731786	Training	0.417317	0.143069	Training	Training	Training	0.770977	0.814934	Training	Training	0.934018	Training	Training	0.625646	0.723427	0.625533	Training	Training	0.970522	Training	0.221127
TSH-PL180513014	Pre-Diagnosis	Leave-In	0.976568	Training	Training	0.995029	0.999546	Training	0.999846	0.999982	0.999943	0.999317	Training	Training	Training	Training	Training	0.999698	0.988207	0.999991	0.999955	0.998732	0.999349	0.995916	Training	0.999989	0.993217	Training	Training	0.987944	0.999973	Training	0.967954	0.999864	0.956384	Training	Training	Training	0.999814	Training	0.999672	Training	Training	0.993649	Training	0.972887	0.999235	0.995317	Training
TSH-PL180513016	Pre-Diagnosis	Leave-In	0.999564	0.999998	0.999997	Training	Training	0.99977	0.999862	0.999999	0.999985	0.999979	0.999995	0.999971	0.981329	Training	Training	Training	0.990147	1	0.999964	0.999934	0.999998	Training	0.988442	Training	Training	0.969803	Training	0.98278	Training	Training	Training	1	0.992188	0.986869	0.991235	0.998778	0.999991	1	Training	Training	0.997258	Training	0.998916	Training	Training	0.94812	0.999989
TSH-PL180513017	Pre-Diagnosis	Leave-In	0.673119	Training	0.846049	Training	0.779123	Training	Training	Training	0.953579	Training	0.42924	Training	Training	0.355776	Training	Training	Training	0.948713	0.989809	0.924937	0.91096	0.750323	0.611925	Training	0.810068	Training	Training	0.819147	Training	0.35824	Training	Training	0.104506	Training	Training	Training	0.964457	0.922615	0.867888	0.803802	0.895538	0.8139	Training	0.735156	0.78637	0.833473	Training
TSH-PL180513020	Pre-Diagnosis	Leave-In	Training	Training	Training	Training	0.416719	0.00340113	0.950763	Training	0.43651	0.0384931	0.37083	0.159659	0.619253	0.609187	Training	0.361807	0.665028	0.965077	0.442872	0.0150746	0.0421484	0.069876	Training	0.0394668	Training	Training	0.89272	0.350499	0.48882	Training	Training	Training	Training	0.652683	Training	Training	Training	Training	0.187635	0.39442	Training	Training	0.241402	0.508598	Training	0.365756	Training
TSH-PL180513021	Pre-Diagnosis	Leave-In	0.0985453	Training	Training	Training	0.577698	Training	0.981437	0.999375	Training	Training	Training	0.961396	Training	0.385482	0.847861	Training	0.823742	Training	Training	0.922862	0.475279	0.896494	Training	Training	Training	0.86704	Training	Training	Training	Training	0.877877	0.616602	0.640178	Training	0.931024	0.78297	Training	Training	0.988424	Training	0.805101	Training	Training	0.638089	0.984245	0.874022	Training
TSH-PL180513022	Pre-Diagnosis	Leave-In	0.873448	0.937376	Training	0.980159	0.991479	0.986111	Training	0.951212	0.999534	0.955137	Training	0.686894	0.933534	0.63544	0.881103	0.99907	0.849323	Training	Training	0.990924	Training	0.940234	0.815537	0.999468	Training	0.921347	0.998838	Training	0.999594	0.671279	0.804328	Training	Training	0.747757	Training	0.707071	0.846363	0.989066	0.786219	0.948251	0.968254	0.904824	0.944121	0.900224	0.983787	0.980011	Training
TSH-PL180513024	Pre-Diagnosis	Leave-In	0.985149	0.999464	Training	0.99396	0.999678	Training	Training	0.999887	0.999891	Training	0.999855	0.999814	0.985187	Training	Training	Training	0.971432	Training	0.999918	Training	Training	Training	Training	Training	0.999985	0.984725	0.999901	Training	0.999387	0.932861	Training	Training	0.984885	Training	Training	0.995356	0.999705	0.999179	Training	0.983632	Training	Training	0.994049	0.951902	0.999076	0.987729	Training
TSH-PL180513025	Pre-Diagnosis	Leave-In	Training	0.983551	0.999835	0.988638	0.99078	0.99306	Training	Training	0.999357	Training	Training	0.996336	Training	Training	0.96591	Training	Training	0.999976	Training	0.993294	Training	0.383	0.871758	Training	Training	0.971665	Training	0.772116	0.998445	Training	Training	Training	Training	0.795736	0.982814	Training	0.998784	Training	0.999108	0.908006	0.961108	Training	0.950757	Training	Training	Training	0.795757
TSH-PL180513027	Pre-Diagnosis	Leave-In	0.561454	0.906004	Training	Training	Training	0.922207	Training	Training	0.993649	0.985907	Training	0.978269	0.804614	0.759912	0.622514	0.994691	0.727789	Training	0.959879	0.636625	Training	0.327886	0.396383	Training	Training	Training	Training	0.720761	Training	0.728468	Training	0.99524	Training	0.923999	0.801598	0.671633	0.794522	0.737158	0.968661	0.457659	Training	Training	Training	Training	Training	Training	Training
TSH-PL180513029	Pre-Diagnosis	Leave-In	Training	0.9805	Training	0.985273	0.998628	0.581496	0.834015	0.991589	0.999819	0.42405	0.996826	0.397582	0.874841	0.761174	Training	Training	0.969387	Training	Training	0.844914	0.780669	Training	0.890323	Training	Training	0.731511	Training	Training	0.995645	0.822218	Training	0.945293	0.95583	Training	0.930472	Training	0.979979	Training	Training	Training	0.959781	0.656381	0.971348	0.959526	Training	Training	0.997344
TSH-PL180513039	Pre-Diagnosis	Leave-In	Training	Training	0.992228	Training	Training	Training	0.979959	0.997555	0.997639	Training	0.99749	Training	Training	Training	Training	Training	Training	0.999183	0.997737	0.98637	Training	Training	0.873728	Training	Training	0.967517	Training	Training	0.986164	0.959224	0.90483	0.998844	0.943997	Training	Training	0.953475	0.99912	Training	0.997318	Training	0.964816	Training	0.984658	Training	Training	0.958018	0.995143
TSH-PL180513045	Pre-Diagnosis	Leave-In	0.481476	0.989498	0.778237	Training	0.843339	Training	Training	Training	Training	Training	Training	0.765672	Training	0.295115	0.601566	Training	0.836948	Training	Training	Training	Training	Training	Training	0.970317	Training	Training	0.995448	0.697111	Training	0.526254	0.863462	Training	Training	Training	0.917213	0.886295	Training	0.78924	Training	0.832583	Training	Training	Training	Training	0.453594	Training	Training
TSH-PL180513057	Pre-Diagnosis	Leave-In	Training	Training	0.786581	0.999768	0.543127	Training	0.966962	Training	Training	0.999419	0.816112	0.755068	0.750484	0.628078	Training	0.561254	Training	0.436966	Training	Training	Training	Training	0.865026	0.914049	0.877072	Training	0.997969	Training	0.757965	0.789836	0.906649	0.223481	Training	Training	Training	Training	Training	Training	0.450067	0.390338	0.959366	Training	0.894024	Training	Training	0.989367	Training
TSH-PL180513058	Pre-Diagnosis	Leave-In	0.988486	Training	0.99722	0.999899	0.998073	0.990148	0.99705	Training	Training	0.999986	0.99987	Training	0.974796	0.906523	Training	0.994005	Training	0.992305	0.998885	Training	0.99942	Training	0.898484	Training	Training	Training	0.99862	Training	Training	Training	0.839321	Training	Training	0.972989	Training	0.964937	Training	Training	Training	Training	0.980581	0.892669	Training	0.931962	Training	Training	Training
TSH-PL180513062	Pre-Diagnosis	Leave-In	Training	0.998847	Training	Training	Training	0.865712	Training	Training	Training	Training	Training	Training	0.985128	0.963418	0.956636	0.986276	Training	0.996881	Training	0.999579	0.99513	0.958375	0.871192	0.99923	Training	Training	Training	0.915946	0.995498	0.879353	0.62659	Training	0.901898	Training	0.959111	0.982658	Training	0.996086	Training	Training	0.941248	0.933753	Training	0.948699	0.999157	0.955058	0.999521
TSH-PL180513067	Pre-Diagnosis	Leave-In	0.98702	Training	0.997485	Training	Training	Training	0.99944	0.99951	Training	Training	Training	Training	0.912579	Training	Training	0.99971	0.982633	Training	Training	Training	0.999969	Training	0.978067	Training	Training	Training	Training	Training	Training	Training	0.979014	0.997321	0.963583	0.976309	0.946012	Training	0.999976	Training	Training	Training	Training	Training	0.986022	Training	0.999497	Training	0.999944
TSH-PL180513069	Pre-Diagnosis	Leave-In	Training	Training	Training	Training	0.941739	0.997286	0.998507	Training	0.989674	Training	0.994383	0.996948	0.909149	0.925546	0.983469	Training	0.987921	0.962101	0.999998	Training	0.998981	Training	Training	Training	0.998321	0.972218	0.99915	Training	Training	0.932746	0.985756	0.999706	0.733853	Training	Training	Training	0.997163	0.999555	0.999735	Training	0.996858	Training	Training	Training	0.998759	0.975545	Training
TSH-PL180513071	Pre-Diagnosis	Leave-In	Training	Training	0.970143	Training	Training	Training	Training	0.976587	Training	Training	0.980067	0.868549	0.885606	Training	0.9166	Training	0.925843	Training	Training	Training	Training	Training	Training	Training	0.978826	Training	0.999635	0.952219	Training	0.968564	0.923726	Training	0.902643	Training	Training	0.937934	Training	Training	Training	0.993256	Training	0.771536	0.791124	Training	0.994795	Training	0.999973
TSH-PL180513072	Pre-Diagnosis	Leave-In	Training	0.999309	Training	0.999331	Training	0.98816	0.998357	Training	0.999903	0.999949	0.995445	Training	0.947358	0.977746	Training	0.988776	Training	0.991721	0.999593	Training	Training	0.979834	Training	Training	0.960378	0.9544	0.999288	0.967253	0.999437	Training	Training	0.997712	0.959936	0.956475	0.950015	Training	Training	0.999822	Training	0.989769	Training	Training	Training	0.936101	Training	Training	Training
TSH-PL180513075	Pre-Diagnosis	Leave-In	0.997489	Training	0.996704	0.999242	0.996094	Training	0.99808	0.996791	Training	0.993278	Training	Training	0.931483	0.966758	Training	Training	0.956035	0.984939	0.995285	0.997293	Training	Training	Training	0.999446	Training	Training	0.999823	0.952775	Training	0.959317	Training	0.998085	0.976941	0.964465	Training	Training	0.998864	0.999762	0.996119	Training	0.973992	Training	Training	Training	0.995802	0.973737	0.996034
TSH-PL180513076	Pre-Diagnosis	Leave-In	0.996364	0.999929	Training	0.999578	Training	Training	0.994321	0.995117	0.999992	Training	0.999824	0.992409	Training	0.971397	0.975927	0.999648	Training	Training	0.996599	0.999937	0.999462	0.999373	Training	0.999994	Training	0.943874	0.999992	Training	Training	Training	Training	0.998264	Training	0.993805	0.968089	0.972924	Training	0.99999	0.999511	0.994375	0.980129	0.994692	0.996838	0.991934	Training	0.992853	0.999867
TSH-PL180513078	Pre-Diagnosis	Leave-In	Training	Training	0.998449	0.998312	0.999004	Training	Training	Training	Training	Training	Training	0.996542	0.973379	Training	Training	0.999113	Training	Training	Training	Training	0.999757	0.985038	0.981284	0.997848	0.999437	0.969877	Training	Training	0.998883	Training	0.944422	0.998829	0.989755	0.98885	0.979888	Training	Training	Training	Training	Training	Training	0.97665	0.99671	Training	Training	0.994061	0.999972
TSH-PL180513079	Pre-Diagnosis	Leave-In	0.72413	0.996544	0.950073	0.975515	0.959928	0.996224	0.568496	Training	Training	Training	Training	0.529465	Training	Training	Training	0.568314	Training	Training	Training	0.736963	Training	0.74709	Training	Training	0.250656	0.684721	0.984671	Training	0.951162	0.722349	0.734872	0.945183	Training	Training	0.731525	0.769539	0.967307	0.990652	0.814975	Training	Training	0.853881	Training	Training	0.763585	Training	0.939445
TSH-PL180513083	Pre-Diagnosis	Leave-In	Training	Training	0.998002	Training	Training	0.999057	0.97808	Training	Training	Training	0.99458	0.990393	Training	0.855127	Training	0.996267	Training	0.9987	0.99707	0.994875	Training	0.937564	Training	0.993856	0.989749	Training	0.999878	Training	0.996291	Training	0.902258	Training	Training	0.93578	Training	Training	Training	Training	Training	0.952678	0.886725	0.931573	Training	Training	0.983183	Training	0.990343
TSH-PL180513085	Pre-Diagnosis	Leave-In	0.918104	0.984977	0.999843	Training	0.999794	0.947385	Training	0.987026	0.921574	0.985481	0.997965	0.994992	Training	0.964155	0.952568	Training	0.939734	0.998708	Training	0.872674	0.976729	Training	Training	Training	0.997195	Training	0.985985	Training	Training	0.83986	Training	Training	Training	Training	Training	0.947673	Training	Training	Training	0.973282	Training	Training	0.992454	0.964619	0.979517	0.944696	0.99868
TSH-PL180513086	Pre-Diagnosis	Leave-In	0.995042	Training	0.999995	0.99994	0.999784	Training	0.999335	0.999361	Training	0.999992	Training	Training	Training	Training	0.977255	0.998902	0.984061	0.999993	0.999919	Training	0.999955	Training	Training	Training	0.999964	Training	Training	0.995	0.999993	Training	0.964119	Training	0.996161	Training	0.985662	Training	Training	Training	0.999972	0.953077	Training	0.995781	0.999167	0.990457	Training	Training	Training
TSH-PL180513088	Pre-Diagnosis	Leave-In	Training	Training	Training	0.999999	Training	0.99993	0.999992	Training	0.999991	0.999409	Training	0.999849	0.998468	0.994722	Training	Training	0.998082	Training	0.999985	Training	Training	0.999862	0.993256	0.999999	Training	Training	0.999999	Training	0.999997	Training	Training	Training	Training	0.996448	Training	Training	Training	Training	0.999997	Training	Training	0.998243	Training	Training	0.999994	0.998694	0.999999
TSH-PL180513091	Pre-Diagnosis	Leave-In	0.989629	0.999743	Training	0.999524	Training	Training	Training	Training	0.999919	0.997579	Training	0.990109	0.90943	Training	0.954675	Training	0.96825	Training	0.999597	Training	0.990699	0.997828	0.97112	Training	Training	Training	0.999988	0.980558	0.999978	Training	Training	Training	Training	Training	0.911181	0.971924	0.996054	Training	0.999265	Training	0.987645	Training	Training	Training	Training	0.99074	0.999902
TSH-PL180513092	Pre-Diagnosis	Leave-In	Training	0.999036	0.997903	Training	0.981462	0.958182	0.969126	0.996848	Training	0.983353	0.999526	0.960007	Training	Training	Training	0.998853	0.746438	0.997059	Training	Training	0.99674	Training	Training	0.998711	Training	0.788279	0.999842	Training	0.999856	Training	Training	Training	0.850843	Training	Training	0.860219	Training	Training	0.997867	0.820896	0.743487	Training	Training	Training	0.986202	0.967205	Training
TSH-PL180513095	Pre-Diagnosis	Leave-In	0.992368	Training	Training	0.999907	Training	0.998261	Training	Training	0.999964	Training	0.988527	Training	0.902006	0.963927	0.947048	0.999902	Training	0.999663	Training	0.999413	Training	Training	Training	Training	Training	Training	0.999895	Training	Training	Training	0.981741	Training	0.986749	Training	Training	Training	0.999621	0.999884	Training	Training	Training	0.966969	Training	Training	0.998629	Training	Training
TSH-PL180513102	Pre-Diagnosis	Leave-In	Training	0.999977	0.993237	0.98131	Training	0.979367	Training	0.847605	0.999832	Training	Training	0.999435	0.856566	Training	0.968143	0.9945	0.86577	0.998911	0.701313	0.996067	0.99918	Training	0.494127	Training	Training	Training	0.997541	Training	0.994581	0.886035	0.933727	Training	0.812478	Training	Training	0.984705	0.922831	0.999308	0.999683	Training	Training	0.883022	0.729351	Training	0.99548	Training	0.999586
TSH-PL180513103	Pre-Diagnosis	Leave-In	Training	Training	Training	Training	0.595289	0.992393	0.981536	0.551059	Training	Training	0.989994	Training	0.796675	Training	Training	Training	Training	Training	0.872061	0.987693	0.762978	0.913921	0.847462	Training	0.935144	Training	Training	Training	Training	Training	0.750209	0.941397	0.872828	0.916703	0.811518	Training	0.883387	Training	0.985486	0.991166	Training	0.933732	Training	Training	Training	0.958612	Training
TSH-PL180513104	Pre-Diagnosis	Leave-In	Training	Training	0.851783	0.960041	Training	0.636924	Training	0.140268	Training	Training	Training	Training	Training	0.909801	Training	0.652403	0.85259	0.973337	Training	Training	Training	Training	0.797853	Training	Training	Training	Training	0.85943	Training	Training	Training	Training	Training	Training	Training	0.975738	0.608826	0.867454	0.978633	Training	Training	0.891948	0.886492	Training	Training	Training	Training
TSH-PL180513105	Pre-Diagnosis	Leave-In	0.988526	Training	0.99824	0.999787	0.997244	Training	0.996348	0.982306	0.999969	0.99541	0.999518	Training	0.964242	Training	0.980258	Training	0.979739	Training	Training	0.998992	0.987021	Training	0.979213	0.999757	0.999075	0.78976	0.999786	0.964619	0.997565	0.981412	Training	Training	Training	0.939178	0.962927	Training	Training	Training	Training	0.995147	0.988751	Training	Training	0.955581	0.998998	Training	Training
TSH-PL180513106	Pre-Diagnosis	Leave-In	0.983984	Training	0.998383	0.998719	Training	Training	Training	0.99971	Training	0.999933	0.998961	Training	Training	Training	Training	0.998431	Training	Training	0.99999	Training	0.997564	0.999025	Training	0.999985	0.999575	Training	0.999491	0.987878	0.999883	Training	Training	0.987323	Training	Training	Training	0.99429	0.99812	Training	Training	0.999152	Training	Training	Training	0.986093	Training	Training	Training
TSH-PL180513108	Pre-Diagnosis	Leave-In	0.98303	Training	0.999735	Training	Training	0.999974	Training	0.998418	0.999893	Training	0.99994	Training	Training	0.987687	0.986078	Training	Training	1	Training	Training	Training	Training	0.974034	0.999999	Training	0.990568	Training	Training	Training	Training	0.968715	0.99939	0.989774	0.999468	Training	Training	Training	Training	Training	0.999538	0.996981	Training	0.994293	0.992681	Training	Training	0.999999
TSH-PL180513111	Pre-Diagnosis	Leave-In	Training	0.0314235	Training	Training	Training	0.00226364	0.964697	0.015256	Training	0.199525	0.0371538	0.00824304	0.464797	Training	0.473926	Training	0.456267	0.0521876	Training	0.0136257	0.00280588	Training	Training	Training	0.274135	0.284076	Training	Training	Training	0.172931	0.393782	Training	Training	Training	0.171753	0.0823209	0.437217	0.629081	0.269778	0.52871	Training	0.152321	0.377831	0.167967	0.0729141	0.654769	0.921426
TSH-PL180513112	Pre-Diagnosis	Leave-In	0.599219	Training	0.977848	Training	0.715515	0.816938	Training	0.466228	Training	Training	0.377231	0.6317	0.598799	Training	0.392511	0.930664	0.347389	0.0666671	Training	0.450489	0.805902	Training	Training	Training	0.629911	0.386709	Training	0.599204	Training	0.801482	0.427865	0.916459	0.68717	Training	0.364712	Training	0.445657	Training	0.921579	0.187583	0.454824	Training	0.46463	Training	Training	Training	Training
TSH-PL180513114	Pre-Diagnosis	Leave-In	Training	Training	Training	Training	Training	0.998589	Training	Training	0.993163	0.764858	0.87448	0.985927	0.984679	Training	0.958809	Training	0.992613	0.698097	Training	Training	0.999581	0.977601	0.990399	Training	0.999956	0.874905	Training	Training	Training	Training	Training	0.9896	0.885737	Training	Training	0.752857	0.999972	Training	Training	Training	Training	Training	0.997263	Training	Training	Training	Training
TSH-PL180513115	Pre-Diagnosis	Leave-In	0.953493	Training	Training	0.999967	0.969476	Training	0.998324	Training	Training	0.992912	0.693961	0.755869	Training	Training	Training	0.975448	Training	0.890137	0.828594	Training	Training	0.922283	0.748495	0.529718	Training	0.808676	Training	Training	0.940718	0.814718	Training	Training	Training	0.710228	Training	Training	0.984907	0.230087	0.954215	Training	Training	Training	Training	Training	0.850144	0.93485	0.999883
TSH-PL180513118	Pre-Diagnosis	Leave-In	Training	0.999066	Training	Training	Training	Training	0.998565	Training	0.328324	0.997404	0.871903	0.990059	0.855991	Training	0.708473	0.986554	Training	Training	Training	0.999917	Training	0.977975	Training	Training	Training	0.925508	Training	Training	Training	Training	0.515185	Training	0.595663	0.546742	0.603926	Training	Training	0.953497	Training	0.970415	Training	0.873371	0.944999	Training	0.987813	0.532173	Training
TSH-PL180513119	Pre-Diagnosis	Leave-In	0.74864	Training	0.994229	Training	0.926619	Training	Training	Training	0.00842428	Training	0.541803	0.967867	Training	Training	Training	0.66828	Training	Training	0.483896	0.91102	Training	Training	0.550963	0.896842	0.0517944	0.67077	Training	Training	0.249948	0.390007	0.141003	Training	Training	0.412073	0.299571	0.435157	Training	0.831004	Training	0.634032	0.12158	0.698686	Training	Training	Training	0.328312	0.335436
TSH-PL180513124	Pre-Diagnosis	Leave-In	0.166595	0.647368	Training	Training	0.0227293	Training	Training	Training	0.00019908	0.68521	Training	Training	0.571669	0.129802	0.4778	Training	0.347161	Training	Training	Training	0.122693	0.0226133	0.0880368	0.0184394	0.00184569	Training	Training	Training	0.448795	0.0213887	0.0290301	0.956187	0.0812341	0.140453	0.0808256	Training	0.00039105	Training	0.784336	0.303137	0.10049	Training	Training	Training	Training	Training	Training
TSH-PL180513127	Pre-Diagnosis	Leave-In	Training	Training	Training	Training	Training	Training	0.974575	0.962699	0.955696	Training	Training	Training	Training	Training	Training	Training	Training	Training	0.30038	Training	Training	0.25377	0.886374	0.997163	0.592179	Training	0.565098	Training	Training	0.680198	Training	Training	Training	0.740443	0.261012	Training	Training	0.988566	Training	Training	0.76537	0.946097	Training	Training	0.987173	Training	Training
TSH-PL180513128	Pre-Diagnosis	Leave-In	Training	0.9566	0.966873	0.0604709	Training	0.0835324	0.816133	Training	Training	Training	Training	0.990145	Training	Training	0.625595	0.0532624	Training	Training	0.556045	0.996603	0.775839	0.371342	Training	Training	0.59454	Training	0.171503	0.442441	Training	0.111428	0.409868	0.993729	0.136046	0.179362	Training	0.0448402	Training	Training	0.863289	Training	0.2583	0.210439	Training	Training	0.01078	0.719553	Training
TSH-PL180516001	Pre-Diagnosis	Leave-In	Training	Training	Training	0.568366	Training	0.999702	Training	Training	0.971784	0.45901	0.999999	0.995449	0.74066	Training	Training	Training	0.955658	Training	0.103796	Training	1	Training	0.819082	0.635776	0.968565	0.409164	Training	0.183025	0.799076	Training	Training	0.393409	Training	0.947363	Training	0.993723	0.99999	0.711502	0.995128	0.140931	Training	0.994268	Training	0.288081	0.997434	0.986243	Training
TSH-PL180516002	Pre-Diagnosis	Leave-In	Training	Training	0.996926	0.997778	Training	0.999565	Training	0.997733	0.997994	0.829537	Training	Training	Training	Training	Training	0.970567	Training	0.998821	Training	Training	Training	Training	Training	0.994909	Training	0.777479	Training	0.233229	Training	Training	Training	0.999973	0.461037	0.708755	0.393635	0.988968	Training	0.928075	Training	Training	0.826976	Training	0.146269	Training	Training	0.300234	0.999047
TSH-PL180516003	Pre-Diagnosis	Leave-In	0.996671	Training	Training	0.999996	0.997288	Training	Training	0.999998	0.997602	Training	0.995216	0.99544	Training	0.94929	Training	0.999864	Training	0.999997	Training	0.991178	Training	Training	0.987711	Training	Training	Training	Training	0.618796	Training	Training	0.984357	0.987611	0.738514	Training	0.87538	0.989517	Training	Training	0.999644	0.895937	Training	Training	Training	Training	0.999953	Training	Training
TSH-PL180516005	Pre-Diagnosis	Leave-In	0.978692	Training	Training	Training	0.985527	Training	Training	Training	0.99866	Training	Training	Training	Training	Training	0.91512	Training	0.906252	Training	0.992433	0.999709	0.997125	0.987994	0.924368	0.992553	0.998256	Training	Training	Training	0.999761	0.964063	0.914625	Training	Training	0.962627	0.948122	Training	0.995243	0.98925	0.97739	0.979308	0.990662	Training	0.990135	0.917961	Training	Training	Training
TSH-PL180516007	Pre-Diagnosis	Leave-In	0.985741	Training	Training	0.998477	0.988719	0.998852	0.999199	Training	0.998402	0.991318	0.986734	Training	0.900755	0.896065	0.884898	Training	Training	Training	0.998358	Training	Training	0.950293	0.908611	Training	Training	Training	Training	0.949734	Training	Training	Training	Training	Training	0.949205	0.925984	Training	Training	0.996275	Training	0.962156	0.978155	Training	0.955295	0.899516	Training	Training	Training
TSH-PL180516008	Pre-Diagnosis	Leave-In	Training	0.999993	Training	Training	0.999908	0.999998	0.999885	0.999993	0.999951	Training	Training	Training	Training	Training	Training	Training	Training	1	0.996614	Training	Training	0.996689	Training	Training	0.999931	0.929981	Training	Training	0.996143	Training	Training	0.998517	Training	Training	Training	Training	0.999891	0.999996	Training	Training	Training	0.993166	0.996239	0.985662	Training	Training	Training
TSH-PL180516009	Pre-Diagnosis	Leave-In	Training	Training	0.99926	0.823715	0.999245	0.998414	Training	Training	Training	0.991522	Training	0.949086	0.964526	Training	0.703593	0.886801	0.948907	0.999519	0.994126	Training	0.999998	Training	Training	Training	0.999678	0.812473	0.93394	0.738618	Training	Training	Training	Training	0.985459	0.93457	Training	0.997818	Training	0.967669	Training	Training	0.970917	Training	Training	0.823815	0.999354	0.977985	0.999413
TSH-PL180516010	Pre-Diagnosis	Leave-In	0.999646	0.998006	Training	Training	Training	0.998527	Training	0.980747	Training	0.99996	Training	Training	Training	0.968816	Training	0.999947	Training	Training	0.997127	0.999359	Training	0.993078	Training	Training	0.999987	Training	0.997506	0.966679	0.999195	Training	0.957428	Training	0.968849	Training	0.799628	0.996749	0.999997	0.999686	Training	Training	Training	0.999276	0.946823	Training	Training	0.951923	0.998124
TSH-PL180516013	Pre-Diagnosis	Leave-In	Training	0.998667	Training	0.997867	0.993639	Training	Training	0.999571	0.999239	Training	0.990502	0.999734	Training	Training	Training	Training	0.984714	Training	Training	0.997394	Training	Training	Training	0.958842	Training	Training	Training	0.981283	0.997967	0.908516	0.874622	0.999687	Training	Training	0.986117	0.962066	0.956994	0.988246	Training	0.899155	0.926444	Training	Training	Training	Training	0.936771	0.994558
TSH-PL180516016	Pre-Diagnosis	Leave-In	0.932567	0.997691	Training	Training	Training	Training	0.997488	Training	0.980967	Training	0.983985	Training	0.969502	Training	0.830307	Training	Training	Training	Training	0.965112	Training	0.989159	0.858728	0.987848	0.990593	Training	0.996654	0.957568	Training	Training	Training	0.997294	Training	Training	0.958936	0.922285	Training	Training	0.993484	0.977131	Training	Training	Training	Training	Training	Training	0.999563
TSH-PL180516018	Pre-Diagnosis	Leave-In	0.955336	0.95377	0.985089	0.298867	0.978976	Training	0.985671	0.984382	Training	Training	0.745671	Training	Training	0.768898	0.791959	Training	Training	Training	Training	0.786365	Training	Training	Training	Training	0.969316	Training	0.987846	Training	0.854096	0.93579	Training	0.909963	Training	Training	Training	0.940045	0.994076	0.72772	0.978012	Training	Training	Training	0.831016	Training	Training	Training	0.881862
TSH-PL180516019	Pre-Diagnosis	Leave-In	0.986275	0.963488	Training	Training	Training	0.998155	Training	Training	0.980302	Training	0.993664	Training	0.947301	0.976731	Training	0.999217	0.977954	Training	Training	Training	0.99895	Training	Training	0.992504	0.994311	Training	0.996769	0.971467	Training	0.974326	Training	Training	Training	0.969763	Training	Training	Training	0.997782	Training	Training	Training	0.96999	0.949628	Training	0.994584	Training	Training
TSH-PL180516021	Pre-Diagnosis	Leave-In	Training	Training	0.977345	Training	Training	Training	0.982282	Training	Training	0.962247	0.853008	Training	0.916325	Training	Training	Training	0.860896	0.993097	Training	Training	0.999769	Training	0.622164	0.95398	0.887994	Training	Training	Training	0.819172	0.899324	0.847939	Training	0.787014	0.799503	0.869865	0.93077	Training	0.814334	0.910035	Training	Training	0.959042	Training	Training	0.993862	Training	Training
TSH-PL180516023	Pre-Diagnosis	Leave-In	Training	Training	0.997051	Training	Training	0.995966	Training	0.928812	Training	0.861751	0.971441	0.992513	0.897392	Training	0.764067	Training	0.687683	0.999944	0.789501	Training	0.994619	Training	0.817849	0.987646	0.998071	0.612493	0.980747	Training	0.999835	Training	0.559222	0.9942	Training	0.743364	0.820681	Training	Training	0.997698	0.926891	Training	Training	Training	0.917241	0.8978	Training	0.775007	Training
TSH-PL180516025	Pre-Diagnosis	Leave-In	Training	Training	Training	Training	0.996288	0.982092	Training	Training	0.989994	Training	Training	0.995257	Training	0.747271	0.834189	0.999861	Training	0.995667	0.999353	Training	0.995088	Training	0.82225	Training	0.993064	0.944261	Training	0.956379	0.997661	0.843449	Training	Training	0.645874	Training	Training	0.901791	0.965151	0.994497	Training	Training	0.960076	0.862637	Training	Training	0.993925	Training	0.955663
TSH-PL180516028	Pre-Diagnosis	Leave-In	Training	0.840093	0.919592	0.966332	0.974044	Training	0.96042	0.999467	0.309325	0.990297	Training	Training	Training	0.582392	0.771855	Training	Training	Training	Training	0.942584	Training	0.817895	0.699215	0.840715	0.965536	Training	0.985562	Training	0.448458	Training	0.9025	Training	Training	Training	0.878919	Training	0.982146	0.952711	0.99422	0.719579	Training	Training	0.840693	0.753308	0.971436	0.899589	Training
TSH-PL180516029	Pre-Diagnosis	Leave-In	0.986279	0.96615	Training	0.991022	Training	0.977565	Training	Training	Training	Training	Training	Training	Training	Training	0.819611	Training	Training	0.994121	0.968813	Training	0.998331	Training	0.925265	0.962247	Training	0.925991	0.998817	Training	0.999859	Training	Training	0.986413	Training	Training	0.845931	0.986663	Training	Training	Training	0.705729	0.948056	Training	0.979621	0.841142	0.996946	0.972306	Training
TSH-PL180516030	Pre-Diagnosis	Leave-In	0.980764	Training	0.998857	0.849312	Training	0.9816	0.997942	0.998425	Training	Training	Training	Training	0.972142	0.778725	0.865592	Training	Training	Training	0.970953	Training	Training	0.849005	Training	Training	Training	0.972522	Training	Training	0.99809	0.844208	Training	0.974506	0.923016	Training	0.893169	Training	0.862311	0.983097	Training	Training	Training	Training	Training	Training	Training	Training	0.995215
TSH-PL180516032	Pre-Diagnosis	Leave-In	Training	Training	0.998973	Training	0.999309	Training	Training	0.985892	Training	Training	Training	0.999326	0.989965	0.956845	0.960273	Training	0.993286	0.996419	Training	Training	Training	0.995651	Training	0.999772	0.999978	0.963657	Training	0.989347	Training	0.982593	0.905067	0.99786	Training	0.98269	Training	0.987827	0.991479	Training	0.999778	0.995214	0.991621	0.989156	0.998272	0.973709	Training	0.989265	0.999832
TSH-PL180516034	Pre-Diagnosis	Leave-In	0.976826	0.999618	0.999953	0.989052	Training	Training	0.999732	0.99849	0.999429	0.999823	0.997701	0.99972	Training	Training	0.884482	0.998082	0.992167	0.999973	0.999171	Training	Training	Training	Training	Training	0.99998	0.988168	Training	0.994181	0.998796	Training	0.980849	Training	Training	Training	Training	0.999276	Training	Training	0.999946	0.988359	0.99893	Training	0.994806	Training	0.999992	Training	Training
TSH-PL180516038	Pre-Diagnosis	Leave-In	Training	0.930156	Training	Training	Training	Training	Training	Training	Training	Training	0.946592	0.996088	0.886097	0.876046	0.861985	Training	Training	0.996713	Training	Training	0.998548	Training	0.698314	0.992621	Training	0.914377	0.99753	0.928021	Training	0.851796	0.868307	0.990851	0.896146	Training	0.947279	0.920801	Training	Training	0.98685	0.964537	0.978448	0.947728	0.959265	0.904675	0.982042	0.96651	0.990362
TSH-PL180516039	Pre-Diagnosis	Leave-In	0.99161	Training	0.999626	Training	0.99995	Training	Training	Training	Training	Training	0.768102	Training	Training	0.971034	0.970314	Training	0.916275	Training	0.953843	Training	0.999841	Training	Training	Training	Training	Training	0.990882	0.975227	0.999899	Training	0.860885	0.999412	0.989285	0.968105	0.948049	Training	Training	0.998534	0.997253	0.827031	Training	0.993121	0.9882	Training	Training	Training	0.999221
TSH-PL180516040	Pre-Diagnosis	Leave-In	Training	0.999906	Training	Training	Training	0.878084	0.998951	0.266658	0.998129	0.999682	0.98933	Training	Training	Training	Training	Training	Training	0.998612	0.96307	0.996401	Training	0.766792	Training	0.965902	Training	Training	Training	Training	Training	0.903608	0.913473	Training	Training	0.733833	Training	0.98419	Training	0.774886	Training	0.801513	Training	0.92578	0.775245	0.716533	Training	0.864406	0.99998
TSH-PL180516042	Pre-Diagnosis	Leave-In	Training	0.986873	Training	Training	0.999919	0.999913	Training	Training	Training	0.995974	Training	0.999848	Training	0.979568	0.930573	Training	0.98638	0.999882	0.999655	0.998651	Training	Training	Training	0.995151	0.999994	0.938831	0.999938	Training	Training	Training	0.960858	Training	0.798505	0.99199	0.984646	Training	0.999914	Training	Training	0.990365	0.99234	Training	Training	0.964642	Training	Training	0.999984
TSH-PL180516045	Pre-Diagnosis	Leave-In	0.866048	0.996502	0.999099	Training	Training	Training	Training	0.993922	0.99989	0.998194	Training	0.999281	Training	0.943805	Training	0.99821	Training	0.999278	Training	0.986194	Training	0.966029	Training	0.999865	Training	0.787142	0.999294	Training	0.999021	Training	0.959434	0.996577	Training	0.82375	0.973977	0.993722	0.998312	Training	Training	0.947622	0.982873	Training	0.960282	0.950836	0.998502	0.959986	Training
TSH-PL180516050	Pre-Diagnosis	Leave-In	Training	0.993607	Training	0.970585	0.992613	Training	0.960334	0.980953	Training	0.0325532	Training	0.952722	Training	0.961282	0.849078	0.990155	Training	Training	0.712392	0.75865	0.967152	0.911279	0.952493	0.271901	Training	0.885224	0.994981	Training	0.999094	0.978482	Training	Training	Training	0.942746	0.873697	0.966654	Training	0.986847	Training	Training	Training	Training	0.944417	Training	Training	0.966348	0.944434
TSH-PL180516052	Pre-Diagnosis	Leave-In	0.999783	Training	0.999999	0.998629	Training	Training	0.999525	Training	Training	Training	Training	Training	Training	0.938474	Training	0.998269	Training	0.999909	Training	0.998943	Training	Training	0.967468	Training	0.99983	0.965701	Training	Training	Training	Training	Training	Training	0.806932	0.845343	0.986574	Training	Training	0.99796	0.998225	Training	0.988068	0.963728	0.932778	0.969059	0.964815	Training	0.999869
TSH-PL180516053	Pre-Diagnosis	Leave-In	0.996082	0.999852	Training	Training	0.999819	Training	0.999862	0.99999	0.999943	Training	0.996724	0.999559	0.985838	Training	Training	Training	0.993438	0.999375	0.999943	Training	0.999424	0.99815	0.982056	0.999283	Training	Training	Training	0.99175	Training	Training	0.989891	0.997845	0.978999	Training	Training	0.998464	Training	0.99989	0.999924	0.993498	Training	0.984968	0.997215	0.991626	Training	Training	Training
TSH-PL180516055	Pre-Diagnosis	Leave-In	Training	0.999722	0.999426	Training	0.999892	Training	0.999834	Training	Training	0.999413	Training	Training	0.984648	0.980852	Training	0.999984	Training	Training	Training	Training	Training	0.998871	Training	Training	0.999997	Training	Training	0.991187	Training	0.993426	Training	0.983123	Training	0.995489	Training	Training	0.999889	0.9998	Training	Training	Training	0.975329	0.995723	Training	0.999949	0.997032	0.999669
TSH-PL180516057	Pre-Diagnosis	Leave-In	0.973813	0.99636	Training	0.996447	0.99992	0.99607	Training	0.997807	Training	0.908073	Training	0.999701	Training	0.928092	0.95191	0.995538	0.931359	Training	0.992423	Training	0.999305	0.926078	Training	0.979557	Training	Training	Training	0.85385	Training	Training	0.795722	0.953439	0.993943	0.906473	0.966344	Training	Training	Training	0.78625	Training	0.882113	0.971555	0.970724	0.871374	0.999933	Training	Training
TSH-PL180516059	Pre-Diagnosis	Leave-In	Training	Training	0.986525	0.98475	Training	0.821635	Training	Training	Training	0.995409	Training	Training	0.925036	0.944275	Training	Training	0.967289	Training	Training	0.999693	Training	0.951497	Training	0.702139	Training	Training	Training	Training	Training	0.921279	Training	Training	Training	0.901825	Training	Training	0.96531	Training	Training	Training	0.991821	0.885398	0.962952	Training	Training	0.968093	Training
TSH-PL180516060	Pre-Diagnosis	Leave-In	0.973521	0.994404	0.972513	0.985134	0.99993	Training	0.977708	Training	Training	Training	0.991333	Training	Training	0.950204	Training	Training	Training	Training	0.998112	0.988105	Training	0.963515	0.942153	0.813733	Training	0.989208	Training	0.777059	0.997145	0.89921	0.977425	Training	Training	Training	Training	Training	0.995878	0.965592	0.993472	Training	0.860213	0.88082	0.959914	0.753204	0.993305	0.955229	Training
TSH-PL180516061	Pre-Diagnosis	Leave-In	Training	Training	Training	0.99021	Training	Training	0.997073	0.998965	Training	Training	Training	Training	Training	Training	Training	0.989518	Training	0.998883	Training	Training	Training	0.884705	Training	0.996088	0.995037	Training	Training	0.881607	0.998531	Training	Training	0.981923	0.775387	Training	Training	Training	Training	Training	Training	Training	Training	Training	Training	0.928911	0.99856	Training	0.998992
TSH-PL180703012	Healthy	Leave-In	0.00683713	7.51e-07	Training	1.18e-05	Training	1.53e-06	Training	Training	8.13e-06	Training	2.79e-06	2.61e-06	Training	Training	Training	3.17e-06	Training	9.69e-07	2.22e-06	Training	Training	0.00091049	0.00118081	Training	Training	0.00146857	2.58e-07	0.0101951	Training	Training	0.00590818	7.57e-06	0.00635724	Training	0.00220672	Training	Training	Training	0.00023335	0.00021768	Training	0.00013221	Training	Training	Training	0.00200966	1.13e-06
TSH-PL180703127	Healthy	Leave-In	0.00527052	Training	Training	Training	3.73e-05	Training	Training	Training	Training	Training	Training	0.00019362	0.0146648	Training	0.0328462	2.41e-05	Training	Training	1.52e-05	Training	0.00013426	Training	Training	Training	7.03e-05	0.0419877	7.11e-05	Training	4.79e-06	0.027397	Training	1.35e-05	Training	Training	0.141192	0.0147747	4.42e-05	9.15e-05	Training	0.0196744	0.00110335	Training	0.00022318	0.0364034	0.00042631	Training	Training
TSH-PL180703134	Healthy	Leave-In	Training	0.00076025	4.61e-06	5.07e-05	5.89e-07	3.13e-05	1.26e-05	0.00045479	0.00062435	2.77e-06	Training	Training	0.00348416	Training	0.00252662	Training	Training	Training	1.65e-06	6.97e-07	4.13e-07	9.86e-05	0.00273857	Training	Training	0.00928698	Training	0.00455966	Training	Training	0.0851699	Training	Training	Training	Training	0.0305474	5.74e-05	Training	Training	Training	0.0014012	0.0180888	Training	0.00827285	Training	Training	5.64e-05
TSH-PL180703153	Healthy	Leave-In	0.0270627	0.00016916	Training	Training	0.00016364	4.06e-08	0.00644607	1.07e-05	Training	Training	0.00052113	Training	Training	Training	Training	Training	Training	8.94e-05	3.81e-06	0.00087674	Training	Training	0.00666975	Training	2.01e-05	0.023143	0.00016913	0.0751449	5.54e-05	0.00616868	Training	0.0194705	Training	Training	0.0171454	0.00092344	2.94e-06	0.00010691	Training	0.0464506	Training	Training	0.00081236	0.0138785	Training	Training	0.00042582
TSH-PL180703157	Healthy	Leave-In	0.632515	Training	Training	Training	Training	0.00061683	Training	0.0919263	Training	0.0647014	0.00911587	Training	0.0588205	0.190538	0.173237	0.242427	0.457027	0.00825669	0.0185731	0.273472	0.00304474	0.210453	Training	0.00460453	Training	Training	Training	0.577869	Training	0.476131	0.299098	0.0766137	0.123082	0.268987	Training	Training	Training	0.36034	0.0612639	Training	0.365011	Training	Training	0.339816	0.140321	0.207	Training
TSH-PL180703168	Healthy	Leave-In	0.125794	0.0202066	Training	0.00010917	Training	0.00042795	0.00026798	Training	Training	0.00385716	Training	Training	0.0181019	0.0354885	0.125738	Training	Training	Training	0.00124409	0.103442	0.00074272	Training	0.0193122	0.0413241	Training	Training	0.0415065	0.521704	7.47e-05	0.0397858	Training	0.00642296	Training	Training	Training	Training	0.00427097	Training	0.0188163	Training	Training	0.170099	Training	0.105127	Training	Training	0.00034723
TSH-PL180703185	Healthy	Leave-In	Training	0.00049263	1.92e-06	0.00178981	5.51e-05	0.00028219	0.00023762	Training	Training	Training	Training	Training	0.00639228	0.00583078	0.0220624	Training	0.0153607	Training	Training	Training	0.0479598	Training	0.00727838	6.9e-06	2.5e-05	Training	3.93e-05	Training	5.75e-05	0.0252388	0.0578427	0.00210106	Training	0.051243	Training	0.0555759	Training	5.68e-05	7.59e-05	0.0245967	0.0071092	Training	0.00148373	Training	Training	0.00092297	0.590979
TSH-PL180706095	Healthy	Leave-In	0.004042	Training	Training	8.72e-06	Training	Training	1.46e-05	Training	6.51e-05	Training	Training	Training	Training	0.00285212	Training	Training	Training	Training	1.55e-05	Training	Training	Training	Training	Training	4.25e-05	0.00394645	5.17e-06	Training	Training	0.00308151	0.00187705	Training	0.012261	0.0112645	0.0130346	0.00092158	1.39e-05	0.00025471	3.89e-05	0.00230783	5.02e-05	Training	0.00287815	0.00312658	1.01e-06	Training	2.48e-07
TSH-PL180706096	Healthy	Leave-In	Training	0.00011953	0.00237127	Training	Training	0.00371598	Training	0.00053456	Training	0.00012282	Training	0.00015103	0.0486914	0.0128122	Training	0.00289574	Training	0.00082817	Training	Training	Training	Training	Training	Training	0.0003923	Training	0.00240549	0.102808	Training	0.0304968	Training	Training	Training	Training	0.0667574	0.111652	0.00044116	Training	0.00025761	Training	0.00757998	Training	Training	0.061359	Training	0.00877707	0.030259
TSH-PL180706117	Healthy	Leave-In	Training	0.00241696	Training	0.122117	Training	Training	0.100659	0.0115105	Training	0.0143167	0.134763	Training	0.198372	Training	0.242108	Training	0.0821386	0.0249984	Training	Training	Training	0.134507	Training	0.521338	0.0330688	Training	Training	0.110312	Training	0.140636	0.06362	Training	Training	0.219877	0.294024	Training	Training	Training	Training	Training	0.0677055	Training	0.1736	Training	0.0402577	Training	Training
TSH-PL180706118	Healthy	Leave-In	0.00529529	Training	Training	0.00073838	Training	2.46e-05	0.00106535	6.19e-05	Training	7.41e-06	0.00045931	0.00013595	0.0252384	Training	0.0665166	0.00177352	0.00500221	Training	0.00014858	Training	9.57e-06	Training	Training	0.00274156	0.0006676	Training	Training	0.0187229	Training	0.0113227	Training	Training	0.0599449	Training	0.0733031	Training	0.00310898	Training	Training	0.036793	Training	0.0412691	0.00185682	0.00381322	0.00024667	7.49e-05	8.6e-05
TSH-PL180706150	Healthy	Leave-In	0.00262152	Training	Training	Training	0.00399749	0.00739683	Training	Training	Training	Training	1.82e-05	Training	0.00973047	0.00155217	Training	0.00226144	Training	Training	Training	Training	Training	0.00343275	0.0323554	Training	1.39e-05	0.0146009	0.0182866	Training	0.00021925	0.00654263	0.022009	0.00018856	0.106774	0.0562509	0.0101795	Training	Training	Training	0.00019551	0.0142731	Training	0.0728219	Training	0.0204483	0.00086678	Training	Training
TSH-PL180706156	Healthy	Leave-In	0.0255356	Training	Training	Training	0.00019362	0.302905	Training	0.396873	0.0283682	Training	Training	0.213809	0.0988604	Training	Training	Training	Training	Training	Training	0.756868	Training	Training	Training	0.271991	Training	Training	0.0877357	Training	Training	Training	Training	Training	0.0826472	Training	0.0961476	Training	0.0411482	Training	0.361438	0.304485	0.0067976	0.144711	0.0532018	0.021336	0.00271079	0.234885	Training
TSH-PL181128001	Healthy	Leave-In	Training	Training	Training	0.00097288	6.18e-06	8.27e-06	Training	Training	0.00050474	Training	4.39e-06	6.59e-05	0.00904382	Training	Training	1.95e-06	Training	1.93e-05	1.29e-05	0.00057806	4.38e-05	0.00080153	0.00217578	0.00225699	Training	Training	7.08e-06	Training	4.33e-08	0.0048944	Training	Training	0.00961407	0.00204218	Training	0.00015686	0.00010793	Training	Training	0.00511604	0.00013474	Training	0.00029207	0.008296	Training	Training	0.00013298
TSH-PL181128003	Healthy	Leave-In	0.00442936	Training	0.00027194	0.00083476	8.84e-05	0.00216971	2.35e-05	Training	Training	0.00027608	Training	2.35e-05	Training	0.0184034	0.00569408	Training	0.0106291	0.0014618	9.94e-06	Training	0.0011879	Training	0.00519391	Training	0.00127972	0.0156699	8.13e-05	Training	Training	Training	0.00161617	0.00024916	Training	0.0109199	0.0118663	0.00355811	Training	Training	Training	Training	0.00056523	Training	0.0227904	Training	8.84e-05	Training	Training
TSH-PL181128004	Healthy	Leave-In	0.629131	Training	Training	0.0140164	0.00051597	Training	Training	0.00178879	Training	3.86e-05	Training	Training	0.0898088	0.02974	Training	Training	0.146109	Training	0.00396998	Training	Training	0.00838716	Training	Training	Training	Training	Training	Training	0.0284055	Training	Training	0.00146867	0.377255	Training	Training	Training	Training	0.00011881	0.00030536	0.0205863	Training	Training	Training	Training	Training	0.0481179	Training
TSH-PL181128005	Healthy	Leave-In	Training	1.02e-06	1.57e-06	Training	Training	4.8e-07	Training	0.00148715	Training	Training	Training	8.32e-07	Training	Training	0.00508542	2.32e-07	Training	Training	Training	Training	Training	0.00041981	Training	Training	Training	0.00865911	Training	0.00342864	Training	0.00987874	0.00058111	0.00247164	0.00398657	Training	0.0148298	Training	Training	Training	9.07e-07	0.00078735	4.13e-05	Training	Training	Training	4.56e-08	2.7e-05	7.8e-07
TSH-PL181128008	Healthy	Leave-In	0.075018	Training	0.00394589	1.65e-05	Training	Training	0.00701682	Training	Training	Training	7.68e-06	Training	Training	0.0141709	0.00874758	0.00030291	Training	0.0599377	0.00063137	0.00361156	Training	Training	Training	0.0371967	8.77e-06	Training	0.00010884	0.050155	Training	Training	0.0528837	0.00031201	0.0383796	Training	Training	0.0211891	5.21e-05	0.153192	Training	Training	0.0246058	0.067757	0.0222289	Training	Training	0.0151581	Training
TSH-PL181128009	Healthy	Leave-In	0.00197934	4.49e-06	Training	0.00031966	Training	8.14e-05	Training	Training	Training	Training	Training	0.00457005	Training	Training	0.0860084	Training	0.0589347	0.00062856	0.00037657	0.00100074	Training	Training	0.018557	0.00926737	Training	0.0292509	0.00060108	Training	8.92e-07	Training	0.0245278	Training	Training	Training	Training	0.0801088	0.0236112	Training	Training	0.00449098	0.00390824	0.0347619	0.00072516	Training	Training	0.00317404	Training
TSH-PL181128012	Healthy	Leave-In	0.014581	0.00020943	9.72e-05	Training	Training	1.87e-06	Training	5.16e-05	0.00120367	0.000104	Training	2.77e-05	Training	Training	Training	1.35e-06	0.0410957	Training	Training	0.00139416	2.18e-05	0.0019675	0.0203058	0.00038415	Training	0.0414009	8.68e-05	Training	0.00061772	0.00563943	Training	Training	0.00762019	0.00190855	0.0162042	0.0167259	4.75e-06	Training	7.96e-07	Training	Training	Training	0.00519579	0.0124256	1.32e-05	Training	0.0194838
TSH-PL181128013	Healthy	Leave-In	Training	5.84e-08	Training	2.78e-06	0.00019151	Training	Training	Training	Training	Training	Training	Training	0.00148008	0.00072874	Training	1.47e-07	0.00046322	2.04e-07	3.77e-08	Training	Training	Training	Training	5.68e-06	1.99e-06	0.00471722	Training	0.0142191	Training	0.00130295	0.00238375	Training	Training	Training	Training	Training	8.22e-07	2.18e-05	2.57e-05	2.06e-05	Training	Training	0.00158291	0.00170019	Training	0.00031425	Training
TSH-PL181128014	Healthy	Leave-In	Training	8.59e-05	Training	0.00067584	0.00038247	Training	Training	Training	Training	Training	1.61e-05	Training	0.0252509	Training	Training	0.00062829	0.185654	0.00126599	0.00011241	Training	Training	0.00350319	0.0250585	0.0002323	Training	Training	Training	Training	7.82e-07	0.00570724	Training	0.00391952	0.0211491	0.0249865	0.0209104	Training	Training	0.0155573	Training	Training	Training	Training	0.0117089	Training	4.31e-05	Training	1.07e-05
TSH-PL181128019	Healthy	Leave-In	0.00230809	9.33e-07	1.53e-05	4.73e-05	2.67e-05	2.84e-07	Training	Training	Training	Training	Training	9.17e-06	Training	0.00377283	0.00538474	5.68e-08	0.00769945	5.49e-06	Training	6.57e-08	5.72e-07	8.74e-05	Training	9.73e-06	Training	Training	4.2e-07	Training	Training	Training	0.00131042	Training	Training	0.00285932	0.00326228	Training	8.22e-07	7.71e-06	Training	0.00010573	Training	0.00163379	Training	Training	1.34e-06	Training	Training
TSH-PL181128022	Healthy	Leave-In	0.00122982	Training	Training	Training	Training	Training	8.59e-06	1.1e-05	Training	3.84e-08	Training	4.07e-07	Training	0.00232618	Training	9.36e-08	Training	2.01e-06	Training	1.17e-05	Training	0.00071132	0.00502928	Training	Training	0.00484304	Training	Training	Training	0.00242414	0.00204528	0.00017923	Training	Training	Training	0.00237886	1.53e-07	Training	Training	0.00183227	7.11e-05	0.0006489	0.00016894	Training	1.26e-06	0.00175393	4.77e-06
TSH-PL181128027	Healthy	Leave-In	Training	8.39e-05	9.85e-05	Training	Training	Training	Training	Training	2.43e-05	0.00330647	Training	3.31e-05	0.0303719	Training	0.0437016	1.28e-05	0.0491783	Training	0.00061251	0.00532405	8.41e-05	Training	Training	0.00085498	1.93e-05	0.131808	6.66e-06	0.0563093	Training	0.0148002	Training	0.00246831	Training	0.030861	Training	Training	1.35e-06	Training	Training	0.00743372	Training	Training	Training	Training	0.00016276	0.00751245	Training
TSH-PL181128031	Healthy	Leave-In	0.130734	Training	7.67e-05	Training	Training	Training	Training	0.00046448	Training	Training	Training	Training	0.0429275	0.0310995	0.00548593	0.00258776	Training	0.00037041	0.00052655	0.0252143	Training	Training	Training	Training	0.00173333	Training	Training	0.0212099	3.58e-05	Training	Training	Training	Training	0.0366038	0.0778095	Training	Training	8.96e-05	8.75e-05	0.0182533	0.004436	0.0234575	0.0139515	0.0363425	2.41e-05	Training	Training
TSH-PL181128035	Healthy	Leave-In	Training	3.17e-05	0.00021577	0.0118747	Training	7.18e-05	0.00019849	0.00054363	2.12e-05	7.76e-05	4.22e-05	3.38e-05	0.0286163	0.0136773	0.00710693	Training	0.0320037	Training	Training	Training	6.04e-05	0.00350646	Training	Training	0.00055451	0.00925782	Training	Training	Training	Training	Training	Training	0.00359931	0.00231506	Training	Training	0.412047	Training	Training	Training	Training	Training	Training	Training	8.4e-05	0.00234425	Training
TSH-PL181128039	Healthy	Leave-In	Training	Training	Training	1.89e-06	Training	6.4e-06	Training	2.41e-05	Training	Training	1.06e-06	Training	0.00312792	0.0185543	Training	0.00011874	Training	7.6e-06	5.01e-06	9.88e-05	2.67e-05	0.00202593	Training	Training	Training	Training	2.11e-07	Training	Training	0.00637285	0.00060508	7.52e-06	Training	Training	Training	Training	Training	6.19e-05	Training	Training	0.00050794	0.0167948	0.00100379	0.00666275	Training	Training	2.11e-07
TSH-PL181128041	Healthy	Leave-In	Training	Training	Training	0.00010619	9.69e-06	3.63e-07	Training	Training	Training	Training	0.00025544	5.28e-05	Training	0.00370229	0.00539577	Training	0.00469542	Training	Training	Training	Training	0.00376796	0.00398951	0.0004429	0.00055526	Training	6.76e-06	0.0655532	Training	Training	Training	3.01e-05	Training	Training	Training	Training	1.79e-06	Training	3.54e-06	Training	0.00058996	Training	Training	Training	1.4e-05	Training	0.0029816
TSH-PL181128043	Healthy	Leave-In	0.0413001	0.00123856	4.1e-06	5.99e-05	Training	Training	Training	Training	Training	1.93e-05	Training	Training	0.00426739	Training	0.0199216	Training	Training	Training	Training	0.0152602	Training	0.00047878	0.0126062	Training	Training	0.0140013	4.18e-07	0.0211609	Training	0.0174386	0.00184575	Training	0.0144916	0.0040907	Training	0.00542024	Training	Training	4.84e-05	Training	0.00025827	Training	Training	Training	6.09e-06	0.00046793	Training
TSH-PL181128045	Healthy	Leave-In	0.0298112	Training	0.011553	0.00461269	Training	Training	Training	Training	0.00011172	Training	Training	0.00060571	Training	0.0498948	Training	Training	0.076173	Training	Training	Training	Training	Training	Training	0.00539508	0.0188346	0.0992057	Training	Training	1.64e-06	Training	0.00272864	0.0888435	Training	0.0203703	Training	0.00438776	0.00018134	Training	Training	0.11174	Training	Training	0.0390308	0.109167	Training	Training	0.00079393
TSH-PL181128047	Healthy	Leave-In	0.0448931	4.43e-05	Training	Training	Training	2.24e-05	0.00102888	Training	Training	Training	3.44e-06	5.88e-05	0.0183242	0.0119662	Training	Training	Training	Training	Training	Training	0.00415631	0.00029214	Training	Training	Training	Training	Training	0.0115869	1.35e-07	Training	0.0487758	Training	0.0135872	Training	Training	0.00100535	2.33e-05	0.00043564	Training	0.00220861	Training	Training	Training	0.00816944	3.32e-05	Training	0.00011793
TSH-PL181128049	Healthy	Leave-In	0.00187999	Training	1.14e-05	Training	0.00042855	Training	7.11e-05	9.97e-05	Training	Training	0.00037615	Training	0.017104	0.00242043	0.00472297	Training	0.00539826	Training	1.22e-05	0.00057813	Training	0.00294805	0.00996688	Training	0.00022746	0.0822072	2.83e-06	Training	Training	0.0134877	0.00171232	0.0001727	0.0354769	Training	0.00684826	Training	Training	Training	3.54e-05	0.00324084	Training	Training	Training	0.00243749	0.00011423	0.001519	Training
TSH-PL181128050	Healthy	Leave-In	0.00079784	Training	7e-05	Training	8.88e-06	2.11e-05	Training	1.21e-05	6.14e-06	4.99e-06	3.13e-05	7.9e-05	0.0145954	0.0118525	0.0121517	Training	Training	1.14e-06	1.96e-05	0.0007128	0.0126389	Training	0.0016366	Training	0.00019102	0.0110035	Training	0.0158818	Training	Training	Training	0.00019872	0.00412722	0.00870647	0.0178628	Training	5.22e-06	4.56e-05	Training	Training	0.00014402	Training	0.00418912	Training	7e-06	Training	Training
TSH-PL181128056	Healthy	Leave-In	Training	Training	Training	Training	0.00049132	6.21e-07	0.00034445	Training	4.36e-05	Training	Training	5.61e-05	0.0224186	0.0401357	Training	2.33e-07	Training	Training	Training	Training	Training	0.00150574	0.0192659	Training	Training	0.00846489	1.87e-05	Training	Training	0.0239628	Training	Training	0.161256	Training	0.106439	Training	5.08e-06	0.0180886	1.44e-05	Training	Training	0.0262278	0.0709943	Training	Training	0.022654	0.00047613
TSH-PL181128058	Healthy	Leave-In	0.00330939	2.2e-08	Training	Training	Training	Training	Training	Training	2e-06	2.89e-07	1.55e-06	3.5e-08	0.00789576	0.00244064	Training	Training	0.00527043	4.5e-10	Training	Training	2.68e-07	Training	0.00298725	3.34e-06	Training	0.00442477	Training	0.00666936	Training	0.00169291	0.0141843	Training	Training	0.00269418	Training	Training	Training	Training	3.06e-07	Training	0.00111323	0.0214033	Training	0.00314337	Training	Training	6.2e-05
TSH-PL181128061	Healthy	Leave-In	0.00094905	4.61e-07	Training	Training	Training	8.73e-07	3.7e-07	5.39e-05	3.66e-09	Training	2.39e-06	Training	0.00332672	0.00057024	Training	4.62e-07	Training	Training	Training	3.31e-07	Training	Training	0.00050589	Training	Training	Training	Training	Training	Training	Training	0.00173891	3.77e-06	0.0128315	0.00082294	0.00101945	0.0010948	1.69e-08	0.00011157	Training	Training	7.08e-05	Training	Training	Training	Training	Training	4.36e-07
TSH-PL181128064	Healthy	Leave-In	0.00044867	Training	2.12e-06	7.53e-07	Training	3.55e-07	Training	4.74e-06	Training	Training	Training	Training	0.00074804	0.00090304	Training	8.36e-07	Training	Training	1.04e-05	Training	Training	0.00010164	0.00037151	Training	3.47e-06	Training	1.25e-07	0.00053291	9.24e-07	Training	0.00049776	Training	Training	Training	Training	0.00020145	3.2e-08	Training	1.75e-08	0.0005167	Training	Training	Training	0.00041389	2.52e-06	0.00010041	Training
TSH-PL181128065	Healthy	Leave-In	Training	Training	3.68e-05	1.89e-05	Training	5.28e-06	3.36e-05	0.00046649	Training	Training	0.00036632	Training	Training	Training	Training	1.35e-07	Training	4.35e-07	0.0006237	Training	Training	0.00037319	Training	Training	Training	0.00674883	3.36e-05	0.00557852	3.21e-05	0.00123921	0.00778216	1.87e-05	Training	0.0032625	0.00608279	0.00575949	6e-06	Training	2.32e-06	Training	0.00044284	Training	0.00426841	0.00739401	Training	0.00084591	Training
TSH-PL181128066	Healthy	Leave-In	Training	Training	0.00021762	0.00014972	2.66e-05	Training	Training	Training	Training	Training	Training	Training	0.0036373	Training	0.00317951	4.94e-06	Training	Training	6.11e-05	Training	Training	0.00187774	Training	Training	Training	0.00415294	0.00013909	Training	Training	Training	0.0148466	Training	0.018071	0.00106484	Training	Training	Training	0.0306314	Training	0.0009625	Training	0.00806874	0.00342547	Training	Training	Training	8.66e-05
TSH-PL181128071	Healthy	Leave-In	0.00012742	Training	Training	6.49e-07	2.4e-07	Training	8.5e-07	0.00011148	Training	1.21e-05	Training	4.23e-06	Training	0.00069185	Training	Training	Training	Training	Training	0.00014018	Training	6.29e-05	6.7e-05	Training	6.51e-07	Training	6.55e-08	Training	8.73e-08	Training	Training	Training	0.00086026	Training	0.00050992	Training	1.78e-08	Training	Training	Training	6.7e-05	Training	Training	0.00089655	Training	Training	1.49e-06
TSH-PL181128073	Healthy	Leave-In	0.00307193	4.83e-07	Training	1.61e-06	1.03e-05	Training	4.06e-05	Training	Training	1.73e-06	0.00152785	Training	Training	Training	0.00134931	Training	Training	Training	Training	Training	Training	Training	Training	2.14e-06	1.15e-05	Training	Training	Training	2.11e-05	0.00055308	Training	4.1e-06	Training	Training	0.00211249	0.00489121	Training	Training	Training	0.0008623	Training	Training	0.0029505	Training	1.43e-05	0.00131439	Training
TSH-PL181128082	Healthy	Leave-In	0.00027847	Training	9.64e-06	2.66e-05	Training	4.77e-06	Training	Training	1.02e-06	7.56e-05	0.00449785	1.89e-06	Training	Training	0.00083661	8.5e-06	Training	Training	Training	Training	0.00038863	0.00036923	0.00020924	1.08e-05	Training	Training	5.87e-07	0.00064821	3.47e-07	0.00081876	0.00052175	Training	Training	0.00075376	Training	Training	7.19e-07	Training	Training	Training	0.00012756	0.00376025	Training	Training	1.68e-05	0.00015784	Training
TSH-PL181128084	Healthy	Leave-In	Training	2.88e-05	Training	0.00011603	Training	Training	Training	0.0022433	Training	Training	2.92e-05	3.3e-05	Training	0.00884391	0.00917811	Training	Training	2.9e-06	Training	0.00075281	0.00246143	0.00051117	0.00563042	1.51e-05	Training	Training	9.31e-06	0.0263345	1.05e-06	Training	Training	0.0008703	0.0407453	Training	0.0199816	Training	1.38e-06	Training	3.74e-06	0.00206999	0.00243828	Training	0.0216253	0.0625335	0.00030933	Training	Training
TSH-PL181128085	Healthy	Leave-In	5.42e-05	Training	7.87e-06	Training	Training	Training	Training	Training	Training	Training	9.83e-06	Training	0.0002305	Training	Training	8.51e-10	6.36e-05	Training	Training	1.23e-05	Training	2.35e-05	6.32e-05	7.28e-08	Training	Training	1.37e-08	0.000722	Training	0.00018195	0.00033349	Training	Training	Training	0.00110492	Training	Training	5.15e-05	Training	9.56e-05	1.63e-05	0.00191815	Training	Training	Training	Training	Training
TSH-PL181128086	Healthy	Leave-In	Training	Training	8.48e-07	Training	1.79e-06	4.13e-08	7.54e-08	7.37e-07	1.02e-09	Training	1.33e-06	5.61e-09	0.00017424	0.00046752	0.00015999	Training	Training	Training	1.98e-07	Training	3.15e-05	Training	Training	5.81e-09	1.28e-06	Training	Training	Training	8.24e-10	Training	Training	2.15e-06	0.00062715	Training	Training	Training	5.92e-09	1.55e-05	6.11e-09	4.74e-05	1.48e-05	0.00182963	4.66e-05	0.00071298	4.2e-08	1.31e-05	6.2e-08
TSH-PL181128093	Healthy	Leave-In	0.00559238	0.00174384	Training	Training	Training	Training	Training	0.0711849	Training	0.0142305	0.0009498	Training	Training	Training	Training	Training	Training	0.00012907	0.00124305	0.00053092	0.993128	Training	0.00382076	Training	Training	Training	0.0247628	Training	2.09e-06	0.0108022	0.134516	0.00144035	0.0583295	0.0102007	Training	0.0652275	Training	0.731466	Training	0.0135591	Training	Training	0.031463	Training	Training	0.0267844	Training
TSH-PL181128095	Healthy	Leave-In	Training	Training	Training	7.16e-06	0.00015485	Training	3.71e-05	0.00094044	2.75e-06	Training	Training	Training	Training	0.00273971	Training	Training	Training	6.52e-07	Training	Training	0.00028105	Training	Training	Training	0.00068074	Training	Training	Training	1.55e-05	0.00172737	0.00331262	Training	Training	Training	0.0147518	Training	0.00065381	8.81e-05	7.85e-05	Training	0.003114	0.00331303	Training	0.00281055	Training	Training	Training
TSH-PL181128096	Healthy	Leave-In	0.0001261	3.83e-08	3.46e-09	Training	Training	6.33e-09	5.46e-09	Training	9.17e-06	5.41e-07	Training	4.67e-07	Training	Training	Training	Training	0.00092364	2.05e-10	7.53e-07	4.33e-08	Training	5.83e-05	Training	4.19e-09	1.33e-06	Training	8.64e-08	Training	8.52e-09	0.0002865	0.00352726	Training	Training	Training	0.00379682	Training	3.82e-08	4.12e-08	Training	8.39e-05	0.00015416	Training	Training	0.00011524	1.15e-07	Training	Training
TSH-PL181128097	Healthy	Leave-In	Training	7.52e-07	Training	Training	Training	1.64e-06	1.02e-07	7.71e-07	7.31e-09	1.36e-06	0.00012526	3.15e-08	Training	0.00015295	0.00030455	1.18e-08	Training	Training	Training	Training	Training	Training	5.84e-05	1.07e-07	Training	Training	Training	Training	Training	Training	0.00064748	Training	Training	Training	0.00081711	Training	2.1e-08	Training	Training	0.00010723	Training	0.00056606	0.00016144	Training	Training	4.42e-05	Training
TSH-PL181128099	Healthy	Leave-In	0.00021882	2.62e-07	Training	Training	0.00016395	Training	1.25e-06	2.13e-05	4.27e-05	Training	5.42e-05	0.00033673	Training	0.00144343	0.00411777	4.55e-08	Training	5.78e-06	Training	3.55e-05	1.72e-06	Training	0.00145764	2.96e-05	Training	Training	Training	0.032437	Training	0.00417063	Training	Training	0.0133113	Training	Training	0.0489464	4.51e-06	2.28e-05	0.00305907	0.00045465	0.00051013	Training	Training	Training	Training	Training	Training
TSH-PL181128101	Healthy	Leave-In	3.33e-05	3.11e-09	5.52e-09	Training	2.14e-05	Training	Training	Training	Training	9.25e-07	1.66e-05	Training	Training	0.00020623	0.00154114	Training	Training	Training	Training	Training	Training	0.00036307	Training	1.14e-07	2.16e-06	0.00749857	Training	0.00162122	3.6e-08	0.0024459	Training	7.75e-07	0.00483608	0.00728368	Training	Training	3.7e-08	9.57e-10	9.02e-07	7.46e-05	5.55e-05	Training	0.00011615	0.00034252	1.07e-08	0.00019013	2.09e-06
TSH-PL181128103	Healthy	Leave-In	0.00628148	1.39e-07	Training	Training	1.29e-05	1.08e-05	1.08e-05	Training	0.00167105	4.3e-06	Training	2.61e-05	Training	0.00216198	Training	Training	0.00732004	Training	8.17e-05	4.21e-05	5.33e-06	Training	0.00900051	1.87e-05	Training	0.00360112	1.39e-06	0.00476766	Training	Training	0.00548766	Training	Training	0.0191062	Training	Training	3.91e-06	Training	0.00120185	Training	0.00052956	0.0004827	0.00246433	0.00248681	2.51e-06	Training	Training
TSH-PL181128105	Healthy	Leave-In	0.00412116	8.58e-07	4.89e-06	0.00095398	Training	Training	Training	Training	Training	4.09e-07	Training	9.53e-06	0.0122597	Training	0.0182913	1.88e-07	0.0223437	Training	0.00134542	6.31e-06	Training	0.00041452	0.00081441	2.93e-05	Training	Training	Training	Training	Training	Training	Training	Training	Training	0.00187292	0.0129218	0.0119139	Training	Training	0.00030989	0.00375465	Training	Training	0.00358182	0.00080278	Training	0.00431839	Training
TSH-PL181128106	Healthy	Leave-In	Training	0.00133771	2.01e-07	Training	0.00018799	Training	1.03e-07	Training	Training	Training	Training	5.7e-07	Training	0.00173753	0.00442498	1.66e-07	Training	8.47e-07	Training	Training	1.52e-06	Training	Training	Training	Training	0.00319611	1.4e-09	0.00348047	Training	0.00668317	Training	2.94e-08	Training	Training	0.00784062	Training	Training	Training	0.00023051	Training	Training	0.00711794	0.00153782	0.00095309	Training	0.00012204	5.91e-06
TSH-PL181128107	Healthy	Leave-In	Training	Training	7.85e-08	1.85e-07	1.71e-06	4.62e-08	Training	0.00014396	1.14e-05	Training	7.96e-05	Training	0.00100795	Training	0.00102169	6.21e-09	0.00152852	1.42e-07	1.3e-06	7.19e-07	3.2e-07	Training	0.00010368	5.82e-07	Training	0.00133243	Training	Training	2.18e-10	0.00112136	Training	8.05e-05	Training	0.00066255	Training	Training	5.12e-08	1.93e-07	Training	0.00015151	5.97e-05	8.68e-05	Training	0.00043176	4.71e-08	0.00019472	Training
TSH-PL181128113	Healthy	Leave-In	Training	1.03e-07	4.94e-07	Training	Training	Training	Training	4.05e-05	1.6e-05	Training	5.61e-05	2.53e-09	Training	0.00035215	Training	4.42e-07	0.068037	1.17e-08	0.00034354	Training	Training	0.00083853	Training	Training	Training	Training	Training	Training	Training	Training	Training	1.47e-06	Training	Training	Training	Training	7.83e-07	2.97e-07	0.00083846	Training	Training	0.00104901	0.0006161	Training	Training	0.0015128	Training
TSH-PL181128114	Healthy	Leave-In	0.00144513	2.31e-07	6.27e-05	Training	0.00016766	5.69e-06	7.63e-07	3.54e-05	5.02e-06	7.13e-09	Training	Training	Training	Training	Training	Training	Training	Training	0.00011833	Training	Training	0.00016595	Training	Training	5.98e-06	Training	8.03e-08	Training	Training	Training	0.00733079	4.85e-07	0.0482778	0.00238307	0.0296364	0.00066219	7.77e-06	0.00026929	1.06e-05	Training	0.00034467	0.00079075	Training	0.00119253	1.46e-06	0.0026946	7.45e-07
TSH-PL181128116	Healthy	Leave-In	0.0569773	Training	Training	0.00290859	0.00108906	Training	0.0015845	0.00466971	0.00233281	1.92e-05	Training	Training	Training	Training	0.0476816	2.07e-06	Training	5.34e-05	Training	Training	0.00040688	0.00801781	Training	2.61e-05	0.0223859	0.0101644	Training	0.0531555	0.00011741	0.011691	0.0440094	Training	0.0732322	0.020417	0.0398333	Training	0.019495	Training	Training	Training	Training	0.0204519	Training	Training	Training	Training	Training
TSH-PL181128117	Healthy	Leave-In	0.00828807	2.7e-05	2.65e-05	0.00056959	5.46e-05	Training	0.00045973	0.0608651	Training	5.4e-05	Training	0.00010242	0.0081039	Training	Training	3.68e-06	0.011614	6.23e-05	Training	0.00032217	Training	0.00135314	Training	2.65e-06	Training	0.00295323	0.00060012	Training	Training	0.00258878	0.0257983	Training	0.015376	0.00491567	0.0131136	0.0137547	0.0245664	0.00292652	Training	Training	Training	0.00618929	Training	Training	0.00022867	Training	0.00084616
TSH-PL181128122	Healthy	Leave-In	0.00285059	Training	2.57e-06	5e-05	3.18e-05	Training	Training	Training	Training	Training	Training	2.14e-05	Training	0.0030602	Training	1.5e-06	0.0052581	3.96e-07	0.0260039	Training	Training	0.00112736	0.00994192	0.00068734	Training	Training	Training	0.00121207	1.6e-06	0.0226375	0.00264064	0.00112083	Training	0.00852617	Training	0.0460819	3.52e-07	1.61e-05	0.0151837	Training	0.0014053	0.00144153	Training	0.00074535	Training	Training	0.00151697
TSH-PL181128125	Healthy	Leave-In	0.0245127	4.33e-06	Training	5.77e-06	Training	1.74e-07	1.99e-05	Training	Training	3.43e-07	Training	Training	0.00282176	0.0291377	0.00289305	Training	0.00802875	Training	Training	0.00063455	0.00010244	Training	0.0218143	Training	Training	Training	Training	Training	6.23e-06	0.00871046	Training	Training	0.0754452	Training	0.0454191	0.00401594	4.13e-05	Training	Training	Training	0.00085374	0.0246543	0.00885608	Training	Training	Training	0.00014161
TSH-PL181128126	Healthy	Leave-In	Training	Training	Training	Training	Training	Training	Training	Training	Training	0.00247066	Training	0.00443362	0.00550366	0.00652982	Training	Training	Training	Training	Training	Training	0.00127189	0.00460157	Training	0.00010387	0.00042632	Training	Training	Training	Training	Training	0.00362987	0.00233112	0.0729756	0.0348528	0.017924	Training	Training	Training	Training	Training	Training	Training	Training	0.0185038	1.56e-05	Training	2.6e-05
TSH-PL181205003	Healthy	Leave-In	0.00291002	Training	0.00950736	Training	0.0010929	0.00288247	Training	Training	0.00017958	Training	0.00039016	Training	0.0137173	Training	0.0283745	Training	Training	Training	Training	0.00013578	0.0283867	Training	Training	0.00709992	0.00021123	Training	Training	0.0350944	3.39e-05	Training	0.0170076	0.00385671	0.100419	0.024753	0.0687513	Training	Training	Training	Training	Training	Training	0.0591542	Training	0.031397	Training	0.00285764	Training
TSH-PL181205005	Healthy	Leave-In	Training	Training	Training	Training	4.87e-06	1.45e-07	4.99e-09	Training	Training	Training	3.51e-07	1.34e-06	0.0004908	0.00038366	Training	3.35e-08	Training	2.48e-08	2.59e-09	3.28e-08	Training	Training	Training	3.82e-09	7.97e-06	0.00026856	Training	Training	8.02e-08	0.0004469	Training	4.55e-07	Training	0.00199433	0.00392661	0.00036054	Training	Training	Training	Training	1.76e-05	0.00380173	Training	0.0031206	Training	Training	2.71e-09
TSH-PL181205006	Healthy	Leave-In	Training	4.69e-06	3.94e-05	1.24e-07	Training	7.26e-07	4.13e-06	0.00017243	2.8e-06	Training	8.65e-05	Training	Training	Training	Training	1.24e-08	Training	Training	Training	2.16e-05	0.00038989	Training	Training	Training	Training	0.0236949	Training	0.0141043	2.87e-06	Training	0.00070725	4.38e-05	0.0366541	Training	0.00658052	Training	3.15e-07	Training	4.71e-07	Training	Training	0.0937845	0.0263116	Training	Training	0.00071938	1.98e-05
TSH-PL181205012	Healthy	Leave-In	Training	Training	3.49e-05	Training	0.00066955	3.55e-05	0.0001191	Training	0.010227	Training	Training	Training	Training	0.00822108	0.00969505	Training	0.0120794	Training	0.0006951	0.00047004	0.0511855	0.00133794	Training	0.0296572	Training	Training	0.00078882	0.0277613	0.00029131	Training	Training	0.0203313	0.174465	Training	Training	Training	2.67e-05	5.73e-05	Training	0.00860696	0.00187333	0.0320517	0.0488146	Training	1.67e-05	0.00437104	Training
TSH-PL181205015	Healthy	Leave-In	Training	Training	Training	0.0178706	0.00586271	0.00229491	0.173041	0.00188169	Training	0.00071888	Training	Training	Training	Training	0.386225	Training	0.405707	0.0678965	0.0129975	0.00090457	Training	0.0784079	0.0483859	Training	Training	0.13008	0.00320654	0.0792499	Training	0.24267	0.43038	0.0887753	Training	Training	Training	0.053516	0.00115667	0.00071717	0.0468935	0.0643841	Training	Training	0.0806544	Training	0.00781313	0.0825107	0.0385848
TSH-PL181205019	Healthy	Leave-In	Training	Training	Training	Training	Training	0.332517	0.0124668	0.007898	2.5e-05	0.0325275	0.00046733	Training	0.0127937	0.00984136	0.0294757	0.0616482	0.0904411	Training	Training	0.00022863	Training	Training	0.0320693	Training	Training	0.0116051	0.00763414	0.0732077	Training	0.278673	0.070975	0.00012701	Training	0.0269096	0.0075046	0.155651	2.32e-05	0.0835757	Training	Training	Training	Training	Training	0.10166	0.00465304	Training	Training
TSH-PL181205020	Healthy	Leave-In	0.39581	Training	0.0008414	0.0102477	Training	Training	Training	0.00660316	0.482188	0.0063358	Training	Training	Training	0.0548321	0.286537	0.175627	Training	0.00138291	Training	0.00029321	0.00703474	Training	0.0487236	0.365171	Training	0.0911873	0.00265249	Training	Training	Training	Training	Training	0.19964	0.0548288	Training	0.0185332	0.0245862	0.0325867	Training	Training	Training	0.152491	Training	Training	Training	0.0205788	Training
TSH-PL181205030	Healthy	Leave-In	0.00957707	7.34e-07	0.00019548	Training	Training	Training	0.00165995	2.83e-06	2.41e-06	1.66e-05	0.00031356	0.00043218	Training	Training	0.0653692	Training	Training	7.92e-05	0.0005141	Training	1.43e-06	Training	Training	0.00037819	1.6e-06	Training	0.00101723	Training	2.73e-08	Training	0.0340883	Training	Training	0.00121151	Training	0.0496503	0.0306044	5.49e-05	Training	0.00067673	Training	0.0333362	0.00210764	0.00531822	5.34e-05	Training	8.44e-05
TSH-PL181205031	Healthy	Leave-In	0.409011	Training	Training	0.00188102	0.00182138	7.9e-06	0.0158744	Training	0.0174888	0.0429466	0.00529588	3.55e-05	Training	Training	Training	Training	0.160516	0.0309354	1.87e-05	Training	Training	0.0283481	0.017978	0.0128809	0.00013339	Training	0.00114462	0.232764	0.00015676	Training	0.341115	Training	Training	Training	0.0514209	0.539457	Training	Training	4.59e-05	0.0178689	Training	0.090107	0.00351468	Training	8.59e-05	Training	0.00185226
TSH-PL181205032	Healthy	Leave-In	0.183143	Training	0.00518997	Training	Training	Training	0.0749103	0.00677702	0.0456387	Training	Training	Training	Training	Training	0.23885	0.0322118	0.0822518	0.0907779	0.00159272	Training	0.001209	0.0253421	Training	0.35587	Training	Training	Training	Training	Training	Training	0.084238	Training	Training	0.111223	0.0671102	Training	0.0010574	0.0405411	0.00133013	0.021812	0.0948907	0.140021	Training	0.127409	8.68e-05	0.00908007	Training
TSH-PL181205035	Healthy	Leave-In	0.358226	0.0176756	Training	Training	Training	8.42e-05	Training	Training	0.00121753	0.00734239	0.00030246	0.00047681	Training	0.00910549	0.0699612	Training	0.0130059	0.00101522	Training	Training	0.002505	Training	0.0099186	Training	7.1e-06	Training	Training	0.0643986	0.00622702	Training	Training	Training	Training	Training	Training	0.0538622	1.24e-05	Training	0.00523038	0.0001112	0.00284065	0.00662107	0.00058501	Training	Training	Training	6.46e-05
TSH-PL181205036	Healthy	Leave-In	Training	Training	4.13e-07	0.0327333	Training	Training	Training	Training	0.00048563	Training	0.00098659	0.00017232	Training	0.0192564	0.0577351	Training	Training	0.00046169	3.71e-07	Training	0.00763779	0.00571713	Training	0.00028422	Training	Training	Training	0.0297617	0.0016176	0.0361674	0.0242748	0.00052043	0.0176597	0.0135631	Training	Training	Training	Training	Training	0.0127826	Training	Training	Training	Training	6.71e-06	Training	0.00834987
TSH-PL181205042	Healthy	Leave-In	Training	Training	0.00295995	Training	Training	Training	0.0142583	0.00145708	0.212127	Training	Training	0.240235	Training	Training	0.135504	0.00490361	Training	Training	0.0225315	Training	0.00078987	Training	0.105155	0.0309232	Training	0.160186	Training	0.298907	Training	Training	0.199604	0.00486028	Training	Training	Training	0.186077	0.133744	0.0140425	0.619407	0.00840085	Training	0.210752	0.0321488	Training	0.00256828	0.0325588	0.00016285
TSH-PL181205043	Healthy	Leave-In	0.00118343	0.00118199	0.00062225	0.00304198	Training	Training	Training	Training	Training	Training	6.5e-05	Training	Training	Training	Training	Training	0.0408885	Training	0.00199453	Training	Training	Training	0.0292299	0.222816	Training	Training	0.00122025	0.00751205	Training	0.0273266	0.0239378	Training	Training	Training	Training	Training	0.00028942	Training	0.00021457	0.0142618	Training	0.00074653	0.00042748	0.00861571	0.0028023	0.0241407	Training
TSH-PL181205047	Healthy	Leave-In	Training	Training	Training	Training	0.00010267	Training	0.00019017	2.66e-05	0.00024131	Training	5.86e-05	9.52e-05	0.0310237	Training	0.0205566	1.15e-08	0.0187556	0.0001828	Training	1.37e-07	1.28e-08	Training	Training	Training	Training	0.00226522	Training	Training	Training	Training	0.0029039	Training	0.0216531	Training	0.00541718	0.0233127	2.63e-05	7.6e-06	Training	0.00081211	0.00096912	Training	Training	0.00210872	1.46e-05	0.00710748	Training
TSH-PL181205048	Healthy	Leave-In	0.00890022	Training	Training	Training	0.00086186	Training	0.00049232	0.00027988	Training	Training	0.00133053	0.0188518	Training	0.00973287	Training	0.0655884	Training	Training	Training	0.0149904	Training	0.00929471	0.0345678	Training	Training	Training	Training	Training	0.00073387	Training	Training	Training	0.026764	0.02084	0.0345027	0.102566	Training	0.00335267	0.0870026	0.00153781	Training	0.0392549	0.0057596	Training	0.00254528	0.00481194	Training
TSH-PL181205051	Healthy	Leave-In	Training	Training	0.0002056	0.00109384	Training	Training	Training	Training	0.00108301	Training	0.00013832	0.00765068	0.0105571	0.00044027	Training	Training	0.00178767	0.00198349	Training	Training	Training	Training	Training	0.00016971	7.81e-06	0.00622551	0.00476269	0.0614474	2.16e-06	0.00178908	0.00608103	0.00054676	Training	Training	Training	0.0497595	0.0104907	0.00012408	Training	Training	0.00084217	Training	Training	Training	Training	0.00076771	7.11e-06
TSH-PL181205054	Healthy	Leave-In	Training	0.00143947	Training	0.00045679	1.04e-06	8.32e-06	Training	Training	2.25e-07	Training	Training	Training	0.0179721	0.00175942	0.0138963	Training	0.00805454	9.07e-07	1.04e-05	0.00033095	9.71e-05	0.0201539	Training	Training	2.71e-08	Training	8.77e-06	Training	Training	0.0153606	Training	0.00133108	0.0166444	Training	Training	0.0118791	Training	1.23e-07	0.0234724	Training	0.00147916	0.00304223	Training	Training	Training	0.00042388	Training
TSH-PL181205055	Healthy	Leave-In	Training	0.00375368	Training	0.0569193	Training	0.183605	0.00465449	0.768881	Training	0.397909	0.0118028	0.00306328	Training	0.0318041	Training	0.58945	Training	Training	0.0108071	0.870294	0.0145046	0.3931	Training	Training	Training	0.403914	0.993946	0.363004	0.0555221	Training	0.300644	Training	Training	0.0512694	Training	0.0522815	Training	0.0572183	Training	Training	Training	0.416708	0.278839	0.32407	Training	0.290289	Training
TSH-PL181205056	Healthy	Leave-In	Training	Training	0.123345	0.0315659	0.319191	0.74719	0.236323	0.24666	0.16674	Training	Training	Training	Training	Training	Training	Training	Training	0.744075	0.468475	Training	0.410864	Training	0.139676	0.715527	0.962817	Training	Training	Training	Training	Training	0.481362	0.575644	Training	Training	Training	0.79658	Training	Training	0.111101	Training	Training	0.438176	0.168796	Training	0.308789	Training	Training
TSH-PL181205058	Healthy	Leave-In	Training	0.226362	0.0115876	Training	Training	Training	0.60105	0.0353725	0.94958	0.281236	0.424387	0.0243901	0.479979	0.0581128	0.530632	0.875906	0.254377	Training	Training	Training	Training	Training	Training	0.816275	0.315767	0.192008	0.678797	0.781247	Training	0.0616014	Training	Training	0.489174	0.260243	0.406121	0.390975	0.0229864	Training	0.119802	Training	0.122112	Training	0.0214973	Training	0.0230326	Training	0.304877
TSH-PL181205059	Healthy	Leave-In	Training	0.0442157	Training	0.019534	0.00208831	Training	0.0683962	0.0320056	Training	Training	0.00192261	0.162993	Training	Training	Training	Training	0.182584	Training	0.00210151	0.00896145	0.00021143	0.30395	0.383088	0.131849	0.00625864	Training	Training	Training	Training	0.0875971	Training	0.00707277	0.164487	Training	Training	0.0350636	0.319364	0.501726	0.011806	0.223657	Training	0.0402403	Training	Training	Training	Training	Training
TSH-PL181205061	Healthy	Leave-In	Training	4.17e-05	Training	0.00090548	Training	0.00018612	Training	0.00130645	Training	Training	0.000522	Training	0.0505614	Training	0.0700272	Training	Training	0.00013721	0.00248877	0.00026866	Training	0.0191596	0.094386	0.00067641	Training	0.157364	Training	Training	Training	Training	Training	0.0143759	0.029407	Training	0.0969517	Training	Training	Training	Training	Training	Training	0.0203644	Training	Training	0.00312325	Training	Training
TSH-PL181205063	Healthy	Leave-In	Training	0.00196562	Training	Training	0.00147432	3.75e-05	Training	Training	Training	0.00014601	Training	Training	0.00368452	0.0192002	Training	Training	0.0156035	Training	Training	2.94e-07	Training	Training	0.0088266	1.74e-06	3.42e-06	Training	Training	0.00365663	4.76e-07	0.0256284	Training	Training	0.00726329	Training	0.0140162	Training	Training	0.00564524	0.00110894	0.00301705	Training	0.00255689	8.67e-05	0.00280406	4.75e-08	Training	0.00813759
TSH-PL181205066	Healthy	Leave-In	Training	3.05e-08	0.00011615	Training	7.31e-07	1.84e-06	Training	Training	1.2e-05	Training	1.99e-07	Training	0.00154301	0.00080441	Training	Training	Training	Training	Training	2.23e-07	2.48e-08	8.1e-05	0.00407862	9.18e-06	Training	0.001196	Training	Training	Training	Training	0.00153427	3.69e-05	0.00147693	Training	Training	Training	Training	0.00023775	Training	Training	0.00021284	0.00071224	Training	0.00158096	1.07e-06	Training	1.4e-09
TSH-PL181205067	Healthy	Leave-In	0.313023	0.00095435	0.00295876	0.0613468	Training	Training	0.0281251	0.00038472	0.0270276	Training	Training	Training	Training	0.0266957	Training	Training	0.141154	0.0004519	Training	Training	0.00106917	0.00606719	0.183325	0.00170458	0.9577	Training	Training	Training	0.00074906	Training	0.174614	Training	0.0779661	Training	Training	Training	Training	9.09e-05	0.00079635	Training	0.0457204	0.00745985	Training	Training	0.0296274	0.084656	0.0109506
TSH-PL181205068	Healthy	Leave-In	Training	0.699132	Training	0.999524	0.568092	Training	0.999371	0.893582	Training	0.999994	0.0302471	Training	0.813161	Training	0.453401	Training	0.958853	Training	0.00658359	Training	Training	Training	Training	0.927966	Training	Training	Training	Training	Training	0.745971	0.634347	0.245352	Training	Training	Training	Training	0.00704757	0.998785	0.978541	0.2116	Training	0.211108	Training	0.643329	0.697666	0.696984	Training
TSH-PL181205072	Healthy	Leave-In	0.00053747	0.00447631	4.07e-07	Training	Training	0.00603052	0.00089716	5.05e-05	Training	0.00119104	Training	5.77e-05	0.0025387	0.00478063	0.00264054	0.00128406	Training	0.00017491	Training	0.00015529	Training	Training	0.0170459	Training	Training	0.0050117	0.00014469	Training	5.32e-05	0.0522825	Training	Training	Training	Training	Training	Training	0.00073421	Training	0.00085769	0.00182772	Training	Training	0.00014927	Training	0.00528922	Training	Training
TSH-PL181205075	Healthy	Leave-In	0.00636693	0.00012243	Training	Training	0.00634636	0.00080722	0.0227001	Training	0.00024929	Training	Training	0.00192946	Training	0.0321517	0.0190077	0.00024073	Training	0.66448	Training	0.167692	Training	0.194081	0.152331	Training	0.010882	0.291145	0.00876655	Training	Training	Training	0.0562316	0.00403905	Training	Training	0.084985	0.0418186	Training	0.00279319	Training	0.0546997	0.115337	Training	0.086632	0.183383	0.523705	0.0170882	Training
TSH-PL181205076	Healthy	Leave-In	Training	Training	Training	Training	0.121907	Training	Training	0.00266165	0.0002327	0.00172582	Training	Training	Training	Training	Training	Training	0.0711302	Training	Training	Training	6.35e-05	0.0832162	Training	Training	Training	0.227759	Training	0.0581821	0.00113318	0.0608927	Training	Training	Training	0.164856	Training	0.149622	Training	0.010414	0.00049296	Training	0.0303134	0.289072	Training	0.170713	0.0548621	Training	Training
TSH-PL181205078	Healthy	Leave-In	Training	Training	Training	0.0016269	0.0001756	0.00011863	0.00111186	Training	0.00036657	Training	0.00077873	0.00032443	0.021132	0.00368299	0.0587191	3.27e-06	Training	0.00019953	0.00012855	Training	5.77e-05	Training	0.00881682	Training	Training	0.0449385	Training	Training	Training	0.0207534	Training	Training	0.00419652	Training	0.0218493	Training	0.00024225	0.00097208	1.99e-05	Training	Training	Training	Training	0.0484072	0.00031136	0.00228359	Training
TSH-PL181205079	Healthy	Leave-In	0.00470385	3.13e-06	0.00022177	0.0641727	0.00010838	Training	0.0112594	9.18e-05	Training	0.00059706	0.0097421	0.00010297	Training	Training	Training	5.4e-06	Training	5e-05	7.31e-06	1.14e-05	Training	Training	Training	0.00018296	0.0345795	0.0407943	8.7e-05	Training	0.00209831	Training	Training	Training	0.0107784	0.0171084	0.0343845	0.00521188	Training	0.00052182	Training	0.0124392	0.00403994	0.0110777	Training	0.0552965	Training	Training	6.96e-05
TSH-PL181205080	Healthy	Leave-In	0.0279429	Training	Training	0.00345406	Training	0.00014188	0.00504135	0.00564981	Training	0.0490542	0.00044383	4.01e-05	0.045583	Training	Training	Training	0.119983	0.00046106	Training	Training	0.0003729	Training	0.0404186	0.00030336	Training	0.0570097	0.00063513	Training	Training	Training	0.0345208	Training	0.0131989	0.0149866	0.0403634	0.0390218	1.17e-05	Training	Training	0.0107205	Training	Training	Training	0.186751	0.0006092	0.010395	0.00111317
TSH-PL181205081	Healthy	Leave-In	0.0287224	9.66e-05	0.00157095	Training	0.0008158	Training	Training	Training	0.00028986	Training	0.00012957	0.00115683	0.0346184	0.00118178	Training	0.00302014	0.0175096	Training	4.43e-07	0.00128073	Training	Training	0.00509217	0.00021783	0.00064515	Training	Training	0.0264416	2.1e-05	0.00728798	0.0063522	0.00048584	0.0480629	Training	Training	0.114821	Training	0.0639034	Training	Training	Training	0.00527645	Training	0.0494749	0.00308556	Training	Training
TSH-PL181205082	Healthy	Leave-In	0.00165404	Training	1.63e-05	4.88e-05	7.77e-06	2.12e-07	Training	1.48e-07	Training	1.9e-06	1.25e-05	Training	0.0132916	0.00046706	0.00378993	Training	Training	0.00029502	3.48e-06	Training	9.76e-05	Training	0.00250199	Training	3.49e-07	0.0715413	3.19e-05	0.00277006	1.23e-07	Training	0.0143464	Training	Training	0.00590264	Training	0.00754033	Training	Training	Training	0.00126572	Training	Training	0.00035968	0.00642953	Training	0.00033198	Training
TSH-PL181205083	Healthy	Leave-In	0.0565425	Training	0.00021755	Training	0.00016378	Training	Training	2.97e-05	0.00277083	0.00283735	Training	Training	0.0226749	Training	Training	Training	0.0188577	8.07e-05	8.93e-07	8.87e-05	Training	Training	0.0399323	0.00621283	Training	Training	Training	0.0573463	1.03e-05	0.0030121	Training	0.0281781	Training	0.00733268	Training	Training	Training	0.290522	Training	Training	0.00454644	0.00238166	Training	Training	0.00251717	0.00157103	2.71e-05
TSH-PL181205087	Healthy	Leave-In	Training	Training	Training	0.99863	Training	0.0433252	Training	Training	0.0597563	0.0003388	0.0704584	Training	0.488112	Training	0.364839	Training	0.652321	Training	0.0167908	0.00494951	Training	0.0925697	0.6107	0.16074	0.531575	0.120105	Training	Training	0.0470101	Training	Training	Training	Training	Training	Training	0.96134	0.996712	Training	Training	Training	0.213367	Training	Training	0.24772	Training	0.128483	0.00809028
TSH-PL181205090	Healthy	Leave-In	Training	7.39e-06	0.00106585	Training	0.00242244	4.13e-05	0.00016767	Training	0.00013896	0.0046863	Training	Training	0.0783115	Training	Training	Training	Training	Training	Training	8.84e-05	Training	0.0109429	0.00597359	Training	Training	Training	Training	0.0388409	Training	Training	0.0123496	0.00034151	Training	Training	0.12128	Training	Training	Training	0.00062857	Training	Training	0.0135378	Training	0.0802176	Training	Training	Training
TSH-PL181205091	Healthy	Leave-In	0.0128498	Training	0.00014473	0.00378131	Training	7.12e-06	0.00055974	0.00029827	0.0218586	Training	Training	0.00037249	Training	Training	0.0803634	0.00050537	Training	3.23e-05	Training	Training	0.0004295	0.0069635	0.015037	0.00048627	0.00020417	Training	Training	0.0381848	Training	0.0379255	0.0523801	0.0233727	Training	Training	0.12489	Training	Training	0.00158737	Training	0.00461054	Training	Training	Training	0.0518086	Training	0.00253938	Training
TSH-PL181205092	Healthy	Leave-In	Training	Training	2.58e-05	9.12e-06	Training	Training	0.00012777	Training	Training	0.0303308	Training	6.74e-06	Training	0.00078435	0.00649356	5.12e-08	0.0596997	6.25e-05	Training	5.23e-08	2.1e-08	0.00072482	Training	Training	Training	Training	1.43e-06	0.0128443	Training	Training	0.00373256	Training	Training	Training	0.0172486	0.00218265	1.47e-07	2.44e-05	Training	Training	Training	0.00487779	2.46e-05	Training	Training	Training	0.00025744
TSH-PL181205093	Healthy	Leave-In	Training	0.00010274	3.22e-06	Training	Training	8.46e-09	Training	1.9e-06	8.03e-06	1.59e-06	Training	3.3e-06	0.0104096	0.00171658	Training	Training	0.00715637	1.1e-06	Training	6.47e-07	Training	0.00212007	0.00518039	Training	5.8e-06	Training	Training	Training	2.86e-06	Training	0.00533014	Training	Training	Training	0.0130696	0.0114446	Training	2.07e-06	Training	Training	0.00262985	Training	0.00016008	0.00460669	2.28e-06	0.0003551	Training
TSH-PL181205095	Healthy	Leave-In	0.130608	0.13279	Training	0.244581	0.191568	Training	0.0889035	Training	Training	Training	Training	Training	Training	0.0149712	0.210546	0.00313059	Training	Training	Training	Training	Training	0.0649006	Training	Training	Training	Training	Training	Training	Training	0.0653042	Training	0.0498343	Training	Training	Training	Training	0.0005958	Training	0.00680845	0.0481435	0.0074116	0.00719224	0.00838376	0.017708	Training	Training	0.00054468
TSH-PL181205096	Healthy	Leave-In	Training	Training	Training	Training	0.00031719	Training	Training	Training	6.73e-05	0.00019969	Training	Training	Training	Training	0.0253112	0.00010805	0.203345	Training	Training	Training	Training	0.0110105	Training	Training	0.0089925	Training	0.00053261	Training	0.0005408	Training	0.160369	Training	Training	0.0406257	Training	0.011153	Training	Training	1.39e-05	0.00506205	Training	0.00363914	Training	Training	Training	0.0105045	Training
TSH-PL181205098	Healthy	Leave-In	Training	Training	5.2e-05	Training	0.00049885	6.62e-05	0.00018198	0.00023347	0.00012635	0.00655197	7.39e-05	0.00243333	Training	Training	Training	Training	0.0561801	0.00060997	Training	0.00027931	2.25e-05	Training	Training	0.0012073	Training	Training	Training	Training	1.08e-05	Training	0.0422546	0.00278174	0.0104548	Training	0.0308367	0.023937	Training	0.00976065	Training	Training	0.0105654	Training	0.00110919	Training	Training	0.00099209	2.32e-06
TSH-PL181205100	Healthy	Leave-In	Training	2.17e-05	3.28e-05	Training	Training	1.69e-05	Training	Training	0.00854221	Training	Training	0.00083259	0.0121827	0.00358447	0.0643635	0.00021471	0.0832422	Training	Training	7.99e-05	Training	0.020942	Training	0.00157752	Training	0.0280231	Training	0.0235976	Training	0.0384867	Training	0.0001884	0.0692633	0.0884694	Training	0.125664	0.0115399	Training	Training	0.00054629	0.00357099	Training	Training	Training	0.105685	0.00157938	3.94e-07
TSH-PL181205101	Healthy	Leave-In	Training	0.00019704	Training	7.08e-06	0.00042862	4.75e-05	0.00104906	Training	Training	3.75e-05	Training	Training	0.0187588	0.00682868	0.00725915	Training	Training	Training	Training	1.16e-05	Training	Training	Training	Training	0.00119856	Training	Training	0.0134468	6.86e-05	0.00514146	Training	0.00019836	0.0312123	Training	Training	0.00130395	Training	Training	0.00018787	0.00503964	Training	Training	0.00106636	0.062569	0.082482	Training	Training
TSH-PL181205102	Healthy	Leave-In	Training	Training	9.38e-06	Training	Training	1.22e-05	Training	0.00139653	Training	0.0146435	Training	Training	Training	0.00481974	0.0357812	0.00021471	0.0157171	Training	5.8e-05	0.0004396	Training	Training	Training	Training	0.00979158	0.017245	Training	0.018434	Training	Training	Training	Training	0.00977002	Training	0.0201604	0.00425447	Training	1.67e-05	Training	Training	0.00374303	Training	Training	0.00262246	Training	0.00071619	Training
TSH-PL181205104	Healthy	Leave-In	0.0390112	Training	2.62e-05	0.00626417	0.0247005	Training	0.00240843	0.00020667	Training	Training	0.00011945	0.00060635	0.0697601	0.0128683	0.159475	Training	Training	Training	4.4e-05	7.3e-06	3.37e-05	Training	0.0291902	Training	Training	Training	0.00167285	Training	5.39e-05	0.0408329	0.240093	Training	0.307238	0.0488949	0.0557159	0.0161772	Training	0.0589119	Training	Training	Training	0.0197741	Training	0.0476942	0.00020074	Training	3.63e-05
TSH-PL181205110	Healthy	Leave-In	Training	Training	Training	0.00422275	Training	0.00033085	0.0897969	0.00048251	4.76e-06	Training	3.79e-07	Training	0.0508972	0.0353761	0.0116561	3.24e-05	0.218629	Training	0.0294875	1.37e-05	0.00308387	Training	0.0375287	0.00041997	0.00183705	Training	Training	0.0534364	Training	Training	Training	0.00243102	Training	Training	0.0540404	Training	9.45e-06	0.0119246	Training	0.045232	0.0616097	Training	Training	0.057473	0.0186384	Training	0.00043504
TSH-PL181205121	Healthy	Leave-In	0.39273	Training	0.00180465	Training	Training	Training	0.0241678	0.00586733	Training	0.00210464	Training	Training	Training	Training	0.0466145	Training	Training	0.00029609	Training	Training	3.31e-05	0.00595766	0.0566937	0.00544706	0.00052483	Training	0.00266379	0.0680423	0.00086041	Training	Training	0.0711299	0.0403219	0.0706865	Training	0.0622333	0.00194539	Training	Training	Training	0.142311	Training	Training	0.0960869	0.0495886	0.0362818	0.00058999
TSH-PL181205122	Healthy	Leave-In	0.00412251	Training	Training	Training	0.00032212	0.00019246	0.0030472	Training	Training	Training	0.00023893	Training	0.0276908	0.00942221	Training	0.00156628	0.0467886	0.00511849	Training	Training	Training	Training	0.008553	0.0111253	8.18e-06	0.0528043	Training	0.342923	7.57e-06	Training	Training	0.403166	Training	Training	0.147705	Training	Training	0.0001591	Training	Training	0.00188004	Training	Training	Training	Training	0.016108	Training
TSH-PL181205123	Healthy	Leave-In	Training	1.61e-05	Training	0.00444116	Training	Training	Training	Training	7.81e-05	0.00053326	Training	Training	0.0112042	0.0131637	0.0362749	Training	Training	0.0274282	Training	Training	9.65e-06	Training	0.00727272	Training	3.79e-05	0.0129675	Training	0.010694	0.00031118	0.0511771	0.0255072	0.00800523	0.0789757	Training	Training	0.00988832	Training	2.85e-05	0.00077733	0.00299371	0.0276022	0.00613048	0.0148179	0.157266	8.2e-05	Training	Training
TSH-PL181205124	Healthy	Leave-In	Training	0.00078667	0.00195168	Training	0.0870879	Training	0.0144505	0.0041532	0.00740934	0.0294614	Training	Training	0.185468	Training	0.375955	Training	0.117387	Training	Training	Training	Training	0.293969	0.118665	Training	Training	0.297071	Training	Training	0.0636879	Training	Training	Training	0.377034	0.425795	Training	0.118071	Training	Training	0.00102154	0.0311717	Training	0.229963	0.465671	Training	0.00241481	0.0720553	0.0292238
TSH-PL181205125	Healthy	Leave-In	0.0935061	0.00690377	Training	0.11676	Training	0.0078582	Training	0.00040902	Training	0.00213251	Training	Training	Training	Training	Training	0.00182108	Training	0.00887106	0.00285472	Training	0.00117169	0.110761	0.51297	0.00376596	Training	0.122746	0.0281661	Training	Training	Training	0.143194	0.0960658	Training	0.474199	Training	Training	0.42555	0.089429	0.0114724	Training	Training	0.0639127	Training	Training	Training	Training	0.0001587
TSH-PL181205129	Healthy	Leave-In	Training	Training	0.0652439	Training	0.0511131	Training	Training	Training	0.527452	Training	0.0221982	0.0130862	Training	0.030752	Training	0.0976778	0.285901	0.223691	0.0268873	0.0451448	Training	0.367553	0.13467	Training	0.0639024	0.342192	0.850319	Training	0.00145514	0.12208	Training	0.0504683	0.117324	Training	0.35028	0.403522	0.723749	0.148371	0.0500501	Training	Training	0.497875	0.0703669	0.134259	0.0417335	Training	0.135763
TSH-PL181205140	Healthy	Leave-In	0.0561792	Training	0.205579	0.595615	Training	Training	0.0843205	0.0990956	Training	Training	0.00065306	0.0078708	0.0846297	0.0603969	0.0778574	Training	0.123233	Training	Training	Training	0.00873701	Training	0.151951	Training	Training	Training	0.0873417	Training	Training	Training	0.156606	Training	0.238568	0.324296	0.226614	Training	0.00188735	0.649583	0.00078006	Training	Training	0.411074	0.0883256	0.376865	Training	0.0622284	Training
TSH-PL181205144	Healthy	Leave-In	Training	Training	0.0360393	0.0172559	0.00228142	0.0027243	Training	Training	0.00303164	3.36e-05	5.32e-05	Training	0.029929	Training	0.0460013	0.00501324	Training	Training	0.00131723	6.82e-05	0.00034505	0.0196674	0.0802561	Training	0.0124619	Training	0.279247	0.132471	Training	0.0294519	0.250895	Training	0.166335	0.0285169	0.0286636	0.0111991	0.00670008	0.00457923	0.00066595	Training	Training	Training	Training	0.0846771	0.00662257	0.152394	0.00081838
TSH-PL181205145	Healthy	Leave-In	0.0251006	Training	Training	Training	0.00013771	0.0848305	Training	7.38e-05	Training	0.185656	Training	Training	0.0299807	0.0262484	0.0278616	Training	Training	Training	6.24e-05	0.00394739	Training	0.0406581	0.524786	0.0398415	Training	0.00728016	0.0529257	Training	0.0486061	Training	Training	Training	0.0233149	0.0228668	0.03266	Training	Training	Training	Training	Training	0.0989601	0.0327786	0.00268826	0.0596595	0.661666	Training	3.62e-05
TSH-PL181205146	Healthy	Leave-In	0.941641	0.995411	Training	0.990064	0.269698	Training	0.944969	Training	0.0461652	Training	Training	Training	0.262742	Training	Training	Training	0.852938	0.833499	Training	Training	0.015489	0.861116	Training	Training	0.539013	Training	0.885911	0.363221	0.661208	Training	Training	Training	0.534754	Training	Training	0.355933	Training	0.879971	0.485438	Training	0.54446	Training	0.0378001	0.724125	Training	0.514405	Training
TSH-PL181205147	Healthy	Leave-In	0.00064459	6.57e-05	3.2e-06	4.48e-05	Training	Training	Training	Training	3.33e-05	Training	2.11e-05	3.38e-07	Training	0.00166395	Training	0.00012861	0.0157771	0.00054127	Training	1.9e-05	Training	Training	0.00111838	Training	Training	Training	Training	0.0049287	3.86e-06	0.0315017	0.0228224	Training	Training	Training	Training	Training	Training	Training	Training	Training	0.00032441	Training	6.47e-06	0.00861582	1.83e-06	0.00497826	Training
TSH-PL181205148	Healthy	Leave-In	0.046606	0.00114015	Training	Training	0.00868127	Training	0.3163	0.0340543	Training	Training	0.00145858	0.0032342	0.0248746	Training	0.13831	0.150548	Training	Training	Training	Training	Training	Training	Training	0.00042011	0.374996	Training	Training	Training	9.82e-05	0.146285	Training	0.00197232	0.396962	Training	Training	0.197004	0.00100545	0.00228136	0.00484451	Training	0.0246723	Training	0.00459202	0.0545438	Training	Training	0.00137276
TSH-PL181205153	Healthy	Leave-In	0.00688668	Training	0.00065668	3.81e-05	0.00136992	Training	Training	Training	0.00054838	Training	4.27e-06	0.00237877	0.00782581	0.00979	Training	0.00019913	Training	0.00211567	9.32e-06	5.18e-06	4.68e-05	Training	0.0142644	5.51e-05	0.00221165	0.0155639	Training	0.014776	Training	Training	0.0233118	Training	0.0827617	Training	Training	Training	Training	Training	Training	0.00386516	0.00179382	Training	Training	Training	Training	0.00113994	3.85e-06
TSH-PL181205159	Healthy	Leave-In	0.00062418	1.34e-05	Training	Training	Training	Training	0.00028145	Training	Training	Training	0.00046679	5.25e-06	0.0455258	0.00091168	Training	5.45e-06	0.0737379	Training	Training	2.44e-06	Training	Training	0.101094	7.95e-05	2.39e-06	Training	9.85e-06	0.00498138	2.25e-05	Training	0.00908377	Training	0.00178751	0.0424278	Training	Training	Training	0.00506099	Training	0.0134356	0.00290987	Training	Training	Training	Training	0.00795526	3.98e-06
TSH-PL181205160	Healthy	Leave-In	Training	Training	8.3e-09	Training	4.53e-06	Training	2.57e-05	1.53e-06	Training	0.00052382	1.46e-08	Training	Training	0.00016332	Training	8e-06	0.0184841	3.58e-06	Training	Training	2.5e-05	0.00317374	Training	1.14e-06	1.87e-07	0.0271555	0.00013204	0.00125477	Training	Training	0.00738615	Training	0.00503799	Training	0.00525402	0.00142241	Training	8.73e-08	Training	0.00055944	0.00011206	0.00174145	1.12e-05	0.00019109	0.00010101	4.13e-05	Training
TSH-PL181205161	Healthy	Leave-In	Training	9.19e-06	2.21e-07	Training	Training	Training	Training	Training	3.52e-06	Training	Training	1.87e-05	Training	0.00041853	0.00177684	Training	0.00292018	Training	3.6e-06	4.92e-06	7.72e-06	0.0021359	0.00084766	Training	4.32e-05	Training	1.76e-05	0.0053293	Training	Training	0.00228403	2.09e-05	0.0128107	0.00223641	Training	Training	Training	Training	2.1e-05	0.00045331	6.78e-05	0.00180799	Training	Training	Training	Training	Training
TSH-PL181205162	Healthy	Leave-In	0.0117718	Training	0.00039924	0.00390287	Training	3.32e-07	0.00053191	Training	0.00021521	Training	Training	1.59e-06	0.0179234	0.00728718	Training	Training	0.0214948	Training	0.00022105	Training	Training	0.00466973	0.0249838	Training	Training	Training	0.00757531	Training	0.0243135	Training	Training	Training	Training	Training	Training	0.012074	Training	8.39e-05	2.8e-06	0.00171025	Training	Training	Training	Training	Training	Training	Training
TSH-PL181205163	Healthy	Leave-In	0.0123023	0.0190712	Training	Training	Training	Training	0.0317687	0.00049388	Training	Training	Training	0.00090855	0.0580594	Training	0.0312088	Training	0.0700285	Training	0.00014977	Training	Training	0.00307267	0.0215023	Training	0.0266882	Training	Training	Training	Training	Training	Training	Training	0.0338752	Training	0.0734833	0.099104	0.00138484	Training	0.0001654	0.0762656	Training	Training	0.0112813	0.110237	0.0323039	0.00151499	0.00074255
TSH-PL181205164	Healthy	Leave-In	0.0226059	Training	0.00132148	0.00134983	Training	0.00113936	Training	0.00683394	0.00698661	0.00018005	0.00160332	0.00749465	0.0453042	Training	Training	Training	0.0368147	0.00022732	0.00011666	0.00208746	0.0278234	Training	Training	Training	Training	Training	0.0238879	0.0445619	Training	0.0311145	Training	Training	0.0578239	0.128003	0.0373735	0.535223	0.0108541	0.0448651	Training	Training	Training	0.032892	Training	0.0517694	Training	0.0141417	0.0002308
TSH-PL181205166	Healthy	Leave-In	0.00519124	Training	Training	Training	Training	Training	Training	Training	0.00348582	Training	0.00590322	0.0100404	0.074021	Training	0.196782	Training	0.0416612	Training	Training	0.969791	0.000155	0.581485	Training	Training	0.0339261	0.334822	Training	Training	0.00299311	Training	0.268033	0.00166768	Training	0.058791	0.172021	Training	Training	Training	Training	0.171647	Training	Training	Training	Training	0.0079723	Training	8.93e-05
TSH-PL181205174	Post-Diagnosis	Leave-In	Training	Training	0.0002786	Training	0.00417511	0.00151684	0.00686578	0.115851	Training	Training	0.013314	Training	0.0418905	0.0293116	Training	Training	0.0691465	0.0193244	0.00055204	Training	0.18363	0.0409961	0.0301873	Training	0.00015056	Training	0.00385317	Training	0.00244556	Training	Training	Training	Training	Training	Training	Training	0.00213395	Training	Training	0.00971608	0.00580785	0.0531802	0.00360017	0.134806	0.00702875	0.0250664	0.00073275
TSH-PL181205175	Post-Diagnosis	Leave-In	0.0352045	Training	Training	Training	Training	Training	0.0720593	Training	Training	0.370543	0.0199648	0.111394	Training	0.0517417	0.482427	Training	Training	Training	3.67e-05	0.109579	Training	Training	0.454335	Training	Training	0.0128575	0.00660773	0.00851712	Training	Training	0.435286	0.477598	Training	Training	0.0365847	Training	Training	Training	0.986048	0.152743	0.00475003	0.271996	Training	0.328573	Training	0.0328919	0.00015358
TSH-PL181205177	Post-Diagnosis	Leave-In	0.0327033	Training	0.00030484	Training	0.00687869	Training	0.0411249	Training	9.05e-05	Training	0.0085007	0.00086481	0.254962	0.00889482	0.0931576	0.00068083	Training	0.0588775	0.133786	0.329693	7.38e-05	Training	Training	Training	0.000117	Training	Training	Training	0.0853027	Training	Training	0.00146892	Training	Training	Training	Training	Training	Training	Training	Training	Training	0.195201	0.0381039	0.205454	Training	Training	0.00631948
TSH-PL181205179	Post-Diagnosis	Leave-In	Training	0.0536264	0.00640174	0.00330896	Training	0.00013379	Training	0.0849243	0.00789244	Training	Training	0.00194912	Training	0.00467028	Training	6.2e-05	Training	Training	Training	Training	Training	0.337841	0.0676578	Training	2.57e-06	Training	Training	Training	Training	0.0146107	0.0259553	Training	0.289158	Training	Training	Training	0.486534	Training	0.229651	Training	0.00941238	Training	Training	Training	0.0306211	0.00511586	Training
TSH-PL171221101	Post-Diagnosis	Leave-Out	0.994196	0.999933	0.998763	0.99973	0.99994	0.999846	0.999563	0.999886	0.999575	0.999866	0.995508	0.999384	0.960861	0.991448	0.936481	0.999966	0.982889	0.999921	0.999992	0.999974	0.993117	0.999227	0.91588	0.999995	0.99953	0.97776	0.999439	0.963129	0.999847	0.993439	0.935058	0.999985	0.982741	0.958358	0.983429	0.987988	0.999983	0.999932	0.999882	0.995918	0.984138	0.956501	0.994138	0.96029	0.999959	0.89567	0.999289
TSH-PL171221112	Post-Diagnosis	Leave-Out	0.999146	0.999994	0.999739	0.999999	0.999993	0.999981	0.999988	1	0.999999	1	0.999984	0.999972	0.997309	0.997917	0.988997	0.999483	0.999341	0.996934	0.999984	0.999998	1	0.999748	0.971509	0.999997	0.999996	0.997966	0.999981	0.952526	0.999999	0.999781	0.998806	0.999936	0.989775	0.998957	0.990981	0.9983	0.999998	0.999981	0.999945	0.999369	0.999243	0.991239	0.999649	0.99806	0.999991	0.998339	0.999988
TSH-PL171221113	Post-Diagnosis	Leave-Out	0.995811	0.992565	0.993592	0.998551	0.999948	0.989058	0.999472	0.998072	0.999975	0.9992	0.999734	0.999931	0.981378	0.990962	0.964514	0.987821	0.986862	0.969076	0.999733	0.999682	0.994906	0.99872	0.960569	0.999865	0.999949	0.988342	0.999577	0.956009	0.999954	0.996923	0.987699	0.944669	0.994203	0.989217	0.990377	0.9968	0.999635	0.999323	0.99746	0.997854	0.984707	0.976385	0.998993	0.979794	0.999968	0.992071	0.999564
TSH-PL171221153	Post-Diagnosis	Leave-Out	0.71637	0.405539	0.982642	0.990823	0.919866	0.753801	0.996776	0.95717	0.951789	0.716346	0.917836	0.422788	0.862268	0.92594	0.743962	0.966139	0.902778	0.746426	0.993204	0.592753	0.817545	0.817045	0.64349	0.905301	0.999244	0.665237	0.997036	0.749438	0.90492	0.682577	0.907831	0.315371	0.770828	0.829532	0.811083	0.654251	0.996989	0.956524	0.697518	0.896891	0.920718	0.881891	0.956529	0.783188	0.976895	0.939749	0.99163
TSH-PL171221179	Post-Diagnosis	Leave-Out	0.99808	0.999999	0.993392	0.999613	0.999989	0.999805	0.999594	0.999938	0.999988	0.999946	0.998283	0.999741	0.974762	0.991764	0.966913	0.999973	0.99602	0.999974	0.999997	0.999999	0.999791	0.999201	0.901247	0.999996	0.999976	0.986179	0.999756	0.965992	0.999998	0.993527	0.968536	0.99995	0.993358	0.975888	0.97347	0.993885	0.99971	0.999934	0.998524	0.999075	0.996228	0.962533	0.993522	0.973974	0.999938	0.856498	0.999944
TSH-PL180123002	Pre-Diagnosis	Leave-Out	0.886674	0.998661	0.898708	0.986792	0.991968	0.999767	0.932957	0.982938	0.991882	0.986388	0.998856	0.999315	0.902059	0.786017	0.809284	0.990227	0.89715	0.999534	0.995997	0.99753	0.632008	0.908336	0.729649	0.943705	0.98818	0.971643	0.966472	0.680541	0.976265	0.754008	0.818979	0.921546	0.945044	0.809439	0.802885	0.983924	0.960367	0.974189	0.999356	0.889151	0.899189	0.931439	0.986024	0.460376	0.997197	0.933458	0.915603
TSH-PL180123004	Pre-Diagnosis	Leave-Out	0.959413	0.999835	0.945809	0.996673	0.994806	0.999282	0.983556	0.98349	0.999626	0.996858	0.998042	0.997829	0.915241	0.936729	0.944441	0.988552	0.953951	0.998893	0.998033	0.997341	0.999596	0.900518	0.852407	0.999333	0.963465	0.94176	0.928146	0.643982	0.983649	0.898737	0.966176	0.996754	0.938798	0.815055	0.968101	0.970746	0.970274	0.998713	0.999674	0.989474	0.989262	0.837473	0.98255	0.502854	0.989405	0.980419	0.997002
TSH-PL180123005	Pre-Diagnosis	Leave-Out	0.0659375	0.492595	0.482479	0.394846	0.705465	0.989246	0.866948	0.936634	0.455556	0.526952	0.554064	0.837599	0.716446	0.243908	0.937152	0.998275	0.643338	0.984835	0.676546	0.70522	0.691	0.766411	0.566264	0.260435	0.738957	0.850235	0.365407	0.626271	0.654366	0.363699	0.528263	0.729607	0.384823	0.74352	0.943225	0.766298	0.46456	0.481257	0.630426	0.84748	0.816486	0.762057	0.882276	0.474332	0.575347	0.252178	0.914938
TSH-PL180123007	Pre-Diagnosis	Leave-Out	0.984359	0.96611	0.984907	0.998653	0.999769	0.980995	0.979189	0.896912	0.999979	0.894253	0.999633	0.997823	0.811652	0.815641	0.760929	0.999254	0.938262	0.9977	0.993968	0.99004	0.65952	0.913472	0.61794	0.999826	0.967681	0.739044	0.925149	0.703358	0.999045	0.477954	0.960176	0.98514	0.973384	0.803748	0.954877	0.938565	0.991358	0.997978	0.997482	0.963214	0.935186	0.927036	0.990606	0.366359	0.999586	0.937818	0.998487
TSH-PL180123012	Pre-Diagnosis	Leave-Out	0.901674	0.999553	0.979441	0.981783	0.989634	0.995054	0.882364	0.98407	0.99983	0.993136	0.993348	0.949729	0.72245	0.85019	0.789554	0.993801	0.873657	0.981976	0.994683	0.999193	0.889821	0.913732	0.378651	0.996007	0.57869	0.693436	0.823999	0.451432	0.994359	0.667345	0.905717	0.982976	0.915436	0.819302	0.864901	0.827877	0.989545	0.998773	0.993839	0.878383	0.902539	0.892376	0.944693	0.423426	0.947219	0.871165	0.993735
TSH-PL180123013	Pre-Diagnosis	Leave-Out	0.790974	0.958878	0.954379	0.999372	0.99244	0.963382	0.58141	0.999211	0.999859	0.999838	0.994881	0.998882	0.759829	0.583265	0.755878	0.999844	0.916411	0.991451	0.999045	0.983215	0.971212	0.679669	0.325263	0.860983	0.992806	0.768844	0.801546	0.629102	0.965955	0.776251	0.919994	0.898456	0.92463	0.91337	0.853135	0.950883	0.99425	0.976683	0.994073	0.644088	0.843769	0.929005	0.983798	0.577369	0.999867	0.931862	0.969284
TSH-PL180123018	Pre-Diagnosis	Leave-Out	0.982021	0.998308	0.483594	0.997013	0.99796	0.981749	0.981143	0.984488	0.999782	0.976218	0.978102	0.999031	0.927897	0.881596	0.889283	0.984695	0.88247	0.962506	0.99626	0.995092	0.98569	0.924159	0.887326	0.993561	0.996492	0.937183	0.941613	0.544973	0.857881	0.819206	0.893648	0.998183	0.894325	0.897455	0.914367	0.991088	0.98039	0.994022	0.999916	0.889396	0.942794	0.654601	0.94477	0.186088	0.923798	0.963983	0.997249
TSH-PL180123022	Pre-Diagnosis	Leave-Out	0.994501	0.999819	0.941214	0.999516	0.999746	0.977688	0.996971	0.999185	0.999874	0.999027	0.999934	0.999577	0.943805	0.911055	0.852383	0.99959	0.959136	0.999289	0.999203	0.999538	0.999235	0.830601	0.847341	0.999523	0.991806	0.990748	0.995142	0.650237	0.993311	0.910225	0.982796	0.99912	0.962022	0.888042	0.909301	0.987888	0.99904	0.999426	0.998775	0.949744	0.984425	0.909761	0.984396	0.487244	0.997968	0.948673	0.999686
TSH-PL180123024	Pre-Diagnosis	Leave-Out	0.668731	0.853874	0.957949	0.993361	0.999873	0.992825	0.985579	0.996867	0.998156	0.946847	0.996248	0.997959	0.877855	0.860649	0.822889	0.989368	0.958745	0.99933	0.99426	0.986141	0.986717	0.97674	0.728972	0.92893	0.969837	0.96203	0.50471	0.857113	0.991753	0.84813	0.868966	0.994875	0.956034	0.910578	0.953512	0.990516	0.997475	0.989572	0.999879	0.910302	0.95091	0.960052	0.99431	0.539172	0.997778	0.950527	0.996998
TSH-PL180123025	Pre-Diagnosis	Leave-Out	0.996544	0.999988	0.999803	0.999578	0.999839	0.999144	0.999464	0.995545	0.999877	0.985159	0.997614	0.999936	0.975421	0.979707	0.953918	0.999941	0.975239	0.999849	0.999967	0.999865	0.997815	0.88821	0.909394	0.999678	0.996096	0.97344	0.99173	0.895126	0.994969	0.897271	0.979915	0.999682	0.97745	0.924624	0.987673	0.96027	0.999787	0.999991	0.999608	0.982766	0.972301	0.971365	0.997275	0.827124	0.998967	0.985073	0.996184
TSH-PL180123027	Pre-Diagnosis	Leave-Out	0.959244	0.97901	0.994985	0.996266	0.994038	0.999933	0.988151	0.991815	0.998788	0.750066	0.998144	0.998944	0.783834	0.868515	0.807986	0.99962	0.88624	0.999315	0.982116	0.976937	0.775823	0.851124	0.717252	0.999265	0.996455	0.849148	0.896001	0.526783	0.844125	0.681725	0.873991	0.999624	0.906506	0.596457	0.947441	0.939507	0.975095	0.994537	0.998901	0.967407	0.973271	0.828519	0.96451	0.362693	0.998825	0.932213	0.997257
TSH-PL180123030	Pre-Diagnosis	Leave-Out	0.989823	0.999101	0.970616	0.998702	0.999417	0.956217	0.974494	0.984708	0.999919	0.913127	0.998277	0.996109	0.915428	0.900174	0.923187	0.999426	0.956804	0.971584	0.999857	0.998838	0.990016	0.848511	0.736846	0.999755	0.998289	0.834786	0.764592	0.591628	0.987321	0.819774	0.926838	0.99837	0.961567	0.862454	0.92814	0.962383	0.998017	0.998066	0.998258	0.979478	0.969051	0.667342	0.971774	0.50004	0.988169	0.957511	0.999748
TSH-PL180123033	Pre-Diagnosis	Leave-Out	0.959322	0.998614	0.997937	0.958198	0.999107	0.999934	0.964002	0.967526	0.999223	0.955031	0.999722	0.999331	0.907704	0.839918	0.935217	0.998746	0.881322	0.999874	0.910152	0.922682	0.968829	0.965513	0.809304	0.996601	0.998791	0.947105	0.997292	0.73552	0.998646	0.915587	0.933307	0.987781	0.993391	0.982649	0.924302	0.979451	0.976715	0.999947	0.958351	0.984398	0.959335	0.987287	0.997269	0.639353	0.999878	0.982863	0.994043
TSH-PL180309087	Healthy	Leave-Out	0.00659293	0.00107598	0.00071254	7.8e-05	0.0624704	4.73e-06	0.0001094	0.00027136	2.52e-05	0.308597	0.177924	1.56e-06	0.143635	0.0227118	0.266577	0.00016435	0.192076	3.81e-05	0.0354459	0.00033552	1.9e-05	0.450368	0.0216035	7.88e-06	0.00010595	0.063858	0.00052506	0.279378	0.540662	0.0740871	0.0713826	1.49e-05	0.128457	0.364748	0.603693	0.140953	0.000347	0.00026421	0.148444	0.00484544	0.017499	0.0281062	0.0395795	0.113107	1.59e-05	0.0102655	0.00156417
TSH-PL180316005	Healthy	Leave-Out	0.010342	0.00579207	0.0667983	0.00243517	0.0213585	0.00646509	0.00378981	0.00308044	0.00034536	0.0236104	7.18e-05	0.00037871	0.114231	0.0456287	0.0528323	0.00080671	0.175337	0.00293832	0.00189002	0.00380675	0.0136756	0.0265044	0.0888453	0.00065429	0.00032365	0.0368646	0.0100465	0.124976	0.00237781	0.0663259	0.0410644	0.00250285	0.119844	0.236935	0.120448	0.028103	0.00035945	0.00580154	0.00060661	0.0188808	0.0227283	0.0705565	0.104639	0.177441	0.00018361	0.0254073	0.00661644
TSH-PL180316018	Healthy	Leave-Out	0.0737334	0.00435733	0.00898521	0.00171011	0.0030925	0.00023789	0.0224503	0.00220974	0.00241441	0.0131932	0.00438651	0.0220921	0.0723311	0.0639832	0.055932	0.00653654	0.100874	0.00260053	0.00262661	0.0263726	0.00143167	0.0102983	0.133143	0.0117939	0.00192699	0.270442	0.0831178	0.205824	0.00030967	0.0922523	0.0222178	0.00765826	0.0811189	0.218899	0.182052	0.0438348	0.0011449	0.0351476	0.00038835	0.0798704	0.0302073	0.171504	0.0761489	0.0779476	0.00092679	0.0116102	0.00263778
TSH-PL180316027	Healthy	Leave-Out	0.151785	0.001538	0.0342315	0.482962	0.241411	0.00028077	0.0333391	0.116738	0.0218856	0.503678	0.00117765	0.00140762	0.325345	0.0842122	0.130329	0.00170629	0.568899	0.00015172	0.238992	0.0129108	0.0100925	0.0734427	0.294723	0.00336693	0.0325397	0.360188	0.569923	0.564194	0.0005127	0.0838277	0.295921	0.00921746	0.382337	0.667891	0.428584	0.204834	0.270051	0.00190605	0.0101423	0.0160326	0.102928	0.15418	0.259925	0.354882	0.00230582	0.388336	0.120242
TSH-PL180316029	Healthy	Leave-Out	0.0688082	0.0313435	0.0207889	0.0592259	0.0158288	0.00989952	0.0485192	0.0324012	0.00182833	0.110883	0.00241547	0.00118678	0.186006	0.0964114	0.237714	0.00075247	0.349246	0.00081156	0.0383292	0.0269805	0.398745	0.0527247	0.19656	0.00780302	0.00569944	0.212131	0.0401197	0.187315	0.0173386	0.327493	0.118396	0.036711	0.0929702	0.504302	0.115765	0.110096	0.005536	0.00422323	0.0301995	0.110054	0.0981205	0.0927182	0.187894	0.34475	0.00048714	0.0907957	0.041524
TSH-PL180316037	Healthy	Leave-Out	0.0144938	1.03e-05	0.0078902	0.00201371	0.0005921	0.00023313	0.00280932	0.00361236	0.00016592	0.00041437	0.506841	0.00032315	0.0981507	0.015045	0.0191086	0.00139064	0.0257244	0.00086382	0.00058031	0.00155257	0.00014916	0.00953952	0.0206053	9.39e-05	0.00642688	0.0669928	0.00309635	0.0467005	0.0018689	0.00756863	0.00705426	0.00139466	0.0480749	0.0701665	0.011166	0.0166267	0.00120634	1.73e-05	3.97e-05	0.00638919	0.00521455	0.0298308	0.0337455	0.0509467	0.00090392	0.0388843	0.00734315
TSH-PL180316038	Healthy	Leave-Out	0.00821042	0.00039589	0.00422772	0.00767771	0.00088716	0.00059819	0.00044024	0.00287603	3.47e-05	0.0349211	0.00015857	9.37e-05	0.0174973	0.0141893	0.0200656	0.00070975	0.0802635	0.00015637	0.00211851	0.00035199	0.0115565	0.0050464	0.0600912	4.22e-05	0.00068616	0.0333743	0.00109359	0.0463423	5.42e-05	0.0266961	0.00471945	0.00163927	0.0141738	0.0832161	0.0116143	0.00760068	0.00022036	0.00044976	0.00010914	0.00771723	0.0160679	0.0124353	0.0256393	0.110865	3.36e-05	0.0220384	0.00045199
TSH-PL180316065	Healthy	Leave-Out	0.00864906	4.69e-06	0.00033928	0.0069098	0.006808	5.42e-06	0.00081698	2.88e-05	2.14e-05	0.00011885	0.00107617	0.00016029	0.0804083	0.00522555	0.00346424	0.00793659	0.0248889	7.7e-06	0.00012244	0.00070797	6.23e-07	0.0023451	0.0475326	3.24e-05	0.00031753	0.0268533	0.00260014	0.06565	8.23e-05	0.00338187	0.0152717	0.00026127	0.0443571	0.249223	0.0455439	0.0160833	0.00021138	1.34e-05	1.24e-05	0.00062452	0.00279451	0.0128067	0.0109842	0.0228636	0.00031525	0.0257267	0.00026198
TSH-PL180316099	Healthy	Leave-Out	0.0138013	0.0292285	0.00177105	0.00117294	0.00344357	0.00209283	0.014869	0.00180025	0.00010428	0.150045	0.0290393	0.00767647	0.151972	0.0652942	0.172763	0.00460951	0.213131	0.00103087	0.00068069	0.00018932	0.0057235	0.0512667	0.0274834	0.00019688	0.00022446	0.389464	0.00035377	0.252361	0.00314193	0.11016	0.151953	0.0726507	0.0187373	0.188223	0.261709	0.0317773	4.34e-05	0.00377189	0.120056	0.0185046	0.0649754	0.00625495	0.00226321	0.0655055	0.00094038	0.11351	0.0129083
TSH-PL180316106	Healthy	Leave-Out	0.186465	0.00245848	0.00986635	0.00015227	0.13957	0.0001136	0.064939	2.76e-05	0.0102858	0.0081545	0.0114423	0.0148133	0.368061	0.375566	0.333031	0.0711018	0.475138	0.00767075	0.00417804	0.00526688	0.01729	0.338935	0.178151	0.00155832	0.0310275	0.298202	0.00313761	0.476519	0.00905323	0.251976	0.402159	0.180928	0.132063	0.453157	0.594632	0.0255428	3.89e-05	0.00097539	0.286312	0.188576	0.340097	0.0296236	0.0707305	0.205018	0.0182326	0.345868	0.29181
TSH-PL180316112	Healthy	Leave-Out	0.118918	0.913835	0.00436246	0.0778256	0.0865988	0.27671	0.0327136	0.190378	0.00551782	0.844675	0.0494525	0.155979	0.126662	0.468223	0.325516	0.83226	0.371351	0.273733	0.108857	0.126968	0.409089	0.670338	0.144584	0.0245741	0.049217	0.387352	0.0807319	0.446779	0.906829	0.282384	0.311609	0.202328	0.11465	0.49487	0.311003	0.0582951	0.106514	0.00784081	0.617873	0.298007	0.243498	0.112867	0.0383832	0.216523	0.025983	0.0374918	0.394419
TSH-PL180316115	Healthy	Leave-Out	0.0684164	0.0029909	0.00469948	0.00039015	0.0128475	0.0004742	0.00236377	0.00075212	0.0043274	0.0082102	0.00163951	0.00606965	0.123209	0.16716	0.106872	0.328306	0.135534	0.0009087	0.0034539	0.00031291	0.00099095	0.0524147	0.181786	8.47e-05	0.0563346	0.127969	0.0533006	0.0338641	0.0134194	0.156407	0.067004	0.00146464	0.0347445	0.044834	0.162277	0.0120413	0.00012035	0.0058359	0.00024564	0.0235853	0.103977	0.00389508	0.0117638	0.0638299	0.0012866	0.0644974	0.00245225
TSH-PL180316126	Healthy	Leave-Out	0.159377	0.147103	0.78448	0.00478297	0.0252598	0.0447286	0.376515	0.0288128	0.555136	0.0744029	0.439858	0.197871	0.432166	0.338719	0.553784	0.148208	0.611392	0.388964	0.0565002	0.0402982	0.0391595	0.258956	0.118992	0.419564	0.57846	0.431618	0.0137387	0.514629	0.210346	0.259708	0.319249	0.167677	0.156845	0.168296	0.478816	0.557089	0.0366719	0.370329	0.828219	0.537956	0.582488	0.0495268	0.0338855	0.376815	0.664711	0.327817	0.906534
TSH-PL180316129	Healthy	Leave-Out	0.0933258	0.837863	0.733709	0.312387	0.975534	0.997546	0.844169	0.348925	0.138347	0.957213	0.618806	0.838096	0.425539	0.502848	0.508146	0.937343	0.824696	0.997005	0.739419	0.888134	0.0574643	0.936654	0.352461	0.79903	0.855833	0.694996	0.0203904	0.813744	0.998777	0.638888	0.691338	0.0880409	0.447337	0.574192	0.597057	0.934395	0.784232	0.278268	0.998394	0.628959	0.800651	0.562079	0.532507	0.599682	0.941221	0.433999	0.183178
TSH-PL180316138	Healthy	Leave-Out	9.72e-06	2.01e-10	3.75e-07	4.31e-07	3.46e-06	3.57e-09	3.54e-09	3.2e-07	1.09e-06	1.04e-06	1.74e-07	2.38e-07	0.00228444	0.00021056	0.0131485	8.55e-09	0.00156656	2.2e-08	3.03e-08	6.52e-12	5.31e-10	0.000263	0.00104524	4.62e-08	1.12e-07	0.00074724	1.3e-06	0.00217754	7.42e-09	0.00173915	0.0158112	2.64e-09	0.0109799	0.0338533	0.00389881	0.00053875	3e-05	1.35e-08	1.73e-07	0.00016647	0.00191059	0.00071022	0.00034131	0.0002486	6.11e-06	0.00039441	1.8e-07
TSH-PL180316157	Healthy	Leave-Out	0.355462	0.00104138	0.0126932	0.021931	0.304733	0.00387899	0.00149322	0.0229355	0.0482903	0.00200505	0.608689	0.0303056	0.292219	0.369524	0.734319	0.178873	0.160555	0.00677225	0.0592462	0.121532	0.0261461	0.110951	0.125495	0.0590771	0.727832	0.466641	0.00683612	0.158945	0.00827527	0.410495	0.127135	0.0738698	0.333759	0.404468	0.610964	0.629704	0.0157505	0.00010643	0.00876903	0.297476	0.0676584	0.343869	0.153216	0.25398	0.021436	0.0250648	0.00877031
TSH-PL180316163	Healthy	Leave-Out	0.0001885	2.07e-06	0.00043123	4.18e-05	0.00034703	2.95e-05	4.96e-05	0.00098991	5.22e-06	0.00142942	0.00979452	0.00102322	0.0317109	0.00432888	0.0194199	0.00031708	0.0182285	0.00048094	9.79e-05	5.87e-06	0.00020145	0.019023	0.0022474	5.79e-07	0.00031773	0.0314871	6.73e-05	0.0376211	1.69e-05	0.00527052	0.00801505	4.97e-05	0.0326393	0.0610367	0.0751446	0.00360004	4.25e-05	6.83e-06	0.0016813	0.0004044	0.00264658	0.022141	0.00510658	0.0148161	4.13e-05	0.00210549	1.14e-05
TSH-PL180316173	Healthy	Leave-Out	0.409219	0.00432652	0.0116324	0.133505	0.244554	0.00578267	0.0247611	0.156245	0.0343092	0.764214	0.0171248	0.00123492	0.105385	0.198437	0.155275	0.11409	0.228365	0.0395481	0.939882	0.0621807	0.809496	0.0769686	0.382356	0.0720196	0.334061	0.730935	0.00701621	0.10204	0.342572	0.607934	0.44563	0.312033	0.465629	0.629229	0.241901	0.352124	0.226685	0.0001507	0.0548425	0.10674	0.407941	0.732389	0.228577	0.0826958	0.0174358	0.0491019	0.883905
TSH-PL180316178	Healthy	Leave-Out	0.021149	0.00611818	0.00364465	0.00229564	0.122711	0.00563314	0.00195877	0.00123499	0.00035103	0.00052705	0.15053	0.0294997	0.112812	0.130941	0.142804	0.0402249	0.0557619	0.0610529	0.00355678	0.00063391	0.00328659	0.166623	0.0350145	0.00022624	0.0107913	0.161863	0.00355895	0.0516999	0.0140351	0.02586	0.0971022	0.00045509	0.181642	0.155628	0.108328	0.0391167	0.000548	0.00525337	0.0102837	0.0284905	0.0303425	0.0485238	0.0351056	0.00952041	0.00121786	0.175225	0.00196067
TSH-PL180316196	Healthy	Leave-Out	0.00370809	3.54e-05	0.00024573	0.00111639	0.00347805	0.002369	8.25e-05	0.00041636	0.0015467	0.00026766	0.0484627	0.00023395	0.0508065	0.0450261	0.0606878	0.00441021	0.0252069	0.0001292	0.00132229	0.00026578	9.85e-05	0.0120772	0.00601917	0.00010725	0.00314247	0.0715651	2.1e-05	0.0275111	0.00038336	0.0321625	0.017774	0.00118078	0.0325654	0.0610397	0.0601096	0.0182951	2.42e-05	0.00087096	0.00073832	0.0113525	0.0230778	0.0451033	0.0296858	0.0349957	5.4e-05	0.0189104	0.00011278
TSH-PL180323034	Healthy	Leave-Out	0.235474	0.0151331	0.0800065	0.00366321	0.12425	0.00300693	0.0739554	0.0137623	0.0474759	0.00605075	0.00300591	0.0074194	0.157625	0.506407	0.457693	0.359686	0.126426	0.139806	0.00196458	0.00086787	0.00936658	0.16874	0.303877	0.0154783	0.14259	0.219119	0.00013797	0.0586641	0.132989	0.576222	0.339827	0.323105	0.601571	0.293073	0.190781	0.0160835	0.00182705	0.128069	0.00669548	0.458789	0.122448	0.336019	0.272572	0.20181	0.0069502	0.283592	0.431092
TSH-PL180323038	Healthy	Leave-Out	0.00326389	0.00055281	0.00032956	2.25e-06	0.00020718	0.00553395	0.00178262	8.26e-07	0.00186182	5.11e-08	3.36e-06	8.21e-05	0.00881339	0.00436096	0.0240401	0.899744	0.00262343	1.27e-05	1.62e-06	1.97e-07	0.00041272	0.00104061	0.00181398	0.00088251	0.00034844	0.0384101	3.59e-07	0.00739936	6.2e-08	0.0643671	0.0154755	1.56e-05	0.0272142	0.0134539	0.0278275	0.00187444	1.06e-06	2.7e-06	4.03e-06	0.00109845	0.00076565	0.0316519	0.00100457	0.0178186	7.19e-06	0.00426822	0.00021483
TSH-PL180323052	Healthy	Leave-Out	0.754974	0.472533	0.0464161	0.0247819	0.00058872	0.0166246	0.0988704	0.00292162	0.981397	0.978765	0.15237	0.766851	0.218697	0.116832	0.746186	0.0493736	0.488295	0.165848	0.0928867	0.113636	0.338934	0.30118	0.0892793	0.0651259	0.00044135	0.765764	0.335949	0.825584	0.00085468	0.228626	0.89077	0.862873	0.508707	0.487845	0.778066	0.296444	0.0987607	0.00252854	0.874485	0.337056	0.0493136	0.217126	0.0113202	0.123173	0.296438	0.34495	0.596451
TSH-PL180323053	Healthy	Leave-Out	0.133709	0.197028	0.14216	0.00194944	2.03e-05	0.143405	0.311901	0.00075496	0.00916375	0.515503	0.00012952	1.68e-05	0.113164	0.153131	0.045056	0.00493769	0.0790653	0.00018942	0.00157025	0.0149867	0.353222	0.0727873	0.0392685	0.00047211	0.477261	0.126505	0.016329	0.088506	0.00111821	0.108966	0.0812637	0.0596713	0.0102559	0.458238	0.109181	0.00205521	6.95e-05	0.00175778	0.317012	0.140468	0.260754	0.0204872	0.0250596	0.123735	0.00171168	0.431563	0.893605
TSH-PL180323065	Healthy	Leave-Out	0.10215	0.055405	0.254679	0.10359	0.00570985	0.00613241	0.169418	0.00788706	0.252405	0.399236	0.0133064	0.00728586	0.421268	0.169387	0.376085	0.486932	0.47946	0.0872991	0.797257	0.0554879	0.885914	0.078945	0.12854	0.491997	0.00576492	0.349704	0.0391164	0.900216	0.982581	0.230394	0.860444	0.692959	0.224827	0.713068	0.650156	0.602132	0.134402	0.0226483	0.997916	0.223915	0.151405	0.436947	0.0199758	0.270337	0.404771	0.165587	0.998724
TSH-PL180323067	Healthy	Leave-Out	0.824891	0.241873	0.497457	0.545428	0.0834149	0.110155	0.0534451	0.00988652	0.00174257	0.00347451	0.103772	0.527546	0.512135	0.321847	0.571747	0.256405	0.721226	0.524937	0.0188302	0.159971	0.231899	0.424879	0.489614	0.0234493	0.00860343	0.542138	0.137184	0.318597	0.919437	0.161932	0.425814	0.541963	0.123232	0.164738	0.153616	0.0450501	0.12782	0.00445127	0.0651371	0.759814	0.815349	0.149387	0.88783	0.605124	0.488794	0.701034	0.772245
TSH-PL180323068	Healthy	Leave-Out	0.277749	0.569505	0.088286	0.0481724	0.00049324	0.0100598	0.0122257	0.0218057	0.00082796	0.0524712	0.00371295	0.00087698	0.0694266	0.0482959	0.0577874	0.672188	0.0958372	0.0864326	8.91e-05	0.114078	0.00783489	0.0186554	0.0248878	0.113002	0.00476295	0.18913	0.0321564	0.0851968	0.212597	0.20258	0.196706	0.0316293	0.172868	0.210371	0.181966	0.106799	0.00049357	0.533518	0.00319223	0.146686	0.101934	0.0356571	0.0223562	0.225713	0.187926	0.0659133	0.841943
TSH-PL180323072	Healthy	Leave-Out	0.291708	0.490626	0.322807	0.0144514	0.0676467	0.90792	0.00261504	0.796013	0.00482277	0.012407	0.00021727	0.0701335	0.112655	0.0432213	0.0556533	0.00374453	0.397701	0.0105627	0.00432228	0.00019419	0.183465	0.0129443	0.150478	2.23e-05	0.0111951	0.680741	0.00251139	0.369239	0.0844411	0.282221	0.328644	0.00821309	0.012103	0.0706923	0.123494	0.47698	0.144704	0.00462506	0.00034474	0.102669	0.0575022	0.0714058	0.0140266	0.267403	8.03e-05	0.157625	0.0564065
TSH-PL180323073	Healthy	Leave-Out	0.09162	0.0244118	0.0161746	0.0224439	0.0163648	0.115953	0.194245	0.016515	0.579689	0.0444329	0.0326453	0.394612	0.122802	0.216727	0.368423	0.442289	0.136116	0.836925	0.0113126	0.0005663	0.712635	0.0375893	0.182507	0.134108	0.0781249	0.463149	0.00619192	0.445076	0.0379988	0.169252	0.265108	0.399628	0.182273	0.750651	0.259028	0.0722344	0.0396354	0.0238898	0.359934	0.0726934	0.040789	0.228606	0.0822595	0.172766	0.00620068	0.100457	0.0114455
TSH-PL180323088	Healthy	Leave-Out	0.0234589	0.00683364	0.00136705	0.0018715	0.00013911	6.82e-05	0.0222143	0.00220993	0.00130098	0.0320005	0.00470699	0.055482	0.0312418	0.213039	0.138972	0.163906	0.148881	0.00015548	0.00743004	0.00101943	0.137116	0.00903893	0.0144356	6.77e-05	0.0172912	0.328304	0.00016028	0.542529	0.00213658	0.113259	0.157249	0.00910911	0.0432444	0.0278446	0.181148	0.00845824	0.00018996	1.74e-06	0.0503381	0.00300693	0.102804	0.0317238	0.00581097	0.069312	0.00980317	0.0316064	0.00221649
TSH-PL180323097	Healthy	Leave-Out	0.244115	0.0274834	0.0798649	0.0032868	0.00177266	0.0507754	0.0206839	0.00240882	0.0017452	0.0548119	0.0761456	0.0973302	0.0718511	0.216097	0.10552	0.156903	0.0351889	0.00395351	0.00939057	0.0498188	0.558425	0.277489	0.0454973	0.010615	0.0007402	0.338248	0.00297431	0.141343	0.0818538	0.394216	0.289449	0.014617	0.104627	0.186164	0.206403	0.0989249	0.00479703	0.136772	0.0351752	0.25388	0.0921476	0.64938	0.0164197	0.0982246	0.00586456	0.127244	0.509637
TSH-PL180323107	Healthy	Leave-Out	0.00496891	2.24e-05	0.122826	0.00023768	4.52e-05	0.0809782	0.00068269	0.00026501	3.05e-05	0.00085259	0.00110413	0.00055085	0.12876	0.0209152	0.0293843	4.27e-05	0.0197627	0.000154	0.00546578	4.7e-06	5.91e-05	0.0175684	0.0582785	7.35e-05	0.00133216	0.131884	6.31e-05	0.0939636	0.051198	0.0452535	0.0611514	0.00019909	0.0159115	0.129074	0.061437	0.00568037	1.05e-06	0.00407506	0.00086774	0.0252528	0.00334476	0.0190712	0.00529879	0.0795697	0.00177408	0.0982074	0.00528172
TSH-PL180323109	Healthy	Leave-Out	0.0688926	0.00956957	0.167666	0.0009644	0.01062	0.00638031	0.0062324	0.00054607	7.13e-05	2.2e-05	0.00178766	0.073819	0.0573533	0.435862	0.135128	0.00953914	0.0404361	0.0008206	5.86e-05	5.92e-05	5.08e-05	0.156141	0.11292	4.52e-05	0.0685831	0.396361	0.00168817	0.207773	0.175561	0.0805819	0.106079	0.00135737	0.0669745	0.10651	0.134288	0.0113908	0.00154493	0.00379104	2.62e-05	0.242732	0.0526979	0.0450883	0.0355095	0.0864913	0.00200255	0.0392328	0.0977286
TSH-PL180323110	Healthy	Leave-Out	0.106954	0.447744	0.072993	0.00776803	4.85e-05	0.00090736	0.0622153	7.26e-05	0.00493962	0.0019356	0.00128038	0.051278	0.104643	0.0808121	0.0418079	0.236959	0.268661	0.0243329	8.31e-05	2.22e-05	0.0752849	0.0918506	0.0493819	0.00768704	0.00081	0.0779555	0.00151365	0.221742	0.0206714	0.0548827	0.102949	0.137218	0.0466898	0.160874	0.138878	0.00637794	0.00011939	0.00394623	0.0872195	0.267425	0.025354	0.0761875	0.0171575	0.15696	0.0075954	0.322184	0.102424
TSH-PL180323119	Healthy	Leave-Out	0.145202	0.0166018	0.0225884	0.048147	0.0344736	0.109726	0.013624	0.0160471	0.0021703	0.0483819	0.0209659	0.263776	0.478431	0.418841	0.101438	0.0570229	0.214279	0.102861	0.00304236	0.0137497	0.0159006	0.554937	0.349333	0.14743	0.421993	0.15292	0.0761558	0.612366	0.456624	0.287963	0.337802	0.111971	0.209125	0.755987	0.153459	0.0185127	0.0856639	0.0450625	0.896867	0.0496765	0.11237	0.188002	0.46498	0.176433	0.0745653	0.297383	0.122538
TSH-PL180323120	Healthy	Leave-Out	0.0489639	0.0125748	0.00043853	0.0174463	0.132987	0.0174504	0.00197055	0.00641673	0.0161637	0.0920983	0.164464	0.00066077	0.105446	0.145369	0.120008	0.0305917	0.084986	0.00747084	0.0179326	0.00614685	0.00435675	0.146611	0.0758451	0.014388	0.00220154	0.275352	0.0243285	0.249247	0.00704161	0.153639	0.0562634	0.00712653	0.233636	0.212858	0.129867	0.0796087	0.0436717	0.0009849	0.0377018	0.0523863	0.0136381	0.134073	0.0353118	0.0546604	0.00044964	0.015555	0.00077083
TSH-PL180323121	Healthy	Leave-Out	0.824179	0.986508	0.625246	0.0479182	0.397751	0.0287267	0.747543	0.00116388	0.458667	0.602926	0.950076	0.929539	0.53774	0.81601	0.0899522	0.40039	0.454905	0.594406	0.0933048	0.0546006	0.855954	0.610441	0.77541	0.322356	0.707424	0.764796	0.497323	0.872162	0.937184	0.579715	0.633791	0.96469	0.58347	0.833881	0.51469	0.537051	0.0895694	0.166401	0.879353	0.51484	0.749617	0.913133	0.777785	0.195848	0.996391	0.603723	0.999228
TSH-PL180323141	Healthy	Leave-Out	0.958632	0.268163	0.216306	0.0183644	0.0237153	0.329214	0.0278813	0.0736953	0.00126868	0.299756	0.00388986	0.00148313	0.0932607	0.698232	0.0571901	0.989889	0.23933	0.280999	0.0133484	0.0335485	0.840036	0.149593	0.39696	0.00488421	0.234682	0.284381	0.0271784	0.744721	0.0180497	0.678436	0.765293	0.228586	0.48969	0.766403	0.170225	0.046046	0.078329	0.204031	0.0405115	0.212725	0.937041	0.682266	0.410468	0.415698	0.00814065	0.479484	0.809643
TSH-PL180323142	Healthy	Leave-Out	0.931667	0.93849	0.316163	0.044314	0.00048441	0.00607055	0.291723	0.00146288	0.667123	0.0217129	0.0104658	0.969463	0.495425	0.477233	0.464863	0.0965657	0.23134	0.826969	0.00240086	0.0585833	0.0603682	0.167819	0.174381	0.128919	0.452055	0.340368	0.0284925	0.565539	0.00124224	0.409388	0.285253	0.244005	0.503517	0.537669	0.588516	0.0503591	0.143637	0.00805698	0.693611	0.280611	0.269643	0.148088	0.0919203	0.21242	0.0309717	0.427334	0.898131
TSH-PL180323151	Healthy	Leave-Out	0.00471172	2.49e-06	7.07e-05	0.00026856	7.87e-05	2.92e-06	0.00042298	9.92e-05	0.0001303	0.0083466	4.75e-05	0.00010162	0.0369946	0.0449523	0.0160967	0.0003899	0.0558573	5.64e-05	0.00087408	4.59e-05	0.00020855	0.0105591	0.0399883	0.00013197	0.00030197	0.0314683	2.25e-05	0.0405066	1.07e-06	0.0261533	0.0620813	0.00137903	0.0054842	0.0901862	0.0479884	0.00068114	0.00391591	3.55e-06	0.00301817	0.00256879	0.00338511	0.0157546	0.00486592	0.0207302	3.42e-06	0.0021179	0.00012422
TSH-PL180323166	Healthy	Leave-Out	0.00635972	0.00186013	2.85e-05	2.97e-06	6.96e-07	0.00012265	6.68e-05	4.22e-06	0.00052346	0.101637	1.46e-05	2.84e-07	0.00305939	0.0298104	0.0241311	0.00357975	0.0230777	0.00034879	9.49e-05	0.00151506	3.54e-06	0.00904476	0.169648	0.00196326	0.0823846	0.0911697	9.33e-05	0.0474118	6.93e-05	0.107731	0.0445305	3.06e-06	0.119109	0.105335	0.02879	0.00062898	0.00498064	8.34e-07	0.0005244	0.010126	0.00683293	0.0283832	0.00035879	0.0102261	0.00013561	0.0018264	0.0107931
TSH-PL180410003	Healthy	Leave-Out	0.283407	0.188894	0.120497	0.0698227	0.54642	0.751962	0.0513711	0.558602	0.699147	0.996163	0.973579	0.0008064	0.519433	0.277207	0.255153	0.0323245	0.611895	0.165486	0.524551	0.0384583	0.641047	0.380881	0.227306	0.0785277	0.613668	0.545086	0.840862	0.248413	0.383647	0.444184	0.360254	0.0665315	0.540056	0.589335	0.417701	0.522147	0.0435212	0.0608428	0.68787	0.275527	0.735555	0.184946	0.277325	0.174689	0.40779	0.556026	0.493037
TSH-PL180410023	Healthy	Leave-Out	0.670974	0.464105	0.39227	0.906124	0.89202	0.65293	0.634206	0.879712	0.806711	0.965053	0.948961	0.336816	0.723074	0.575015	0.601363	0.419888	0.536381	0.751931	0.961521	0.51489	0.98868	0.86644	0.47598	0.897384	0.88024	0.654594	0.480833	0.767667	0.780275	0.499028	0.224239	0.935218	0.665884	0.855108	0.528015	0.882643	0.964625	0.242838	0.956835	0.683406	0.366151	0.59084	0.56788	0.24156	0.0928339	0.644309	0.986733
TSH-PL180410043	Healthy	Leave-Out	0.0759475	0.661519	0.638301	0.446368	0.335124	0.450895	0.583674	0.697861	0.254466	0.998022	0.171187	0.731714	0.357986	0.366775	0.186844	0.963651	0.746613	0.178016	0.964943	0.256097	0.947295	0.970649	0.399503	0.527007	0.283579	0.792424	0.209242	0.846988	0.983331	0.558842	0.364674	0.55385	0.328963	0.77289	0.364729	0.67848	0.877843	0.602601	0.988782	0.317299	0.726524	0.557963	0.393992	0.25611	0.928979	0.776542	0.388807
TSH-PL180410049	Healthy	Leave-Out	0.356987	0.0266986	0.53264	0.446596	0.0886032	0.0499898	0.111292	0.027325	0.0194732	0.127894	0.0312866	0.00239697	0.19173	0.361866	0.0497398	0.244795	0.297284	0.290619	0.172611	0.0426536	0.598113	0.420579	0.280948	0.00286524	0.199675	0.200494	0.0211208	0.307064	0.0420893	0.682176	0.42131	0.0645981	0.617578	0.582217	0.354234	0.0358968	0.0784664	0.0184065	0.0166041	0.154474	0.154209	0.468957	0.188034	0.272631	0.43861	0.305999	0.0533044
TSH-PL180410058	Healthy	Leave-Out	0.0604145	0.45192	0.320697	0.00636497	0.000304	0.0241581	0.0257028	0.00513937	0.00026157	0.239941	0.00024771	0.00132757	0.25074	0.151771	0.0447072	0.197964	0.316653	0.0647849	0.00751291	0.0648509	0.0185847	0.0192182	0.123446	0.0003087	0.281766	0.151942	0.027325	0.484277	0.00937036	0.106961	0.020135	0.0052975	0.0400602	0.42387	0.158108	0.0220166	0.00674109	0.0028022	0.00615066	0.190571	0.133111	0.36767	0.116519	0.216011	0.086228	0.0624352	0.0312964
TSH-PL180410063	Healthy	Leave-Out	0.756182	0.657534	0.857194	0.161029	0.425745	0.075565	0.178238	0.265299	0.00322085	0.759499	0.500118	0.122483	0.67529	0.747977	0.343341	0.676373	0.644308	0.406215	0.460345	0.161779	0.200825	0.511301	0.635424	0.114789	0.80067	0.792557	0.369863	0.780522	0.947103	0.499867	0.425746	0.0128333	0.64688	0.695032	0.560064	0.214079	0.0994294	0.654924	0.858321	0.803245	0.448873	0.559198	0.625561	0.664969	0.719815	0.784318	0.315032
TSH-PL180410076	Healthy	Leave-Out	0.0898427	0.00056031	0.00710344	0.00085325	0.00012438	0.00360368	0.00038385	1.15e-06	1.02e-05	0.00023519	0.0001168	0.00957002	0.0281079	0.126102	0.0191948	0.0168747	0.0451128	0.00059236	3.16e-05	3.71e-05	0.00014897	0.00465357	0.0418026	2.86e-07	0.00086928	0.0583962	0.00023601	0.140714	0.00118596	0.239315	0.187139	7.78e-05	0.126298	0.294963	0.0963879	0.0278207	1.98e-06	0.00140184	0.00066085	0.00619378	0.00513087	0.0167761	0.00138139	0.132139	0.00018117	0.118376	1.65e-05
TSH-PL180410081	Healthy	Leave-Out	0.00018793	5.89e-06	3.48e-05	4.01e-06	1.48e-05	3.64e-06	2.69e-06	3.55e-06	8.23e-07	1.7e-05	0.0517543	1.23e-06	0.00426114	0.00742522	0.0806574	6.51e-06	0.0673833	0.00038135	5.02e-06	0.00012543	4.36e-07	0.009351	0.012142	1.54e-07	1.24e-05	0.0247954	6.24e-07	0.00212471	2.51e-06	0.00350544	0.013273	1.32e-06	0.010547	0.00131568	0.00282232	0.0055368	2.29e-07	3.6e-08	1.79e-05	0.172914	0.0663635	0.00022422	3.58e-05	0.00022357	0.00014248	0.00328358	0.719733
TSH-PL180410087	Healthy	Leave-Out	0.749358	0.783058	0.0241883	0.172468	0.830056	0.0317125	0.0451194	0.0382795	0.0216237	0.922123	0.782311	0.00159687	0.162313	0.798749	0.354964	0.458762	0.378734	0.0227738	0.830447	0.958079	0.976879	0.613945	0.383881	0.034785	0.297624	0.650237	0.79909	0.4427	0.621733	0.664785	0.192168	0.186683	0.587519	0.152988	0.318798	0.101535	0.00200111	0.0423968	0.0738391	0.835961	0.491538	0.391434	0.326791	0.250838	0.0283587	0.305597	0.857597
TSH-PL180410115	Healthy	Leave-Out	0.0124354	3.67e-05	0.00017382	4.51e-05	0.00393455	0.010321	0.0140345	5.59e-05	0.00047673	0.00084554	0.0505312	0.00034816	0.0106742	0.0508772	0.594736	0.725404	0.0439781	0.066504	0.0004597	0.00151186	6.06e-06	0.293867	0.0167642	0.00120579	0.0146482	0.00294637	0.00011124	0.056605	0.00430007	0.0568083	0.0425629	0.00321365	0.00659484	0.029514	0.118036	0.0269117	3.51e-05	0.00229361	0.0681042	0.0476737	0.0470092	0.00341365	0.00314447	0.0297255	8.95e-05	0.00955434	0.012966
TSH-PL180410133	Healthy	Leave-Out	0.0122751	3.71e-05	0.00123804	2.15e-06	0.126049	0.00359848	0.00317851	0.00045016	0.00116085	0.0915828	0.0206507	0.00011695	0.10182	0.12543	0.036922	1.99e-05	0.434408	0.0104009	0.00013641	5.17e-05	3.53e-05	0.0133763	0.25577	1.58e-05	0.113614	0.100018	1.31e-05	0.0360708	0.00099038	0.12082	0.105656	0.00144999	0.0192509	0.0866249	0.158952	0.0289912	7.57e-05	5.94e-06	0.00750545	0.104384	0.204805	0.00492966	0.00626096	0.0260173	0.00087974	0.376337	0.00774217
TSH-PL180410140	Healthy	Leave-Out	0.00415703	0.00047376	0.00078843	0.0078259	0.0010225	0.00191366	0.00912559	0.00046079	0.013155	0.0299877	3.55e-05	0.00153431	0.0497382	0.0448353	0.181402	0.629062	0.0822035	0.0224833	8.83e-07	1.38e-05	0.00036315	0.0155372	0.0991154	0.00055416	0.00027748	0.0311249	0.00058735	0.0401098	0.00116197	0.1666	0.0615303	0.00398947	0.0049231	0.0412222	0.0932689	0.00532064	0.00054935	0.0119275	0.0283077	0.068004	0.20256	0.00480123	0.00571493	0.046271	0.00053121	0.0308097	9.58e-05
TSH-PL180410144	Healthy	Leave-Out	3.77e-05	9.59e-07	1.31e-06	3.97e-07	7.22e-06	6.95e-07	8.28e-07	9.77e-05	1.97e-05	4.5e-06	1.52e-05	1.24e-05	0.00241027	0.0107481	0.0105277	2.4e-05	0.0148608	1.63e-05	1.86e-05	3.97e-09	1.12e-07	0.00360464	0.0141515	1.39e-06	8.09e-05	0.0385785	6.19e-06	0.00451561	5.17e-06	0.021053	0.0211547	1.83e-05	0.00897016	0.0376291	0.010708	0.00058879	2.25e-05	4.84e-08	0.00075524	0.00050944	0.00591531	0.00148774	7.38e-05	0.00084391	7.91e-06	0.0141825	3.34e-05
TSH-PL180410160	Healthy	Leave-Out	0.46264	0.866365	0.656921	0.665443	0.929937	0.132009	0.110227	0.265774	0.0830981	0.830887	0.963491	0.279591	0.385233	0.357309	0.6242	0.93786	0.445924	0.66308	0.135047	0.892619	0.237914	0.813754	0.320149	0.00629994	0.0105236	0.27708	0.461281	0.721612	0.966542	0.0259563	0.0813538	0.793667	0.118354	0.457278	0.217911	0.816096	0.406141	0.973912	0.684464	0.666323	0.112416	0.571617	0.712309	0.439616	0.173943	0.550567	0.0882183
TSH-PL180410198	Healthy	Leave-Out	0.98665	0.996146	0.902733	0.999911	0.998352	0.997366	0.996287	0.998699	0.999926	0.995971	0.997379	0.993831	0.888992	0.985613	0.949424	0.996932	0.961737	0.98712	0.992012	0.96503	0.997687	0.976456	0.954093	0.997319	0.999613	0.960719	0.996008	0.885337	0.996844	0.973359	0.979923	0.892215	0.982719	0.983822	0.960604	0.868014	0.999994	0.997233	0.996125	0.918918	0.968873	0.958323	0.990808	0.889675	0.918748	0.991521	0.997698
TSH-PL180417023	Healthy	Leave-Out	0.606332	0.0727115	0.127529	0.851366	0.564339	0.0680057	0.93113	0.108446	0.696818	0.0682219	0.244333	0.301364	0.52025	0.60333	0.330269	0.908066	0.420109	0.0913274	0.710333	0.76851	0.880792	0.455193	0.486101	0.935129	0.56582	0.282979	0.245356	0.330484	0.21821	0.478696	0.426177	0.513853	0.352583	0.736857	0.299053	0.0815862	0.388009	0.024076	0.081537	0.461644	0.418132	0.236616	0.414772	0.21921	0.355565	0.398761	0.757752
TSH-PL180417035	Healthy	Leave-Out	0.686123	0.482935	0.994513	0.657839	0.999293	0.877176	0.938355	0.998893	0.99899	0.998834	0.911718	0.897822	0.822591	0.737953	0.753774	0.997539	0.85709	0.957679	0.941893	0.499283	0.997865	0.428496	0.461216	0.853231	0.98696	0.466417	0.998384	0.669187	0.528592	0.938896	0.664113	0.345918	0.820349	0.872076	0.901561	0.921275	0.986852	0.835794	0.96855	0.313213	0.861377	0.621786	0.919138	0.792277	0.964929	0.776102	0.255014
TSH-PL180417060	Healthy	Leave-Out	0.67773	0.311054	0.261362	0.485072	0.800488	0.738577	0.388131	0.762016	0.966061	0.367466	0.798216	0.0176831	0.5429	0.445636	0.476812	0.0945364	0.373725	0.110321	0.939475	0.209791	0.838187	0.42731	0.584688	0.904406	0.345469	0.48489	0.967174	0.330306	0.398601	0.549242	0.516789	0.815996	0.614404	0.641936	0.491521	0.553859	0.13315	0.335585	0.391095	0.360297	0.363986	0.139386	0.251303	0.192747	0.0663984	0.64734	0.689047
TSH-PL180417087	Healthy	Leave-Out	0.765587	0.328321	0.727154	0.784611	0.522095	0.156788	0.0530139	0.893889	0.752576	0.858688	0.90004	0.629817	0.477402	0.506832	0.727577	0.797579	0.461246	0.490423	0.720556	0.498608	0.275475	0.306392	0.405702	0.853024	0.897025	0.546537	0.573514	0.480072	0.401922	0.589527	0.525186	0.913903	0.563265	0.479054	0.664204	0.347585	0.972799	0.424406	0.570816	0.500901	0.237435	0.747472	0.484868	0.363574	0.727324	0.374564	0.215851
TSH-PL180417101	Healthy	Leave-Out	0.429287	0.00294139	0.00462284	0.00844409	0.0273224	0.00020713	0.00906622	0.00862323	0.00526905	0.285198	8.6e-05	0.0359982	0.0532307	0.144049	0.072222	0.0373982	0.113145	0.00096871	0.293829	0.0208314	0.0318046	0.0447936	0.425852	0.00099212	0.0942163	0.0234688	0.0523917	0.143861	0.0384535	0.0325061	0.0293715	0.300321	0.0939159	0.0708389	0.0437658	0.0367126	0.00011539	0.0442554	0.00287921	0.0791086	0.171014	0.144451	0.142043	0.0954645	0.0608554	0.155608	0.0303604
TSH-PL180417104	Healthy	Leave-Out	0.00309506	0.00017587	0.0179985	0.0211335	0.0010934	1.05e-05	3.4e-05	0.00808962	1.12e-05	0.00161584	5.31e-06	8.59e-06	0.0777124	0.0151997	0.0099532	0.00068242	0.092976	7.79e-07	0.019411	6.55e-05	0.00071904	0.0157061	0.0348099	2.58e-06	0.0105605	0.0858817	0.00179849	0.0675768	0.0170373	0.0188494	0.0716873	0.00024912	0.0849355	0.0837458	0.0833041	0.00803475	6.86e-06	3.75e-06	2.52e-05	0.00020444	0.0399445	0.0239216	0.0390821	0.0970784	1.69e-05	0.0324457	0.00401613
TSH-PL180417117	Healthy	Leave-Out	0.10851	0.0415365	0.0408482	0.0599509	0.0161934	0.00241409	0.246571	0.528502	0.0342174	0.200371	0.940608	0.22423	0.254987	0.0638953	0.0494663	0.0296382	0.120559	0.0402542	0.152731	0.915243	0.0489301	0.195074	0.153133	0.32847	0.00059951	0.388627	0.509594	0.127755	0.00324966	0.032529	0.155047	0.280574	0.121407	0.208463	0.0902683	0.395122	0.330859	0.19272	0.00676189	0.043924	0.0709655	0.0910571	0.253318	0.122714	0.312369	0.134111	0.35116
TSH-PL180417135	Healthy	Leave-Out	0.413266	0.0108396	0.702054	0.100249	0.650719	0.576719	0.0809442	0.980818	0.4475	0.120312	0.767163	0.600295	0.619721	0.507383	0.315354	0.47172	0.424845	0.314177	0.858818	0.478153	0.708056	0.368217	0.51391	0.0720766	0.914638	0.74075	0.526654	0.457689	0.212657	0.552751	0.519492	0.87205	0.678118	0.700135	0.686364	0.500331	0.768432	0.247216	0.0852585	0.440947	0.432263	0.701962	0.829893	0.308011	0.439559	0.298901	0.179815
TSH-PL180417138	Healthy	Leave-Out	0.11118	0.00042066	0.129349	0.206393	0.0414473	0.00548113	0.41672	0.0381306	0.0235997	0.00627229	0.859738	0.137379	0.440562	0.341551	0.439981	0.740825	0.188911	0.372821	0.110653	0.00498124	0.021761	0.176586	0.214628	0.0677555	0.77957	0.272083	0.00644917	0.353319	0.0520466	0.132422	0.100003	0.399918	0.468072	0.671182	0.507496	0.0625342	0.0347486	0.0609675	0.0774006	0.478712	0.283502	0.354861	0.314883	0.211466	0.0322678	0.2117	0.524937
TSH-PL180417143	Healthy	Leave-Out	0.57408	0.971744	0.165807	0.961295	0.634387	0.796465	0.954951	0.650975	0.757214	0.456025	0.3871	0.427246	0.570797	0.793186	0.453621	0.475996	0.606526	0.489644	0.820742	0.443094	0.969947	0.849831	0.698191	0.900659	0.368755	0.434328	0.959234	0.494637	0.0155953	0.464743	0.392521	0.986123	0.4903	0.773937	0.802301	0.313389	0.577193	0.98476	0.859463	0.733911	0.915996	0.186338	0.32775	0.319959	0.120721	0.695634	0.798308
TSH-PL180417162	Healthy	Leave-Out	0.00743226	0.00555005	0.00384571	0.00214431	0.00641266	0.00123389	0.00064965	0.00462941	6.45e-05	0.0152785	3.22e-05	7.2e-05	0.061136	0.0184399	0.0239822	0.00474349	0.0747933	0.00180925	0.00014911	0.0107028	0.00091584	0.0289096	0.0870466	5.44e-06	4.04e-05	0.0230951	0.00539174	0.15287	0.00392749	0.00664387	0.0177912	0.00103038	0.0345357	0.188843	0.00798209	0.0322887	0.00026136	0.0013826	0.00059227	0.0137398	0.0029715	0.0668902	0.0287572	0.0871697	0.00012624	0.0181494	0.00495762
TSH-PL180417165	Healthy	Leave-Out	0.409393	0.00599705	0.0197058	0.0824955	0.0714847	0.00011038	0.00670616	0.00564887	0.00231371	0.0271939	0.00468163	0.00047014	0.294743	0.0515904	0.0466716	0.00248588	0.324673	0.0006796	0.0447328	0.00156	0.00299982	0.055967	0.558757	0.0003415	0.00701147	0.138767	0.623474	0.352518	0.123848	0.0393009	0.111618	0.00139744	0.1887	0.476061	0.100582	0.0858454	0.0737168	0.00913744	0.0106011	0.0165966	0.10709	0.180548	0.255104	0.239915	0.00533483	0.332482	0.0125672
TSH-PL180417179	Healthy	Leave-Out	0.0130832	0.00036247	0.00699974	0.00645106	0.00509417	0.00049484	0.00024557	0.00023702	4e-05	0.00138258	3.24e-05	7.06e-06	0.0710438	0.01738	0.0107829	0.00287851	0.0908649	0.00035426	0.00081482	0.00015088	0.00019679	0.0116123	0.122879	2.63e-06	0.00029971	0.0218152	0.00574194	0.147697	0.00044026	0.0393164	0.0245882	0.00026882	0.0742417	0.162888	0.0803164	0.00947205	0.00015698	0.00020516	0.00012544	0.00458069	0.0059365	0.0818156	0.0129788	0.114233	7.52e-05	0.0182231	0.00104905
TSH-PL180417180	Healthy	Leave-Out	0.645604	0.979898	0.994047	0.810021	0.676126	0.839316	0.982162	0.119823	0.432129	0.0868711	0.333438	0.07243	0.319836	0.709548	0.335046	0.999443	0.350053	0.991221	0.784162	0.932945	0.756502	0.877197	0.700815	0.23661	0.935234	0.514325	0.861158	0.853497	0.956251	0.483212	0.178642	0.544679	0.714935	0.86124	0.424368	0.249304	0.0963806	0.905872	0.843402	0.286769	0.0280178	0.581362	0.159659	0.845421	0.165147	0.42606	0.0830672
TSH-PL180417181	Healthy	Leave-Out	0.00259337	0.0001042	0.00796199	0.00389459	0.0258177	0.0046509	0.0242463	0.00011807	0.00014041	6.81e-05	0.00126533	6.15e-05	0.0192014	0.117851	0.0208309	0.365239	0.051505	0.00221416	0.00967639	5.07e-05	0.378714	0.197607	0.350371	1.44e-05	0.151617	0.0319181	0.0003159	0.0348315	0.0667052	0.0239389	0.0191861	0.0273203	0.142143	0.292639	0.0158983	0.0277426	0.00052964	0.00173759	0.011106	0.0176601	0.0495811	0.0417983	0.00523743	0.0224367	0.00062637	0.0392157	0.0394853
TSH-PL180417200	Healthy	Leave-Out	0.0458043	0.0611049	0.119244	0.0362245	0.0263718	0.158594	0.134805	0.00179	0.125739	0.00807782	0.215356	0.00234073	0.466928	0.277387	0.177417	0.42853	0.143575	0.300305	0.0222073	0.0200675	0.0537529	0.649325	0.436313	0.089072	0.579869	0.494428	0.0288279	0.390686	0.495668	0.185012	0.032486	0.15485	0.309238	0.74772	0.222556	0.0665337	0.0213914	0.00242935	0.0188911	0.477781	0.0532164	0.477689	0.0481248	0.0936686	0.0537422	0.239725	0.514
TSH-PL180424003	Healthy	Leave-Out	0.0694228	0.00375235	0.170682	0.0353613	0.0141823	0.00256774	0.0429957	0.0138355	0.00373979	0.00472573	0.010326	0.00543593	0.115507	0.346157	0.326367	0.472508	0.0852691	0.00101597	0.185047	0.00601998	0.0294706	0.112332	0.114706	0.00081375	0.186472	0.29537	0.0111459	0.31473	0.00907884	0.0963279	0.0232552	0.0446297	0.119344	0.184996	0.224686	0.0218918	0.423971	0.00425528	0.0176717	0.0860292	0.0342163	0.161088	0.0576367	0.231582	0.0167143	0.0227048	0.572839
TSH-PL180424030	Healthy	Leave-Out	0.0102367	0.012155	0.00029346	0.00039279	0.0360938	0.0309779	0.00052054	0.00097637	0.00582343	0.00215147	0.303407	0.00048267	0.0707035	0.221674	0.0870618	0.00052776	0.0862051	0.269308	0.00013032	0.00219864	0.0160445	0.170744	0.109538	6.52e-05	0.0137256	0.289133	0.00266823	0.0538108	0.0138416	0.114663	0.0892855	0.00064364	0.0708782	0.0846529	0.0363282	0.0748582	0.00064482	0.00109523	0.236792	0.131641	0.0806341	0.0447154	0.00343126	0.0455007	0.00087518	0.0822158	0.016307
TSH-PL180424036	Healthy	Leave-Out	0.114001	0.884672	0.659408	0.372168	0.812589	0.959012	0.0695703	0.290739	0.674163	0.803373	0.515049	0.0570656	0.507305	0.622554	0.375978	0.489468	0.506563	0.294193	0.578143	0.153202	0.99954	0.793627	0.422495	0.0246707	0.587877	0.364239	0.087796	0.532109	0.255619	0.707611	0.189788	0.0988272	0.808571	0.837942	0.54327	0.501581	0.223153	0.0612949	0.127962	0.33416	0.255457	0.742198	0.664275	0.470838	0.00696882	0.360104	0.54997
TSH-PL180424042	Healthy	Leave-Out	0.00359676	0.0103311	5.88e-05	0.0118106	0.00111249	0.00378299	5.08e-05	0.00253636	0.00141227	0.0465543	0.00094425	0.0001	0.0322994	0.0245774	0.0110239	0.0040718	0.0390254	0.00105989	0.00085394	0.00374973	0.0508286	0.0148016	0.0917366	3.98e-06	0.00103893	0.133866	0.00023774	0.0683433	0.00050114	0.0503173	0.0268975	0.00023672	0.0607279	0.20807	0.0189741	0.0181784	0.00218352	5.68e-05	0.00020357	0.0052851	0.00266531	0.0486156	0.00548358	0.0525328	3.71e-05	0.010582	0.00123683
TSH-PL180424058	Healthy	Leave-Out	0.0121374	0.0002066	0.0705575	0.00331031	0.0179997	0.00378759	0.00286254	0.0154748	0.0149433	0.00288064	0.00052873	0.127581	0.310673	0.156041	0.186309	0.00114173	0.194015	0.0508248	0.00011969	9.89e-07	0.00020862	0.0221825	0.297326	0.00077231	0.21656	0.135531	0.00107663	0.0688914	0.00130643	0.0301446	0.0395487	0.00055189	0.0380455	0.236718	0.428252	0.0377693	0.0111182	0.0189029	0.0121475	0.0178775	0.234519	0.021364	0.129723	0.0548143	0.00166254	0.0979805	0.0168781
TSH-PL180424090	Healthy	Leave-Out	0.896881	0.998775	0.78458	0.990605	0.789952	0.973671	0.964032	0.916782	0.920616	0.284944	0.945028	0.827357	0.722654	0.701617	0.508069	0.991129	0.772573	0.798185	0.973386	0.998763	0.980496	0.585497	0.430586	0.711952	0.951027	0.855072	0.981416	0.876506	0.766604	0.471258	0.689108	0.462765	0.730166	0.506656	0.609599	0.850551	0.949251	0.912593	0.716454	0.571174	0.635743	0.822592	0.739272	0.876999	0.474418	0.825915	0.989291
TSH-PL180424115	Healthy	Leave-Out	0.268669	0.830986	0.688854	0.721254	0.529586	0.272964	0.0453557	0.391997	0.570946	0.298046	0.563985	0.391836	0.327229	0.499016	0.261852	0.626302	0.289501	0.761302	0.94798	0.812424	0.959469	0.26308	0.223696	0.505739	0.363387	0.360223	0.597386	0.286581	0.114357	0.174264	0.403271	0.765784	0.245539	0.307311	0.380509	0.166584	0.637416	0.802626	0.0779428	0.503667	0.265651	0.426492	0.430986	0.254579	0.302021	0.256882	0.131252
TSH-PL180424155	Healthy	Leave-Out	0.76679	0.964092	0.664898	0.618899	0.968888	0.983837	0.664341	0.768164	0.968875	0.967855	0.177749	0.880455	0.656813	0.460189	0.555902	0.980646	0.701705	0.978719	0.8063	0.982993	0.954416	0.984967	0.493999	0.994154	0.450739	0.838407	0.818794	0.909429	0.99922	0.796099	0.761387	0.821468	0.850018	0.963028	0.80408	0.872637	0.946455	0.822127	0.930293	0.669578	0.810814	0.835375	0.850585	0.609834	0.933425	0.897558	0.968434
TSH-PL180424162	Healthy	Leave-Out	0.0614307	0.00035385	0.0528395	0.0347373	0.008879	0.128915	0.00045973	0.0152901	0.00354887	0.0463826	0.0113205	0.057673	0.194606	0.0871488	0.0663708	0.0120118	0.0921712	0.367193	0.0291842	0.0135458	0.00959616	0.0798529	0.164756	0.0126378	0.0223742	0.130688	0.00545756	0.353785	0.00102556	0.0574459	0.0517411	0.183348	0.152105	0.191981	0.23127	0.0312221	0.0010784	0.00515528	0.00031034	0.200749	0.0237567	0.460897	0.352894	0.32458	0.192748	0.116511	0.00336774
TSH-PL180504001	Post-Diagnosis	Leave-Out	0.938446	0.897955	0.723551	0.791967	0.941636	0.805609	0.756542	0.970209	0.988359	0.993354	0.779818	0.974078	0.635871	0.69855	0.818016	0.963963	0.883284	0.875691	0.993398	0.819589	0.811892	0.705939	0.588356	0.989698	0.751524	0.947938	0.699723	0.827457	0.121863	0.890354	0.730085	0.94835	0.833316	0.739212	0.901261	0.961088	0.935149	0.920521	0.948359	0.873016	0.667419	0.829842	0.841478	0.848732	0.876168	0.647812	0.850885
TSH-PL180504002	Post-Diagnosis	Leave-Out	0.816429	0.991813	0.99318	0.980068	0.981215	0.991607	0.99428	0.998242	0.999705	0.99974	0.999298	0.999739	0.948492	0.944827	0.927898	0.951583	0.947216	0.906521	0.99765	0.988225	0.999322	0.9823	0.837346	0.998433	0.994623	0.980871	0.984334	0.962981	0.997898	0.919896	0.841205	0.986478	0.919807	0.901488	0.931558	0.967855	0.971732	0.966451	0.999889	0.949162	0.6354	0.869621	0.97516	0.905606	0.989316	0.934562	0.996822
TSH-PL180504003	Post-Diagnosis	Leave-Out	0.566747	0.86629	0.977061	0.771193	0.915938	0.888095	0.167228	0.940338	0.549502	0.764667	0.393813	0.695218	0.896889	0.373777	0.765487	0.272496	0.765375	0.767675	0.894563	0.0588938	0.986617	0.357434	0.515456	0.658022	0.138655	0.858581	0.828106	0.864678	0.778593	0.59643	0.77605	0.750937	0.697919	0.715529	0.745723	0.938074	0.992326	0.326978	0.385254	0.520471	0.153176	0.795465	0.853848	0.761216	0.744049	0.395454	0.429448
TSH-PL180504004	Post-Diagnosis	Leave-Out	0.0341829	0.319248	0.389104	0.00243352	0.788641	0.168133	0.0135667	0.835166	0.0228382	0.100833	0.393205	0.457063	0.527598	0.326172	0.510697	0.633595	0.314474	0.0401564	0.481645	0.028601	0.957143	0.704929	0.222821	0.209542	0.0107909	0.709381	0.299833	0.489844	0.197344	0.332436	0.362972	0.125754	0.676743	0.422003	0.31518	0.831767	0.458593	0.168296	0.35264	0.41255	0.0563362	0.738203	0.286596	0.137277	0.00830769	0.243051	0.97447
TSH-PL180504011	Post-Diagnosis	Leave-Out	0.972664	0.990258	0.982299	0.956865	0.999544	0.789744	0.995954	0.996698	0.992898	0.99992	0.991035	0.998682	0.966831	0.727506	0.886816	0.999009	0.986534	0.999641	0.998833	0.985151	0.998697	0.9467	0.886741	0.999728	0.985755	0.973915	0.997947	0.967352	0.998689	0.673553	0.912527	0.998737	0.773498	0.921807	0.94231	0.980826	0.999841	0.979775	0.999981	0.858047	0.974736	0.909255	0.912054	0.905452	0.997813	0.815843	0.993949
TSH-PL180504012	Post-Diagnosis	Leave-Out	0.12428	0.045136	0.723101	0.0579837	0.158281	0.0444177	0.86632	0.0316826	0.423796	0.0241104	0.111472	0.191428	0.394034	0.179083	0.730774	0.0968914	0.540162	0.3941	0.513808	0.0132887	0.651312	0.470631	0.185057	0.389275	0.0307789	0.565816	0.0151428	0.706432	0.224099	0.314274	0.605661	0.485366	0.241924	0.350088	0.658488	0.857767	0.917559	0.00774793	0.991664	0.425281	0.367552	0.212745	0.0674215	0.258657	0.631713	0.344742	0.763015
TSH-PL180504014	Post-Diagnosis	Leave-Out	0.883983	0.466187	0.999537	0.00023509	0.881307	0.0465577	0.996063	0.18873	0.883922	0.686685	0.44554	0.997896	0.841153	0.732701	0.988887	0.941776	0.858703	0.995781	0.868912	0.996894	0.90875	0.916188	0.645633	0.709333	0.999212	0.632078	0.989576	0.950708	0.983795	0.0364836	0.0207587	0.922468	0.0380545	0.81137	0.477349	0.993257	0.696066	0.704309	0.991046	0.762958	0.550666	0.758418	0.773984	0.932376	0.999198	0.93001	0.999319
TSH-PL180504016	Post-Diagnosis	Leave-Out	0.622767	0.64845	0.987533	0.98732	0.692794	0.992062	0.657727	0.888071	0.818234	0.922398	0.95246	0.891783	0.49986	0.788204	0.666024	0.950477	0.831848	0.990369	0.93742	0.974007	0.992957	0.386366	0.474965	0.610475	0.434728	0.760452	0.89842	0.952622	0.216133	0.79033	0.790888	0.847073	0.683337	0.800695	0.907167	0.724346	0.980989	0.836314	0.561081	0.880796	0.544782	0.919964	0.97117	0.831718	0.875109	0.401782	0.976329
TSH-PL180504019	Post-Diagnosis	Leave-Out	0.991679	0.998776	0.995062	0.99907	0.961077	0.999798	0.999528	0.962853	0.99947	0.996809	0.989562	0.978127	0.953193	0.952304	0.918686	0.999986	0.932368	0.999961	0.995423	0.999968	0.999408	0.981179	0.934274	0.999985	0.969697	0.97195	0.998468	0.969551	0.997246	0.876868	0.979092	0.999822	0.938333	0.937197	0.949197	0.941998	0.999585	0.992509	0.999932	0.990003	0.980937	0.898335	0.845039	0.866691	0.999976	0.998045	0.999845
TSH-PL180504021	Post-Diagnosis	Leave-Out	0.999983	1	1	0.99995	1	1	1	1	1	1	1	1	0.999962	0.999593	0.999399	0.999999	0.999974	1	1	1	1	0.999998	0.997071	1	1	0.999945	1	0.999937	1	0.999887	0.999493	0.999972	0.999951	0.999391	0.999583	0.999999	1	0.999991	1	0.999998	0.999992	0.999977	0.999925	0.999946	1	0.999981	1
TSH-PL180504022	Post-Diagnosis	Leave-Out	0.0393102	0.340049	0.702433	0.459214	0.699917	0.3713	0.288993	0.819698	0.75592	0.394852	0.421247	0.889753	0.460197	0.304554	0.648799	0.849921	0.259693	0.582717	0.117203	0.00594452	0.30418	0.789285	0.491206	0.566775	0.909288	0.449804	0.779075	0.787953	0.997134	0.224592	0.302095	0.268029	0.86939	0.835479	0.740395	0.820813	0.962884	0.988859	0.617496	0.395831	0.769992	0.910289	0.858616	0.178771	0.227933	0.285501	0.998359
TSH-PL180504024	Post-Diagnosis	Leave-Out	0.979261	0.941854	0.947273	0.99848	0.997896	0.705086	0.999839	0.994487	0.991718	0.840766	0.978325	0.0514291	0.97451	0.740418	0.792953	0.490805	0.975797	0.914997	0.916329	0.490867	0.976632	0.725457	0.926655	0.949343	0.999803	0.837163	0.999997	0.958606	0.998146	0.714708	0.991293	0.351782	0.971612	0.968599	0.956038	0.905047	0.999992	0.95874	0.491073	0.7448	0.988499	0.937771	0.981283	0.945619	0.99145	0.983181	0.999894
TSH-PL180504026	Post-Diagnosis	Leave-Out	0.934861	0.942856	0.965873	0.986066	0.723024	0.942295	0.967755	0.974266	0.291871	0.406406	0.955455	0.948531	0.758902	0.913999	0.742392	0.740134	0.647831	0.910636	0.892495	0.953243	0.986024	0.949905	0.905877	0.930651	0.998326	0.899624	0.869078	0.847058	0.979464	0.648969	0.377788	0.953727	0.7208	0.938922	0.593089	0.59887	0.96857	0.982077	0.941184	0.972848	0.97846	0.85298	0.901511	0.811889	0.994788	0.976904	0.982389
TSH-PL180504027	Post-Diagnosis	Leave-Out	0.64186	0.991215	0.922818	0.897719	0.928658	0.998707	0.952895	0.571046	0.995471	0.949301	0.994401	0.979772	0.824242	0.676839	0.902853	0.999592	0.837964	0.969402	0.968437	0.811757	0.998963	0.945835	0.909514	0.995659	0.69345	0.885864	0.917138	0.975539	0.999937	0.642787	0.860644	0.987737	0.754383	0.943887	0.805379	0.971494	0.999003	0.950474	0.999746	0.525327	0.732066	0.938487	0.707799	0.609657	0.944347	0.750353	0.989722
TSH-PL180504034	Post-Diagnosis	Leave-Out	0.706155	0.122125	0.0737323	0.0408851	0.152488	0.00275522	0.0320832	0.134025	0.445115	0.725264	0.0696231	0.00328182	0.221059	0.153523	0.381278	0.00027954	0.598962	0.0285734	0.875816	0.0278014	0.716642	0.16794	0.407007	0.962579	0.269279	0.53504	0.013786	0.40659	0.00022759	0.671225	0.392942	0.305997	0.781622	0.469536	0.738784	0.440018	0.00317835	0.03388	0.109689	0.317037	0.322308	0.44877	0.450037	0.608066	0.00475229	0.625399	0.0119683
TSH-PL180504041	Post-Diagnosis	Leave-Out	0.301008	0.00759241	0.00051627	0.760638	0.0219379	0.00051493	0.00703296	0.321192	0.00026517	0.234424	0.0025542	0.00063545	0.352572	0.0178582	0.0295695	0.00125587	0.56747	7.75e-08	0.0561834	0.0130225	2.66e-05	0.00454733	0.0620195	0.00018829	0.0472338	0.577381	0.15728	0.487494	0.0744051	0.462619	0.338665	2.86e-05	0.371957	0.308093	0.411492	0.421716	4.55e-06	0.00222576	0.0153688	0.00078214	0.434948	0.0751721	0.210841	0.67477	0.00066593	0.347303	0.167598
TSH-PL180504043	Post-Diagnosis	Leave-Out	0.905506	0.989526	0.942778	0.814543	0.31264	0.421946	0.854374	0.919617	0.874132	0.992206	0.56633	0.947852	0.514119	0.657108	0.447401	0.59272	0.562159	0.776338	0.920001	0.291672	0.995336	0.803023	0.7338	0.986643	0.649386	0.545203	0.904788	0.827924	0.972685	0.495835	0.497864	0.997727	0.642198	0.764287	0.436817	0.954458	0.190178	0.998465	0.998039	0.763403	0.685855	0.552388	0.163542	0.365969	0.99122	0.911112	0.970631
TSH-PL180504045	Post-Diagnosis	Leave-Out	0.951762	0.427145	0.999143	0.626835	0.997093	0.949704	0.998145	0.964957	0.997206	0.974002	0.853285	0.980637	0.833128	0.96553	0.867921	0.949701	0.917768	0.999968	0.999464	0.987404	0.999795	0.968897	0.85321	0.951877	0.999368	0.896758	0.973955	0.94031	0.997949	0.857162	0.955456	0.962128	0.846018	0.934811	0.951712	0.958353	0.99951	0.932799	0.975282	0.883538	0.984556	0.99024	0.997168	0.970579	0.999743	0.934733	0.999944
TSH-PL180504046	Post-Diagnosis	Leave-Out	0.690933	0.82818	0.999005	0.253017	0.854209	0.572435	0.160192	0.996891	0.482013	0.00639534	0.130328	0.62137	0.660964	0.47269	0.220053	0.997281	0.207841	0.869136	0.95408	0.0676795	0.0322093	0.24651	0.271063	0.0452287	0.563956	0.557867	0.536704	0.198066	0.246345	0.173779	0.469111	0.58722	0.879339	0.260246	0.312305	0.138052	0.785511	0.559244	0.0130283	0.256527	0.19716	0.130517	0.638773	0.28814	0.976537	0.567106	0.476657
TSH-PL180504047	Post-Diagnosis	Leave-Out	0.990479	0.999999	0.999469	1	0.999992	1	1	1	0.990434	0.999989	0.999782	0.99994	0.999454	0.959304	0.965667	0.999859	0.999391	0.999985	0.999965	1	1	0.999173	0.945522	0.995941	0.999499	0.997238	1	0.998188	0.996651	0.965333	0.995947	0.998761	0.983788	0.998712	0.978642	0.999806	1	0.999911	0.999995	0.989569	0.999364	0.995878	0.999472	0.99823	0.999999	0.998813	1
TSH-PL180504050	Post-Diagnosis	Leave-Out	0.903834	0.999763	0.97699	0.998749	0.990673	0.991023	0.98863	0.998678	0.99633	0.999729	0.997158	0.981951	0.872231	0.820167	0.800292	0.905914	0.968133	0.987381	0.997751	0.998518	0.999853	0.897138	0.913929	0.998904	0.874138	0.934663	0.999476	0.899332	0.997207	0.92653	0.975001	0.988763	0.89362	0.969195	0.892413	0.70894	0.999956	0.994546	0.996412	0.957599	0.977835	0.921988	0.986219	0.818386	0.582493	0.925757	0.997132
TSH-PL180504051	Post-Diagnosis	Leave-Out	0.283703	0.594891	0.796562	0.957206	0.353772	0.994772	0.879747	0.942479	0.9146	0.790344	0.906517	0.993614	0.829384	0.566529	0.887534	0.991865	0.621197	0.860335	0.748293	0.248756	0.990288	0.681099	0.432391	0.975522	0.98816	0.491411	0.259564	0.758777	0.995191	0.496338	0.464128	0.995048	0.768732	0.61213	0.627479	0.844894	0.852157	0.454881	0.97172	0.281731	0.290034	0.498904	0.345598	0.518266	0.903479	0.335546	0.883144
TSH-PL180504052	Post-Diagnosis	Leave-Out	0.919345	0.964157	0.977021	0.972042	0.987317	0.920323	0.999651	0.998107	0.997748	0.993865	0.992021	0.998355	0.932122	0.950044	0.8197	0.974661	0.960782	0.997563	0.998017	0.998977	0.999931	0.971424	0.846019	0.99884	0.927318	0.962052	0.9994	0.950342	0.991304	0.88398	0.911536	0.99947	0.926957	0.984995	0.966154	0.934959	0.999903	0.941338	0.999931	0.963291	0.971113	0.909293	0.96757	0.919934	0.999673	0.945519	0.998823
TSH-PL180504054	Post-Diagnosis	Leave-Out	0.151331	0.334637	0.956952	0.0358374	0.860633	0.905326	0.271807	0.992274	0.994505	0.530383	0.951947	0.611124	0.498023	0.434943	0.899329	0.797895	0.201749	0.967818	0.901608	0.872543	0.367531	0.743168	0.0983378	0.215042	0.875592	0.866011	0.0726499	0.775469	0.918464	0.588986	0.706799	0.748243	0.882417	0.755098	0.946809	0.882404	0.945143	0.736696	0.999065	0.591525	0.0657122	0.848448	0.0860791	0.582016	0.970023	0.4844	0.992826
TSH-PL180504063	Post-Diagnosis	Leave-Out	0.113587	0.161862	0.62696	0.140988	0.834384	0.327344	0.224905	0.359607	0.0611592	0.992841	0.637837	0.0460777	0.414314	0.0985731	0.240179	0.182794	0.619277	0.72258	0.266267	0.60763	0.179115	0.260695	0.161545	0.0231597	0.00606831	0.246551	0.917434	0.557299	0.0673451	0.163628	0.188487	0.575766	0.582736	0.870147	0.223431	0.564201	0.713204	0.0120076	0.0312513	0.204499	0.298377	0.338808	0.585713	0.267114	0.309726	0.473166	0.637405
TSH-PL180504064	Post-Diagnosis	Leave-Out	0.31952	0.00163722	0.563598	0.871924	0.450744	0.199487	0.396751	0.453915	0.0270366	0.119583	0.08767	0.0401059	0.630581	0.465	0.182722	0.498508	0.624859	0.0532041	0.79583	0.145624	0.769699	0.539291	0.558631	0.0104493	0.175355	0.273717	0.943049	0.817462	0.0133264	0.468572	0.67766	0.0526467	0.636745	0.838719	0.864069	0.663417	0.798613	0.0491088	0.223437	0.193061	0.879495	0.857057	0.747415	0.509855	0.194743	0.778046	0.959536
TSH-PL180504065	Post-Diagnosis	Leave-Out	0.759496	0.56291	0.998054	0.887805	0.991442	0.947824	0.986059	0.944649	0.998073	0.985117	0.993733	0.988954	0.898348	0.806628	0.944433	0.996329	0.807648	0.955878	0.996427	0.980746	0.992951	0.97791	0.831775	0.998713	0.70407	0.904041	0.999029	0.905454	0.99679	0.602855	0.838735	0.994076	0.718538	0.925187	0.907928	0.914446	0.994639	0.979284	0.985387	0.912003	0.860002	0.896867	0.914784	0.69626	0.989262	0.750148	0.992466
TSH-PL180504074	Post-Diagnosis	Leave-Out	0.911569	0.734379	0.991605	0.974438	0.9916	0.998612	0.979368	0.986333	0.999405	0.786456	0.986081	0.994507	0.857913	0.935356	0.937087	0.958108	0.744945	0.981556	0.997635	0.999936	0.97234	0.986529	0.820877	0.997733	0.999727	0.893902	0.960232	0.747903	0.930392	0.938856	0.709339	0.94381	0.845239	0.893439	0.92299	0.9429	0.998618	0.963848	0.599127	0.98602	0.827875	0.965562	0.992715	0.832581	0.999847	0.966106	0.957949
TSH-PL180504088	Post-Diagnosis	Leave-Out	0.828602	0.996533	0.998565	0.996237	0.999027	0.999971	0.998597	0.999512	0.994766	0.989358	0.998285	0.998359	0.942758	0.944255	0.965901	0.999842	0.962799	0.995179	0.999763	0.992671	0.998125	0.981037	0.893253	0.999808	0.997875	0.958748	0.993931	0.974879	0.998361	0.945882	0.942925	0.986994	0.979725	0.95095	0.974078	0.990771	0.99993	0.999748	0.999301	0.988136	0.985722	0.986792	0.992429	0.943407	0.99942	0.97664	0.999768
TSH-PL180504091	Post-Diagnosis	Leave-Out	0.962209	0.999355	0.999804	0.794528	0.924354	0.672396	0.99852	0.609116	0.985594	0.994087	0.992855	0.997718	0.884189	0.762004	0.936487	0.999413	0.886954	0.978577	0.853329	0.697301	0.97751	0.790402	0.738527	0.997456	0.912346	0.784884	0.999912	0.970162	0.971623	0.80556	0.908832	0.776639	0.929364	0.829517	0.855026	0.995025	0.973805	0.998804	0.999946	0.744716	0.893215	0.942047	0.406797	0.815499	0.985056	0.951416	0.98621
TSH-PL180504094	Post-Diagnosis	Leave-Out	0.822208	0.999953	0.997572	0.999095	0.692816	0.999998	0.999836	0.999996	0.881603	0.999999	0.999587	0.99986	0.934639	0.692986	0.919827	0.865269	0.987999	0.999973	0.999927	0.999955	0.999981	0.809085	0.685143	0.998514	0.939597	0.984091	0.999983	0.979073	0.998641	0.899934	0.848858	0.996568	0.705789	0.974479	0.856946	0.970984	0.999861	0.998971	0.997166	0.98291	0.939519	0.953928	0.987582	0.992106	0.998337	0.962647	0.884367
TSH-PL180504108	Post-Diagnosis	Leave-Out	0.999993	1	1	1	1	1	1	1	1	1	1	1	0.999994	0.999882	0.99993	1	1	1	1	1	1	1	0.999361	1	1	1	1	0.999997	1	0.999913	0.999943	0.999999	0.999848	0.999962	0.999979	1	1	1	1	1	1	1	1	0.999999	1	0.999998	1
TSH-PL180504111	Post-Diagnosis	Leave-Out	0.877009	1	0.883312	0.999984	0.999998	1	0.999909	1	0.999595	1	0.999987	0.999999	0.998541	0.920312	0.990115	0.999962	0.999792	1	1	1	1	0.999997	0.945348	1	0.999971	0.999955	0.995921	0.999582	1	0.976963	0.999969	0.991986	0.993648	0.994895	0.997794	0.999977	1	1	1	0.99929	0.996069	0.998916	0.999408	0.999106	1	0.995768	0.00564466
TSH-PL180504118	Post-Diagnosis	Leave-Out	0.189347	0.548016	0.59807	0.769712	0.158732	0.903641	0.558782	0.760664	0.00124093	0.793245	0.00891956	0.0896958	0.420384	0.210866	0.168952	0.33925	0.616856	0.52494	0.290485	0.52948	0.724668	0.22921	0.211214	0.0045333	0.00458711	0.2224	0.80703	0.718612	0.00262116	0.125586	0.218203	0.131319	0.272126	0.607	0.267048	0.249954	0.263557	0.363176	0.095075	0.0958189	0.350525	0.468788	0.568434	0.649154	0.101325	0.544395	0.174949
TSH-PL180508001	Post-Diagnosis	Leave-Out	0.998821	0.999967	0.999696	0.999794	0.999345	0.982563	0.999686	0.998562	0.999955	0.999623	0.999905	0.999851	0.959408	0.987624	0.974451	0.999255	0.956365	0.999289	0.999916	0.99898	0.999742	0.997895	0.972268	0.999976	0.99919	0.97591	0.999966	0.989726	0.999846	0.970975	0.966883	0.999472	0.979548	0.98747	0.982069	0.992663	0.999965	0.999693	0.999782	0.995097	0.993821	0.968158	0.98834	0.921478	0.999466	0.99354	0.999998
TSH-PL180508003	Post-Diagnosis	Leave-Out	0.999765	1	0.999999	0.999992	0.999979	1	0.99999	0.999983	1	0.999999	0.999943	1	0.995957	0.998812	0.994311	0.999998	0.999371	0.999981	0.999998	1	0.999966	0.999719	0.998547	0.999994	0.999999	0.995306	0.999974	0.999399	1	0.996767	0.999636	0.999694	0.993955	0.988422	0.99898	0.999596	0.999996	0.999999	0.999999	0.999672	0.99941	0.995405	0.999641	0.998253	0.999999	0.999923	0.999999
TSH-PL180508004	Post-Diagnosis	Leave-Out	0.995561	0.999297	0.998078	0.998711	0.97594	0.963993	0.999377	0.899061	0.998798	0.999127	0.993552	0.987673	0.956428	0.957718	0.963225	0.999079	0.96958	0.976756	0.994102	0.970612	0.987809	0.99271	0.956036	0.988673	0.989365	0.876229	0.999751	0.992796	0.99998	0.906914	0.972635	0.919786	0.926758	0.952345	0.964623	0.955914	0.999204	0.998454	0.99416	0.987529	0.972065	0.937078	0.971701	0.910819	0.994287	0.995843	0.999934
TSH-PL180508008	Post-Diagnosis	Leave-Out	0.999998	1	1	1	1	1	1	1	0.999997	1	1	1	0.999998	0.999903	0.92764	0.999998	1	1	1	1	1	1	0.998399	1	1	1	1	1	1	0.999994	0.99997	1	1	0.999994	0.999996	1	1	1	1	1	0.999999	1	1	1	1	0.999995	0.999979
TSH-PL180508009	Post-Diagnosis	Leave-Out	0.997135	1	0.997959	0.998128	0.995526	0.999706	0.998135	0.999379	0.999972	0.999913	0.852791	0.999689	0.877231	0.965855	0.892195	0.999254	0.976275	0.999904	0.999773	0.998611	0.99958	0.959721	0.957705	0.999974	0.992343	0.921044	0.999938	0.989018	0.999947	0.967101	0.93685	0.988317	0.982812	0.911106	0.936771	0.983356	0.999752	0.999986	0.998922	0.99161	0.988978	0.947084	0.980077	0.930854	0.998248	0.982937	0.999962
TSH-PL180508012	Post-Diagnosis	Leave-Out	0.999971	1	1	1	0.99994	1	1	1	1	1	1	1	0.998531	0.997204	0.996749	0.999999	0.999755	1	0.999998	1	0.999999	0.999951	0.99664	1	0.999988	0.999842	1	0.999936	1	0.999022	0.999815	0.999995	0.999294	0.999791	0.999597	0.999977	1	1	1	0.999948	0.999932	0.998553	0.999976	0.999781	1	0.999606	1
TSH-PL180508014	Post-Diagnosis	Leave-Out	0.997294	0.999926	0.999855	0.999406	0.999976	0.999834	0.999962	0.999958	0.999997	0.996124	0.999951	0.999867	0.994578	0.995156	0.975614	0.999941	0.991398	0.999544	0.999768	0.997032	0.999987	0.977068	0.991704	0.999189	0.999952	0.988476	0.999734	0.995246	0.999711	0.988129	0.98457	0.999759	0.963502	0.982056	0.983369	0.998292	0.999959	0.999169	0.999925	0.963943	0.994658	0.987336	0.997892	0.998453	0.999492	0.99577	0.999113
TSH-PL180508015	Post-Diagnosis	Leave-Out	1	1	1	1	1	1	1	1	1	1	1	1	0.999999	0.999999	0.999994	1	1	1	1	1	1	1	0.999966	1	1	1	1	1	1	1	1	1	1	1	1	1	1	1	1	1	1	1	1	1	1	1	1
TSH-PL180508019	Post-Diagnosis	Leave-Out	0.994198	0.999752	0.988266	0.992021	0.998149	0.974715	0.998962	0.998876	0.999677	0.999879	0.99993	0.999915	0.985657	0.984045	0.964729	0.967833	0.96491	0.995042	0.99988	0.999939	0.999979	0.998867	0.971687	0.999493	0.999753	0.9962	0.999958	0.985262	0.999992	0.969779	0.954472	0.999935	0.967057	0.938249	0.95269	0.996485	0.998552	0.97445	0.999477	0.996698	0.989902	0.983344	0.997082	0.937233	0.999953	0.989906	0.999994
TSH-PL180508020	Post-Diagnosis	Leave-Out	0.999885	1	0.999132	0.999991	0.999976	0.999999	0.999967	0.999994	0.999944	1	0.999819	0.999999	0.990179	0.993974	0.990174	0.999999	0.991523	0.999947	0.999985	1	0.999933	0.999418	0.976823	0.999997	0.999984	0.99661	0.999998	0.99952	0.999999	0.99266	0.998506	0.999976	0.99808	0.987009	0.989962	0.99978	0.999964	0.999999	1	0.99705	0.999793	0.995341	0.998	0.980317	1	0.999586	0.999999
TSH-PL180508021	Post-Diagnosis	Leave-Out	0.995857	0.999991	0.999993	0.999993	0.999045	0.999986	0.999996	0.99996	0.999996	0.998005	0.999822	0.999963	0.996052	0.996175	0.9965	0.980013	0.99037	0.999846	0.993521	0.88165	0.999961	0.997317	0.994203	0.999995	0.999991	0.911726	0.999997	0.996222	0.999601	0.995179	0.995835	0.997907	0.990129	0.991672	0.997143	0.993089	0.999945	0.999971	0.999929	0.998358	0.996343	0.985514	0.998259	0.992916	0.999997	0.99493	0.999996
TSH-PL180508023	Post-Diagnosis	Leave-Out	0.877107	0.991462	0.998872	0.53383	0.466796	0.968709	0.561879	0.96908	0.654164	0.807107	0.609902	0.99213	0.640808	0.508748	0.359824	0.980871	0.840772	0.975267	0.997176	0.901698	0.865889	0.461788	0.450179	0.575145	0.725051	0.669158	0.538793	0.5728	0.733444	0.437402	0.216439	0.973058	0.552063	0.635714	0.321347	0.43774	0.0575432	0.993491	0.24246	0.97018	0.679563	0.529988	0.888302	0.561056	0.994965	0.490756	0.589159
TSH-PL180508025	Post-Diagnosis	Leave-Out	0.998643	0.999927	0.999902	0.998741	0.995433	0.998108	0.999787	0.999365	0.999993	0.990036	0.999426	0.999949	0.942003	0.994051	0.979318	0.999977	0.934957	0.994611	0.999183	0.998981	0.999958	0.989596	0.979963	0.999923	0.999991	0.986391	0.999641	0.997677	0.999678	0.990598	0.997151	0.99038	0.997585	0.987009	0.984301	0.993249	0.999987	0.999032	0.999731	0.966644	0.981336	0.992515	0.991603	0.972419	0.998974	0.998372	0.999993
TSH-PL180508028	Post-Diagnosis	Leave-Out	0.99985	0.999998	0.999937	0.999816	0.979526	0.999999	0.999998	0.998844	0.999994	0.999985	0.994735	0.997711	0.986831	0.998369	0.995096	0.9999	0.997103	0.999946	0.99607	0.999962	0.999994	0.99981	0.986172	0.999951	0.999997	0.984097	0.999989	0.999413	0.999975	0.998443	0.99917	0.992649	0.998207	0.98898	0.99742	0.985775	0.999332	1	0.999962	0.999191	0.99939	0.996614	0.999282	0.998864	0.99999	0.999726	0.999999
TSH-PL180508037	Post-Diagnosis	Leave-Out	0.996614	0.999965	0.999344	0.999581	0.999674	0.996566	0.999865	0.996023	0.998862	0.999459	0.990111	0.990915	0.984723	0.976791	0.946128	0.974626	0.982265	0.997834	0.998168	0.994366	0.998217	0.9406	0.909743	0.999939	0.999856	0.958264	0.9998	0.979763	0.999668	0.974531	0.991475	0.998228	0.940456	0.940948	0.992418	0.963811	0.994361	0.999933	0.999952	0.957432	0.99319	0.90014	0.990591	0.989214	0.999996	0.969654	0.998555
TSH-PL180508038	Post-Diagnosis	Leave-Out	0.724193	0.492675	0.654236	0.991575	0.916954	0.155119	0.926838	0.635598	0.922151	0.995599	0.040365	0.00104503	0.649734	0.503067	0.333549	0.969107	0.81328	2.02e-05	0.991594	0.346841	0.00991723	0.788339	0.278986	0.309383	0.544611	0.581017	0.457552	0.583197	0.992772	0.578389	0.375287	0.00355551	0.774702	0.675795	0.782639	0.639764	0.0671721	0.829803	0.0306504	0.0362278	0.687307	0.168338	0.211571	0.724133	0.0109505	0.627235	0.992448
TSH-PL180508039	Post-Diagnosis	Leave-Out	0.984624	0.997255	0.997372	0.999776	0.99988	0.99923	0.995751	0.999749	0.9934	0.943126	0.99687	0.997453	0.805295	0.896168	0.758927	0.998665	0.744831	0.999755	0.982068	0.999572	0.999908	0.979545	0.691773	0.977274	0.984972	0.777553	0.999294	0.897933	0.995351	0.933066	0.499487	0.999624	0.916379	0.953556	0.779608	0.983915	0.98977	0.998976	0.913757	0.9419	0.945081	0.938059	0.988143	0.897057	0.999569	0.863821	0.990944
TSH-PL180508041	Post-Diagnosis	Leave-Out	0.993658	0.999296	0.939878	0.999606	0.994896	0.999845	0.978868	0.999156	0.999569	1	0.999527	0.99954	0.780448	0.97829	0.887584	0.99964	0.848308	0.995715	0.998497	0.999539	0.99717	0.995638	0.955477	0.999994	0.991854	0.951183	0.999672	0.929884	0.999516	0.99573	0.986756	0.997135	0.993057	0.974084	0.94546	0.966449	0.980181	0.999907	0.999774	0.998578	0.989842	0.966076	0.957199	0.876112	0.999957	0.99748	0.99846
TSH-PL180508042	Post-Diagnosis	Leave-Out	0.999995	1	0.999529	1	0.999775	1	1	0.999998	1	0.99998	0.999998	0.999994	0.99299	0.996309	0.998851	0.999995	0.999852	0.999931	0.999993	1	0.999979	0.999934	0.999288	1	0.999999	0.997621	1	0.999375	0.999972	0.995419	0.999927	0.970022	0.987135	0.992611	0.996217	0.99999	1	1	0.999999	0.999999	0.999998	0.965912	0.98845	0.970105	0.999997	0.999995	1
TSH-PL180508043	Post-Diagnosis	Leave-Out	0.999019	0.999999	0.720737	0.929791	0.921919	0.999971	0.999977	0.998737	0.517679	0.999986	0.999995	0.999841	0.86981	0.616683	0.923162	0.954587	0.980158	0.996562	0.963626	1	0.999987	0.992356	0.343844	0.686338	0.920907	0.863203	0.513265	0.90114	0.999854	0.960885	0.551714	0.999933	0.513236	0.795767	0.15988	0.999372	0.0001	0.814515	0.999796	0.990064	0.994617	0.0490379	0.273427	0.909341	0.924698	0.983812	0.999974
TSH-PL180508044	Post-Diagnosis	Leave-Out	0.999394	0.99975	0.999009	0.999963	0.999865	0.999827	0.998994	0.999797	0.999863	0.998922	0.963335	0.962396	0.934476	0.983197	0.988924	0.999988	0.982271	0.793754	0.993458	0.991557	0.999952	0.988463	0.987608	0.998669	0.999984	0.824021	0.932879	0.825198	0.999995	0.99671	0.928855	0.950921	0.954924	0.934201	0.927745	0.926043	0.986151	0.998029	0.324343	0.979152	0.984318	0.536052	0.903916	0.902111	0.971136	0.990634	0.999965
TSH-PL180508050	Post-Diagnosis	Leave-Out	0.99812	0.999761	0.992281	0.999979	0.997215	0.993912	0.999544	0.999973	0.99999	0.999819	0.998257	0.989282	0.971311	0.984916	0.90321	0.999684	0.965865	0.999858	0.99423	0.998919	0.972978	0.985332	0.956478	0.996065	0.980423	0.937616	0.999972	0.973955	0.995222	0.96254	0.988658	0.984712	0.829981	0.818106	0.986843	0.860562	0.999351	0.870359	0.953579	0.973579	0.99703	0.791004	0.990554	0.963118	0.998186	0.998103	0.999991
TSH-PL180508065	Post-Diagnosis	Leave-Out	0.98182	0.999989	0.998983	0.999972	0.990956	0.999998	0.999852	0.997896	0.984947	0.999151	0.999968	0.991811	0.906765	0.990356	0.985877	0.99997	0.859437	0.999769	0.994605	0.934269	0.999757	0.998265	0.952647	0.992719	0.999837	0.936131	0.999993	0.994849	1	0.994541	0.986119	0.991974	0.998876	0.99727	0.933868	0.994717	0.999995	0.999636	0.999638	0.953391	0.997411	0.99881	0.999142	0.986676	0.999594	0.997005	1
TSH-PL180508067	Post-Diagnosis	Leave-Out	0.992806	0.999995	0.999906	0.999906	0.999482	0.999999	0.993226	0.999843	0.937422	0.999995	0.999441	0.999993	0.903503	0.977459	0.664104	0.999988	0.993461	0.999728	0.999998	1	0.989588	0.979484	0.973472	0.997638	0.999991	0.999363	0.999794	0.993926	0.999755	0.982806	0.991587	0.99055	0.975793	0.690039	0.836832	0.993893	0.999866	0.999607	0.999899	0.976175	0.990719	0.979477	0.996499	0.972051	0.999998	0.988157	0.999482
TSH-PL180508083	Post-Diagnosis	Leave-Out	0.999999	1	1	1	1	1	1	1	1	1	1	1	0.99998	0.99997	0.999993	1	1	1	1	1	1	1	0.999835	1	1	0.999995	1	1	1	0.999786	0.999999	0.99926	0.999963	0.999976	0.999909	1	1	1	1	1	1	1	1	0.999999	1	0.999999	1
TSH-PL180510007	Post-Diagnosis	Leave-Out	0.959289	0.999924	0.999953	0.996559	0.995555	0.999974	0.997562	0.999681	0.996316	0.996325	0.999882	0.999273	0.935222	0.959326	0.977167	0.994972	0.977908	0.99995	0.999013	0.999903	0.999944	0.985507	0.793273	0.999812	0.960517	0.987009	0.999398	0.979225	0.977973	0.982608	0.974408	0.985468	0.921021	0.980845	0.988173	0.997259	0.999955	0.999915	0.999768	0.998707	0.99257	0.994957	0.997277	0.990365	0.998755	0.958809	0.999689
TSH-PL180510008	Post-Diagnosis	Leave-Out	0.940853	0.957853	0.982778	0.973977	0.96258	0.996136	0.95827	0.99598	0.686263	0.984167	0.956135	0.989292	0.793544	0.674543	0.835116	0.125477	0.89761	0.998275	0.985291	0.965741	0.999117	0.803312	0.663119	0.742989	0.7627	0.925263	0.990283	0.966193	0.61193	0.866447	0.914107	0.76327	0.872721	0.974442	0.928695	0.960739	0.983523	0.983974	0.97959	0.827867	0.552477	0.981845	0.984738	0.892612	0.956356	0.814539	0.723056
TSH-PL180510010	Post-Diagnosis	Leave-Out	0.985724	0.999604	0.998853	0.999934	0.992961	0.999999	0.990004	0.99972	0.990881	0.99999	0.999198	0.999984	0.867109	0.92128	0.722574	0.998775	0.975824	0.999982	0.997962	0.999325	0.999638	0.997452	0.96069	0.999921	0.996955	0.982219	0.966929	0.990139	0.999964	0.992043	0.977686	0.999691	0.990366	0.97935	0.971737	0.998446	0.998289	0.999976	0.999354	0.994488	0.992526	0.997341	0.99926	0.987719	0.998663	0.973522	0.992537
TSH-PL180510011	Post-Diagnosis	Leave-Out	0.771123	0.999917	0.579278	0.844457	0.692796	0.995117	0.935081	0.208666	0.0735913	0.996043	0.968517	0.643893	0.741552	0.951355	0.261094	0.929177	0.961973	0.962389	0.897672	0.998881	0.999989	0.99347	0.352929	0.939114	0.541127	0.972892	0.858219	0.581256	0.882437	0.969457	0.867034	0.993756	0.770748	0.882251	0.863516	0.250189	0.0279114	0.107533	0.948935	0.994047	0.959922	0.488395	0.53012	0.67784	0.0630919	0.970237	0.999912
TSH-PL180510015	Post-Diagnosis	Leave-Out	0.99596	0.999985	0.999925	0.999987	0.998197	0.999995	0.999989	0.999976	0.999868	0.999993	0.999978	0.999382	0.988459	0.973262	0.982945	0.999653	0.993689	0.999995	0.999987	0.99999	0.999997	0.994616	0.951013	0.995455	0.999795	0.980132	0.999999	0.988943	0.999988	0.987573	0.976949	0.870498	0.983669	0.96262	0.974696	0.990705	0.999111	0.999332	0.99957	0.995689	0.995322	0.989532	0.99968	0.997786	0.999852	0.990471	0.999866
TSH-PL180510017	Post-Diagnosis	Leave-Out	0.881699	0.774088	0.984233	0.844527	0.689544	0.975733	0.766551	0.916266	0.654766	0.912549	0.883336	0.995405	0.580127	0.75266	0.910425	0.910841	0.856239	0.940275	0.686996	0.978452	0.999424	0.630222	0.692096	0.936757	0.95567	0.622415	0.981628	0.957529	0.696442	0.719501	0.374342	0.923907	0.494217	0.754318	0.862721	0.730102	0.949454	0.97653	0.597873	0.834408	0.324454	0.802608	0.94374	0.83881	0.895582	0.476939	0.802849
TSH-PL180510018	Post-Diagnosis	Leave-Out	0.992865	1	0.996908	0.999999	0.512033	1	0.999982	0.999929	0.934922	1	0.86841	0.999826	0.997696	0.150823	0.960509	0.00209351	0.997491	0.998867	1	1	0.9295	0.992708	0.937957	1	0.0922413	0.999972	0.99922	0.999125	0.999746	0.893303	0.994652	0.99996	0.972447	0.948552	0.995756	0.999963	0.999943	1	0.999994	0.99984	0.484787	0.964405	0.789346	0.998198	0.999998	0.989151	0.95988
TSH-PL180510019	Post-Diagnosis	Leave-Out	0.774431	0.983332	0.911245	0.998934	0.991006	0.999636	0.999332	0.997493	0.982775	0.990378	0.999443	0.996266	0.925296	0.775295	0.669697	0.984752	0.756682	0.992553	0.430465	0.968953	0.99998	0.825227	0.48575	0.991933	0.852015	0.93721	0.999006	0.86064	0.646871	0.950204	0.786078	0.970493	0.942905	0.879667	0.916224	0.890226	0.952195	0.813729	0.971128	0.64768	0.49191	0.953513	0.986347	0.958947	0.436648	0.74437	0.824824
TSH-PL180510021	Post-Diagnosis	Leave-Out	0.99898	0.999973	0.999981	0.999957	0.999864	0.999974	0.999983	0.999399	0.999972	0.999988	0.999936	0.999999	0.997847	0.996	0.997554	0.99874	0.997059	0.999968	0.999985	1	0.999996	0.999419	0.985324	0.999999	0.999996	0.997279	0.99999	0.997368	0.99984	0.993337	0.992797	0.999781	0.994305	0.993978	0.998856	0.995463	0.999995	0.999871	0.999695	0.999837	0.989766	0.990407	0.999631	0.995634	0.999962	0.997229	0.999999
TSH-PL180510022	Post-Diagnosis	Leave-Out	0.990123	0.99999	0.997336	0.999757	0.997874	0.999965	0.997278	0.998531	0.999925	0.996305	0.992102	0.999996	0.934313	0.9807	0.98198	0.999322	0.950368	0.999879	0.986424	0.99995	0.999988	0.995535	0.956283	0.998906	0.989795	0.974371	0.996678	0.970276	0.888004	0.996206	0.940495	0.999108	0.978632	0.99387	0.976209	0.990882	0.995757	0.999835	0.999745	0.996957	0.959858	0.98912	0.997666	0.989603	0.999954	0.957828	0.997242
TSH-PL180510024	Post-Diagnosis	Leave-Out	0.468828	0.56519	0.895202	0.949831	0.270687	0.816416	0.962636	0.989729	0.324532	0.983173	0.983212	0.992796	0.763881	0.847159	0.849676	0.447808	0.554147	0.766945	0.944044	0.935811	0.993769	0.916005	0.555323	0.97125	0.770621	0.839312	0.984648	0.630854	0.437879	0.694214	0.565883	0.99594	0.533956	0.827379	0.780428	0.735887	0.990516	0.700213	0.88012	0.952051	0.429042	0.811179	0.917007	0.589237	0.936202	0.397842	0.988971
TSH-PL180510025	Post-Diagnosis	Leave-Out	0.901982	0.760796	0.885225	0.981293	0.628505	0.819545	0.831768	0.718187	0.960089	0.787275	0.964818	0.972801	0.718863	0.801097	0.85869	0.971637	0.730827	0.38775	0.929136	0.636431	0.969567	0.732376	0.789878	0.984582	0.994097	0.82638	0.993641	0.860411	0.465178	0.661001	0.545457	0.990542	0.655357	0.643805	0.850992	0.682084	0.949645	0.747838	0.784022	0.742484	0.459962	0.610998	0.893937	0.539361	0.855598	0.475249	0.947513
TSH-PL180510031	Post-Diagnosis	Leave-Out	0.748209	0.995137	0.95404	0.987618	0.948393	0.962431	0.992936	0.987861	0.999431	0.992839	0.960436	0.995342	0.950706	0.952162	0.910881	0.999876	0.851212	0.976711	0.997065	0.995217	0.151769	0.993288	0.87368	0.999226	0.843004	0.96624	0.960028	0.971978	0.995033	0.871612	0.960961	0.991508	0.887368	0.964868	0.982392	0.842936	0.999947	0.998424	0.994141	0.988312	0.695832	0.930263	0.96573	0.90218	0.997717	0.826263	0.943261
TSH-PL180510034	Post-Diagnosis	Leave-Out	0.912589	0.834699	0.953131	0.951003	0.948183	0.978384	0.738615	0.995203	0.989314	0.975677	0.988007	0.999611	0.618211	0.857826	0.773993	0.950502	0.692554	0.942013	0.959513	0.998647	0.998598	0.908402	0.74031	0.977593	0.88862	0.849444	0.931682	0.743638	0.368219	0.885727	0.744811	0.986416	0.74592	0.853309	0.783707	0.939153	0.989421	0.99703	0.985739	0.950276	0.660259	0.833179	0.955029	0.737139	0.99079	0.820195	0.866557
TSH-PL180510035	Post-Diagnosis	Leave-Out	0.897543	0.984334	0.92646	0.845826	0.988681	0.710552	0.976283	0.748647	0.99544	0.92005	0.991838	0.997227	0.78972	0.942735	0.827885	0.999525	0.860567	0.960271	0.986768	0.934672	0.92922	0.952444	0.823865	0.99068	0.817089	0.934507	0.89003	0.955252	0.982592	0.938378	0.919889	0.885914	0.954159	0.96617	0.943034	0.920063	0.999023	0.986361	0.993636	0.914907	0.868437	0.986251	0.969183	0.860837	0.99349	0.846358	0.973431
TSH-PL180510043	Post-Diagnosis	Leave-Out	0.999442	1	0.999854	0.999972	0.978389	1	0.999737	0.977308	0.00126365	1	0.818006	0.999946	0.22811	0.640113	0.9884	0.999874	0.998078	1	0.99656	1	0.999927	0.999985	0.815301	0.999989	0.049649	0.999844	0.999595	0.999881	1	0.559861	0.929048	0.99997	0.998527	0.947672	0.98894	0.999982	0.999982	1	0.999137	0.999892	0.999838	0.978756	0.965866	0.993687	1	0.999362	0.999999
TSH-PL180510044	Post-Diagnosis	Leave-Out	0.803194	0.958246	0.901617	0.948935	0.968551	0.875247	0.937141	0.782657	0.598031	0.977768	0.894051	0.959932	0.756167	0.859114	0.712407	0.415797	0.805146	0.937017	0.964433	0.854934	0.954773	0.805495	0.760901	0.93124	0.847991	0.776377	0.865603	0.792006	0.781624	0.639088	0.689039	0.977859	0.824003	0.849358	0.784549	0.446168	0.988214	0.892162	0.901427	0.896121	0.677155	0.712381	0.937361	0.754814	0.446846	0.859608	0.810027
TSH-PL180510047	Post-Diagnosis	Leave-Out	0.80885	0.999988	0.986334	0.927772	0.979553	0.999261	0.997727	0.999993	0.165887	0.999993	0.989636	0.999889	0.919648	0.955076	0.951847	0.703127	0.985179	0.999996	0.999969	0.999979	0.999925	0.989193	0.39844	0.992416	0.996421	0.976371	0.999375	0.987686	0.562638	0.894174	0.575048	0.98806	0.860136	0.951518	0.965704	0.982127	0.999856	0.99968	0.999291	0.98945	0.887758	0.933225	0.964597	0.987345	0.999598	0.853803	0.963535
TSH-PL180510050	Post-Diagnosis	Leave-Out	0.925268	0.792574	0.652129	0.823344	0.997967	0.756716	0.86592	0.268966	0.967677	0.891728	0.990725	0.996146	0.486692	0.839721	0.601407	0.993026	0.720197	0.929552	0.725625	0.974142	0.948001	0.968269	0.920066	0.972956	0.96884	0.849045	0.978787	0.832904	0.991281	0.820184	0.563866	0.824982	0.876429	0.939987	0.767924	0.823653	0.989467	0.976022	0.970459	0.951367	0.692498	0.916765	0.904003	0.57203	0.974575	0.889592	0.731846
TSH-PL180510052	Post-Diagnosis	Leave-Out	0.980889	0.886584	0.860332	0.988904	0.963539	0.965089	0.794683	0.98408	0.997924	0.996838	0.965643	0.994258	0.826354	0.8134	0.928398	0.9918	0.889055	0.965171	0.999285	0.980882	0.998576	0.905917	0.88313	0.975885	0.998735	0.824309	0.948679	0.856257	0.787348	0.832736	0.782139	0.996473	0.816836	0.898716	0.925239	0.915729	0.993392	0.938967	0.958555	0.854889	0.76708	0.934824	0.924427	0.891778	0.910641	0.877951	0.603644
TSH-PL180510053	Post-Diagnosis	Leave-Out	0.9155	0.985569	0.758164	0.930859	0.836467	0.832744	0.910948	0.930648	0.756624	0.92488	0.891665	0.972115	0.567675	0.797747	0.875703	0.971764	0.859265	0.770067	0.998525	0.991554	0.991423	0.707506	0.648228	0.966265	0.987902	0.898864	0.98507	0.734738	0.218721	0.777556	0.653435	0.967907	0.507407	0.38283	0.679419	0.668976	0.944242	0.993725	0.915981	0.898312	0.631753	0.726962	0.711153	0.511413	0.907612	0.396646	0.818284
TSH-PL180510055	Post-Diagnosis	Leave-Out	0.52036	0.506709	0.832235	0.800667	0.352955	0.957537	0.9559	0.916741	0.729805	0.879163	0.650155	0.927061	0.626488	0.751346	0.652546	0.952278	0.727521	0.71623	0.960014	0.590144	0.574713	0.809216	0.639287	0.883627	0.913072	0.872209	0.221819	0.634697	0.155546	0.689568	0.75249	0.9592	0.438476	0.903473	0.809046	0.348399	0.791579	0.643518	0.698143	0.862445	0.459027	0.592846	0.729522	0.731586	0.926174	0.486302	0.190055
TSH-PL180510057	Post-Diagnosis	Leave-Out	0.962335	0.96783	0.971751	0.999731	0.958401	0.999138	0.980498	0.997661	0.999832	0.999343	0.993362	0.999584	0.87324	0.881894	0.923143	0.989326	0.939894	0.981462	0.979879	0.995228	0.99913	0.902816	0.975661	0.999525	0.997687	0.902592	0.999806	0.894137	0.985374	0.922024	0.842568	0.999397	0.859481	0.964446	0.851218	0.886081	0.999529	0.999338	0.989243	0.967116	0.959431	0.835887	0.973436	0.930507	0.995095	0.954935	0.99392
TSH-PL180510063	Post-Diagnosis	Leave-Out	0.608791	0.349509	0.965076	0.822393	0.319406	0.351153	0.559616	0.80081	0.788345	0.247303	0.778789	0.820717	0.371444	0.726048	0.643938	0.969122	0.358634	0.423863	0.784999	0.0133813	0.848967	0.38106	0.607357	0.213395	0.746836	0.514932	0.957156	0.664219	0.106666	0.537239	0.451632	0.63035	0.543695	0.852417	0.754693	0.455788	0.483651	0.854679	0.379759	0.381137	0.263165	0.859716	0.810812	0.632877	0.211559	0.368809	0.351746
TSH-PL180510066	Post-Diagnosis	Leave-Out	0.813328	0.984098	0.97015	0.751554	0.5352	0.308135	0.963131	0.115341	0.715097	0.127986	0.531203	0.84585	0.648267	0.894991	0.583401	0.979694	0.584899	0.926469	0.845503	0.483461	0.557499	0.427681	0.796628	0.532283	0.997607	0.772763	0.354771	0.823779	0.845978	0.403877	0.220156	0.924405	0.784409	0.911545	0.794879	0.126697	0.747695	0.97669	0.0480086	0.920798	0.875972	0.838796	0.906329	0.903358	0.977336	0.593993	0.944789
TSH-PL180510068	Post-Diagnosis	Leave-Out	0.971351	0.999602	0.971405	0.998316	0.99667	0.997002	0.998182	0.998483	0.996532	0.998007	0.930549	0.996419	0.950998	0.932146	0.926396	0.984385	0.972505	0.996484	0.999279	0.997676	0.995103	0.932614	0.941354	0.999285	0.998754	0.986291	0.999894	0.971287	0.973253	0.907678	0.977716	0.944607	0.895947	0.962319	0.974757	0.961532	0.999987	0.992351	0.999113	0.907473	0.939271	0.916206	0.970011	0.956774	0.739765	0.973428	0.997767
TSH-PL180510072	Post-Diagnosis	Leave-Out	0.997767	1	0.887578	1	1	0.999961	0.610837	0.958057	0.999999	1	0.999958	0.99632	0.950452	0.944581	0.905601	0.999997	0.941236	0.999969	1	0.999598	0.999902	0.999781	0.969037	0.999997	0.999883	0.930184	0.987752	0.981162	1	0.988016	0.99836	0.999992	0.999813	0.966505	0.999389	0.997985	0.999991	0.999999	0.972785	0.992089	0.988847	0.983784	0.970404	0.95116	0.904894	0.998417	0.996867
TSH-PL180510078	Post-Diagnosis	Leave-Out	0.894982	0.791659	0.96856	0.701478	0.991205	0.831933	0.920422	0.990604	0.97879	0.985971	0.982585	0.886284	0.88211	0.920822	0.823187	0.989751	0.885335	0.871216	0.986853	0.779085	0.973817	0.900918	0.592577	0.92337	0.993257	0.876623	0.996338	0.80637	0.97686	0.867652	0.515872	0.928839	0.627941	0.615661	0.864389	0.604614	0.963784	0.94367	0.677222	0.677907	0.711259	0.531178	0.932597	0.85312	0.937226	0.646465	0.988473
TSH-PL180510089	Post-Diagnosis	Leave-Out	0.997519	1	0.939339	0.996911	0.982214	0.999973	0.573709	0.973703	0.988407	1	0.999888	0.999924	0.95056	0.947001	0.94647	0.999753	0.987181	0.99997	1	1	0.999974	0.99987	0.865988	0.999985	0.987278	0.994504	0.999703	0.997706	0.999998	0.963273	0.996502	0.999781	0.999805	0.967844	0.969031	0.999724	0.998915	0.999416	0.999995	0.998627	0.985408	0.991388	0.65827	0.711748	0.999985	0.999526	0.93516
TSH-PL180510090	Post-Diagnosis	Leave-Out	0.997709	0.999911	0.976193	0.992698	0.99983	0.992651	0.99958	0.999444	0.999794	0.999466	0.999636	0.999643	0.982535	0.973538	0.892875	0.99961	0.982791	0.954489	0.999901	0.999967	0.999983	0.992014	0.986884	0.9999	0.998145	0.982666	0.999322	0.9762	0.994544	0.946669	0.825191	0.999991	0.946391	0.976747	0.881869	0.997206	0.999197	0.997905	0.999941	0.96892	0.974334	0.960721	0.994617	0.91019	0.922506	0.978232	0.999976
TSH-PL180510092	Post-Diagnosis	Leave-Out	0.999435	0.999969	0.999137	0.999994	0.999934	0.999926	0.999915	0.999347	1	0.999997	0.997308	0.998855	0.980255	0.996175	0.982186	0.999983	0.996256	0.984644	0.999999	0.999968	0.999942	0.999224	0.9882	1	0.999963	0.982366	0.997553	0.97756	0.999956	0.995064	0.991302	0.999929	0.991919	0.935538	0.992471	0.987861	0.999996	0.999529	0.999951	0.998156	0.996962	0.973934	0.994166	0.960654	0.999911	0.99565	0.999999
TSH-PL180510098	Post-Diagnosis	Leave-Out	0.996811	0.9997	0.999556	0.998271	0.99589	0.990692	0.999655	0.999311	0.999992	0.999983	0.999868	0.999971	0.921151	0.8971	0.969249	0.999921	0.910777	0.999492	0.997485	0.982495	0.999609	0.993939	0.953471	0.99959	0.99995	0.966965	0.999936	0.95636	0.999976	0.962798	0.924799	0.999568	0.986136	0.954338	0.946042	0.99741	0.998595	0.999856	0.999224	0.95947	0.968046	0.961107	0.951146	0.862086	0.999604	0.973887	0.999954
TSH-PL180510101	Post-Diagnosis	Leave-Out	0.99231	0.994162	0.990572	0.996708	0.995486	0.797095	0.986705	0.991571	0.993002	0.956277	0.994808	0.998939	0.940057	0.912334	0.691554	0.989368	0.89693	0.985564	0.997577	0.967191	0.999997	0.857381	0.98074	0.991324	0.999416	0.970117	0.997105	0.90548	0.999799	0.943451	0.800285	0.999988	0.96511	0.945188	0.871305	0.975282	0.559822	0.985247	0.63047	0.928156	0.841138	0.949097	0.965458	0.78121	0.895014	0.952918	0.999976
TSH-PL180510104	Post-Diagnosis	Leave-Out	0.997196	0.995786	0.932787	0.860754	0.992261	0.426214	0.970423	0.268181	0.999945	0.954735	0.989643	0.996998	0.929993	0.777903	0.917028	0.997462	0.771563	0.981607	0.987958	0.976255	0.995088	0.934028	0.82825	0.999975	0.955724	0.722269	0.991113	0.977925	0.99902	0.32164	0.909626	0.99967	0.98968	0.943597	0.923044	0.886748	0.98058	0.960569	0.998529	0.870282	0.56222	0.855431	0.691372	0.491977	0.969263	0.970705	0.999983
TSH-PL180510105	Post-Diagnosis	Leave-Out	0.973695	0.996459	0.988533	0.999895	0.999957	0.999889	0.969427	0.990115	0.999984	0.999812	0.999986	0.989371	0.974118	0.955551	0.948333	0.999855	0.883087	0.964659	0.997392	0.999336	0.998678	0.986211	0.95903	0.999915	0.999531	0.983556	0.999478	0.898991	0.99994	0.991023	0.966211	0.997791	0.973014	0.990548	0.864876	0.996654	0.996394	0.99648	0.998294	0.970167	0.922563	0.960528	0.980754	0.881551	0.998657	0.976004	0.997885
TSH-PL180510107	Post-Diagnosis	Leave-Out	0.683456	0.681543	0.415707	0.56854	0.996991	0.538284	0.358896	0.960277	0.687109	0.993502	0.970238	0.9093	0.497233	0.786547	0.771773	0.999334	0.823708	0.908061	0.827027	0.9513	0.453463	0.98824	0.496845	0.650034	0.973551	0.526682	0.987587	0.635013	0.922298	0.51658	0.453733	0.313995	0.632615	0.505031	0.68109	0.642911	0.507114	0.682476	0.864634	0.896291	0.957907	0.178597	0.501359	0.304606	0.938217	0.709242	0.994273
TSH-PL180510113	Post-Diagnosis	Leave-Out	0.997668	1	0.942176	0.99843	0.31547	0.999853	0.996832	0.969524	0.997683	0.999934	0.998899	0.997565	0.835641	0.993894	0.911927	0.998594	0.99744	0.999298	0.999994	0.999991	0.998846	0.99986	0.931577	0.999997	0.99554	0.96641	0.997648	0.993244	0.999973	0.754573	0.992214	0.999984	0.945242	0.957756	0.931722	0.68866	0.993901	0.978125	0.999799	0.999967	0.999692	0.910344	0.983113	0.974082	0.638582	0.999968	1
TSH-PL180510121	Post-Diagnosis	Leave-Out	0.980685	0.997234	0.987066	0.922135	0.791613	0.35624	0.976076	0.931279	0.995512	0.989567	0.963723	0.993774	0.864959	0.84349	0.729541	0.984005	0.821751	0.775002	0.987873	0.984382	0.915434	0.903425	0.908589	0.987034	0.992288	0.869227	0.999055	0.886833	0.917632	0.85923	0.81708	0.98423	0.972461	0.822924	0.899391	0.905337	0.998109	0.994278	0.981735	0.941817	0.863983	0.611483	0.705722	0.691502	0.913866	0.808713	0.999473
TSH-PL180510125	Post-Diagnosis	Leave-Out	0.999787	1	0.999426	0.999966	0.999946	1	0.998287	0.999995	0.999999	1	0.999999	0.99999	0.995733	0.99421	0.986419	0.99994	0.999735	1	1	1	0.999999	0.999999	0.98484	1	0.999999	0.998897	0.999971	0.999292	1	0.998424	0.999674	0.999992	0.999834	0.986938	0.991454	0.997731	0.999978	0.999911	0.999999	0.999989	0.999992	0.995201	0.996587	0.995995	0.999929	0.999997	1
TSH-PL180510139	Post-Diagnosis	Leave-Out	0.993527	0.994914	0.999849	0.99971	0.998867	0.983574	0.999328	0.999299	0.999881	0.981346	0.999062	0.999958	0.977336	0.990927	0.942363	0.998357	0.948054	0.998801	0.999899	0.99981	0.992282	0.995613	0.969871	0.999319	0.997092	0.856234	0.979307	0.984352	0.99278	0.961864	0.858293	0.999969	0.929515	0.98807	0.964986	0.985166	0.999774	0.999594	0.999817	0.988668	0.994073	0.956332	0.996335	0.951547	0.999751	0.964106	0.999998
TSH-PL180510140	Post-Diagnosis	Leave-Out	1	1	1	1	1	1	1	1	1	1	1	1	0.999998	0.999989	0.999972	1	1	1	1	1	1	1	0.999998	1	1	0.999999	1	0.999999	1	0.999999	0.999999	0.999999	1	0.999999	0.999986	1	1	1	1	1	1	1	1	0.999999	1	1	1
TSH-PL180510146	Post-Diagnosis	Leave-Out	0.0140117	0.0219917	0.532363	0.0967381	0.113736	0.552402	0.711073	0.582169	0.231113	0.0107572	0.263471	0.93219	0.752144	0.207666	0.549373	0.98678	0.581604	0.980647	0.329392	0.261493	0.950369	0.401836	0.349131	0.0329121	0.063526	0.879466	0.0791537	0.296438	0.448424	0.132715	0.11671	0.89929	0.210574	0.835558	0.850515	0.559222	0.405023	0.203091	0.19441	0.707424	0.471335	0.828869	0.664915	0.506132	0.718233	0.101469	0.907211
TSH-PL180510162	Post-Diagnosis	Leave-Out	0.0191079	0.13508	0.984944	0.0829076	0.915818	0.99899	0.788843	0.985561	0.26793	0.48693	0.501197	0.975988	0.604955	0.124355	0.919156	0.992021	0.762353	0.996222	0.66657	0.0701033	0.952769	0.66406	0.791883	0.92443	0.630272	0.822949	0.896207	0.65326	0.907895	0.208319	0.459878	0.59204	0.706214	0.772991	0.859065	0.925861	0.926408	0.997902	0.05349	0.953641	0.298729	0.981627	0.979971	0.671026	0.79868	0.288768	0.325167
TSH-PL180513001	Pre-Diagnosis	Leave-Out	0.949147	0.983352	0.997367	0.955321	0.998057	0.997501	0.975443	0.991986	0.57243	0.941939	0.988231	0.997232	0.881987	0.747364	0.87832	0.999212	0.806462	0.99993	0.877016	0.982419	0.993544	0.934478	0.885702	0.988085	0.980464	0.729373	0.997615	0.684002	0.999877	0.30879	0.472335	0.993997	0.855903	0.866259	0.612778	0.498553	0.328335	0.999818	0.142096	0.993119	0.898427	0.861372	0.982166	0.806209	0.817375	0.917912	0.976663
TSH-PL180513002	Pre-Diagnosis	Leave-Out	0.733295	0.561	0.749148	0.978023	0.556715	0.0548789	0.365827	0.945047	0.103015	0.918627	0.503649	0.468376	0.674463	0.568439	0.685429	0.859451	0.835056	0.813567	0.874692	0.972456	0.799201	0.748764	0.798188	0.238466	0.618021	0.502856	0.957299	0.783009	0.301918	0.204179	0.602815	0.994636	0.457134	0.658174	0.586909	0.271635	0.991427	0.464361	0.879456	0.711896	0.394438	0.538072	0.804843	0.399026	0.601497	0.497537	0.905096
TSH-PL180513003	Pre-Diagnosis	Leave-Out	0.911525	0.766099	0.996935	0.985097	0.971163	0.993969	0.996716	0.9903	0.996389	0.997087	0.996671	0.998579	0.946136	0.728842	0.798818	0.999367	0.945876	0.969731	0.999843	0.999048	0.971738	0.99023	0.830535	0.996802	0.99836	0.962208	0.988449	0.94534	0.999373	0.582812	0.695592	0.99272	0.734487	0.916296	0.914908	0.881072	0.985771	0.984198	0.996687	0.982822	0.968913	0.954328	0.984114	0.915357	0.992289	0.969619	0.99879
TSH-PL180513004	Pre-Diagnosis	Leave-Out	0.893449	0.932018	0.995606	0.981469	0.990826	0.930918	0.99422	0.999283	0.75383	0.570123	0.897724	0.953806	0.916264	0.57452	0.639972	0.998726	0.821329	0.978095	0.99262	0.851909	0.318996	0.898926	0.811329	0.919967	0.940629	0.958076	0.919331	0.699874	0.992738	0.590205	0.852887	0.981828	0.808166	0.869562	0.943151	0.830776	0.948604	0.997214	0.237146	0.943997	0.832024	0.866294	0.907472	0.737921	0.9838	0.717487	0.990027
TSH-PL180513007	Pre-Diagnosis	Leave-Out	0.779889	0.997467	0.998676	0.849929	0.971572	0.998201	0.976919	0.991677	0.95506	0.989157	0.986639	0.99469	0.904944	0.726132	0.769427	0.997269	0.772377	0.997826	0.970733	0.972852	0.994403	0.831648	0.742695	0.989062	0.986624	0.884359	0.991964	0.87923	0.954487	0.756167	0.514613	0.985349	0.8862	0.929439	0.833022	0.946417	0.758937	0.996927	0.996737	0.782103	0.714004	0.879328	0.911609	0.844889	0.989601	0.975537	0.96291
TSH-PL180513010	Pre-Diagnosis	Leave-Out	0.96163	0.967225	0.999473	0.999947	0.993164	0.94293	0.99197	0.999541	0.934934	0.824851	0.287542	0.861944	0.713158	0.930416	0.713644	0.959595	0.531888	0.934095	0.920491	0.420283	0.937216	0.784053	0.722621	0.876512	0.953609	0.18193	0.981574	0.766218	0.970601	0.871281	0.342343	0.953133	0.978497	0.742774	0.643552	0.531047	0.877385	0.99919	0.64374	0.407229	0.804208	0.71325	0.962593	0.848857	0.911445	0.908522	0.440728
TSH-PL180513011	Pre-Diagnosis	Leave-Out	0.909087	0.998114	0.933053	0.933491	0.996035	0.786136	0.501003	0.923507	0.823236	0.784	0.890955	0.186348	0.643749	0.394529	0.541928	0.994969	0.598894	0.992589	0.994786	0.931357	0.829144	0.89096	0.668465	0.56563	0.521899	0.86161	0.998945	0.785035	0.998749	0.525894	0.728397	0.98509	0.717204	0.706627	0.662354	0.9228	0.871376	0.973098	0.963614	0.551612	0.969464	0.87487	0.665162	0.555638	0.877143	0.851758	0.998023
TSH-PL180513013	Pre-Diagnosis	Leave-Out	0.965066	0.972327	0.9986	0.854177	0.999327	0.896108	0.923558	0.964733	0.984388	0.936199	0.914108	0.999817	0.921558	0.853515	0.936931	0.996141	0.682219	0.988456	0.968605	0.997225	0.791595	0.84906	0.669559	0.970851	0.891401	0.732168	0.824554	0.570822	0.978231	0.653866	0.61063	0.989084	0.751873	0.533211	0.717128	0.964663	0.748469	0.999858	0.993775	0.786706	0.73555	0.669424	0.881839	0.768999	0.802058	0.749752	0.970516
TSH-PL180513018	Pre-Diagnosis	Leave-Out	0.842365	0.998369	0.983026	0.992297	0.991078	0.995002	0.956823	0.999525	0.987909	0.997174	0.998781	0.997237	0.963543	0.433841	0.700915	0.99854	0.862958	0.999708	0.997319	0.971952	0.99794	0.904573	0.54462	0.975001	0.932148	0.984598	0.999896	0.928981	0.999473	0.746036	0.856366	0.997204	0.920953	0.913545	0.835321	0.991562	0.995356	0.972624	0.996658	0.793133	0.849567	0.955374	0.948375	0.851983	0.97775	0.860791	0.999978
TSH-PL180513019	Pre-Diagnosis	Leave-Out	0.999328	1	0.999964	1	0.999997	1	0.999999	1	1	0.999998	1	0.999995	0.989876	0.984635	0.950771	1	0.995514	0.999999	1	1	0.999372	0.999948	0.985953	0.999962	1	0.994748	0.999998	0.991976	1	0.967803	0.987102	0.999905	0.997644	0.98303	0.983941	0.999944	0.99995	0.999984	0.999998	0.998668	0.999185	0.996429	0.998524	0.984104	0.999999	0.99986	0.999999
TSH-PL180513023	Pre-Diagnosis	Leave-Out	0.985229	0.933606	0.999893	0.990867	0.999917	0.99853	0.998919	0.998794	0.999973	0.997222	0.999883	0.997604	0.991277	0.936795	0.958747	0.999966	0.977546	0.998533	0.999813	0.999305	0.998854	0.989995	0.954417	0.9998	0.999819	0.927079	0.998561	0.837162	0.999946	0.738012	0.943873	0.998526	0.939771	0.949266	0.978425	0.966135	0.990963	0.999676	0.999316	0.96128	0.989698	0.924636	0.996531	0.961397	0.998245	0.980688	0.97981
TSH-PL180513026	Pre-Diagnosis	Leave-Out	0.95661	0.742794	0.998371	0.897707	0.874222	0.221369	0.889251	0.860355	0.125495	0.356152	0.0152845	0.345489	0.511933	0.758494	0.479065	0.410503	0.790479	0.986293	0.882448	0.0758983	0.227022	0.277772	0.93022	0.635785	0.998695	0.492855	0.786439	0.384398	0.0798367	0.764796	0.786082	0.972762	0.8145	0.452331	0.648092	0.664857	0.924396	0.992097	0.178449	0.480196	0.973534	0.376565	0.810067	0.531052	0.944978	0.889189	0.149742
TSH-PL180513028	Pre-Diagnosis	Leave-Out	0.899986	0.978158	0.669737	0.892104	0.981326	0.829764	0.339474	0.914117	0.986474	0.918867	0.965988	0.966671	0.718839	0.644745	0.81704	0.998263	0.743311	0.246367	0.840467	0.966652	0.941648	0.716495	0.76755	0.99793	0.989612	0.801421	0.976446	0.629282	0.927793	0.657019	0.581903	0.851349	0.742725	0.489981	0.783617	0.39239	0.886242	0.941138	0.399248	0.748332	0.286149	0.539943	0.933595	0.680551	0.795298	0.377444	0.20519
TSH-PL180513030	Pre-Diagnosis	Leave-Out	0.905168	0.949872	0.987661	0.233637	0.9141	0.840949	0.922872	0.1925	0.943399	0.490778	0.600237	0.791538	0.684158	0.708494	0.879938	0.999671	0.826057	0.746264	0.944919	0.873768	0.0189745	0.741777	0.755113	0.90813	0.995323	0.730388	0.94273	0.785538	0.860595	0.600185	0.864204	0.611867	0.903741	0.219602	0.823667	0.780487	0.99887	0.995552	0.529602	0.723785	0.918135	0.702976	0.897491	0.746671	0.91507	0.774495	0.979138
TSH-PL180513031	Pre-Diagnosis	Leave-Out	0.53785	0.204218	0.742744	0.397724	0.836714	0.915343	0.534656	0.693303	0.877951	0.563617	0.696976	0.803545	0.558675	0.512277	0.588914	0.99548	0.726981	0.893619	0.616685	0.266458	0.482591	0.816525	0.702607	0.984944	0.6628	0.628105	0.505439	0.650026	0.642154	0.627205	0.818287	0.610021	0.446341	0.842119	0.833903	0.516037	0.9342	0.594499	0.898188	0.744325	0.398249	0.667631	0.803746	0.445937	0.948645	0.461432	0.169839
TSH-PL180513032	Pre-Diagnosis	Leave-Out	0.100062	0.950815	0.423857	0.177869	0.00409161	0.0669821	0.644337	0.530459	0.117806	0.0880143	0.00607396	0.00478	0.606734	0.0988604	0.317717	0.8902	0.622264	0.0684066	0.896554	0.016405	0.903474	0.162972	0.0425961	0.286008	0.0241935	0.732599	0.146675	0.155881	0.00549705	0.472174	0.750315	0.673248	0.160368	0.689221	0.667451	0.014296	0.0445848	0.00173914	0.0537492	0.352319	0.493614	0.100547	0.082705	0.224417	0.0156383	0.540535	0.998291
TSH-PL180513033	Pre-Diagnosis	Leave-Out	0.666016	0.769997	0.995216	0.849813	0.981152	0.959254	0.992381	0.982643	0.997135	0.85118	0.41725	0.36318	0.793383	0.70655	0.906955	0.99908	0.812582	0.989042	0.998364	0.87981	0.98971	0.57671	0.603077	0.99929	0.99063	0.727165	0.931806	0.755341	0.755056	0.84549	0.872092	0.944068	0.755498	0.844944	0.948275	0.812192	0.989465	0.93412	0.907459	0.884981	0.890827	0.885794	0.887084	0.870741	0.71426	0.863471	0.958112
TSH-PL180513034	Pre-Diagnosis	Leave-Out	0.466058	0.996597	0.483852	0.993644	0.727815	0.986824	0.979403	0.993064	0.999773	0.997414	0.990501	0.813971	0.725727	0.479364	0.584056	0.991663	0.66459	0.995714	0.96518	0.520169	0.991731	0.849012	0.594775	0.952863	0.968167	0.804922	0.995589	0.542093	0.997275	0.726078	0.738803	0.964794	0.840022	0.89103	0.521294	0.816382	0.958687	0.875875	0.939217	0.811725	0.893109	0.565863	0.235152	0.525863	0.199259	0.886244	0.999844
TSH-PL180513035	Pre-Diagnosis	Leave-Out	0.992134	0.997784	0.997477	0.804768	0.750815	0.759313	0.990498	0.455577	0.99931	0.863046	0.993333	0.658421	0.842087	0.656772	0.88608	0.979223	0.892593	0.649966	0.989932	0.96161	0.806345	0.535121	0.638839	0.99744	0.998919	0.80959	0.852138	0.847163	0.942874	0.636595	0.649642	0.996273	0.811418	0.638267	0.912111	0.957902	0.849672	0.992883	0.940773	0.952829	0.957033	0.632105	0.648394	0.729109	0.927831	0.971249	0.998925
TSH-PL180513036	Pre-Diagnosis	Leave-Out	0.255805	0.283364	0.375124	0.111388	0.99377	0.051314	0.00935292	0.0576183	0.00221566	0.0736404	0.680884	0.0619713	0.469974	0.470414	0.37632	0.273385	0.157075	0.0268144	0.042395	0.00736668	0.0936808	0.564868	0.151984	0.290896	0.225811	0.284642	0.83923	0.387434	0.377527	0.339079	0.342946	0.239283	0.839326	0.850712	0.279653	0.246725	0.0293106	0.516027	0.949611	0.0409725	0.185769	0.582511	0.700398	0.336806	0.384554	0.567931	0.021785
TSH-PL180513037	Pre-Diagnosis	Leave-Out	0.926757	0.995318	0.97776	0.999227	0.979078	0.93681	0.997657	0.999905	0.995744	0.998035	0.998491	0.994435	0.875053	0.954577	0.88942	0.988367	0.933373	0.996233	0.996796	0.991991	0.995877	0.974786	0.933684	0.981891	0.998904	0.923997	0.999669	0.907218	0.992835	0.85003	0.958136	0.997763	0.81018	0.870196	0.779382	0.938866	0.998722	0.997377	0.995241	0.885964	0.893949	0.92151	0.964275	0.761253	0.98937	0.927863	0.999277
TSH-PL180513038	Pre-Diagnosis	Leave-Out	0.990297	0.998667	0.999987	0.993224	0.99983	0.95074	0.999753	0.995812	0.999771	0.998806	0.998307	0.999695	0.968692	0.967299	0.98427	0.99544	0.963118	0.999884	0.980337	0.99849	0.999614	0.914534	0.909691	0.999883	0.999962	0.874448	0.999893	0.918201	0.999733	0.953795	0.863965	0.993227	0.984109	0.969663	0.970659	0.983086	0.999908	0.998909	0.996665	0.979015	0.957507	0.974947	0.991177	0.977888	0.999944	0.949254	0.996157
TSH-PL180513040	Pre-Diagnosis	Leave-Out	0.990888	0.952784	0.99792	0.959585	0.997789	0.879426	0.983909	0.881188	0.992615	0.929877	0.987466	0.99251	0.959931	0.871475	0.929208	0.997333	0.944169	0.935458	0.999466	0.994036	0.979714	0.963345	0.910795	0.995267	0.998686	0.941121	0.995622	0.904138	0.997483	0.841791	0.846005	0.988569	0.977066	0.962894	0.957185	0.982996	0.991408	0.979033	0.983304	0.950135	0.969917	0.969536	0.981874	0.835398	0.991521	0.956583	0.999771
TSH-PL180513041	Pre-Diagnosis	Leave-Out	0.462997	0.950829	0.764379	0.279361	0.981342	0.953952	0.605974	0.948801	0.206816	0.999243	0.774103	0.648467	0.732525	0.467529	0.305578	0.729474	0.819805	0.9637	0.985398	0.907746	0.989624	0.883554	0.324603	0.553943	0.71412	0.939036	0.994164	0.847577	0.863656	0.595744	0.342574	0.953159	0.459287	0.824648	0.846233	0.627225	0.700011	0.628375	0.733445	0.903621	0.883694	0.795702	0.765452	0.607802	0.493068	0.558502	0.989264
TSH-PL180513043	Pre-Diagnosis	Leave-Out	0.915892	0.98522	0.999577	0.984719	0.999221	0.830937	0.968486	0.995153	0.925048	0.999273	0.999561	0.999274	0.814101	0.749689	0.836104	0.862967	0.887484	0.994896	0.999471	0.997644	0.998375	0.972015	0.645361	0.997826	0.985715	0.701795	0.999992	0.969399	0.992115	0.309148	0.696319	0.996475	0.835631	0.8902	0.838248	0.991677	0.993653	0.999864	0.999386	0.737219	0.938406	0.794734	0.929693	0.780207	0.99967	0.966324	0.999537
TSH-PL180513044	Pre-Diagnosis	Leave-Out	0.826103	0.989718	0.995494	0.857242	0.785752	0.74148	0.870538	0.626398	0.997749	0.986055	0.952637	0.86999	0.808282	0.709877	0.69333	0.361316	0.540954	0.724034	0.821451	0.896873	0.324772	0.878748	0.817399	0.643397	0.99844	0.77037	0.970901	0.655109	0.996226	0.783048	0.574035	0.885623	0.793456	0.926002	0.823718	0.870023	0.109654	0.978301	0.993956	0.470544	0.759765	0.542406	0.327984	0.719552	0.70703	0.958746	0.933864
TSH-PL180513049	Pre-Diagnosis	Leave-Out	0.952671	0.927382	0.997857	0.999434	0.999013	0.360366	0.997186	0.997508	0.999993	0.995328	0.993443	0.791345	0.809943	0.900556	0.956135	0.664626	0.862854	0.999983	0.999391	0.320781	0.998827	0.599576	0.96382	0.99524	0.998787	0.963217	0.999682	0.970225	0.999306	0.82089	0.991816	0.997415	0.982975	0.951487	0.891796	0.991466	0.996074	0.998898	0.998561	0.730479	0.959311	0.977204	0.971358	0.893976	0.944333	0.906385	0.999529
TSH-PL180513050	Pre-Diagnosis	Leave-Out	0.984291	0.999884	0.991323	0.999321	0.99894	0.992959	0.999831	0.999399	0.999911	0.998552	0.999256	0.999371	0.971718	0.96058	0.954579	0.994184	0.977598	0.995496	0.999492	0.997085	0.999581	0.99396	0.967233	0.999264	0.998193	0.986028	0.999998	0.958246	0.999654	0.980314	0.986513	0.997307	0.984036	0.990215	0.978635	0.98628	0.999796	0.999114	0.999644	0.969813	0.992899	0.972694	0.98588	0.948067	0.998123	0.996382	0.999997
TSH-PL180513051	Pre-Diagnosis	Leave-Out	0.858187	0.395545	0.152184	0.232343	0.258186	0.0716047	0.944618	0.0056628	0.915983	0.682346	0.374605	0.505333	0.262252	0.465006	0.725121	0.984684	0.234227	0.22101	0.329062	0.939229	0.197829	0.94151	0.354459	0.974706	0.998643	0.37159	0.986879	0.58299	0.414972	0.234754	0.464091	0.646423	0.227242	0.884042	0.40423	0.319039	0.885804	0.831625	0.462368	0.863295	0.699961	0.479916	0.275803	0.180436	0.462177	0.752893	0.976085
TSH-PL180513055	Pre-Diagnosis	Leave-Out	0.933165	0.943166	0.997286	0.975573	0.997784	0.998961	0.92292	0.995851	0.971591	0.889009	0.999313	0.983715	0.754516	0.749554	0.794849	0.975872	0.863769	0.997099	0.978119	0.991788	0.988865	0.882258	0.829912	0.944102	0.919386	0.967424	0.999926	0.743444	0.981934	0.725115	0.743047	0.872032	0.827465	0.884739	0.739582	0.980529	0.993646	0.999333	0.987392	0.861554	0.831929	0.935513	0.98726	0.835007	0.99819	0.828326	0.996766
TSH-PL180513056	Pre-Diagnosis	Leave-Out	0.948802	0.989586	0.998197	0.999223	0.99211	0.911147	0.995824	0.993971	0.998759	0.945906	0.997456	0.996981	0.949873	0.919832	0.949108	0.997693	0.903689	0.995903	0.998164	0.941566	0.953629	0.971035	0.944907	0.995366	0.999085	0.984293	0.999693	0.915906	0.982262	0.873913	0.966797	0.99742	0.832931	0.966576	0.928067	0.980002	0.99869	0.997028	0.997408	0.886548	0.982466	0.973446	0.973691	0.797318	0.994685	0.919897	0.998591
TSH-PL180513060	Pre-Diagnosis	Leave-Out	0.963572	0.999161	0.992348	0.999206	0.999776	0.998581	0.997839	0.999936	0.992967	0.986839	0.999697	0.994163	0.903829	0.842359	0.891481	0.991789	0.900695	0.999515	0.999525	0.979394	0.999065	0.993953	0.722542	0.993978	0.988784	0.918687	0.99998	0.855882	0.999681	0.873642	0.94679	0.956133	0.950842	0.960841	0.926682	0.985145	0.986857	0.99961	0.989517	0.964574	0.960444	0.96538	0.969259	0.882136	0.99913	0.936435	0.999243
TSH-PL180513064	Pre-Diagnosis	Leave-Out	0.994883	0.999613	0.999803	0.999694	0.999766	0.995855	0.999359	0.999998	0.999904	0.999773	0.999195	0.999931	0.967403	0.972336	0.97315	0.999877	0.990652	0.999692	0.999984	0.999779	0.999863	0.992138	0.978334	0.999049	0.999943	0.986838	0.999998	0.961631	0.999209	0.968739	0.871513	0.99932	0.951509	0.9698	0.987144	0.9967	0.999984	0.999981	0.999478	0.997497	0.992581	0.989942	0.994368	0.977721	0.999989	0.99091	0.999958
TSH-PL180513066	Pre-Diagnosis	Leave-Out	0.995616	0.995529	0.999663	0.998311	0.974615	0.978558	0.994582	0.977801	0.999264	0.993279	0.971413	0.999178	0.882954	0.963266	0.909323	0.994726	0.919649	0.99284	0.978407	0.952721	0.915282	0.9793	0.957279	0.994935	0.999503	0.88038	0.999251	0.980495	0.997853	0.859781	0.82683	0.978613	0.939102	0.960354	0.923277	0.850866	0.9998	0.998297	0.965101	0.970654	0.951262	0.976389	0.990827	0.914282	0.996576	0.980117	0.998635
TSH-PL180513068	Pre-Diagnosis	Leave-Out	0.945731	0.999971	0.990628	0.9998	0.989264	0.999913	0.999683	0.999934	0.987975	0.99996	0.996144	0.999841	0.886841	0.958023	0.902879	0.996937	0.986079	0.999945	0.999542	0.99997	0.999711	0.989188	0.715116	0.986162	0.990649	0.991493	0.999869	0.984881	0.899682	0.956562	0.945248	0.981155	0.905359	0.888338	0.926059	0.967228	0.996677	0.997827	0.998446	0.984371	0.971122	0.971635	0.99455	0.982941	0.991981	0.928093	0.996872
TSH-PL180513070	Pre-Diagnosis	Leave-Out	0.990294	0.997576	0.994352	0.999538	0.998996	0.999785	0.9745	0.999963	0.990306	0.999401	0.966051	0.998629	0.833282	0.837445	0.87616	0.990025	0.978926	0.999955	0.999893	0.993593	0.845408	0.974991	0.574304	0.957217	0.994845	0.982171	0.999651	0.994292	0.997091	0.923757	0.981432	0.952899	0.963193	0.983396	0.967865	0.99526	0.947349	0.989247	0.999839	0.878117	0.981238	0.997115	0.993997	0.984998	0.999946	0.93805	0.976239
TSH-PL180513073	Pre-Diagnosis	Leave-Out	0.997527	0.986054	0.787193	0.977519	0.974445	0.368213	0.906513	0.920338	0.994359	0.940138	0.941729	0.898494	0.82258	0.947224	0.77781	0.959649	0.855578	0.544103	0.993975	0.99846	0.974141	0.895291	0.906623	0.99936	0.9951	0.937394	0.984633	0.866315	0.966087	0.942389	0.951644	0.979744	0.938091	0.891818	0.788719	0.940017	0.995332	0.974553	0.987247	0.985011	0.918237	0.952267	0.925547	0.686518	0.998273	0.879639	0.994835
TSH-PL180513077	Pre-Diagnosis	Leave-Out	0.999083	0.999968	0.999951	0.999768	0.999765	0.999584	0.999652	0.999758	0.999318	0.993176	0.999888	0.999379	0.976781	0.99031	0.985097	0.996172	0.967391	0.999397	0.999967	0.999964	0.999648	0.984223	0.979592	0.999965	0.998662	0.976084	0.999942	0.971465	0.999444	0.98015	0.961576	0.999962	0.977189	0.947391	0.965388	0.981122	0.999227	0.999966	0.999753	0.998673	0.986639	0.929554	0.994352	0.976043	0.995894	0.994411	0.999968
TSH-PL180513080	Pre-Diagnosis	Leave-Out	0.997035	0.999984	0.999403	0.999694	0.998675	0.999643	0.99763	0.997278	0.999988	0.999998	0.99995	0.999865	0.974005	0.988943	0.988251	0.993668	0.976372	0.999879	0.999985	0.999968	0.994822	0.998427	0.981807	0.999994	0.999098	0.956296	0.999991	0.97549	0.999953	0.977865	0.965162	0.997968	0.986773	0.984301	0.970797	0.989541	0.999997	0.999984	0.999976	0.989378	0.993081	0.985214	0.993243	0.970418	0.999935	0.997899	0.999982
TSH-PL180513081	Pre-Diagnosis	Leave-Out	0.894847	0.38562	0.990822	0.963227	0.803333	0.714298	0.838285	0.248704	0.921499	0.443653	0.901937	0.816329	0.650024	0.799091	0.713015	0.968473	0.36662	0.131209	0.936873	0.841204	0.115063	0.886625	0.777241	0.806293	0.991323	0.409437	0.953753	0.939005	0.999442	0.717977	0.498769	0.557637	0.890913	0.922177	0.720844	0.926388	0.432824	0.937554	0.761901	0.684924	0.753683	0.922169	0.944261	0.689596	0.98464	0.895966	0.998775
TSH-PL180513084	Pre-Diagnosis	Leave-Out	0.820235	0.999818	0.998622	0.997991	0.703102	0.996338	0.954128	0.992592	0.371836	0.982284	0.970927	0.981379	0.768159	0.854532	0.530761	0.991187	0.716494	0.994807	0.497123	0.999228	0.997663	0.883384	0.808049	0.893636	0.340796	0.542053	0.948397	0.80167	0.970536	0.71402	0.341539	0.998423	0.780253	0.828345	0.437171	0.632419	0.924196	0.990809	0.885351	0.817274	0.737212	0.744975	0.962278	0.910392	0.984524	0.893632	0.91814
TSH-PL180513087	Pre-Diagnosis	Leave-Out	0.977635	0.999914	0.99967	0.980919	0.999666	0.925759	0.971485	0.901352	0.991029	0.999025	0.999019	0.97995	0.962854	0.965367	0.908192	0.995652	0.938162	0.994032	0.999868	0.999099	0.999993	0.994934	0.760999	0.999958	0.852689	0.92484	0.999764	0.844086	0.994998	0.827199	0.633658	0.999992	0.963465	0.938688	0.913854	0.907842	0.980132	0.999614	0.994947	0.995835	0.755274	0.770946	0.913072	0.416316	0.669837	0.94104	0.999235
TSH-PL180513089	Pre-Diagnosis	Leave-Out	0.988286	0.999825	0.993774	0.999999	0.999531	0.998652	0.998769	0.969053	0.999948	0.998638	0.858654	0.971518	0.9307	0.977816	0.885429	0.999874	0.92683	0.968766	0.942801	0.995155	0.996236	0.989539	0.987861	0.999859	0.998883	0.68056	0.999427	0.957622	0.999951	0.989217	0.986974	0.997209	0.991111	0.976855	0.861178	0.807911	0.999628	0.998222	0.99436	0.93062	0.97817	0.962666	0.977197	0.975573	0.998797	0.993103	0.999444
TSH-PL180513090	Pre-Diagnosis	Leave-Out	0.993621	0.999326	0.994969	0.999556	0.999375	0.994349	0.995843	0.99696	0.998252	0.999504	0.999844	0.968435	0.956456	0.945934	0.900636	0.980309	0.96469	0.996531	0.999225	0.999689	0.99848	0.998774	0.989938	0.999831	0.941566	0.92887	0.999887	0.970655	0.999997	0.95519	0.947564	0.997418	0.968534	0.978706	0.939283	0.955193	0.991759	0.998313	0.998717	0.987296	0.973939	0.945077	0.987171	0.95214	0.970307	0.991512	0.999682
TSH-PL180513093	Pre-Diagnosis	Leave-Out	0.931788	0.987421	0.999709	0.99969	0.969998	0.999712	0.996613	0.999091	0.999329	0.996407	0.992897	0.972292	0.952138	0.8094	0.770616	0.972372	0.951122	0.999146	0.999501	0.998079	0.949814	0.990304	0.979409	0.975876	0.978973	0.866943	0.999731	0.958461	0.999886	0.681667	0.958898	0.929224	0.875729	0.915904	0.716272	0.907235	0.999002	0.990439	0.960526	0.956715	0.935787	0.908614	0.987737	0.970857	0.997353	0.992007	0.998795
TSH-PL180513096	Pre-Diagnosis	Leave-Out	0.998461	0.999977	0.999957	0.999958	0.999923	0.99976	0.99999	0.998621	0.999994	0.999859	0.99995	0.998617	0.990769	0.983794	0.993883	0.999929	0.985484	0.999813	0.999847	0.999172	0.999917	0.998636	0.992599	0.999999	0.999951	0.956881	1	0.99326	0.999982	0.977274	0.920445	0.999988	0.987729	0.994072	0.99284	0.99349	0.999971	0.999999	0.999967	0.996513	0.997093	0.984727	0.998464	0.993814	0.999708	0.996949	0.999996
TSH-PL180513097	Pre-Diagnosis	Leave-Out	0.992444	0.999999	0.999933	0.999976	0.999906	0.999988	0.99993	0.999998	0.997427	0.999995	0.996431	0.998399	0.966157	0.935643	0.950454	0.999779	0.991067	0.99735	1	0.999994	0.999998	0.998482	0.916975	0.999593	0.999942	0.978451	1	0.975884	0.999997	0.97889	0.985056	0.980838	0.984339	0.891826	0.945115	0.999396	0.998415	0.999997	0.99962	0.954151	0.996356	0.986541	0.987723	0.996645	0.999747	0.992126	0.999955
TSH-PL180513098	Pre-Diagnosis	Leave-Out	0.958846	0.999796	0.999861	0.999335	0.999719	0.999172	0.999388	0.998749	0.999947	0.977598	0.997773	0.994769	0.990036	0.964537	0.968103	0.999867	0.985363	0.998532	0.999505	0.990458	0.999573	0.98653	0.924203	0.999517	0.999926	0.984955	0.999718	0.962075	0.999758	0.94617	0.955196	0.999537	0.969322	0.980261	0.981011	0.956208	0.99987	0.99896	0.992132	0.994878	0.979929	0.962536	0.99224	0.956493	0.999199	0.993107	0.999981
TSH-PL180513099	Pre-Diagnosis	Leave-Out	0.993282	0.999778	0.972923	0.99942	0.998449	0.848905	0.997182	0.991476	0.998072	0.774764	0.767981	0.956726	0.879724	0.983638	0.952027	0.995785	0.945035	0.932143	0.986652	0.99768	0.99637	0.946549	0.931963	0.992312	0.999474	0.867967	0.999459	0.94597	0.999071	0.941849	0.977395	0.995308	0.933452	0.947064	0.886205	0.929318	0.993676	0.999466	0.970107	0.981227	0.996269	0.962522	0.993146	0.951418	0.431103	0.975788	0.999812
TSH-PL180513100	Pre-Diagnosis	Leave-Out	0.29158	0.72561	0.850014	0.823109	0.0999578	0.432024	0.50766	0.255493	0.0552359	0.50337	0.626984	0.490861	0.31176	0.342092	0.21714	0.930909	0.516125	0.964864	0.589126	0.0715613	0.928152	0.502019	0.748785	0.547485	0.00815126	0.335759	0.980666	0.650499	0.221182	0.405887	0.213442	0.926644	0.366351	0.506883	0.488949	0.264724	0.0787596	0.947783	0.802818	0.625456	0.298871	0.346958	0.583201	0.637926	0.0463406	0.473404	0.771213
TSH-PL180513101	Pre-Diagnosis	Leave-Out	0.99982	0.999974	0.999957	0.999997	0.999821	0.999363	0.999999	0.9998	1	0.999722	0.997084	0.999788	0.991641	0.996743	0.975674	0.996544	0.998663	0.999997	0.999941	0.99596	0.999996	0.985208	0.993274	0.999617	0.999997	0.976924	0.999999	0.995179	0.999303	0.965236	0.999264	0.999912	0.988524	0.972215	0.997256	0.990844	0.999961	0.99987	0.999931	0.993234	0.999819	0.990461	0.998963	0.995261	0.995766	0.999792	0.999999
TSH-PL180513109	Pre-Diagnosis	Leave-Out	0.989184	0.999841	0.999644	0.999758	0.999418	0.99919	0.99941	0.995162	0.999992	0.999857	0.99643	0.992194	0.95269	0.970363	0.977726	0.993711	0.98308	0.998345	0.999346	0.999574	0.993641	0.997871	0.980322	0.999996	0.998536	0.982364	0.999965	0.992008	0.999961	0.985545	0.985094	0.997701	0.976898	0.993084	0.98436	0.975174	0.999872	0.999618	0.999701	0.995065	0.995707	0.982446	0.995653	0.988703	0.999773	0.997008	0.999951
TSH-PL180513110	Pre-Diagnosis	Leave-Out	0.994931	0.992238	0.999019	0.999943	0.999658	0.802645	0.999862	0.965579	0.999741	0.99941	0.95769	0.991646	0.956571	0.973783	0.888973	0.999723	0.969662	0.995456	0.999182	0.998963	0.414826	0.994791	0.985099	0.999558	0.999638	0.94598	0.999988	0.982504	0.999969	0.958118	0.95859	0.991196	0.965327	0.989107	0.980433	0.866963	0.999979	0.999918	0.99673	0.965978	0.992977	0.927498	0.991342	0.968544	0.999982	0.993911	0.999588
TSH-PL180513116	Pre-Diagnosis	Leave-Out	0.415747	0.700921	0.435578	0.950527	0.729046	0.70012	0.0435438	0.473872	0.0915842	0.0178529	0.0138907	0.00200366	0.456728	0.303594	0.363411	0.0058761	0.24236	0.314009	0.0237592	0.0449722	0.390593	0.0674268	0.500481	0.0317371	0.135822	0.332395	0.588248	0.642334	0.781188	0.363371	0.505988	0.0735129	0.550197	0.639658	0.445128	0.567763	0.00381065	0.785522	0.00046358	0.381011	0.415878	0.604116	0.573317	0.690119	0.0200115	0.869096	0.12369
TSH-PL180513117	Pre-Diagnosis	Leave-Out	0.65162	0.92753	0.991183	0.998213	0.554301	0.962034	0.968948	0.947745	0.126433	0.745299	0.763479	0.824157	0.854638	0.85588	0.712533	0.673304	0.868386	0.960245	0.971976	0.941468	0.784306	0.820522	0.85334	0.810963	0.755937	0.498806	0.957802	0.792852	0.949812	0.564138	0.646148	0.984188	0.674902	0.62055	0.572169	0.687482	0.88389	0.960237	0.897644	0.919834	0.878344	0.761617	0.9444	0.816716	0.992766	0.891723	0.968858
TSH-PL180513121	Pre-Diagnosis	Leave-Out	0.919226	0.59835	0.779923	0.995799	0.600329	0.148785	0.983732	0.195444	0.937097	0.763918	0.645894	0.263626	0.744068	0.80395	0.480805	0.120564	0.874001	0.0288622	0.979567	0.439968	0.0670126	0.624041	0.870319	0.902269	0.996177	0.726072	0.863896	0.663541	0.905796	0.661118	0.643741	0.443146	0.601433	0.523341	0.456151	0.568361	0.393145	0.57117	0.656272	0.481978	0.887335	0.5473	0.755584	0.802003	0.590088	0.959729	0.933981
TSH-PL180513122	Pre-Diagnosis	Leave-Out	0.792785	0.930509	0.998727	0.992995	0.941455	0.50873	0.986297	0.289772	0.692449	0.540093	0.890932	0.449648	0.593917	0.955721	0.788008	0.881026	0.893447	0.926746	0.987755	0.832436	0.546846	0.639063	0.781941	0.873593	0.969895	0.565692	0.993186	0.826759	0.717407	0.253994	0.769527	0.784105	0.543453	0.39921	0.612331	0.227345	0.710761	0.984093	0.724182	0.929288	0.897231	0.373241	0.87188	0.795023	0.609548	0.95505	0.976308
TSH-PL180513123	Pre-Diagnosis	Leave-Out	0.670861	0.917017	0.768308	0.405017	0.683593	0.512771	0.612039	0.366673	0.128419	0.128371	0.906394	0.170592	0.788682	0.803109	0.798931	0.553467	0.661604	0.218047	0.504172	0.984998	0.50126	0.67279	0.746877	0.111934	0.700767	0.441251	0.90385	0.748434	0.791959	0.359995	0.259104	0.795613	0.745525	0.47542	0.42976	0.398581	0.118858	0.712607	0.583608	0.81961	0.699555	0.513999	0.843621	0.609215	0.0691433	0.795704	0.983093
TSH-PL180513125	Pre-Diagnosis	Leave-Out	0.640287	0.0605386	0.804856	0.65845	0.25715	0.113298	0.0337011	0.154277	0.0299415	0.00835279	0.72407	0.176723	0.310908	0.298962	0.433722	0.582888	0.472927	0.446414	0.461575	0.0892108	0.0133041	0.0505942	0.433146	0.932351	0.0900401	0.382328	0.0157423	0.215059	0.375025	0.142644	0.149346	0.9574	0.226802	0.121002	0.128191	0.0154078	0.00487069	0.755413	0.0214309	0.922592	0.322146	0.0599458	0.260669	0.130628	0.0977014	0.41945	0.0200672
TSH-PL180513129	Pre-Diagnosis	Leave-Out	0.982598	0.997722	0.999998	0.996269	0.997377	0.999407	0.999576	0.998174	0.994118	0.575401	0.99903	0.736436	0.964143	0.966007	0.976421	0.979953	0.981337	0.998915	0.996462	0.995707	0.99927	0.676648	0.768793	0.976475	0.931777	0.70429	0.999628	0.948781	0.999648	0.693537	0.911696	0.953708	0.863203	0.802651	0.861372	0.802201	0.998254	0.99965	0.998321	0.918198	0.971906	0.972872	0.997712	0.946395	0.922852	0.988943	0.999966
TSH-PL180516004	Pre-Diagnosis	Leave-Out	0.942382	0.999728	0.98692	0.997449	0.999216	0.999879	0.98184	0.999299	0.996945	0.9991	0.927381	0.999831	0.925678	0.847021	0.767275	0.999306	0.898992	0.999888	0.959316	0.999837	0.984809	0.981996	0.874713	0.974267	0.988522	0.87614	0.999904	0.95823	0.999157	0.864986	0.876457	0.99479	0.838229	0.936046	0.795567	0.996118	0.999468	0.998567	0.999258	0.907178	0.910401	0.948173	0.958386	0.963703	0.999936	0.854673	0.989542
TSH-PL180516006	Pre-Diagnosis	Leave-Out	0.993454	1	0.999996	0.999876	0.999899	1	0.999904	0.999978	0.999958	0.999999	0.999952	0.999909	0.997843	0.964011	0.95396	0.999638	0.999309	1	0.999999	0.999865	1	0.997752	0.970323	0.999942	0.998044	0.990882	0.999982	0.977617	0.999919	0.997332	0.969506	0.99955	0.971499	0.97397	0.986182	0.999252	0.999919	0.999982	0.999992	0.999242	0.999269	0.991994	0.997275	0.99354	1	0.998854	0.999926
TSH-PL180516011	Pre-Diagnosis	Leave-Out	0.998708	0.999923	0.999948	0.999948	0.980937	0.999887	0.997126	0.999936	0.999688	0.99789	0.973829	0.999846	0.977809	0.960082	0.835704	0.99984	0.967162	0.999594	0.996738	0.999962	0.999957	0.89118	0.914372	0.972198	0.998184	0.965927	0.995557	0.943641	0.99961	0.97566	0.872824	0.999197	0.912032	0.965234	0.799806	0.997709	0.985319	0.996243	0.998982	0.914228	0.972885	0.92338	0.850094	0.969135	0.999791	0.973828	0.993875
TSH-PL180516012	Pre-Diagnosis	Leave-Out	0.999957	1	1	0.999998	1	1	0.999999	1	1	1	0.999991	1	0.998266	0.999828	0.969952	1	0.999622	1	0.999506	1	1	0.99979	0.999488	1	1	0.96051	1	0.993573	1	0.999788	0.993745	0.999999	0.99974	0.99674	0.995986	0.999987	1	1	0.999999	0.999986	0.999995	0.999919	0.999981	0.99947	1	0.99999	1
TSH-PL180516014	Pre-Diagnosis	Leave-Out	0.989552	0.973139	0.976636	0.964936	0.928123	0.993689	0.992747	0.964412	0.995427	0.999563	0.548933	0.9999	0.870566	0.888612	0.783418	0.997901	0.914266	0.999511	0.918509	0.970877	0.999983	0.936116	0.82728	0.997471	0.989966	0.696084	0.997229	0.944116	0.894764	0.865075	0.496405	0.995334	0.87567	0.924381	0.932089	0.954878	0.946238	0.852064	0.999826	0.800159	0.935307	0.953785	0.869645	0.806159	0.983515	0.970111	0.999818
TSH-PL180516015	Pre-Diagnosis	Leave-Out	0.996562	0.999974	0.999572	0.997145	0.977203	0.99999	0.999555	0.999287	0.998347	0.999747	0.998506	0.999593	0.995458	0.980535	0.973335	0.999889	0.957722	0.998726	0.999975	0.999889	0.999994	0.983953	0.903384	0.992554	0.963707	0.994979	0.976857	0.984984	0.979629	0.978039	0.992103	0.999631	0.990374	0.985802	0.987249	0.994149	0.999992	0.997006	0.999756	0.98769	0.952455	0.997263	0.973843	0.974171	0.999832	0.996622	0.999714
TSH-PL180516017	Pre-Diagnosis	Leave-Out	0.932793	0.999233	0.999776	0.778441	0.879017	0.997915	0.791193	0.998613	0.177618	0.534501	0.992121	0.999324	0.968446	0.766995	0.737923	0.960501	0.815963	0.768924	0.916654	0.929685	0.999705	0.967289	0.938718	0.103859	0.996953	0.860944	0.959554	0.894122	0.96456	0.660243	0.896208	0.987895	0.826919	0.927359	0.481339	0.94667	0.938833	0.741179	0.489151	0.961269	0.840815	0.907922	0.907278	0.57581	0.897659	0.973209	0.998524
TSH-PL180516020	Pre-Diagnosis	Leave-Out	0.995216	0.999065	0.997359	0.988485	0.951749	0.956415	0.997888	0.987462	0.997541	0.999945	0.94841	0.991655	0.876961	0.919069	0.770973	0.996041	0.959482	0.999292	0.815395	0.998261	0.996798	0.920539	0.978828	0.996913	0.9938	0.809561	0.999995	0.912627	0.999899	0.980534	0.961379	0.913705	0.957028	0.8612	0.896423	0.990724	0.999589	0.999587	0.998416	0.963743	0.99574	0.94441	0.748349	0.910261	0.999992	0.991342	0.999736
TSH-PL180516026	Pre-Diagnosis	Leave-Out	0.997294	0.999998	0.999525	0.999557	0.997906	0.999821	0.999637	0.999833	0.999656	0.987554	0.993235	0.999542	0.986985	0.992751	0.867901	0.990539	0.973395	0.999844	0.987772	0.993852	0.999999	0.984639	0.993849	0.99949	0.999982	0.880148	0.998884	0.941746	0.999459	0.997314	0.898861	0.999603	0.996569	0.958055	0.927912	0.998088	0.999051	0.925714	0.999787	0.973548	0.994077	0.984866	0.986466	0.960742	0.999954	0.997994	0.998146
TSH-PL180516027	Pre-Diagnosis	Leave-Out	0.765695	0.26788	0.993953	0.984915	0.858206	0.993808	0.864363	0.993641	0.899633	0.0864847	0.442671	0.926571	0.705722	0.494822	0.617708	0.977036	0.500335	0.953329	0.954865	0.154268	0.971495	0.574202	0.796854	0.0717048	0.973321	0.789891	0.702448	0.319755	0.780838	0.857183	0.942509	0.461531	0.799586	0.850374	0.595456	0.881483	0.97239	0.952301	0.278327	0.814347	0.763696	0.844108	0.900235	0.782612	0.923774	0.857483	0.879716
TSH-PL180516031	Pre-Diagnosis	Leave-Out	0.974274	0.984663	0.972644	0.899529	0.96882	0.820505	0.98778	0.997107	0.999875	0.997107	0.972444	0.99858	0.80742	0.633853	0.864782	0.999455	0.911143	0.940507	0.985201	0.997768	0.666924	0.95581	0.654543	0.991541	0.997403	0.862044	0.27172	0.868415	0.981414	0.889334	0.870654	0.995618	0.692536	0.914368	0.948147	0.983014	0.973395	0.828072	0.999406	0.773808	0.363772	0.898025	0.849104	0.94007	0.991993	0.911543	0.598044
TSH-PL180516033	Pre-Diagnosis	Leave-Out	0.914764	0.944549	0.992034	0.904809	0.995991	0.996082	0.976299	0.992659	0.986167	0.861855	0.937526	0.987262	0.820538	0.833111	0.898326	0.999305	0.722309	0.997033	0.963229	0.993293	0.994351	0.947608	0.760715	0.94903	0.998813	0.94779	0.966645	0.693875	0.997615	0.840843	0.908451	0.96105	0.904446	0.822271	0.884559	0.926786	0.991519	0.949613	0.799371	0.785598	0.771077	0.901412	0.865136	0.802482	0.981647	0.515333	0.650012
TSH-PL180516036	Pre-Diagnosis	Leave-Out	0.330715	0.957177	0.893138	0.962602	0.98353	0.999693	0.97523	0.998332	0.993611	0.967292	0.954673	0.994243	0.768539	0.500896	0.716463	0.998482	0.697955	0.999927	0.94044	0.86542	0.994754	0.964936	0.203471	0.961723	0.789819	0.888474	0.978329	0.886417	0.900315	0.731232	0.761663	0.98639	0.867052	0.851033	0.929099	0.962485	0.99818	0.942453	0.994539	0.930193	0.823936	0.980167	0.866762	0.780645	0.984343	0.787432	0.997132
TSH-PL180516043	Pre-Diagnosis	Leave-Out	0.97097	0.935139	0.973782	0.817243	0.960363	0.709555	0.996935	0.900575	0.957866	0.993315	0.987134	0.993395	0.897258	0.80219	0.614212	0.999188	0.900759	0.909494	0.958994	0.946572	0.998335	0.814081	0.535305	0.995658	0.907293	0.786209	0.910645	0.90296	0.958302	0.860125	0.842472	0.977957	0.955404	0.878513	0.827238	0.950791	0.618077	0.410473	0.998582	0.881982	0.980644	0.782805	0.681219	0.605332	0.969642	0.953614	0.995781
TSH-PL180516044	Pre-Diagnosis	Leave-Out	0.999655	1	0.999999	1	0.999923	1	0.999999	0.999978	1	0.999966	0.999999	1	0.999134	0.999282	0.997979	1	0.99023	0.999846	0.999968	0.999998	1	0.990231	0.998826	1	1	0.977706	0.999992	0.99683	0.999914	0.999457	0.990198	1	0.998659	0.998935	0.994793	0.999995	0.999973	0.999999	1	0.995372	0.997843	0.999617	0.99926	0.981534	0.999977	0.999884	1
TSH-PL180516046	Pre-Diagnosis	Leave-Out	0.703727	0.98638	0.953107	0.953236	0.927426	0.981801	0.231135	0.992741	0.989023	0.861242	0.922996	0.965199	0.625771	0.740888	0.795227	0.990587	0.686388	0.976349	0.804505	0.836072	0.697737	0.910595	0.833792	0.228371	0.661255	0.867817	0.995158	0.890536	0.988437	0.524064	0.674141	0.964103	0.516651	0.227567	0.743227	0.907267	0.995314	0.942141	0.964635	0.543752	0.901223	0.578943	0.683889	0.740911	0.966905	0.917935	0.997071
TSH-PL180516047	Pre-Diagnosis	Leave-Out	0.985949	0.990417	0.820045	0.952263	0.999788	0.375995	0.981365	0.976612	0.998266	0.925327	0.965533	0.997854	0.950623	0.892654	0.919395	0.990274	0.969336	0.906126	0.981669	0.902163	0.996931	0.97459	0.933581	0.99206	0.998468	0.774538	0.994873	0.882667	0.996822	0.930224	0.922876	0.985792	0.974965	0.874255	0.926313	0.989108	0.96331	0.946708	0.998916	0.642788	0.992961	0.599321	0.771691	0.789878	0.993305	0.862688	0.985818
TSH-PL180516048	Pre-Diagnosis	Leave-Out	0.995077	0.999756	0.997832	0.999932	0.995793	0.999014	0.999858	0.999426	0.999997	0.98971	0.916832	0.99622	0.976091	0.966253	0.950811	0.999998	0.985493	0.998177	0.996031	0.99871	0.999918	0.995931	0.994341	0.99635	0.999976	0.97012	0.999987	0.987975	0.999753	0.981194	0.985526	0.997003	0.975075	0.957979	0.986877	0.991287	0.999903	0.99996	0.999945	0.980343	0.994905	0.989293	0.950784	0.95758	0.999833	0.998138	0.998844
TSH-PL180516049	Pre-Diagnosis	Leave-Out	0.975112	0.999696	0.998931	0.996152	0.997824	0.985791	0.998546	0.998085	0.979184	0.997169	0.994398	0.999706	0.926487	0.951817	0.88062	0.997594	0.974917	0.977874	0.999472	0.998177	0.99764	0.978178	0.892738	0.965303	0.998574	0.919919	0.999644	0.972605	0.998995	0.895627	0.923745	0.982118	0.92668	0.782278	0.926738	0.966211	0.997026	0.986353	0.998496	0.960904	0.99155	0.915307	0.97194	0.962029	0.999502	0.968568	0.999414
TSH-PL180516051	Pre-Diagnosis	Leave-Out	0.960654	0.999641	0.869403	0.994198	0.998969	0.983417	0.891192	0.976614	0.999967	0.999836	0.997356	0.986905	0.940713	0.742122	0.943634	0.999507	0.821709	0.999924	0.209333	0.995725	0.999993	0.96498	0.411497	0.999477	0.598584	0.733176	0.983443	0.838136	0.986707	0.966773	0.585281	0.980279	0.976157	0.534383	0.946418	0.985437	0.975448	0.852215	0.995228	0.768259	0.891217	0.973239	0.832341	0.933024	0.990749	0.815106	0.996058
TSH-PL180516054	Pre-Diagnosis	Leave-Out	0.999051	0.999999	0.99999	0.999621	0.999998	0.99995	0.999992	0.999833	0.999965	0.998001	0.999112	0.999996	0.992569	0.993522	0.989456	0.999999	0.997879	0.999999	0.999654	0.999997	1	0.997408	0.995293	0.998175	0.999998	0.988792	0.999583	0.880709	0.999816	0.998327	0.980035	0.99987	0.992727	0.97309	0.990866	0.999866	0.999802	0.999998	0.999991	0.997461	0.997362	0.991534	0.970166	0.985428	1	0.995049	0.999888
TSH-PL180516056	Pre-Diagnosis	Leave-Out	0.902437	0.999368	0.999124	0.999165	0.996099	0.998966	0.995594	0.999026	0.999849	0.997499	0.985001	0.994122	0.9003	0.858687	0.847818	0.998788	0.97541	0.999318	0.999354	0.96173	0.999993	0.868189	0.881371	0.990777	0.985593	0.949262	0.999273	0.921517	0.993526	0.978328	0.944174	0.993675	0.971991	0.985852	0.917338	0.999128	0.997977	0.994074	0.999567	0.948996	0.988357	0.973794	0.941008	0.908177	0.999936	0.984378	0.999962
TSH-PL180516058	Pre-Diagnosis	Leave-Out	0.743293	0.780057	0.991764	0.903438	0.965206	0.985851	0.905405	0.998142	0.955341	0.856318	0.641834	0.933891	0.924641	0.786956	0.766166	0.997225	0.951124	0.985787	0.997904	0.986987	0.985693	0.694605	0.890581	0.712043	0.985699	0.94032	0.669508	0.638397	0.984993	0.906771	0.692464	0.645572	0.553135	0.803771	0.821943	0.924535	0.946885	0.934481	0.838068	0.783074	0.912553	0.569856	0.927661	0.904249	0.999645	0.777401	0.101002
TSH-PL180516062	Pre-Diagnosis	Leave-Out	0.766269	0.990578	0.891866	0.815224	0.898914	0.993117	0.993716	0.987112	0.993345	0.845132	0.494907	0.992636	0.858187	0.770714	0.963625	0.975989	0.84212	0.985016	0.18572	0.0582745	0.968549	0.935357	0.787888	0.980688	0.999741	0.48761	0.944869	0.621288	0.995371	0.981733	0.827044	0.171228	0.921929	0.954115	0.848281	0.888528	0.990813	0.896321	0.992873	0.436589	0.739116	0.728519	0.808532	0.838283	0.990664	0.942965	0.0757712
TSH-PL180516063	Pre-Diagnosis	Leave-Out	0.998818	0.999994	0.999987	0.999878	0.999992	0.999978	0.999984	0.999994	0.999988	0.999528	0.999931	0.999916	0.989086	0.996862	0.976471	1	0.994169	0.999796	0.999927	0.999996	1	0.999182	0.991468	0.999929	0.999999	0.994861	0.999983	0.968622	0.99998	0.999146	0.996666	0.999958	0.993522	0.993729	0.991847	0.999892	0.999819	0.999673	0.999851	0.963061	0.994822	0.995608	0.994403	0.987541	0.999936	0.995371	0.999971
TSH-PL180703037	Healthy	Leave-Out	0.00684931	8.96e-06	2.17e-05	0.00023879	0.00025474	0.00022246	0.00100225	0.0126185	0.00108568	0.00365951	0.00094362	0.00088419	0.0273871	0.00584113	0.0591564	0.0109963	0.0729547	1.69e-05	0.0017125	0.00374254	0.00033169	0.036142	0.0413776	0.0003774	9.73e-05	0.409986	0.00018326	0.179827	0.0001824	0.0891246	0.209655	0.00106564	0.0410825	0.180803	0.252563	0.204061	0.00722339	0.00725166	0.00082893	0.0207229	0.0108648	0.307936	0.00820469	0.0354794	0.00167811	0.00262139	0.00410705
TSH-PL180703136	Healthy	Leave-Out	0.0709856	0.00328637	0.00151911	0.0276267	0.00416283	0.00039111	0.0614467	0.0245782	0.00372818	0.00036753	0.00046311	0.00086788	0.0888913	0.100428	0.140305	0.00123199	0.142004	0.00018987	0.0154894	0.0127943	0.00139158	0.0621938	0.114974	0.00464591	0.0106531	0.256085	0.0320603	0.260622	0.00137173	0.244069	0.333272	0.00326828	0.0456471	0.207541	0.34376	0.034527	0.0662198	0.0263861	0.00871579	0.0617885	0.128438	0.107819	0.0412061	0.311123	0.107318	0.0758748	0.00164919
TSH-PL180703141	Healthy	Leave-Out	0.233643	0.00446321	4.63e-05	0.00017842	0.00044818	8.09e-07	0.00020084	7.34e-06	0.00299994	0.00019794	7.54e-06	0.0006265	0.0178615	0.00677976	0.0137343	0.00101851	0.0281175	4.15e-05	5.02e-06	0.00101368	0.00029927	0.0110913	0.00221003	0.00038724	2e-05	0.0110374	6.82e-06	0.0481243	0.00012535	0.0159837	0.0189395	0.0111996	0.0230976	0.003042	0.0443614	0.00347742	2.75e-07	0.0006206	0.00058177	0.00442177	0.00153725	0.00105937	0.00015638	0.0054736	2.03e-05	0.00090564	0.00044011
TSH-PL180706034	Healthy	Leave-Out	7.76e-05	1.12e-05	1.3e-08	3.87e-05	1.43e-06	1.17e-06	5.13e-09	9.9e-07	6.58e-06	7.65e-08	8.61e-09	6.83e-07	0.0001806	4.17e-05	0.00055872	3.19e-08	0.0005588	3.11e-08	7.41e-11	8.51e-10	2.74e-06	2.93e-05	0.00034817	8.1e-09	2.45e-07	0.00088911	1.62e-07	0.00482909	7.68e-09	0.00280184	0.0912046	1.69e-09	0.0115187	0.00157914	0.00045755	0.0242097	1.97e-07	2.95e-06	1.37e-06	1.62e-05	0.00019649	0.0405124	2.06e-05	0.00023739	2.03e-07	2.76e-05	4.45e-08
TSH-PL180706037	Healthy	Leave-Out	0.00353182	0.00068295	0.00304545	0.00018317	0.00011424	0.0001107	0.00131489	0.00017727	2.26e-07	0.00326203	0.00029263	3.62e-07	0.0235227	0.00519799	0.0100756	0.00098443	0.0230951	7.84e-05	0.00027207	0.00520168	4.83e-07	0.0972237	0.0597541	3.17e-05	4.38e-05	0.0157921	0.0016313	0.0842419	0.0775309	0.0168422	0.00369334	0.00046738	0.0255128	0.0331356	0.0323473	0.00166874	2.77e-06	0.00311846	3.88e-05	0.00528778	0.0196409	0.0134035	0.00393299	0.137269	0.00271682	0.00412007	9.44e-05
TSH-PL180706104	Healthy	Leave-Out	0.10191	0.00064051	0.00171662	0.00056052	0.00013277	0.00130718	0.00369125	0.00509346	0.00383807	6.83e-05	2.92e-05	0.00243546	0.0278375	0.0199707	0.0631481	0.00215761	0.0279507	0.00026541	0.00020785	0.00581693	1.68e-05	0.0507633	0.0852095	0.0153081	0.00257833	0.0824567	0.00033465	0.0198124	0.00257858	0.0596042	0.0544976	0.00026636	0.18748	0.0689944	0.066245	0.0158873	0.0053447	0.0707335	4.21e-05	0.0807828	0.0231165	0.133972	0.0599954	0.0111236	0.00040471	0.00908281	3.55e-05
TSH-PL180706113	Healthy	Leave-Out	0.00636215	7.5e-06	1.55e-05	4.1e-05	2.28e-05	2.39e-05	3.7e-05	0.00260398	0.00019262	3.4e-05	1.78e-05	1.63e-05	0.00923693	0.0158602	0.00379314	3.76e-08	0.0046482	2.79e-06	0.00017917	0.00037149	3.4e-05	0.00054759	0.0050566	0.00018612	6.3e-05	0.0133524	1.44e-05	0.0117868	3.63e-09	0.00758689	0.00580556	0.00047217	0.0158508	0.00373364	0.0148769	0.00231216	1.54e-05	6.86e-05	0.00021007	0.00493346	0.00059685	0.0049951	0.00233011	0.00360081	2.5e-05	0.00109367	9.93e-07
TSH-PL180706145	Healthy	Leave-Out	0.00814819	3.44e-05	0.00825397	2.36e-05	0.00051022	0.00147291	5.14e-05	0.00150541	7.61e-06	5.91e-06	1.46e-05	0.00072197	0.0313083	0.00425142	0.0126925	9.59e-06	0.00790934	0.00015855	8.81e-06	1.74e-05	0.00016183	0.00097502	0.10827	3.91e-05	0.0005562	0.00800114	0.00190159	0.0195344	4.88e-05	0.0153525	0.0221628	0.00030932	0.0534902	0.0323823	0.0204945	0.0110078	0.00143431	0.00347274	2.77e-06	0.00182816	0.00057891	0.185237	0.180637	0.0172302	0.00207694	0.00284879	6.75e-06
TSH-PL180706147	Healthy	Leave-Out	0.00694177	0.00027075	3.54e-05	6.2e-05	2.89e-05	1.73e-05	2.07e-05	0.021201	7.27e-05	0.00014214	4.31e-05	0.00027025	0.00630344	0.00512099	0.0032744	2.81e-06	0.00415969	5.38e-06	1.47e-05	0.00130436	0.00056058	0.00014981	0.00805484	5.55e-05	2.98e-05	0.0127632	3.01e-06	0.0136966	4.49e-07	0.00921084	0.00373957	0.003481	0.0135698	0.00681558	0.0104402	0.00231274	0.00020277	5.04e-05	0.00061118	0.00100609	0.00015172	0.00603735	0.00504086	0.00469987	2.9e-07	0.00135257	4.85e-06
TSH-PL180706153	Healthy	Leave-Out	0.014917	0.001039	0.00010074	0.00158005	0.00906224	0.00170017	7.7e-05	0.0103469	0.00010223	0.0007868	0.00420206	8.87e-05	0.0227937	0.00459903	0.0111446	6.29e-05	0.0116973	5.81e-05	0.00033445	0.00125367	4.02e-05	0.00067053	0.00754066	0.00025017	0.00010375	0.0619227	0.0002485	0.0184729	1.7e-05	0.0182428	0.0112645	0.00040596	0.113677	0.0203392	0.031371	0.064325	0.00018147	0.00124839	0.00107455	0.00218563	0.00017462	0.0283251	0.027679	0.00770134	0.0001821	0.00301452	1.59e-05
TSH-PL181128006	Healthy	Leave-Out	0.227618	0.0419466	0.181096	0.00030614	0.0002864	0.0498142	0.00971139	0.0297577	0.0276918	0.00327526	0.00076211	0.00250497	0.031904	0.0443721	0.0338188	0.0271176	0.104285	0.0241895	0.0010628	0.0771492	0.00053336	0.0893244	0.200756	0.00383754	0.107198	0.0169326	0.122921	0.222915	0.00023014	0.0606332	0.0390589	0.0130279	0.186422	0.0279066	0.115522	0.0639713	0.00597101	0.00434176	0.0264005	0.0196355	0.0214231	0.0500343	0.0245208	0.114104	0.00478689	0.237189	0.0322807
TSH-PL181128007	Healthy	Leave-Out	0.0338316	0.00075563	0.00010013	0.00041243	2.48e-05	5.21e-05	0.00030213	0.00366183	2.73e-05	0.00017288	2.96e-05	3.61e-05	0.00798642	0.0183224	0.00817988	1.77e-05	0.0155413	0.00010538	6.24e-05	0.00058763	0.00093546	0.00060546	0.0564059	0.0002671	0.00058963	0.0118752	4.76e-06	0.016911	2.76e-07	0.0162333	0.00451555	0.00019895	0.0184759	0.0110933	0.014463	0.00415671	0.00010262	0.00053982	3.47e-05	0.0050552	0.00182875	0.00706773	0.00598232	0.0140776	5.32e-06	0.0134749	1.93e-05
TSH-PL181128011	Healthy	Leave-Out	0.108125	1.73e-05	0.00027032	0.00513039	0.00028641	1.39e-05	0.00019244	0.00080893	0.00013004	4.11e-05	5.29e-05	0.00026334	0.00915348	0.00969709	0.0401311	1.54e-05	0.0742772	2.31e-05	7.76e-05	0.00359723	3.19e-05	0.0109886	0.033217	0.00171685	0.00070175	0.0686254	0.00112325	0.110122	3.74e-05	0.00786985	0.0207981	5.73e-05	0.103522	0.0126614	0.054731	0.0360455	0.00026417	0.0283897	3.5e-05	0.0421041	0.010414	0.0104434	0.0103399	0.0255987	0.00211976	0.0133976	0.00518655
TSH-PL181128015	Healthy	Leave-Out	0.0026843	1.81e-05	4.7e-07	0.00110663	0.00123285	1.23e-06	4.22e-05	2.82e-05	0.00729546	0.00018479	0.0126318	5.93e-07	0.0429816	0.00847174	0.0413923	8.6e-06	0.00774606	0.00699951	3.53e-05	3.14e-05	1.38e-06	0.00404251	0.0106673	0.00073837	0.00088634	0.0332265	5.36e-08	0.00608167	4.94e-05	0.0294888	0.0024602	0.00470318	0.0840559	0.0106697	0.0384006	0.0109077	6.18e-05	5.02e-05	0.00050214	0.00077036	0.00136777	0.0160495	0.00439884	0.171732	4.82e-06	0.00070598	2.52e-07
TSH-PL181128018	Healthy	Leave-Out	0.00349219	1.95e-05	1.93e-05	0.00014261	2.82e-05	2.15e-09	2.79e-05	2.96e-06	1.58e-06	1.19e-07	2.37e-06	2.99e-05	0.00634104	0.0104906	0.00870855	3.48e-07	0.00395559	6e-08	1.17e-05	5.65e-06	0.00010181	0.00068793	0.0140428	1.09e-05	4.18e-05	0.00625753	3.13e-08	0.0118258	6.02e-08	0.00252385	0.00029608	0.00385833	0.020035	0.00087156	0.00225266	0.00567122	9.32e-07	1.34e-05	1.39e-05	0.00151269	0.00032216	0.00103938	0.00030312	0.00084896	2.15e-09	0.00033348	1e-06
TSH-PL181128020	Healthy	Leave-Out	0.113285	4.54e-07	1.74e-05	0.00076837	0.00019895	1.85e-05	0.00020379	3.42e-05	0.00407469	3.11e-05	0.00015024	4.54e-05	0.00707438	0.0161126	0.0176347	8.21e-06	0.004098	8.74e-05	5.26e-05	0.00016285	1.85e-05	0.00296451	0.174114	2.78e-05	0.00119789	0.0103409	0.00060026	0.0195835	5.04e-05	0.0274649	0.0667577	0.00011547	0.152289	0.0555489	0.00418335	0.0116285	0.00012086	8.71e-05	0.00021057	0.00082328	0.00108875	0.0278418	0.00396512	0.0017412	8.41e-05	0.0134575	0.00012349
TSH-PL181128021	Healthy	Leave-Out	0.00078311	0.00014486	1.71e-07	1.11e-05	4.32e-07	5e-06	2.14e-08	0.00014032	1.02e-06	0.00164776	6.78e-08	1.77e-05	0.00229051	0.00018114	0.00069383	5.74e-08	0.00092285	1.38e-05	7.05e-08	5.2e-06	7.7e-07	0.00010775	0.00032016	1.57e-06	4.58e-09	0.00370205	1.28e-07	0.00180233	2.44e-07	0.00934238	0.00111467	2.73e-06	0.00511622	0.0032819	0.00311957	0.00034109	1.37e-07	2.18e-07	4.5e-07	1.21e-05	7.48e-06	0.00030695	3.79e-05	0.00191677	3.61e-06	0.00024684	8.39e-09
TSH-PL181128023	Healthy	Leave-Out	0.140054	1.21e-05	0.00025783	0.00035881	3.94e-05	2.09e-06	1.81e-05	0.00016136	0.0001869	5e-07	4.97e-07	8.47e-07	0.00597404	0.0147584	0.0326543	1.76e-08	0.0333036	3.81e-07	0.00067217	4.21e-05	0.00034174	3.11e-05	0.00575028	0.00184314	0.00027038	0.0308016	1.75e-08	0.0212276	1.11e-08	0.0645669	0.0148281	0.00042434	0.0489325	0.00825676	0.0369363	0.0144438	8.04e-05	2.74e-05	0.00011035	0.00591356	0.00049679	0.010709	0.00498286	0.028916	7.43e-07	0.0079895	5.18e-05
TSH-PL181128025	Healthy	Leave-Out	0.0129245	9.07e-06	0.00031384	0.00021696	9.98e-05	0.00524547	0.00339074	0.0149354	0.00018955	9.73e-05	0.00017124	0.0001046	0.0290143	0.00233475	0.0702532	0.022774	0.0430092	0.00029634	0.00093748	0.00504268	0.00011256	0.0232594	0.0110912	0.00111232	0.00090204	0.0130044	0.00416772	0.0240941	4.24e-05	0.025426	0.0166563	6.03e-05	0.00528552	0.0360792	0.0428871	0.00732416	0.00150666	0.00063904	0.00029654	0.00833462	0.00536032	0.00676227	0.00601535	0.0119112	0.00017486	0.0232141	0.00097426
TSH-PL181128029	Healthy	Leave-Out	0.00418177	0.00013299	0.0054188	0.0499337	3.56e-05	0.00021828	0.0115722	0.00024626	0.0001123	0.00011367	0.00035898	9.21e-06	0.0514566	0.014688	0.0359956	0.0021675	0.0891352	0.00024967	0.00127394	2.17e-05	0.00033886	0.00457375	0.0172271	0.00021354	0.00054295	0.0517108	0.00012918	0.0364787	0.00013207	0.061593	0.0351177	0.00853154	0.0183166	0.0284228	0.0955744	0.00438402	0.00126138	9.49e-05	7.96e-05	0.0135042	0.0079053	0.00905544	0.00897953	0.0472429	0.0002239	0.00805426	0.00277026
TSH-PL181128030	Healthy	Leave-Out	0.00013443	4.24e-07	1.99e-06	2.48e-05	2.15e-07	6.07e-08	3.32e-06	2.93e-06	0.00011289	6.99e-06	9.1e-07	1.84e-07	0.00080644	0.00056283	0.0203999	1.94e-06	0.00062002	2.61e-08	1.88e-08	2.15e-07	2.49e-06	5.72e-05	0.00027543	2.26e-05	1.25e-06	0.00045034	6.75e-08	0.00253701	2.34e-08	0.00125139	0.00028263	6.36e-05	0.00038573	0.00110146	0.00141873	0.00066456	1.29e-07	3.88e-07	1.81e-06	8.33e-06	1.71e-06	0.00015255	9.67e-05	0.00190574	2.01e-11	0.000268	2.22e-07
TSH-PL181128033	Healthy	Leave-Out	0.00060535	1.4e-08	9.14e-09	4.43e-08	3.93e-07	5.47e-09	6.64e-07	6.04e-07	1.41e-07	7.87e-09	1.36e-07	8.8e-09	0.00022082	0.00023296	0.00266091	5.91e-10	0.00145014	2e-08	7.79e-08	1.23e-08	1.98e-08	2.16e-05	0.00053772	2.03e-05	6.72e-07	0.00025508	1.33e-08	0.00047774	2.43e-09	0.00045507	0.0004913	8.39e-07	0.00201246	0.00060628	0.0007042	0.00032786	1.4e-09	1.82e-05	7.67e-07	0.00050104	0.00010544	0.00015367	4.62e-05	0.00028251	5.43e-09	7.37e-05	1.12e-07
TSH-PL181128036	Healthy	Leave-Out	0.0224406	1.56e-05	4.02e-06	2.28e-05	1.47e-05	1.16e-05	0.00111944	0.00098141	0.0004219	3.41e-05	0.00016589	8.87e-05	0.0101244	0.0115778	0.0501358	1.1e-05	0.0311229	1.48e-05	0.00012646	0.00034163	0.00108701	0.0046748	0.0128988	0.0128868	0.00033761	0.0550602	0.00010294	0.0292481	7.12e-07	0.0517009	0.00831394	0.00091602	0.0323949	0.0122757	0.0629407	0.0063989	5.34e-05	2.86e-05	0.0010693	0.00547584	0.00096761	0.00781592	0.00120023	0.0152812	2.4e-05	0.00153914	0.00051755
TSH-PL181128037	Healthy	Leave-Out	0.00341911	1.73e-05	3.6e-06	5.06e-05	0.00014238	9.33e-05	0.00031167	0.00092422	1.69e-05	2.51e-05	1.66e-05	1.53e-05	0.00791322	0.0219366	0.00702862	3.79e-06	0.00612248	5.45e-06	2.04e-05	0.00074664	0.0001572	0.00219756	0.00887002	0.00196966	4.24e-05	0.0234699	6.84e-06	0.0184217	4.74e-07	0.0192356	0.00627072	8.19e-05	0.0125617	0.0163819	0.0141518	0.00377127	8.42e-06	0.00011503	0.00028191	0.00349043	0.001431	0.0142503	0.00674602	0.0195564	1.19e-05	0.00296507	1.06e-06
TSH-PL181128038	Healthy	Leave-Out	0.00029613	3.08e-07	1.16e-07	2.53e-08	5.73e-07	1.42e-07	3.36e-07	5.17e-06	3.09e-07	2.38e-07	8.74e-08	2.12e-07	0.00077403	0.00077878	0.00065101	6.52e-09	0.00073915	4.94e-09	1.41e-07	7.16e-07	1.06e-07	7.75e-05	0.00062375	1.61e-06	3.76e-06	0.0004304	5.07e-09	0.00072254	2.71e-09	0.00123408	0.00028897	4.29e-06	0.00240255	0.00061474	0.0027705	0.00035222	4.14e-08	1.87e-07	6.7e-07	0.0001614	4.1e-05	0.00064179	5.39e-05	0.00033424	1.95e-08	0.00010504	7.83e-06
TSH-PL181128040	Healthy	Leave-Out	0.36719	0.0001473	0.00137956	0.0507446	0.00406694	0.00022463	0.0130537	0.140357	0.0636064	0.00252537	0.00456152	0.0410686	0.226592	0.140127	0.0537525	0.0060342	0.1736	0.00030993	0.0262634	0.28771	0.00226045	0.0130063	0.0422081	0.0155582	0.0301049	0.596786	0.00019828	0.15927	2.42e-05	0.234304	0.0393277	0.234164	0.142837	0.0917356	0.459825	0.0722553	0.00096931	0.00044578	0.0222814	0.0378478	0.00439732	0.0920709	0.132242	0.0591855	0.00036076	0.0135834	0.00276962
TSH-PL181128042	Healthy	Leave-Out	0.00047955	1.57e-06	1.32e-06	0.00069984	2.06e-06	1.55e-06	1.04e-06	0.00096852	1.54e-06	8.39e-07	7.64e-08	2.88e-08	0.0017387	0.00120852	0.00044801	4.86e-06	0.0030307	2.08e-08	0.00013628	0.00020446	7.47e-09	0.00021043	0.00058115	4.14e-06	6.55e-06	0.00221631	2.43e-07	0.00634165	7.77e-07	0.00423869	0.011349	4.22e-07	0.0150079	0.00074603	0.00889471	0.00067998	2.77e-09	1.14e-05	4.86e-08	0.00020917	0.00105672	0.00169868	0.00033874	0.0058673	5.36e-05	0.00034311	2.09e-08
TSH-PL181128048	Healthy	Leave-Out	0.460486	0.0862048	0.207359	0.102092	0.246175	0.0211394	0.818862	0.819349	0.0448301	0.209051	0.0106304	0.132214	0.660536	0.516241	0.214995	0.00136525	0.55808	0.0407047	0.0165362	0.94454	0.91616	0.549078	0.0980068	0.00689652	0.417627	0.651695	0.014614	0.581612	0.00342019	0.0822057	0.0118164	0.168251	0.603207	0.206637	0.27447	0.531636	0.0279322	0.0520043	0.0647429	0.399917	0.01782	0.682122	0.75295	0.589171	0.366399	0.166517	0.75629
TSH-PL181128051	Healthy	Leave-Out	0.00104349	2.71e-05	9.7e-07	1.73e-07	2.91e-07	6.24e-08	3.54e-06	5.52e-07	6.91e-08	5.89e-07	3.27e-07	1.73e-06	0.00167055	0.00295551	0.00121528	2.2e-08	0.00391693	2.98e-08	2.07e-06	6.34e-06	0.00044127	0.00068457	0.00060418	1.01e-05	5.72e-07	0.00767889	1.28e-06	0.00763689	1.58e-09	0.00058364	0.00033805	2.14e-06	0.00362216	0.00208517	0.00243466	7.92e-05	2.68e-08	3.21e-07	1.47e-06	0.0024749	0.00015723	0.00080317	0.0006551	0.00219544	1.13e-07	0.00188207	0.00016598
TSH-PL181128054	Healthy	Leave-Out	0.0013553	8.62e-08	1.38e-06	1.84e-05	7.09e-06	1.46e-08	2.74e-06	1.01e-05	1.27e-06	8.31e-07	9.38e-06	1.13e-07	0.0038604	0.00114991	0.00157634	1.7e-07	0.00541468	3.91e-09	1.23e-05	2.31e-07	5.41e-08	3.58e-05	0.00261323	2.08e-05	0.00026272	0.00206719	3.15e-06	0.00478518	1.62e-07	0.00282338	0.00419854	1.49e-07	0.00715423	0.0009983	0.00521166	0.00150493	1.9e-07	8.65e-06	1.03e-06	0.00019644	0.00078433	0.00530744	0.00126753	0.00146645	6.37e-06	0.00171766	3.1e-06
TSH-PL181128055	Healthy	Leave-Out	0.0332757	7.97e-05	0.170925	0.00385766	0.00015143	0.0177099	0.00316393	0.181534	0.00013639	0.499188	8.59e-06	1.44e-06	0.264053	0.00132562	0.152041	3.84e-09	0.569569	8.66e-07	0.00847577	3.7e-06	0.227893	0.00026608	0.0927158	0.00030345	0.00425215	0.0259707	0.00362399	0.0128813	8.64e-05	0.0782717	0.0925059	1.29e-05	0.0263897	0.07241	0.0344478	0.21821	4.22e-05	0.0137259	0.00276445	0.00091141	0.0116202	0.0405934	0.247173	0.10298	0.0008734	0.129568	0.00024951
TSH-PL181128057	Healthy	Leave-Out	0.00013193	1.07e-07	1.04e-06	1.15e-06	5.85e-05	2.8e-07	4.05e-07	5.68e-05	3.21e-08	6.18e-06	5.75e-06	5.25e-07	0.00187383	0.00040793	0.00103141	6.6e-07	0.00112658	4.03e-07	1.7e-06	4.91e-07	2.49e-09	0.00031001	0.00045694	2.43e-06	4.61e-07	0.0006324	6.4e-06	0.00424977	2.67e-06	0.00157453	0.00034468	1.93e-06	0.00866524	0.00124096	0.00302416	0.00047264	1.29e-07	0.00012083	1.16e-07	0.00018112	5.86e-05	0.00702436	0.00122132	0.00393896	4.02e-06	0.00012113	5.33e-06
TSH-PL181128062	Healthy	Leave-Out	0.00083855	1.01e-07	8.36e-05	2.89e-05	3.75e-06	4.57e-07	3.25e-06	0.00070103	1.28e-09	6.24e-06	2.25e-08	1.82e-07	0.00139872	0.00107038	0.00210463	1.73e-08	0.00185651	1.06e-08	8.51e-07	4.09e-07	1.63e-07	9.99e-05	0.00072453	1.48e-07	9.67e-07	0.00034255	1.44e-05	0.00514535	2.5e-09	0.00146512	0.00253146	7.11e-08	0.0125093	0.00095041	0.00153601	0.00144374	1.26e-08	0.00051478	3.74e-07	8.25e-05	0.00066031	0.00336767	0.00177954	0.00298822	1.9e-05	0.00147035	9.28e-07
TSH-PL181128067	Healthy	Leave-Out	0.00018683	1.45e-05	1.6e-05	1.66e-05	5.31e-06	3.36e-05	9.69e-07	0.00019849	6.58e-09	2.74e-05	0.00011438	1.08e-07	0.00303469	0.00035116	0.00286253	5.37e-08	0.00160848	2.21e-07	0.00042406	5.86e-06	0.00033567	0.00010074	0.00029098	8.19e-07	1.16e-06	0.00191502	5.9e-06	0.00033289	1.94e-06	0.00078463	0.00088969	0.00017782	0.0014494	0.00070525	0.00067739	0.00063107	2.64e-08	0.00011419	5.15e-07	0.00059866	7.67e-05	0.00158267	0.00148826	0.00059135	2.74e-06	0.00014985	4.87e-06
TSH-PL181128070	Healthy	Leave-Out	6.7e-05	2.26e-07	3.72e-07	6.27e-08	9.37e-07	2.87e-08	5.41e-08	3.69e-06	7.83e-09	1e-07	8.66e-07	2.02e-07	0.00028677	0.00086059	0.00069678	5.74e-07	0.00031358	1.22e-07	2.51e-07	1.03e-06	2.43e-07	8.34e-05	4.01e-05	3.57e-08	2.41e-07	0.000125	4.37e-08	0.00048813	2.14e-08	0.00022618	0.0001746	2.75e-05	0.00238434	0.00022505	0.00104631	8.42e-05	4.9e-10	9.41e-06	6.8e-08	0.00012961	4.39e-05	0.00082073	0.00027125	0.00057432	1.03e-07	2.69e-05	3.89e-07
TSH-PL181128077	Healthy	Leave-Out	5.52e-05	3.89e-06	4.89e-07	2.61e-08	2.63e-07	6.52e-08	4.33e-08	1.93e-05	4.29e-10	9.39e-08	1.89e-06	4.38e-08	0.0003427	0.0004593	0.0002144	1.54e-09	8.54e-05	1.19e-07	1.99e-07	2.02e-05	4.35e-05	5.04e-05	7.49e-05	2.59e-08	2.24e-07	0.00039015	5.26e-09	0.00023693	9.17e-08	0.00034228	0.00030087	1.21e-06	0.00154157	0.00031161	0.00076345	0.00017277	7.22e-10	6.55e-05	1.09e-08	3.35e-05	8.94e-06	0.00107918	4.99e-05	0.00039129	1.13e-08	5.13e-06	6.53e-08
TSH-PL181128078	Healthy	Leave-Out	0.00031479	1.62e-05	1.6e-05	5.5e-07	1.32e-05	1.78e-07	3.19e-07	1.16e-05	3.28e-09	9.94e-07	8.11e-05	1.67e-06	0.00052146	0.00230922	0.00103766	5.24e-05	0.00063754	2.6e-06	2.68e-06	0.00078036	7.37e-05	0.00030453	0.00011515	4.14e-07	2.23e-06	0.00036785	2.43e-06	0.00128512	2.98e-08	0.00022584	0.00028275	0.00043994	0.00357536	0.00018403	0.00069406	9.93e-05	7.12e-08	0.00213577	1.77e-07	0.00084392	6.52e-05	0.00239713	0.00042422	0.00064831	1.65e-05	3.36e-05	2.3e-06
TSH-PL181128080	Healthy	Leave-Out	0.00259916	4.08e-07	7.74e-07	5.53e-07	5.4e-05	6.56e-08	1.12e-06	1.26e-05	1.2e-07	1.76e-07	6.84e-06	1.02e-07	0.00154293	0.00158899	0.00145767	9.35e-09	0.00134528	7.5e-08	6.02e-07	1.18e-06	1.52e-06	8.54e-05	0.00058901	2.51e-07	2.65e-05	0.0014524	2.07e-06	0.00157147	1.55e-07	0.00193603	0.00094443	9.44e-07	0.00594697	0.00225658	0.00295277	0.00214073	2.85e-08	2.42e-05	2.86e-08	0.00017667	0.00020645	0.00273122	0.00056669	0.00238589	5.18e-07	0.00059424	6.56e-06
TSH-PL181128083	Healthy	Leave-Out	0.00805298	5.6e-06	6.23e-06	1.54e-05	4.08e-05	2.75e-07	4.21e-05	0.00028992	1.1e-05	7.81e-08	0.118179	1.36e-05	0.003367	0.00537864	0.00167395	2.44e-06	0.00051832	1.16e-06	0.00016726	0.00047094	5.25e-06	6.89e-05	0.0015434	4.1e-06	0.00027266	0.0104401	1.37e-05	0.0050545	4.67e-07	0.0008271	0.00774918	0.00013892	0.0209714	0.0021656	0.00723154	0.00402225	3.04e-05	0.00165278	2.61e-06	0.00031222	0.00043429	0.0128468	0.00172175	0.00149928	7.06e-06	0.00106346	2.45e-06
TSH-PL181128098	Healthy	Leave-Out	0.00035521	1.06e-09	4.49e-08	1.45e-07	4.04e-05	4.78e-08	2.51e-08	1.9e-07	6.24e-05	1.24e-07	5.98e-06	2.75e-06	0.0014895	0.00112437	0.0055722	4.18e-10	0.00054041	4.79e-09	1.25e-07	1.75e-08	5.97e-07	2.64e-05	0.00065757	2.67e-07	0.00016445	0.00059964	8.2e-11	0.00048063	5.6e-09	0.00217335	0.00068302	2.34e-07	0.00471485	0.0018989	0.00650489	0.00047537	8.51e-07	2.62e-08	5.27e-07	2.51e-05	2.58e-05	0.00023761	0.00067278	0.0004793	1.88e-09	0.00021755	4.48e-09
TSH-PL181128102	Healthy	Leave-Out	4.28e-05	7.34e-07	6.32e-07	2.78e-05	3.51e-06	1.19e-05	7.89e-08	0.00110226	6.46e-06	1.03e-05	2.61e-05	6.54e-06	0.00073234	0.00321126	0.00492423	8.75e-07	0.00134608	1.59e-08	1.33e-06	6.9e-06	9.59e-05	0.00016123	7.6e-05	3.19e-06	6e-05	0.00067306	3.4e-09	0.00062972	4.18e-09	0.0037901	0.00177143	1.38e-06	0.00311315	0.00232656	0.00609081	0.00027421	5.42e-07	3.95e-06	5.87e-06	4.26e-05	6.61e-05	0.00058954	0.00023826	0.00043149	6.48e-07	0.00045699	4.52e-07
TSH-PL181128104	Healthy	Leave-Out	0.00127353	7.89e-09	2.23e-07	4.49e-06	0.000166	3.16e-07	4.1e-06	0.00018753	1.02e-06	1.36e-05	0.00337213	9.91e-09	0.0047258	0.0009062	0.00110088	6.33e-09	0.010741	4.43e-07	5.16e-07	3.52e-07	8.87e-07	0.00214373	0.0003435	7.73e-08	0.00040698	0.00308443	6.07e-06	0.00047481	8.11e-07	0.00246226	0.00134356	9.42e-08	0.0204648	0.00139501	0.00327903	0.00065773	2.33e-06	9.5e-08	8.29e-07	0.00041924	0.00183522	0.0002928	0.00053347	0.00070355	5.43e-06	0.0018925	2.88e-05
TSH-PL181128108	Healthy	Leave-Out	5.61e-05	2.47e-07	1.06e-08	2.53e-07	2.1e-07	5.83e-08	6.39e-07	2.83e-05	2.01e-07	1.03e-07	5.18e-07	1.21e-07	0.00172189	0.00066284	0.00177423	2.6e-09	0.00166539	5.21e-09	3.52e-07	6.48e-08	1.36e-06	7.08e-05	0.00020075	3.35e-07	9.28e-07	0.00271699	6.48e-10	0.00103457	3.38e-10	0.0010913	0.0007092	9.32e-06	0.00082721	0.00107233	0.00804923	0.0003037	1.86e-08	5.88e-08	1.2e-06	0.00016903	0.0001694	0.00017655	7.27e-05	0.00060128	6.18e-09	0.00010632	5.86e-08
TSH-PL181128109	Healthy	Leave-Out	0.00029459	1.68e-06	2.35e-07	5.74e-06	9.83e-06	1.87e-06	9.17e-07	3.99e-05	1.07e-05	7.42e-06	0.00026246	1.03e-06	0.00161333	0.00330605	0.00083289	2.57e-07	0.00075772	2.5e-07	9.65e-07	3.6e-06	1.5e-05	0.00023265	0.0002732	9.84e-07	4.06e-05	0.00027444	1.91e-07	0.00021505	1.36e-09	0.00213605	0.00350888	4.15e-07	0.00599556	0.00126002	0.00545622	0.00101255	6.36e-06	2.12e-06	2.33e-05	7.35e-05	0.0003545	0.00120009	8.33e-05	0.00022619	1.34e-07	0.00129567	2.27e-07
TSH-PL181128110	Healthy	Leave-Out	0.00103486	1.07e-06	1.04e-07	5.85e-05	1.55e-05	1.37e-05	1.34e-06	0.00109335	1.9e-05	9.87e-07	0.00145343	7.99e-07	0.00443485	0.00050152	0.00369034	5.15e-08	0.00310857	1.78e-07	2.64e-06	1.82e-06	1.4e-06	0.00020191	0.00035497	8.52e-07	0.00013345	0.00073594	9.19e-07	0.00094993	2.32e-08	0.00134388	0.00595233	2.33e-07	0.00892376	0.00209686	0.00517429	0.00147847	1.15e-05	2.85e-06	5.46e-05	0.00020166	0.00053223	0.00031615	0.00132239	0.00049957	2.13e-06	0.00377911	7.82e-06
TSH-PL181128111	Healthy	Leave-Out	0.00316525	2.41e-06	3.68e-07	4.17e-07	2.89e-05	4.9e-08	0.00022496	0.00038573	2.35e-06	1.84e-07	0.00024062	4.34e-05	0.00153167	0.00299626	0.0012884	2.81e-09	0.00136177	6.02e-06	3.25e-05	0.00013525	0.00022809	0.0001197	0.00083639	8.57e-06	1.27e-06	0.00075979	5.04e-06	0.00078901	3.87e-09	0.00025737	0.00302085	6.35e-06	0.00272481	0.00392921	0.00111297	0.00029962	0.00011695	0.00066805	0.00394499	0.00012365	0.00039494	0.00044174	0.00018396	0.00023543	7.06e-08	0.00038395	9.43e-07
TSH-PL181128112	Healthy	Leave-Out	0.00165317	3.71e-05	0.00124318	0.00230935	0.00026615	0.00029845	9.05e-05	0.00228094	2.63e-06	0.00014573	0.00012248	1.65e-06	0.0177926	0.00213373	0.0149701	2.51e-05	0.00811904	4.79e-06	0.00131272	0.00024579	0.00304396	0.00092072	0.00210388	1.3e-05	8.64e-05	0.0070385	5.01e-06	0.00214112	2.64e-06	0.00141984	0.0100123	0.0013886	0.00528644	0.00251225	0.00571561	0.00403055	7.6e-06	0.00044911	8.23e-05	0.00643999	0.00071108	0.00580449	0.00786744	0.00349065	4.65e-05	0.00271113	8.98e-05
TSH-PL181128115	Healthy	Leave-Out	0.0292384	0.0116953	0.00011438	0.00055736	0.00059946	0.00040422	0.00121782	0.776258	0.0112847	0.00492497	0.978713	0.0489413	0.0299862	0.00623597	0.00968264	1.7e-06	0.0328963	0.109847	0.00076275	0.0217402	0.043595	0.00524973	0.00889732	0.00212862	0.00448384	0.0170197	0.0022783	0.0135137	0.00018731	0.0114928	0.0161685	0.00180751	0.101222	0.00276889	0.0922575	0.0325131	0.0797636	0.0737043	0.00065665	0.00302597	0.00847812	0.0120402	0.172079	0.0195882	0.00016836	0.0032899	7.66e-05
TSH-PL181128118	Healthy	Leave-Out	4.75e-05	1.48e-07	6.72e-09	6.53e-06	6.41e-08	2.24e-07	8.13e-09	0.00015476	3.66e-08	8.28e-07	3.13e-06	1.36e-06	0.00041714	0.00090012	0.0003393	2.44e-10	0.00054241	2.08e-08	2.12e-08	1.16e-07	1.89e-07	0.00014014	0.00045257	3.22e-08	9.76e-07	0.00026964	4.37e-10	0.00118894	4.96e-09	0.00389348	0.00163211	1.78e-07	0.002548	0.00161235	0.00182493	0.00050813	2.04e-07	1.07e-07	4.01e-05	1.93e-05	4.12e-05	0.00014003	2.07e-05	5e-05	2.56e-09	0.0001989	2.02e-07
TSH-PL181128120	Healthy	Leave-Out	0.00104814	4.51e-07	1.76e-06	4.02e-05	1.97e-05	2.14e-06	2.26e-06	3.25e-05	0.00021835	1.14e-05	3.78e-05	7.32e-07	0.00669106	0.00178874	0.0016039	1.81e-07	0.00641317	8.78e-08	1.15e-05	1.36e-05	6.44e-07	0.00033566	0.00071592	1.2e-06	3.01e-05	0.0157883	6.14e-07	0.00941135	7.81e-08	0.0166612	0.0057479	3.84e-05	0.0152552	0.00569329	0.0693268	0.00384362	6.08e-07	2.73e-06	2.15e-06	0.00029573	0.00147785	0.00548927	0.00176791	0.0136516	5.65e-06	0.00052122	9.38e-06
TSH-PL181128123	Healthy	Leave-Out	5.6e-05	1.14e-09	2.09e-07	1.22e-08	4.13e-05	2.09e-06	7.99e-11	4.88e-06	1.11e-05	2.86e-07	9.22e-05	0.00014203	0.0030629	0.00011513	0.00038764	2e-08	0.00028487	4.12e-09	2.03e-07	4.05e-07	7.96e-09	9.46e-05	6.02e-05	2.16e-09	1.96e-06	0.00283717	1.26e-11	0.00130707	4.83e-08	0.00059969	0.00515627	8.44e-08	0.0127235	0.00646158	0.00376736	0.00610248	2.51e-09	2.41e-07	5.76e-06	4.08e-06	4.91e-06	0.0124205	0.00208425	0.00065128	7.75e-06	0.0003532	1.73e-08
TSH-PL181128124	Healthy	Leave-Out	0.00020978	9.3e-09	1.87e-07	6.13e-08	3.18e-05	1.67e-07	1.11e-08	1.55e-06	1.2e-07	1.43e-08	4.14e-05	8.21e-07	0.00114532	0.00062688	0.00135626	9.65e-09	0.00097174	1.63e-07	6.14e-08	1.47e-08	1.12e-08	0.0001598	0.00022	1.94e-08	1.05e-06	0.00107656	5.95e-08	0.00234634	1.43e-07	0.00089077	0.0146195	7.52e-08	0.0285289	0.00378208	0.0163723	0.00016758	1.08e-07	9.8e-07	1.72e-07	3.42e-05	0.00011376	0.007085	0.0125992	0.00033937	1e-06	0.00079254	5.77e-08
TSH-PL181128127	Healthy	Leave-Out	0.00015248	2.31e-08	7.66e-06	9.33e-08	5.23e-06	2.42e-07	5.54e-08	1.63e-06	1.09e-08	8.25e-06	6.18e-07	1.15e-07	0.00027637	0.00029012	0.00025196	3.19e-08	0.00043914	3.12e-07	5.78e-08	2.63e-06	2.14e-06	0.00029362	0.00036854	1.42e-07	2.6e-07	0.00148114	3.59e-07	0.00232956	2.27e-06	0.00121639	0.00022606	7.65e-07	0.00457841	0.00147088	0.00104708	0.00031849	7.37e-10	8.21e-06	3.74e-09	0.00011167	2.96e-05	0.0144375	0.00050466	0.00228809	1.02e-06	3.52e-05	6.79e-08
TSH-PL181205001	Healthy	Leave-Out	0.00238598	2.22e-06	1.97e-05	5.74e-07	2.88e-05	2.61e-06	9.75e-07	2.34e-06	6.3e-07	7.37e-09	5.17e-07	1.3e-05	0.00067357	0.00330203	0.0006478	4.73e-07	0.00081456	5.49e-07	1.93e-09	1.16e-05	1.14e-05	0.00013306	0.00238699	5.46e-05	4.15e-05	0.00247246	6.28e-06	0.00656377	1.58e-07	0.00631889	0.0016498	9.1e-06	0.025319	0.00943059	0.00513281	0.00043277	1.3e-07	0.00015256	1.22e-08	0.00044371	0.00011799	0.0777973	0.00703334	0.00511503	2.1e-05	0.00027098	3.86e-07
TSH-PL181205002	Healthy	Leave-Out	0.0557622	4.91e-06	0.00010502	8.31e-05	0.0214135	3.29e-05	1.08e-05	1.97e-05	0.00010874	3.85e-08	8.7e-05	0.00010341	0.00267473	0.0175226	0.00408101	8.41e-05	0.00532318	2.86e-05	1.17e-05	0.00180545	0.00015651	0.00149164	0.023685	0.00031339	0.00250507	0.00845082	8.03e-05	0.0673474	1.04e-05	0.0127523	0.00655728	0.00095989	0.202166	0.0246117	0.0187185	0.0150676	1.7e-06	0.00224388	9.69e-06	0.00235791	0.00095683	0.148535	0.0555966	0.0126905	3.39e-06	0.00911978	4.66e-05
TSH-PL181205004	Healthy	Leave-Out	0.0209999	0.00055424	0.00394366	0.00023972	0.00180051	0.00083453	0.00249245	0.00138722	0.00013667	0.00162333	0.00039704	0.00162125	0.0347235	0.00779414	0.0186074	2.1e-06	0.0560531	4.85e-05	0.00263285	0.14729	0.00443687	0.00662877	0.012841	0.00959819	0.00351198	0.0696516	0.00150641	0.143784	0.00011103	0.0172696	0.00675759	0.0294974	0.051198	0.0669449	0.0893163	0.049449	7.84e-06	0.00087874	0.00562722	0.0439228	0.00295664	0.0805635	0.154953	0.0416756	0.00015292	0.0114872	0.00885212
TSH-PL181205007	Healthy	Leave-Out	0.0247401	2.52e-07	0.00013141	3.37e-05	0.00018509	4.09e-07	3.5e-05	6.15e-05	4.97e-06	1.32e-05	0.00018081	3.01e-05	0.00227954	0.0130937	0.00246498	4.66e-08	0.00148085	1.61e-05	7.72e-06	7.25e-05	0.00104434	0.00124182	0.0242488	6.01e-05	0.00017971	0.00862466	5.97e-05	0.00992695	0.00011032	0.00418366	0.00021117	0.260107	0.0234975	0.0252872	0.00657222	0.00202817	3.65e-07	0.00059143	3e-06	0.00134715	0.00123427	0.0190255	0.0374322	0.0179937	2.25e-05	0.00103171	0.00076482
TSH-PL181205008	Healthy	Leave-Out	0.00360927	2.23e-07	5.6e-05	4.9e-07	0.00054854	4.91e-07	3.96e-06	1.97e-05	0.00036717	8.76e-08	3.56e-06	3.15e-06	0.00861579	0.00590457	0.00216483	7.19e-07	0.00870363	2.75e-06	8.92e-06	7.59e-05	6.87e-05	0.00062873	0.00490387	0.00027282	0.070556	0.00667259	5.94e-06	0.0094686	9.77e-08	0.00238316	0.00244313	0.00079054	0.0286297	0.0164729	0.0170982	0.00741529	2.67e-06	6.64e-05	7.23e-06	0.00126013	0.00071787	0.0326586	0.00349586	0.00731387	1.17e-05	0.00164594	2.29e-05
TSH-PL181205009	Healthy	Leave-Out	0.00276235	7.56e-06	0.0238231	5.15e-06	0.00014393	3.08e-06	7.1e-06	6.17e-06	3.58e-07	1.49e-06	8.31e-05	6.98e-06	0.00732087	0.00359524	0.00230861	2.43e-07	0.0025322	0.00178376	3.42e-06	0.00015118	0.00033282	0.0002288	0.00075467	4.95e-06	0.00016864	0.00959949	3.1e-05	0.0235476	1.73e-05	0.00133012	0.00027529	0.00020628	0.0177752	0.00527305	0.0334017	0.00078417	8.52e-07	0.00057804	1.31e-08	0.0013271	0.00014867	0.1423	0.0294338	0.0737891	0.00265785	0.0001819	9.08e-07
TSH-PL181205010	Healthy	Leave-Out	0.0491336	4.75e-06	0.0010217	4.95e-05	0.828258	5.3e-05	0.0799635	0.0389788	0.00091353	6.9e-06	0.0589654	0.00044527	0.0214866	0.00681163	0.00071795	0.00058559	0.00771615	0.00045569	3.33e-05	0.0036992	8.12e-06	0.0150898	0.0173068	0.00051404	0.0867615	0.0415462	0.946053	0.0457019	0.00924555	0.00736898	0.0762042	4.36e-06	0.382016	0.41124	0.0139535	0.0758651	0.752495	0.579232	6.62e-07	0.00329702	0.00746143	0.557448	0.219456	0.036626	0.0113033	0.0111754	0.0292054
TSH-PL181205011	Healthy	Leave-Out	0.00223459	1.06e-05	7.28e-06	5.77e-05	0.00034623	7.86e-07	1.82e-05	0.00015427	4.31e-07	1.36e-05	6.28e-07	1.51e-05	0.00433047	0.00512989	0.00476115	1.65e-05	0.00246812	3.96e-09	6.49e-05	0.00096031	0.00013523	0.002772	0.00637167	6.26e-05	7.06e-05	0.00116045	1.38e-05	0.0112062	1.31e-06	0.0031722	0.0008118	0.00258038	0.022224	0.0373539	0.00146874	0.00080454	2.45e-06	0.00014221	5.19e-06	0.00032269	0.00016095	0.00268149	0.00270693	0.00283065	4.51e-07	0.00043539	9.11e-05
TSH-PL181205013	Healthy	Leave-Out	0.00698985	1.38e-07	0.00619394	3.78e-06	0.00834965	1.62e-05	1.63e-06	7.5e-05	3.28e-06	3.08e-07	0.00016715	8.11e-06	0.00654131	0.00190505	0.00285426	6.9e-08	0.00663463	0.00019954	2.12e-07	8.32e-06	0.00015858	0.00029638	0.00423077	1.15e-05	1.98e-05	0.0158405	0.00012398	0.029597	6.97e-07	0.00387738	0.00089173	0.00038745	0.0466672	0.0932326	0.0542514	0.02984	2.13e-06	0.0124989	1.77e-07	0.003166	0.00153533	0.290394	0.264876	0.0535988	0.0102957	0.00251634	7.76e-06
TSH-PL181205014	Healthy	Leave-Out	0.221672	0.00387765	0.00095701	0.00353259	0.00380308	0.0107771	0.00655662	0.226741	0.0840225	0.130058	0.0139822	0.182945	0.0887554	0.0161212	0.341456	0.0742533	0.0212096	0.00654261	0.00065538	0.00101693	0.0102883	0.132925	0.0467498	0.0104113	0.0003935	0.110763	0.0157353	0.0771171	0.0022891	0.065924	0.381305	0.00440085	0.20762	0.104822	0.0621134	0.627998	0.18219	0.00800357	0.1266	0.012365	0.0548665	0.0894844	0.00981563	0.0100332	0.0103401	0.00711126	0.514997
TSH-PL181205016	Healthy	Leave-Out	0.00956793	0.00019629	1.69e-06	0.00011466	7.73e-05	3.78e-06	0.00162983	3.68e-06	3.19e-07	0.00045098	1.35e-05	0.00081101	0.00954245	0.0031	0.00735006	0.0043449	0.00566841	8.8e-06	1.3e-06	1.13e-06	0.00022132	0.0214545	0.00123909	1.34e-05	9.9e-07	0.00240257	0.00264283	0.0366126	6.6e-07	0.00314298	0.0033817	0.00020587	0.0219017	0.0629997	0.0087989	0.00098592	8.03e-05	1.38e-05	4.39e-05	0.00404074	0.00290592	0.00626564	0.00288731	0.00164034	1.32e-05	0.00249121	0.00289917
TSH-PL181205018	Healthy	Leave-Out	0.00388678	0.00399249	6.54e-06	0.00015423	7.02e-05	0.00322714	2.1e-05	1.87e-05	1.73e-11	3.51e-06	9.84e-06	7.27e-06	0.00711597	0.011292	0.00092159	1.22e-05	0.0636668	7.88e-06	3.49e-07	4.16e-07	0.00012295	0.0705314	0.00335464	2.74e-06	4.48e-06	0.00517085	0.00165455	0.0335173	0.00012086	0.0126316	0.0168211	0.00056857	0.0183231	0.0201862	0.0027349	0.00019717	1.89e-06	1.82e-05	0.00081575	0.0170528	0.041073	0.00605101	0.0230844	0.00660558	1.07e-05	0.308837	0.00112674
TSH-PL181205022	Healthy	Leave-Out	0.0994661	0.00581692	9.02e-06	0.00241172	2.91e-05	9.9e-06	0.0234956	0.0001314	0.00990011	0.196469	0.140557	0.165184	0.0435079	0.0086946	0.378637	0.00017533	0.0421074	0.00045348	4.54e-05	0.00488936	0.12457	0.0114436	0.00715516	0.108628	5.66e-06	0.191569	0.00187541	0.0135182	2.6e-06	0.0212917	0.0524952	0.0582128	0.00738688	0.0310891	0.0150525	0.189933	0.00183736	0.00347779	0.327863	0.0245991	0.00167691	0.00418418	0.00017279	0.00822941	0.00015894	0.00498434	0.0102041
TSH-PL181205023	Healthy	Leave-Out	0.179719	0.00035619	0.00112048	0.0619543	0.0109515	0.256676	0.0173066	0.525341	0.00669805	0.0107918	0.00281534	0.166855	0.0616286	0.16339	0.259054	0.443712	0.0484478	0.0450624	0.00173706	0.00570959	0.00193164	0.149642	0.0882564	0.00702836	0.224624	0.196511	0.00655271	0.256917	0.00190779	0.176093	0.316687	0.0185164	0.466542	0.281934	0.232261	0.0648082	0.106178	0.0372802	0.00405262	0.0167604	0.281981	0.143527	0.291009	0.153057	0.00015834	0.0250564	0.0376238
TSH-PL181205024	Healthy	Leave-Out	0.140378	0.99882	0.00673977	0.0465716	0.00692692	0.959879	0.0108358	0.467896	0.00327328	0.10361	0.162042	0.895722	0.223851	0.00167526	0.0502843	1.02e-06	0.144407	0.233771	0.00040493	0.230488	0.781222	0.0228661	0.0201566	0.882034	3.39e-06	0.114694	0.0794491	0.487763	0.00369962	0.044952	0.0259328	0.813584	0.0350253	0.0779584	0.00513247	0.311614	1.09e-05	0.738163	0.985897	0.00474698	0.00510019	0.160889	0.0473302	0.450742	0.0140512	0.0519363	0.00027104
TSH-PL181205026	Healthy	Leave-Out	0.0434206	1.1e-05	7.39e-05	0.0001482	2.3e-05	6.59e-05	3.27e-05	6.58e-05	0.00012705	6.02e-06	0.00013339	0.00494798	0.00357006	0.0073759	0.0782029	0.00047027	0.00102911	6.93e-06	1.34e-06	1.24e-05	7.24e-06	0.00267869	0.014076	1.55e-05	0.00043932	0.0281627	0.00014912	0.0256743	2.87e-05	0.0218682	0.0226186	8.56e-05	0.0769767	0.0075506	0.021521	0.373885	0.0045613	0.00166631	7.13e-06	0.00077267	0.00788199	0.0640522	0.00288812	0.00202904	0.00022301	0.00035826	0.00035705
TSH-PL181205027	Healthy	Leave-Out	0.676586	0.152259	0.00066775	0.585992	0.0437059	0.0313536	0.00623496	0.00695286	0.498185	0.977968	0.0051011	0.246516	0.139851	0.0957205	0.207122	0.50544	0.0884012	0.0202375	9.32e-07	0.0170192	0.00132358	0.380924	0.238344	0.00217914	0.00443345	0.019044	0.389189	0.39236	0.0003817	0.321731	0.148734	0.00019957	0.179194	0.266575	0.040526	0.419029	0.241485	0.024306	0.0604132	0.00478609	0.0846859	0.198611	0.00571144	0.0573425	0.000345	0.117385	0.0553184
TSH-PL181205028	Healthy	Leave-Out	0.360186	0.0408463	0.00383636	0.372843	0.0164315	0.00054872	0.0258635	0.00050034	0.132961	0.969105	0.00126953	0.00334721	0.108235	0.0105488	0.120867	0.115825	0.554272	0.100474	8.77e-05	0.0166769	0.0222247	0.0334745	0.094778	0.438484	6.46e-05	0.157257	0.0833918	0.642737	9.69e-05	0.135774	0.225662	0.0607338	0.430777	0.0692681	0.274176	0.359895	0.026619	0.00113666	0.00482121	0.154862	0.0638846	0.13517	0.00804628	0.0958508	0.966746	0.0363622	0.467277
TSH-PL181205033	Healthy	Leave-Out	0.197586	0.00082855	0.00175292	0.00018338	0.00143323	5.09e-05	0.0291721	0.0002748	0.0121098	0.0002907	0.00114354	0.00112115	0.0472144	0.0349766	0.0691354	0.0184215	0.062511	0.00346953	0.000401	3.97e-05	0.0119212	0.0109025	0.0231247	0.00570875	0.00184541	0.0761435	0.0029966	0.0941749	4.9e-06	0.0398647	0.236114	0.00794791	0.149513	0.0156748	0.0498284	0.02107	0.00206208	0.00137996	0.00346088	0.018778	0.0273489	0.0367714	0.00637363	0.0270394	0.00026869	0.0901225	0.0960253
TSH-PL181205037	Healthy	Leave-Out	0.995312	0.54436	0.0387552	0.0128935	0.00448943	5.09e-05	0.953232	9.42e-05	0.0206303	0.23024	0.00125482	0.152107	0.509635	0.224764	0.432983	0.00253482	0.54688	0.00086702	0.000587	0.325975	0.208773	0.0017277	0.198876	0.00590451	0.569419	0.132291	0.0617345	0.31867	2.02e-05	0.475601	0.44146	0.9562	0.254612	0.226616	0.3671	0.638279	0.00115881	0.0059229	0.77801	0.00060143	0.632841	0.0707983	0.0307272	0.279268	0.0631226	0.117748	0.524189
TSH-PL181205040	Healthy	Leave-Out	0.0218599	2.55e-05	1.18e-05	0.00102589	9.35e-07	1.02e-06	0.00029046	1.6e-07	6.95e-05	8.84e-05	1.09e-06	1.86e-05	0.00509972	0.0084184	0.0119614	0.00011837	0.00417075	1.03e-05	0.00010761	3.71e-05	0.00018917	0.00086971	0.00427159	0.00023412	7.81e-07	0.00543568	7.95e-08	0.0628057	2.37e-07	0.00205658	0.0176287	0.0135456	0.00280617	0.00376334	0.00860031	0.00463953	8.73e-06	2.07e-05	0.00117918	0.00194448	0.004036	0.00346202	0.00033131	0.00666746	7.28e-06	0.00065423	1.94e-05
TSH-PL181205041	Healthy	Leave-Out	0.0452135	0.00059813	0.00734548	0.107964	0.00313369	0.00181107	0.0904883	0.00089113	0.00305053	0.0205979	0.00822386	0.00300054	0.123956	0.0588715	0.15985	0.0240153	0.303991	0.00990988	0.00761344	0.0121369	0.00122874	0.0644191	0.02872	0.0140002	0.00292744	0.137314	0.00458355	0.094165	0.0216497	0.196256	0.120668	0.0203084	0.0270359	0.106236	0.244616	0.011045	0.00657963	0.012217	0.0052154	0.0682475	0.0365901	0.115001	0.0765154	0.485635	0.00428298	0.0383117	0.00189766
TSH-PL181205044	Healthy	Leave-Out	0.049654	0.00502322	0.0192047	0.747562	0.0421191	0.00370495	0.0222607	0.641291	0.170369	0.00118001	0.00239598	0.00299214	0.248864	0.0271718	0.274843	0.021307	0.168452	0.27421	0.0267357	0.00323011	0.0548737	0.0170494	0.0967203	0.0315035	0.0379392	0.0636232	0.0417951	0.0395776	0.0240757	0.0579272	0.116871	0.0663761	0.0239204	0.20672	0.160104	0.256092	0.0396296	0.776956	0.00216669	0.0465451	0.0123755	0.224962	0.0513408	0.425192	0.00104081	0.0215611	0.00567183
TSH-PL181205045	Healthy	Leave-Out	0.161514	0.00165643	3.45e-05	0.00656455	0.00119222	0.0003412	0.00011469	0.0283788	0.0156227	4.03e-05	0.00021499	0.00110131	0.0157735	0.0284159	0.018777	0.00013324	0.00689133	8.36e-05	0.00029834	0.043084	0.00045789	0.00714445	0.0577603	0.00249483	0.00466205	0.10844	0.00165483	0.108963	1.98e-06	0.0245381	0.0431033	0.00338222	0.187831	0.017936	0.0490142	0.0138635	0.00075833	0.00863929	0.00092657	0.0104199	0.00202682	0.0207136	0.00747559	0.0119136	2.48e-05	0.0462297	0.00110887
TSH-PL181205046	Healthy	Leave-Out	0.0985982	0.198646	0.00778393	0.501138	0.00012717	0.585108	0.0241558	0.00138957	0.00394702	0.00087858	0.00010392	4.53e-05	0.158402	0.0177995	0.0198241	0.00069162	0.131811	0.00164532	0.00497662	7.22e-05	0.00159897	0.0117167	0.324742	0.0183191	0.424884	0.0106558	0.680094	0.141353	0.00750252	0.0455628	0.051741	0.00119863	0.0663791	0.020009	0.0342202	0.0176043	0.0112018	0.0165136	0.0184462	0.00474	0.0768889	0.0286757	0.00283837	0.0879527	0.0119425	0.121354	0.00901462
TSH-PL181205049	Healthy	Leave-Out	0.745324	0.258565	0.74549	0.66169	0.877945	0.0928619	0.0409389	9.73e-06	0.0861537	0.385199	0.167782	0.847518	0.192387	0.209025	0.306475	0.611657	0.243356	0.90404	0.0453719	0.982739	1.67e-05	0.499985	0.0298767	0.0261173	0.853192	0.075304	0.00327799	0.551785	0.902303	0.368516	0.0135266	0.497933	0.235573	0.0941396	0.206656	0.977162	2.68e-05	0.341832	0.825628	0.124508	0.22516	0.508318	0.053129	0.339125	0.244038	0.00829565	0.343352
TSH-PL181205052	Healthy	Leave-Out	0.00418551	0.00112961	0.00966815	0.0506031	0.0178016	0.00253528	0.0110228	0.0362404	0.00020481	0.00605845	0.0131114	1.09e-05	0.0886319	0.010978	0.0294764	0.00033774	0.0358446	0.0323234	5.21e-05	2.94e-05	7.42e-05	0.144517	0.0518291	0.00026713	0.0165948	0.0353318	0.00942281	0.0226307	0.00027602	0.0276884	0.021371	0.0190564	0.125255	0.03683	0.0407921	0.464366	0.0040914	0.00637193	0.00944248	0.00752234	0.00184938	0.115956	0.00167306	0.0121166	0.00828304	0.00064061	0.0005571
TSH-PL181205053	Healthy	Leave-Out	0.175717	0.993122	0.191426	0.920468	0.0197019	0.955277	0.620352	0.832968	0.0690185	0.184379	0.0263433	0.992537	0.364693	0.0218087	0.188758	0.094135	0.303271	0.543206	7.72e-05	0.0921312	0.0451332	0.650628	0.0618441	0.18036	0.515924	0.312059	0.93042	0.197414	0.231478	0.21296	0.0666148	0.0755784	0.12379	0.246168	0.0831845	0.93071	0.94181	0.979018	0.318754	0.305922	0.0021663	0.544341	0.0142275	0.356852	0.0466318	0.0186722	0.882645
TSH-PL181205057	Healthy	Leave-Out	0.0230189	0.00171444	0.00159593	0.011751	0.00089297	0.00368967	0.0264561	0.00315857	0.557861	0.141097	0.00341467	0.00543396	0.00929695	0.0497447	0.0774629	0.00162489	0.0930178	0.393257	0.0905247	0.00210216	0.0071274	0.270161	0.0599527	0.235138	0.00383427	0.138273	0.146287	0.24684	7.61e-06	0.114715	0.110805	0.0137082	0.114692	0.029622	0.0777404	0.216081	0.0277943	0.00446895	0.636816	0.0124044	0.0172584	0.284631	0.00082157	0.00816149	0.00231934	0.031773	0.0171011
TSH-PL181205060	Healthy	Leave-Out	0.436396	0.0756154	0.0275662	0.055743	0.00100751	0.0141091	0.32132	0.0038655	0.00012545	0.0298169	6.02e-05	0.00039237	0.187763	0.0848693	0.0627977	0.0911075	0.329945	0.00019981	0.0484701	0.0068874	0.933818	0.0322143	0.0648943	0.00490186	0.00375244	0.0571221	0.017052	0.258841	9.04e-05	0.0555306	0.267652	0.584232	0.0296235	0.0497127	0.111557	0.0206258	0.00535498	0.00494099	0.0719782	0.0381005	0.201683	0.0276631	0.0228042	0.0244704	0.00017795	0.112773	0.157966
TSH-PL181205062	Healthy	Leave-Out	0.119733	0.00138998	0.00159957	0.00639086	0.0108125	0.00521701	0.00017008	0.0194387	0.120273	0.0319928	0.0110031	0.00062691	0.0285298	0.0247982	0.136778	0.00074305	0.0431318	2.29e-05	0.0103317	0.00821016	0.0513666	0.00164223	0.0456263	0.678059	0.0006614	0.0299242	8.95e-06	0.0234198	1.73e-06	0.101004	0.00538776	0.682603	0.0535497	0.0117527	0.0256983	0.0154684	0.00027689	0.13059	0.00090834	0.039067	0.00331155	0.00489746	0.0280506	0.039165	0.0002086	0.0156831	0.00012888
TSH-PL181205064	Healthy	Leave-Out	2.9e-05	1.12e-09	2.04e-06	1.32e-07	1.29e-07	8.76e-07	5.7e-06	9.5e-06	1.54e-07	1.06e-09	7.71e-07	1.48e-05	0.00498254	0.00030885	0.00041483	1.03e-09	0.00064755	6.42e-06	6.61e-09	6.51e-10	6.92e-07	4.56e-05	0.00065103	6.49e-07	1.05e-08	0.00107344	2.68e-08	0.00089837	1e-08	0.00126062	0.00032762	0.00018163	0.00047933	0.00037637	0.00041972	0.00105306	1.73e-07	2.52e-06	2.54e-06	9.76e-06	1.3e-05	0.00016321	6.65e-05	0.00106112	4.59e-06	6.27e-05	8.68e-09
TSH-PL181205065	Healthy	Leave-Out	0.0330611	0.011315	0.00021326	0.0385787	0.00413475	0.00020479	0.00108701	0.00017282	0.0117486	0.0468434	0.004651	0.0031144	0.069177	0.0203867	0.0473257	0.00348503	0.111746	0.0004769	0.00033244	0.130288	4.17e-05	0.1009	0.0437748	0.0249425	0.00881544	0.0217083	0.00348683	0.152434	0.0230173	0.117349	0.0144836	0.00083872	0.0748467	0.0598701	0.0354513	0.0200599	0.00602467	0.00798785	0.0403339	0.00669248	0.0328365	0.0205974	0.0658978	0.178877	0.226207	0.028251	0.0002406
TSH-PL181205069	Healthy	Leave-Out	0.00838339	6.41e-05	6.3e-05	0.00202653	0.00306613	0.00036271	0.00024224	0.00122705	0.00052492	0.00404688	0.065808	0.00509662	0.0154596	0.00797009	0.0165031	0.00220675	0.10887	0.0215432	2.8e-05	0.0001606	1.89e-06	0.0366393	0.0316836	7.93e-05	3.19e-05	0.166171	1.61e-06	0.0344508	2.46e-05	0.121044	0.621684	0.00209209	0.0268892	0.0226453	0.0762894	0.451916	0.00033801	0.146784	0.404697	0.0182271	0.0411715	0.223004	0.0019777	0.0116132	0.00229162	0.00127795	3.61e-05
TSH-PL181205070	Healthy	Leave-Out	0.17939	0.00010111	0.00039241	0.0174775	0.00587381	8.2e-05	0.271207	9.5e-05	0.00024127	0.00037315	6.25e-07	5.43e-05	0.288973	0.0481557	0.0245758	4.83e-06	0.283529	0.00023631	8.59e-05	6.17e-07	0.00696979	0.00435965	0.0611483	0.00823669	0.00037683	0.0240175	0.00063225	0.0243523	1.75e-06	0.101041	0.247237	0.00068813	0.467494	0.0156219	0.0295926	0.0119486	0.00056824	4.23e-06	0.00058022	0.00298297	0.0170609	0.0192472	0.00582196	0.0117917	0.0727946	0.0589216	2.17e-05
TSH-PL181205071	Healthy	Leave-Out	0.0297338	4.5e-07	0.00032615	5.82e-05	0.00048393	1.31e-05	0.0005394	0.00041949	0.00084572	5.64e-06	0.00021853	4.83e-07	0.00883683	0.0171215	0.0880545	2.86e-06	0.0484094	3.96e-05	0.00018906	6.09e-05	5.61e-05	0.0141838	0.0720334	0.0023737	0.270228	0.0304639	0.00017393	0.00177836	0.00021868	0.301633	0.510048	6.55e-05	0.00176467	0.0494107	0.0287818	0.0713092	3.37e-05	0.00096306	0.00182725	0.00304381	0.0170872	0.00419207	0.00085377	0.0112775	0.00417227	0.00481489	4.82e-07
TSH-PL181205073	Healthy	Leave-Out	0.13379	0.00202433	0.00085441	0.0443095	0.00208208	2.23e-05	0.0182658	0.00087858	0.0770239	0.102531	0.0310397	0.00017602	0.0638797	0.0439166	0.165295	0.00018871	0.296494	0.0826293	0.007007	0.0449796	4.91e-06	0.0887898	0.0820247	0.0134057	0.0373292	0.14222	4.73e-05	0.0462095	0.0152649	0.169327	0.114604	0.00188756	0.0533709	0.016329	0.141764	0.0711432	0.054583	0.405658	0.00094785	0.141266	0.041732	0.0621655	0.0184659	0.192964	0.00389699	0.014795	0.00015093
TSH-PL181205074	Healthy	Leave-Out	0.777028	0.317868	0.254861	0.610949	0.179372	0.158549	0.999225	0.734029	0.770477	0.999959	0.212758	0.340049	0.357512	0.269954	0.602516	0.648299	0.707559	0.58306	0.991535	0.718779	0.127652	0.286403	0.134748	0.832904	0.810361	0.751585	0.838317	0.848047	0.194959	0.559935	0.716063	0.0110906	0.877634	0.310697	0.941063	0.900322	0.106818	0.299483	0.251074	0.698212	0.135265	0.69616	0.444521	0.738112	0.975359	0.300039	0.593945
TSH-PL181205077	Healthy	Leave-Out	9.38e-05	7.1e-07	1.71e-08	0.00139325	1.2e-05	2.56e-05	8.85e-08	3.95e-06	3.02e-05	0.00097297	1.11e-05	4.56e-06	0.00713166	0.00018709	0.00475526	6.14e-09	0.00310906	1.67e-08	1.15e-07	8.06e-10	4.03e-08	0.00056618	0.02685	3.53e-07	1.36e-06	0.0006402	3.38e-08	0.00126134	0.00038533	0.00557335	0.00359678	1.25e-05	0.0196603	0.0104846	0.00116811	0.00269699	1.46e-06	1.3e-06	0.0164755	0.00012453	0.00021451	0.00113114	0.00015406	0.00072039	1.45e-05	0.00094668	1.17e-07
TSH-PL181205084	Healthy	Leave-Out	0.0822543	0.199702	0.0018279	0.0966626	0.0377055	0.00456107	0.624182	0.861129	0.97928	0.998685	0.0165504	0.329146	0.270191	0.0926666	0.560472	0.00019799	0.527184	0.00494503	0.0167521	0.00439497	0.00051694	0.0915592	0.646683	0.426731	0.0178575	0.341089	0.142813	0.190264	0.00076817	0.396621	0.689629	0.0204382	0.334078	0.24749	0.615519	0.437008	0.415899	0.815218	0.239305	0.074216	0.478538	0.0648483	0.0581337	0.201434	0.337017	0.0731552	0.00090277
TSH-PL181205085	Healthy	Leave-Out	0.00077706	4.04e-05	0.00010846	0.00060947	3.67e-05	0.0002719	0.00011829	7.83e-05	3.41e-06	7.06e-06	4.57e-06	0.00036203	0.00733624	0.0136439	0.0128942	5.39e-06	0.00808445	2.93e-05	2.83e-07	4.97e-06	9.76e-07	0.00194094	0.00660696	3.29e-05	0.00051464	0.00278928	7.25e-05	0.00789831	1.46e-06	0.0144566	0.00943563	2.67e-05	0.014918	0.00742071	0.00821484	0.00170087	4.96e-05	0.00063235	1.32e-05	0.00343005	0.00038919	0.00646624	0.00167493	0.0112454	0.00011194	0.00243755	2.16e-06
TSH-PL181205086	Healthy	Leave-Out	0.00297859	0.0002107	0.00750131	2.69e-06	0.0007115	7.35e-05	0.00346052	1.05e-05	0.0445768	1.9e-05	0.00060584	1.84e-05	0.0811109	0.00330675	0.0948606	0.00016274	0.040326	0.00169723	3.79e-05	2.46e-06	4.29e-06	0.00103249	0.0690634	0.0011471	0.00746741	0.0223736	2.19e-06	0.0319661	0.00020114	0.0221292	0.0211977	0.00097836	0.0548047	0.0142846	0.119387	0.0472545	4.2e-06	3.07e-05	4.33e-05	0.00462556	0.00144286	0.0166254	0.00043642	0.0272242	0.0185498	0.00123178	4.27e-05
TSH-PL181205088	Healthy	Leave-Out	0.0005322	0.00062317	9.82e-07	0.0021013	4.24e-05	5.33e-05	0.00026449	1.74e-05	0.025074	0.00117403	4.08e-05	0.00179707	0.00775069	0.00154371	0.0375717	3.98e-05	0.00539491	5.54e-06	9.74e-07	1.31e-06	0.00016251	0.00154881	0.00605383	0.0465731	0.00019619	0.00035644	1.67e-05	0.0311447	8.81e-05	0.00558932	0.00252724	0.00019065	0.00912717	0.0234709	0.00407037	0.00304981	0.00013654	5.07e-05	0.00482913	0.00019273	0.00035639	0.0022257	0.0002709	0.0032601	3.31e-06	0.00058623	4e-06
TSH-PL181205089	Healthy	Leave-Out	0.0650515	0.00019069	8.88e-05	0.0043921	0.0116708	0.0006244	0.0291478	0.0140087	0.0951983	0.00034993	0.00198618	0.0030664	0.0908175	0.133167	0.135042	0.00719764	0.0663831	0.0005629	0.024291	0.347397	0.0178882	0.0272657	0.0508537	0.00659265	0.0149734	0.130748	0.00259866	0.046889	9.38e-05	0.161642	0.148088	0.0191092	0.0442963	0.0284535	0.0722522	0.263914	0.0229393	0.0288	0.141833	0.0013996	0.0023843	0.0247559	0.00729171	0.0389347	0.0055551	0.0200297	0.00267603
TSH-PL181205094	Healthy	Leave-Out	0.0362546	0.0142705	0.00014216	0.021108	0.00812816	0.00541792	0.00079042	0.0138537	4.18e-06	0.00028932	7.34e-05	0.00149026	0.0228727	0.0172558	0.0778729	2.11e-06	0.0218543	4.88e-05	0.00021613	0.00020075	0.00565497	0.0666707	0.0373195	0.00039355	0.00089941	0.0419856	0.0466105	0.0887647	0.00139889	0.0152892	0.0705434	0.00010281	0.0784237	0.0974582	0.0223482	0.131515	0.097716	0.0575117	0.00284733	0.00377958	0.00539939	0.0957915	0.0875565	0.045149	6.74e-05	0.0103307	0.00376709
TSH-PL181205097	Healthy	Leave-Out	0.00075413	5.28e-05	0.00849035	0.00157104	0.00049935	0.00161975	0.00044403	0.00020398	0.00023647	3.3e-06	0.00020854	0.00021917	0.02125	0.0152893	0.0256297	4.55e-05	0.0371416	0.00731691	0.00032046	3.63e-06	8.47e-06	0.0249047	0.0505898	0.00011739	0.00212363	0.050214	8.9e-06	0.01932	0.00019029	0.0760425	0.0252487	0.00035108	0.0263319	0.0151555	0.0351507	0.00683424	0.00647382	0.00231688	4.86e-05	0.0283294	0.00182424	0.030244	0.00366583	0.0442579	0.00219116	0.00554939	1.05e-06
TSH-PL181205099	Healthy	Leave-Out	0.223231	0.0424497	0.0126413	0.0294194	0.00731872	0.0589799	0.421146	0.134534	0.351424	0.00040805	0.0916988	0.192255	0.198496	0.025571	0.207714	0.0202675	0.530771	0.0330093	0.0295055	0.00627436	0.0544263	0.023882	0.164008	0.383385	0.00041496	0.188433	0.169067	0.309321	0.0014868	0.122126	0.497469	0.0202449	0.334985	0.137689	0.279925	0.549867	0.119379	0.00914903	0.535224	0.104323	0.0650215	0.106276	0.208764	0.0667334	0.00310712	0.358985	0.179979
TSH-PL181205103	Healthy	Leave-Out	0.265255	0.041967	0.00011243	0.153585	0.00239721	0.00029613	0.00556218	0.00113809	0.114544	0.00017101	0.00021564	0.0522727	0.0638001	0.0406448	0.0365146	3.58e-05	0.0810628	6.26e-06	4.05e-05	0.00029809	0.00012854	0.0252481	0.0971648	0.00049532	0.402496	0.0681382	0.0109161	0.112412	0.00030233	0.0387875	0.138804	0.00884684	0.201767	0.0284412	0.0589111	0.152678	0.186866	0.0163595	0.00496395	0.00626555	0.0168756	0.0200177	0.0204669	0.0597099	0.00169268	0.0195789	0.0037018
TSH-PL181205106	Healthy	Leave-Out	0.0321312	0.0319685	0.0097228	0.0253315	0.0700388	0.0315823	0.468475	0.263382	0.234643	0.540227	0.120673	0.106335	0.459139	0.0224887	0.253653	0.156261	0.356734	0.202627	0.322817	0.487165	0.427317	0.105115	0.012886	0.104974	0.00224244	0.303391	0.141872	0.125535	0.00188192	0.104226	0.0774938	0.52424	0.0314728	0.0523953	0.165649	0.19757	0.00032765	0.00402776	0.070962	0.165783	0.0215578	0.0339477	0.0331723	0.24734	0.365989	0.0077675	0.00237238
TSH-PL181205107	Healthy	Leave-Out	0.0381078	0.00556563	0.00102256	0.00097265	9.75e-05	7.69e-05	0.00151538	0.00329356	1.36e-06	1.66e-05	0.00092154	4.12e-06	0.0491705	0.00451626	0.0221813	0.00219534	0.0293439	0.00045601	0.00033666	0.0873493	0.00494487	0.00623656	0.00729337	1.84e-05	7.67e-05	0.0370122	0.0239152	0.0446624	0.00123034	0.0329422	0.0172533	0.00097679	0.0154193	0.0272626	0.0190101	0.00378136	5.59e-05	0.00295793	1e-05	0.0276115	0.00765189	0.0159328	0.0126231	0.0403855	0.0103907	0.0175331	0.00044484
TSH-PL181205108	Healthy	Leave-Out	0.00075876	0.00024708	9.85e-05	0.00494867	0.00020531	0.00048465	0.00199208	2.88e-05	2.36e-06	0.00430663	0.00021764	1.88e-06	0.0497197	0.00269299	0.00405701	0.00233486	0.211321	5.38e-05	0.00293396	9.61e-06	0.204022	0.0397978	0.00114252	9.62e-05	2.62e-06	0.0779069	1.6e-06	0.00286799	2e-06	0.0137886	0.018352	0.0543229	0.00605084	0.011489	0.0108085	0.0008636	5.97e-06	1.36e-06	0.00023508	0.0452453	0.00097974	0.00259201	0.00323938	0.00937027	7.43e-05	0.0140219	0.00279776
TSH-PL181205112	Healthy	Leave-Out	0.00186189	2.36e-06	4.31e-05	0.00032399	0.00136195	1.74e-06	0.00206124	2.44e-05	5.38e-05	0.00028396	0.00067558	0.00021927	0.0325932	0.00383679	0.0222729	4.92e-05	0.0309032	0.00015539	0.00023768	0.00106176	1.84e-06	0.0098994	0.00541893	3.02e-05	0.0001032	0.0115802	3.94e-05	0.0153224	1.26e-05	0.0132299	0.00603632	0.00084797	0.0103056	0.0406859	0.120599	0.00130544	1e-05	0.00358451	0.00108313	0.0130611	0.00423792	0.00614006	0.00590233	0.0296473	0.00028405	0.00193792	3.59e-06
TSH-PL181205113	Healthy	Leave-Out	0.0125516	0.0587982	0.00064291	0.00246573	0.00118444	4.12e-05	0.0206268	0.00030429	1.71e-07	0.00070974	8.32e-06	2.44e-06	0.0184174	0.012311	0.0157298	1.27e-05	0.105651	0.0125938	0.00024424	0.00044604	0.00050177	0.0315711	0.00299845	0.00011286	2.24e-06	0.0800963	0.189381	0.0408886	0.00010254	0.0745342	0.024237	0.00335315	0.0830239	0.169021	0.0826564	0.010122	8.37e-05	0.0387155	7.2e-05	0.0859343	0.0445725	0.100374	0.031285	0.123867	0.00762205	0.00942543	0.075965
TSH-PL181205115	Healthy	Leave-Out	0.0253998	7.15e-05	0.00511803	0.0296783	0.0243487	0.00126508	0.00034927	0.0143559	0.00084787	3.56e-05	0.00383195	4.15e-05	0.0581657	0.0285403	0.0132108	9.18e-06	0.0465732	3.72e-05	0.0012228	8.85e-05	0.0538647	0.00789126	0.0149356	0.00066917	0.142714	0.01756	0.0246439	0.0709959	7.92e-05	0.0440777	0.0233156	0.00092674	0.197616	0.0513746	0.0936644	0.0255531	0.00314378	0.00241032	3.13e-06	0.00925525	0.00500767	0.087684	0.171774	0.0684482	0.00103412	0.0230417	0.00322921
TSH-PL181205116	Healthy	Leave-Out	0.00305963	0.00572029	4.03e-05	1.84e-06	2.27e-05	4.06e-06	1e-05	0.00016803	2.42e-05	0.00107723	2.95e-05	0.00143869	0.0218747	0.00160617	0.0173179	1.19e-05	0.0272269	0.0484613	0.00013555	1.19e-06	1.07e-09	0.0173924	0.0791741	0.00011829	1.18e-05	0.00212836	9.73e-08	0.00391075	0.022586	0.00030221	0.00381155	0.00162396	0.012175	0.0026598	0.00441131	0.00027957	1.87e-06	0.00153818	0.0271847	0.010879	0.00424408	0.00103959	0.00102624	0.00055184	1.2e-06	0.0012699	0.00033073
TSH-PL181205117	Healthy	Leave-Out	0.229285	0.773387	0.00173623	0.964618	0.00165768	0.00109268	0.0637741	0.861344	0.0184774	0.995368	0.00106357	0.0352741	0.195844	0.00762872	0.144182	0.0129362	0.597402	0.00125566	0.00433478	0.0315227	0.00014201	0.0698719	0.019372	0.046017	0.0367128	0.0441339	0.0339682	0.0905859	0.00126574	0.27339	0.0730198	0.00274499	0.0824064	0.0580258	0.179409	0.578534	6.69e-06	0.740847	0.582854	0.0360548	0.519264	0.00416459	0.00301261	0.27543	0.920488	0.0722761	0.00412454
TSH-PL181205118	Healthy	Leave-Out	0.00239938	8.5e-05	1.21e-05	0.00086503	0.00148012	0.00012437	5.43e-05	0.00083444	2.25e-05	0.0001191	2.23e-06	1.31e-05	0.0149764	0.00420563	0.00158942	1.15e-05	0.0258686	2.45e-05	2.26e-05	6.9e-05	0.00171508	0.00317551	0.00416226	6.73e-06	0.00047435	0.0352691	8.89e-06	0.0210639	5.65e-06	0.0373973	0.00689347	0.00464283	0.0281321	0.0401514	0.0289893	0.0146208	1.06e-07	5.74e-05	1.25e-05	0.00167582	0.0193035	0.0091402	0.00519214	0.00767464	0.00138624	0.00314933	7.87e-06
TSH-PL181205119	Healthy	Leave-Out	0.00039075	0.00288029	3.66e-05	0.0941617	0.00069443	0.00969505	8.42e-06	0.00015002	0.00012189	0.00061145	0.00033603	4.67e-05	0.0478333	0.00345194	0.0132544	2.45e-07	0.0478963	4.31e-05	1.43e-05	1.89e-07	4.71e-08	0.00705525	0.0331807	3.19e-05	0.00270619	0.00184784	3.72e-05	0.00993578	0.00031985	0.039279	0.0399885	2.59e-06	0.038833	0.0163165	0.00750335	0.0330485	1.26e-06	5.69e-06	9.77e-05	0.00125933	0.00244559	0.00384385	0.00062832	0.0186114	5.71e-05	0.239454	5.76e-06
TSH-PL181205120	Healthy	Leave-Out	0.00935861	3.22e-07	0.00031522	0.00017366	0.00052644	1.58e-05	0.00100026	0.00031724	0.00044829	4.04e-06	0.00189335	0.00038456	0.0166607	0.00716946	0.0165273	1.56e-05	0.0278535	6.71e-05	0.00028809	3.45e-05	2.18e-05	0.00226127	0.0104741	0.00031329	0.019888	0.0195961	2.84e-05	0.0304971	0.00017417	0.0204241	0.035071	8.8e-05	0.0479743	0.00465219	0.0417756	0.0524645	1.71e-05	0.00072179	7.4e-06	0.00943419	0.00200423	0.0237781	0.00363759	0.0268402	0.00536637	0.00139579	0.00042504
TSH-PL181205128	Healthy	Leave-Out	0.0498417	0.00014731	0.00010013	1.88e-05	1.26e-05	6.13e-06	8.79e-05	4.2e-07	0.00116079	3.28e-07	3.79e-06	9.44e-05	0.00333341	0.0036836	0.0114082	1.91e-07	0.00159265	0.00033292	1.46e-07	5.99e-08	4.76e-07	0.0008743	0.00630414	3.57e-05	0.0004197	0.00171342	3.49e-07	0.0285148	5.27e-06	0.0068809	0.00330109	0.00141535	0.0485328	0.00211282	0.00693604	0.00695598	0.00019211	0.00026127	1.42e-07	0.00045018	0.00011698	0.0156329	0.00123686	0.0100254	3.55e-07	0.00075752	0.00010556
TSH-PL181205141	Healthy	Leave-Out	0.253656	0.00723248	0.0224729	0.0195624	0.0107513	0.00803928	0.133539	0.00404643	0.0995426	0.353245	0.0765981	0.0536032	0.0801894	0.0539617	0.183582	0.866542	0.287447	0.266949	0.0120355	0.205603	0.00013073	0.337977	0.289754	0.499612	0.00171035	0.310866	0.545925	0.17533	0.00551924	0.0362705	0.126114	0.135476	0.0504981	0.0902989	0.146961	0.208204	0.59823	0.971554	0.36121	0.0623179	0.172307	0.186416	0.0362008	0.157753	0.0557453	0.0501741	0.0215636
TSH-PL181205142	Healthy	Leave-Out	0.215266	4.47e-06	0.0322761	7.92e-05	0.00115468	1.19e-07	0.0110805	0.00035318	0.0902529	6.48e-06	0.00017701	3.25e-05	0.0538201	0.0146033	0.242944	0.00989829	0.0932149	0.00069	0.00065566	0.00017828	6.81e-06	0.0025627	0.0235782	0.0116338	0.00016499	0.034775	0.00403628	0.0742231	2.38e-06	0.00692718	0.109851	0.0007864	0.0660356	0.0026074	0.105151	0.0168241	0.0395888	9.91e-05	0.00470754	0.00167382	0.0058673	0.00234001	0.00017059	0.0114179	0.0209843	0.00874697	0.00571394
TSH-PL181205143	Healthy	Leave-Out	0.00240535	2.68e-05	6.77e-05	0.00073817	0.00072425	0.00021991	7.12e-05	6.14e-05	2.59e-05	0.00098357	1.34e-05	0.00010133	0.0101322	0.00598837	0.0114655	0.00216134	0.0199427	0.00048158	5.93e-05	4.5e-05	4.48e-05	0.00648754	0.0315839	0.00639827	0.00014867	0.0131088	0.00868814	0.0472069	0.00011112	0.0320569	0.0314567	0.00124439	0.0317602	0.0299656	0.0202761	0.0718062	0.00044622	0.00088576	0.00087169	0.00039201	0.00850146	0.0238616	0.00294661	0.00950389	0.00030986	0.00095843	1.26e-06
TSH-PL181205149	Healthy	Leave-Out	0.00410187	0.00023984	0.00076434	0.00471221	0.00751095	0.00107732	0.0209489	0.474979	0.00035566	6.57e-05	0.00042643	0.00024676	0.046968	0.00786985	0.0502307	0.00054052	0.0547194	0.00140806	0.00043154	0.00018061	0.00039883	0.00502516	0.0158501	0.00037015	0.00040449	0.018593	0.00549467	0.0230574	3.69e-05	0.0313827	0.0131906	0.00024726	0.120478	0.020877	0.0242922	0.037595	0.00101379	0.00290667	0.00134304	0.0082781	0.0196099	0.00441439	0.0168554	0.0482965	0.00093801	0.00382781	3.87e-05
TSH-PL181205150	Healthy	Leave-Out	3.24e-05	1.06e-05	6.55e-08	5.63e-05	6.88e-06	5.61e-06	7.98e-07	1.02e-05	4.22e-08	5.47e-06	6.99e-06	4.78e-06	0.00345401	0.00017562	0.00128723	5.84e-08	0.00358743	9.04e-07	4.78e-07	4.76e-09	2.82e-07	0.00058267	0.00399585	4.99e-07	9.32e-07	0.00081964	1.24e-06	0.00297448	9.47e-05	0.00231077	0.00057896	9.8e-06	0.00085106	0.00281461	0.00083171	0.00059841	8e-08	3.93e-06	1.24e-06	0.00050222	0.00088106	0.00174734	0.00061457	0.0124453	1.67e-06	0.00035087	9.6e-09
TSH-PL181205151	Healthy	Leave-Out	0.00021949	0.00027459	0.00012043	0.00036572	0.00082476	0.00236437	0.00044337	0.199793	9.25e-05	0.00084098	0.00014036	0.00330623	0.011632	0.00346006	0.0312679	5.79e-05	0.0232216	0.00017379	9.27e-05	1.99e-05	0.00028123	0.00190907	0.00480299	3.27e-05	0.00173635	0.0354012	0.00290829	0.0121051	2.87e-05	0.0425009	0.0562848	0.00025042	0.029699	0.0201488	0.032827	0.0401208	1.9e-05	0.00042739	6.61e-05	0.00299645	0.00140956	0.0263721	0.00373519	0.100438	0.00031741	0.00070709	1.2e-05
TSH-PL181205152	Healthy	Leave-Out	0.00023876	2.47e-05	4.25e-06	0.00202504	1.86e-05	5.22e-06	0.00280363	2.16e-05	2.81e-06	8.34e-05	2.68e-05	4.27e-05	0.0385593	0.00266763	0.00584453	9.37e-06	0.0124276	1.24e-05	9.78e-06	2.44e-06	0.00180297	0.00498334	0.00249183	1.92e-05	8.05e-05	0.0114956	3.51e-05	0.00337042	4.71e-06	0.0117487	0.00473182	0.00287345	0.0109447	0.0705265	0.0142717	0.00383896	1.71e-07	1.08e-05	3.9e-05	0.00264118	0.00072408	0.00139782	0.00034453	0.00423404	0.00012674	0.00104541	0.00045184
TSH-PL181205154	Healthy	Leave-Out	0.00086365	1.88e-05	5.06e-05	1.26e-05	0.00066103	3.18e-05	2.49e-05	3.22e-06	6.52e-06	9.46e-05	2.17e-05	0.00017401	0.00951176	0.00136837	0.0126678	0.00378605	0.0107807	0.0003147	1.47e-05	4.51e-06	9.57e-06	0.00536477	0.0179796	1.94e-05	4.23e-05	0.00910789	4.08e-05	0.0162497	7.68e-05	0.0100705	0.00657952	0.00039632	0.0330273	0.0098177	0.013284	0.0263178	5.56e-06	0.00091209	2.54e-05	0.00240387	0.00048968	0.0181391	0.00017718	0.00100783	9e-05	0.00057887	0.00056353
TSH-PL181205155	Healthy	Leave-Out	0.476572	0.0549187	0.00487587	0.318503	0.025388	0.00012478	0.00820396	0.0185828	0.00130334	0.999372	0.00069943	0.165593	0.0198325	0.0284542	0.421386	0.00398704	0.0396298	0.00768867	0.00093575	0.00277531	2.11e-05	0.0162179	0.0188731	0.229681	0.00270062	0.00757351	0.0918894	0.300581	0.00241663	0.0287843	0.0393081	0.00434489	0.613662	0.0346769	0.0419448	0.513116	0.0255485	0.998102	0.00674514	0.00425109	0.00285351	0.0564071	0.00733455	0.0499034	0.0642675	0.00761719	0.00047981
TSH-PL181205156	Healthy	Leave-Out	0.00666858	0.00086847	6.43e-05	0.0717165	0.00192262	3.98e-06	0.0233172	0.0298239	0.00025867	0.0031336	0.00054672	0.0003271	0.0363999	0.0127513	0.0697109	0.00011369	0.0192159	2.79e-05	0.00015306	0.00072403	0.002157	0.00407184	0.00689747	2.92e-05	0.00599432	0.0506395	3.12e-05	0.0118684	5.67e-05	0.187188	0.0180448	0.0127251	0.0758625	0.101311	0.0230968	0.032389	9.67e-05	0.00020939	0.00025505	0.00083505	0.0152674	0.0288266	0.00489051	0.142103	0.00212376	0.00182233	0.00010215
TSH-PL181205157	Healthy	Leave-Out	0.0349186	5.93e-05	0.0113157	0.0104582	0.807874	0.383551	0.0687028	0.898501	0.0465379	0.0206452	0.00436802	0.0218705	0.0651068	0.0343658	0.325094	0.550437	0.473098	0.0284904	0.358134	0.0158236	0.161217	0.474742	0.217013	0.0576313	0.177751	0.655827	0.0511409	0.261809	0.0009861	0.218123	0.648969	0.0088617	0.528315	0.142159	0.468583	0.978895	0.818238	0.601891	0.0336833	0.165192	0.335302	0.842342	0.283722	0.111525	0.203985	0.0849643	0.139715
TSH-PL181205158	Healthy	Leave-Out	0.00558013	0.0002626	0.00190343	0.00025732	0.00123483	0.00949575	7.08e-05	0.534067	0.00024401	3.17e-06	5.36e-05	0.00784454	0.0401575	0.00425369	0.0273421	0.0013848	0.0340543	0.00131049	0.00088867	0.0206715	0.00014826	0.0274946	0.119091	0.00012769	7.7e-05	0.113908	0.00076989	0.0169049	0.00071335	0.00750151	0.0772236	7.19e-05	0.0893406	0.0127128	0.0289419	0.0183624	0.00101247	0.150382	3.11e-06	0.0129132	0.00899181	0.0349213	0.0513157	0.0330566	0.00188385	0.0769172	1.87e-05
TSH-PL181205165	Healthy	Leave-Out	0.291527	0.00075967	0.00028364	0.00221699	0.00139931	1.91e-05	0.0009378	0.0209213	0.00069259	2.19e-05	0.00027225	0.000115	0.132942	0.0060581	0.0466309	0.00015378	0.0835773	0.00257597	0.0002082	0.0037149	5.5e-05	0.0406197	0.428716	0.00016121	2.62e-05	0.0807536	0.00578036	0.0225139	0.00224356	0.00881116	0.143656	0.00164592	0.077511	0.0382851	0.0242767	0.0525374	0.00190911	0.0137667	0.00015039	0.00850214	0.0148253	0.0139356	0.0202665	0.0823846	0.00062646	0.00787167	1.52e-05
TSH-PL181205168	Post-Diagnosis	Leave-Out	0.999997	1	1	1	0.999987	1	1	1	0.999999	1	1	1	0.999999	0.998895	0.99061	0.857898	0.999993	1	1	1	1	0.999993	0.93159	1	0.999428	1	1	0.999981	1	0.999373	0.999097	0.999997	0.999998	0.999731	0.999995	0.999999	1	1	0.999957	0.999999	0.113256	0.999997	1	0.999983	1	0.998889	0.963546
TSH-PL181205169	Post-Diagnosis	Leave-Out	0.99483	0.999344	0.452265	0.980184	0.0829507	0.0183699	0.999894	0.999413	0.99736	1	0.868943	0.989612	0.965329	0.590345	0.852971	0.0370448	0.973053	0.818997	0.999445	0.999997	0.997176	0.881281	0.75298	0.995227	0.229514	0.989623	0.999483	0.985615	0.999009	0.635462	0.968269	0.103039	0.894839	0.970522	0.923085	0.806059	0.999994	0.999897	0.996195	0.702363	0.103753	0.894906	0.970097	0.9811	0.994981	0.95383	0.999107
TSH-PL181205170	Post-Diagnosis	Leave-Out	0.0815851	0.0177282	0.00010024	0.128269	0.00588463	0.00270588	0.00091599	0.00065743	0.00038098	0.00430551	0.00013476	0.00010101	0.162011	0.0469559	0.0503107	1.29e-05	0.0167982	5.28e-06	1.27e-06	2.02e-06	0.0108018	0.0173479	0.0721166	0.0464575	0.00860491	0.116243	4.57e-06	0.0441187	0.00017636	0.043681	0.17421	0.166518	0.326015	0.468091	0.0250372	0.0192617	0.00144096	0.00720361	0.0815523	0.00053695	0.00031221	0.0541681	0.00800315	0.040797	0.00012276	0.00939859	0.00014456
TSH-PL181205172	Post-Diagnosis	Leave-Out	0.00277198	0.00587574	6.8e-05	0.00551914	0.00040437	0.0210626	0.00059277	0.00014058	0.0656268	0.00112855	0.00019701	0.00621155	0.0204841	0.00391888	0.0394625	0.00910441	0.00323173	0.00076995	8.49e-06	1.34e-05	0.00061993	0.00836935	0.025114	0.0788924	0.00564237	0.00673873	5.81e-05	0.0756354	0.00207251	0.0685049	0.0646364	0.0800215	0.215614	0.128516	0.0857275	0.171564	0.0197737	0.00551874	0.00012755	0.00655574	0.00046222	0.0434055	0.0014809	0.0220455	3.44e-05	0.00034623	0.00148611
TSH-PL181205173	Post-Diagnosis	Leave-Out	0.171753	0.00085491	0.00019772	0.00191285	0.00448344	0.00012227	0.00092014	0.00117661	0.010008	2.48e-05	9.98e-05	2.29e-05	0.0150309	0.0206742	0.0390499	0.00024232	0.0418565	0.0320851	1.84e-05	5.43e-05	5.1e-06	0.0184213	0.0984561	0.00032343	0.00143699	0.0726733	0.00345385	0.220142	0.0106521	0.050168	0.0919587	0.00034439	0.0424036	0.0117139	0.099435	0.0478056	0.0193741	0.0145198	2.42e-05	0.00537303	0.0631376	0.0380486	0.00694428	0.029647	3.87e-05	0.0205638	0.00369977
TSH-PL181205182	Post-Diagnosis	Leave-Out	0.205468	0.00282234	0.00241157	0.00793272	0.0389103	0.103059	0.0427362	0.871933	7.86e-05	0.0686926	0.00311729	0.0020388	0.0303407	0.0177773	0.0435293	5.33e-05	0.208394	0.00981663	0.98509	0.990898	0.00035856	0.249791	0.0136272	0.00340508	0.0391311	0.716584	0.0119591	0.399418	0.179693	0.0184387	0.0765033	0.00047159	0.142071	0.0293546	0.0607836	0.328775	1.89e-05	0.0285886	0.022476	0.0912607	0.047253	0.536426	0.138263	0.291849	0.00011535	0.0315453	0.244806
[truncated: 953 more columns]
