# Supplementary material for: Non-invasive early detection of cancer four years before conventional diagnosis using a blood test
Source: Nat Commun. 2020 Jul 21;11:3475. doi: 10.1038/s41467-020-17316-z (PMC7374162; doi:10.1038/s41467-020-17316-z)
Supplement: Supplementary file 8 — Supplementary Data 5 [file 41467_2020_17316_MOESM8_ESM.txt]

	TSH-PL180510080	TSH-PL181205073	TSH-PL171221153	TSH-PL181205003	TSH-PL180504018	TSH-PL180410140	TSH-PL180706150	TSH-PL181205057	TSH-PL181128013	TSH-PL180504063	TSH-PL180323059	TSH-PL180316190	TSH-PL181205036	TSH-PL180513108	TSH-PL181128114	TSH-PL180706118	TSH-PL180513020	TSH-PL180510047	TSH-PL180504076	TSH-PL180510103	TSH-PL180410059	TSH-PL180316119	TSH-PL181205160	TSH-PL181205035	TSH-PL180513123	TSH-PL180508032	TSH-PL180123025	TSH-PL181205069	TSH-PL180513055	TSH-PL180323120	TSH-PL180123024	TSH-PL180508025	TSH-PL180510117	TSH-PL180510061	TSH-PL180516058	TSH-PL180316092	TSH-PL180417101	TSH-PL180508038	TSH-PL180417135	TSH-PL180510019	TSH-PL180516025	TSH-PL180510050	TSH-PL180706037	TSH-PL180516062	TSH-PL181128033	TSH-PL180123005	TSH-PL180706113	TSH-PL181205179	TSH-PL180504034
chr10:102586987:102587355	0.4765625	0.404761904761905	0.632211538461538	0.639112903225806	0.597883597883598	0.323529411764706	0.353448275862069	0.484848484848485	0.47872340425531895	0.6417391304347829	0.45454545454545503	0.6292929292929289	0.34782608695652195	0.60857908847185	0.650847457627119	0.415458937198068	0.49295774647887297	0.593650793650794	0.375	0.576576576576577	0.6079734219269101	0.540540540540541	0.26		0.657701711491443	0.307692307692308	0.581443298969072	0.5625	0.602605863192182	0.610328638497653	0.5138339920948621	0.625	0.580246913580247	0.5639810426540279	0.40170940170940206	0.618421052631579	0.576699029126214	0.584	0.5826330532212889	0.6535087719298249	0.31404958677685996	0.523076923076923	0.508771929824561	0.339622641509434	0.617886178861789	0.3512437810945269	0.584070796460177	0.43478260869565205	0.61878453038674
chr10:102587603:102588184	0.22083333333333302	0.195402298850575	0.404891304347826	0.33913043478260907	0.32857142857142896	0.158730158730159	0.14921465968586403	0.26771653543307106	0.304878048780488	0.486933797909408	0.5	0.4123539232053421	0.195402298850575	0.39065420560747705	0.34285714285714297	0.170278637770898	0.21341463414634101	0.41698113207547205	0.226190476190476	0.224242424242424	0.4288577154308621	0.421875	0.146268656716418	0.307692307692308	0.54014598540146	0.36	0.326460481099656	0.225	0.42316784869976404	0.337448559670782	0.306569343065693	0.316582914572864	0.24568965517241395	0.3646616541353379	0.206896551724138	0.346456692913386	0.433048433048433	0.39534883720930203	0.40036563071298	0.388429752066116	0.189189189189189	0.272540983606557	0.164383561643836	0.288590604026846	0.46781115879828294	0.16940298507462698	0.39915373765867407	0.22751322751322797	0.509174311926605
chr10:102899506:102900320	0.380063402606552	0.271989174560216	0.492030492030492	0.621148036253776	0.356153219233904	0.199088145896657	0.321266968325792	0.304	0.393320964749536	0.45743243243243203	0.2557781201849	0.456335616438356	0.222371967654987	0.375707992448081	0.62507608034084	0.299145299145299	0.25155666251556696	0.39708029197080297	0.20530973451327397	0.27214377406932	0.34782608695652195	0.331715210355987	0.310536044362292	0.22792607802874698	0.525641025641026	0.20411160058737196	0.5171811298776939	0.380710659898477	0.39844617092119894	0.315563198624248	0.47601972209771404	0.19718309859154898	0.21637426900584802	0.257250268528464	0.20946372239747602	0.232961586121437	0.4989224137931029	0.420368364030336	0.36985018726591795	0.318681318681319	0.16613007083064998	0.277816655003499	0.328732747804266	0.18938053097345103	0.559870550161812	0.275476966030712	0.5625	0.464194373401535	0.452681388012618
chr10:102983183:102983551	0.33333333333333304	0.264367816091954	0.434210526315789	0.465909090909091	0.359375	0.34375	0.157894736842105	0.277777777777778	0.125	0.4375	0.22727272727272702	0.28333333333333305	0.214285714285714	0.19672131147541003	0.340909090909091	0.5192307692307689	0.28571428571428603	0.18181818181818202	0.2	0.260869565217391	0.34375	0.35	0.4166666666666671	0.282608695652174	0.25454545454545496	0.166666666666667	0.318681318681319	0.42857142857142894	0.21666666666666698	0.23214285714285698	0.39534883720930203	0.2	0.239583333333333	0.1875	0.253164556962025	0.4375	0.4	0.3125	0.25	0.375	0.203389830508475	0.20253164556961997	0.2	0.222222222222222	0.402777777777778	0.322033898305085	0.43925233644859796	0.382978723404255	0.5
chr10:103043956:103044550	0.659536934950386	0.29364161849710996	0.619407788863856	0.500361010830325	0.502697556331323	0.41856540084388205	0.17206235011990398	0.245179063360882	0.37300435413643	0.599332220367279	0.527472527472527	0.5228996057021529	0.23751522533495703	0.5397773554167801	0.609952468716655	0.160115398485395	0.42762487257900106	0.49987110079917496	0.454751131221719	0.366860772895712	0.46718665949435206	0.561001598295152	0.18583765112262499	0.354838709677419	0.577278106508876	0.252517985611511	0.571857571857572	0.47423764458464795	0.5108139992135271	0.460725945842136	0.5238025913524529	0.266129032258065	0.40748334187596097	0.42368944923689394	0.349239864864865	0.557011795543906	0.563034188034188	0.6049570055639859	0.4304050199657729	0.543238270469181	0.22928295405753502	0.40512660206314505	0.318302387267904	0.406984126984127	0.5539332538736589	0.238371239911959	0.5087315294569179	0.28445475638051	0.5707762557077629
chr10:105344286:105344852	0.629746835443038	0.23529411764705901	0.4	0.5028571428571429	0.36283185840708004	0.12244897959183698	0.22727272727272702	0.25531914893617	0.35211267605633795	0.415909090909091	0.21052631578947398	0.4866666666666671	0.11764705882352902	0.421052631578947	0.41346153846153794	0.46153846153846206	0.103448275862069	0.44117647058823495	0.33333333333333304	0.266666666666667	0.35678391959799	0.28571428571428603	0.48314606741572996	0.2	0.456521739130435	0.0909090909090909	0.41340782122905	0.14285714285714302	0.486301369863014	0.286549707602339	0.38775510204081604	0.392405063291139	0.366197183098592	0.343347639484979	0.21538461538461498	0.24	0.39444444444444393	0.28	0.43203883495145595	0.38	0.23275862068965497	0.375	0.21818181818181798	0.234375	0.43939393939393895	0.4630872483221479	0.5068027210884349	0.255813953488372	0.46666666666666706
chr10:108923651:108924019	0.62880658436214	0.143250688705234	0.579399141630901	0.5310734463276839	0.36514522821576795	0.138513513513514	0.18212290502793302	0.203252032520325	0.20523138832998	0.6275964391691391	0.230240549828179	0.436920883820385	0.13989637305699498	0.35006973500697397	0.6432964329643299	0.133677991137371	0.19628099173553698	0.5065913370998121	0.16475095785440602	0.202272727272727	0.34539473684210503	0.4	0.13033707865168498	0.272727272727273	0.40451388888888895	0.16834170854271402	0.39014251781472703	0.255813953488372	0.392523364485981	0.27730061349693297	0.29661683713611303	0.202959830866808	0.227146814404432	0.32263242375601897	0.23809523809523803	0.20935960591133	0.449864498644986	0.471571906354515	0.256532066508314	0.395136778115502	0.151243781094527	0.23086124401913896	0.180762852404643	0.16349809885931602	0.511904761904762	0.141090500281057	0.458639705882353	0.260869565217391	0.406060606060606
chr10:108924063:108924431	0.66542404473439	0.137931034482759	0.233704292527822	0.157937806873977	0.20281124497992	0.186206896551724	0.164556962025316	0.123655913978495	0.109375	0.21150278293135397	0.16993464052287602	0.22605169792194602	0.12167300380228098	0.197149643705463	0.19839142091152803	0.0946822308690013	0.17301038062283702	0.16504854368932	0.1328125	0.175732217573222	0.200351493848858	0.22131147540983603	0.134663341645885	0.171052631578947	0.198697068403909	0.165467625899281	0.19863013698630103	0.223684210526316	0.257396449704142	0.22616407982261602	0.19911012235817604	0.123239436619718	0.140845070422535	0.29032258064516103	0.143181818181818	0.131386861313869	0.208144796380091	0.215686274509804	0.166441136671177	0.206349206349206	0.151401869158879	0.17554240631163698	0.114551083591331	0.147058823529412	0.15405777166437398	0.10249942673698699	0.14714946070878301	0.12038834951456301	0.213483146067416
chr10:110671587:110671955	0.757142857142857	0.272727272727273	0.6447368421052629	0.662337662337662	0.606060606060606	0.3	0.158730158730159	0.25	0.4166666666666671	0.61340206185567	0.2	0.5957446808510639	0.28571428571428603	0.625	0.644230769230769	0.41538461538461496	0.411764705882353	0.679611650485437	0.833333333333333	0.6	0.61	1.0	0.5517241379310339	0.5	0.6162790697674421	0.5	0.6201550387596899	0.5625	0.596153846153846	0.6081081081081079	0.568181818181818	0.545454545454545	0.48571428571428604	0.48387096774193505	0.214285714285714	0.3928571428571429	0.625	0.8	0.647058823529412	0.6428571428571429	0.23076923076923103	0.586206896551724	0.615384615384615	0.28571428571428603	0.526881720430108	0.429824561403509	0.629032258064516	0.783333333333333	0.5
chr10:110672149:110672517	0.505322479649343	0.141350210970464	0.27604166666666696	0.19682959048877102	0.261390887290168	0.175977653631285	0.13899138991389903	0.142506142506143	0.12244897959183698	0.419525065963061	0.19370460048426102	0.291876347951114	0.15495495495495498	0.25448028673835105	0.203463203463203	0.12727272727272698	0.162426614481409	0.235874439461883	0.22570532915360503	0.154559505409583	0.218947368421053	0.308411214953271	0.0949820788530466	0.158590308370044	0.24035989717223602	0.20777027027027	0.15326340326340301	0.201342281879195	0.228744939271255	0.235207100591716	0.16224412433661903	0.149484536082474	0.19047619047619	0.23010920436817497	0.134210526315789	0.22661870503597098	0.316129032258064	0.315412186379928	0.208768267223382	0.246851385390428	0.140924464487035	0.181427343078246	0.172073342736248	0.23432343234323397	0.23560209424083803	0.0917852225791648	0.193945127719962	0.13550600343053198	0.30036630036629997
chr10:118892003:118892371	0.5598455598455601	0.21794871794871803	0.5	0.7391304347826091	0.47887323943662	0.47619047619047605	0.20279720279720298	0.111111111111111	0.24444444444444396	0.7272727272727271	0.0666666666666667	0.446969696969697	0.23529411764705901	0.32142857142857106	0.4583333333333329	0.148854961832061	0.12	0.583941605839416	0.28571428571428603	0.2	0.4	0.17647058823529396	0.201149425287356	0.25	0.7692307692307689	0.25	0.20125786163522003	0.294117647058824	0.527777777777778	0.36046511627907	0.150837988826816	0.264705882352941	0.305084745762712	0.28125	0.170542635658915	0.21052631578947398	0.3725490196078429	0.33333333333333304	0.326923076923077	0.5208333333333329	0.146067415730337	0.36206896551724105	0.20238095238095197	0.166666666666667	0.4782608695652171	0.15457413249211402	0.47142857142857103	0.247058823529412	0.555555555555556
chr10:118892495:118892863	0.7673956262425451	0.116279069767442	0.5521472392638039	0.42857142857142894	0.434108527131783	0.222222222222222	0.16433566433566402	0.202020202020202	0.277227722772277	0.6164874551971329	0.266666666666667	0.48640483383685795	0.2	0.46153846153846206	0.389380530973451	0.17040358744394596	0.31034482758620696	0.51	0.20588235294117604	0.5254237288135589	0.523809523809524	0.3	0.156818181818182	0.0793650793650794	0.5656934306569339	0.20547945205479504	0.294554455445545	0.10204081632653099	0.554945054945055	0.47297297297297297	0.22356495468277898	0.304	0.34351145038167896	0.492822966507177	0.19597989949748698	0.37878787878787895	0.5112540192926049	0.44155844155844204	0.409375	0.48818897637795294	0.16254416961130702	0.38032786885245895	0.14876033057851198	0.28235294117647103	0.392265193370166	0.133292757151552	0.391982182628062	0.21982758620689702	0.558823529411765
chr10:119291976:119292630	0.640279394644936	0.181236673773987	0.40371845949535207	0.46730462519936206	0.32770605759682203	0.20925925925925895	0.202265372168285	0.241586538461538	0.22737068965517201	0.481623697202414	0.25829725829725797	0.447102115915363	0.15876777251184804	0.348233995584989	0.42823048073644704	0.162626262626263	0.262766945218199	0.34946236559139804	0.19277108433734902	0.24774774774774802	0.309953584321815	0.3573883161512029	0.184469558877142	0.22010869565217397	0.406206896551724	0.220264317180617	0.39752034095311894	0.272727272727273	0.389380530973451	0.30941518042306104	0.3478898007034	0.237024221453287	0.281381634372367	0.27061310782241	0.206896551724138	0.300359712230216	0.41029561671763504	0.368721461187215	0.30131189166314004	0.41463414634146295	0.18102564102564103	0.281368821292776	0.211192538307795	0.190010857763301	0.41272727272727294	0.19247104247104196	0.4080830760595	0.23954116059379196	0.382252559726962
chr10:119295702:119296669	0.6147243314625289	0.27765726681128	0.42718968296614707	0.47039291643608205	0.329312424607961	0.230053191489362	0.20763260025873198	0.27570789865871803	0.32032667876588	0.398608349900596	0.29846153846153806	0.37295528898582303	0.23220973782771498	0.333638443935927	0.46150500217485896	0.200527704485488	0.29126213592233	0.334396597554492	0.26517967781908297	0.25	0.29178885630498497	0.36088154269972494	0.18848167539267	0.3	0.41248391248391203	0.218317358892439	0.39598249801113794	0.380530973451327	0.367424242424242	0.332066508313539	0.33665231431646897	0.22422145328719698	0.253486464315012	0.278834720570749	0.232767762460233	0.315618221258134	0.396723646723647	0.43140323422013593	0.282939632545932	0.345102505694761	0.222222222222222	0.256825543729755	0.27168458781362	0.245315161839864	0.45858833129335	0.1966981644401	0.39174339174339207	0.247225647348952	0.41083223249669704
chr10:123922958:123923902	0.631147540983607	0.297297297297297	0.371365476628635	0.465798045602606	0.367924528301887	0.318059299191375	0.225903614457831	0.324	0.326271186440678	0.42506142506142497	0.271317829457364	0.4112709832134289	0.261658031088083	0.410681399631676	0.32371764256376	0.235449735449735	0.322970639032815	0.40179573512906797	0.330543933054393	0.35755813953488397	0.36959553695955394	0.32736156351791496	0.28174603174603197	0.288311688311688	0.37283236994219704	0.263940520446097	0.376325692781389	0.29853658536585403	0.4352678571428571	0.356020942408377	0.3415545590433481	0.34482758620689696	0.30163043478260904	0.41290322580645206	0.268608414239482	0.33846153846153804	0.40191387559808595	0.34053156146179403	0.3675	0.365116279069767	0.25872689938398397	0.41700404858299606	0.28753993610223605	0.302362204724409	0.34207119741100295	0.263253012048193	0.399515738498789	0.321824907521578	0.38755980861244
chr10:123923915:123924283	0.575146389069616	0.211169284467714	0.38739946380697	0.41517386722866206	0.304738562091503	0.25714285714285695	0.265103697024346	0.265909090909091	0.29312977099236603	0.45240101095198	0.207236842105263	0.36580310880829	0.24253075571177501	0.46035087719298207	0.4325068870523421	0.214411247803163	0.28169014084507	0.42575107296137293	0.233031674208145	0.277695716395864	0.34372135655362107	0.35013262599469497	0.22475755847119197	0.33195020746888	0.34530386740331503	0.23032629558541298	0.35209235209235207	0.298701298701299	0.359106529209622	0.316333563059959	0.26719576719576704	0.22159090909090898	0.414285714285714	0.314108251996451	0.23032904148784	0.29585798816568	0.399209486166008	0.339853300733496	0.30903065451532696	0.3780718336483929	0.19139596136962198	0.27829457364341104	0.257869249394673	0.240816326530612	0.398097826086957	0.213731483658594	0.39959225280326205	0.290097629009763	0.39829059829059793
chr10:124905363:124906258	0.544183949504058	0.219330855018587	0.430489731437599	0.566037735849057	0.31042296072507597	0.11073825503355698	0.174277726001864	0.15523465703971098	0.344936708860759	0.47456709956709997	0.15449438202247198	0.340381991814461	0.146699266503667	0.341898643825839	0.4222065063649221	0.167352537722908	0.19747899159663898	0.318953323903819	0.132404181184669	0.22818791946308703	0.29796839729119606	0.255131964809384	0.134897360703812	0.19780219780219802	0.382585751978892	0.14760147601476	0.433000416146484	0.21666666666666698	0.36901408450704204	0.307232191408374	0.372210953346856	0.155701754385965	0.26534859521331894	0.24382946896035898	0.11781609195402303	0.25465838509316796	0.442817932296432	0.5141579731743671	0.28095537397863	0.406408094435076	0.0981281905842314	0.24856596558317398	0.1546875	0.15757575757575798	0.44176706827309203	0.14332805907173	0.44606121424987505	0.27147239263803696	0.366171003717472
chr10:124910620:124911127	0.6001400560224089	0.143356643356643	0.460691823899371	0.469879518072289	0.24860335195530703	0.11808118081180802	0.11278952668680801	0.167300380228137	0.212201591511936	0.536338546458142	0.145374449339207	0.43353228431904495	0.10724637681159402	0.363414634146341	0.32925336597307203	0.126607989167231	0.160828025477707	0.355507088331516	0.130790190735695	0.13777777777777803	0.3400673400673401	0.3	0.12945973496432198	0.169117647058824	0.386167146974063	0.13358070500927602	0.40464493077266606	0.14213197969543098	0.38088445078459293	0.297029702970297	0.29415807560137497	0.144242424242424	0.426229508196721	0.31323529411764695	0.132049518569464	0.272	0.458616010854817	0.509174311926605	0.287739783152627	0.34343434343434304	0.130820399113082	0.19347319347319297	0.14225053078556302	0.133744855967078	0.38636363636363596	0.131194062431783	0.381477398015436	0.148606811145511	0.493630573248408
chr10:126135876:126136337	0.7074413863404692	0.19101123595505604	0.25925925925925897	0.29166666666666696	0.2578125	0.181102362204724	0.16262975778546698	0.22018348623853198	0.15	0.282051282051282	0.2	0.20159151193634	0.23584905660377398	0.233160621761658	0.24	0.127906976744186	0.163636363636364	0.377358490566038	0.242718446601942	0.11409395973154401	0.152542372881356	0.23913043478260898	0.15916955017301002	0.31707317073170693	0.165562913907285	0.152	0.202898550724638	0.3125	0.247422680412371	0.19832402234636898	0.190082644628099	0.21243523316062196	0.303482587064677	0.33132530120481896	0.17866666666666697	0.258928571428571	0.209677419354839	0.263157894736842	0.171206225680934	0.4375	0.18340611353711803	0.155629139072848	0.179930795847751	0.17666666666666697	0.232876712328767	0.16155758077879	0.202846975088968	0.3529411764705879	0.21052631578947398
chr10:129534553:129535075	0.623822341857335	0.23913043478260898	0.454901960784314	0.353639240506329	0.289940828402367	0.18241758241758202	0.144008056394763	0.18947368421052602	0.3537549407114621	0.501176470588235	0.23602484472049698	0.41262683201803796	0.176972281449893	0.38170055452865104	0.391524993656432	0.109756097560976	0.229166666666667	0.383233532934132	0.19571865443425102	0.21355932203389802	0.271111111111111	0.325136612021858	0.156222418358341	0.176744186046512	0.38478747203579405	0.18269230769230801	0.380889183808892	0.318801089918256	0.325938566552901	0.32318271119842795	0.38058690744921	0.14285714285714302	0.22761194029850698	0.200733272227314	0.23354838709677397	0.303341902313625	0.409972299168975	0.44029850746268706	0.26368613138686103	0.463768115942029	0.120837297811608	0.25327510917030605	0.20344287949921802	0.24098671726755203	0.340755735492578	0.13840456719642003	0.30375612411540603	0.22655298416565198	0.42514970059880197
chr10:130084767:130085135	0.404595404595405	0.0917721518987342	0.202567760342368	0.253382533825338	0.15144766146993302	0.0538922155688623	0.08814589665653501	0.11312217194570098	0.146627565982405	0.19922254616132198	0.0795698924731183	0.16736401673640197	0.0916666666666667	0.150895140664962	0.179527559055118	0.0962171052631579	0.145161290322581	0.137795275590551	0.0641025641025641	0.10555555555555601	0.101293103448276	0.166311300639659	0.0776699029126214	0.135135135135135	0.165402124430956	0.0595611285266458	0.11952191235059802	0.1875	0.151033386327504	0.132497273718648	0.0892351274787535	0.0918367346938776	0.125	0.101002313030069	0.0525252525252525	0.109289617486339	0.200859291084855	0.204338698390483	0.14620535714285698	0.173302107728337	0.0609981515711645	0.126968503937008	0.0899581589958159	0.0606060606060606	0.19569471624266102	0.0488489612577204	0.24312714776632302	0.11776859504132198	0.170940170940171
chr10:130085189:130085557	0.7707006369426751	0.25	0.652777777777778	0.49206349206349204	0.568181818181818		0.15	0.266666666666667	0.214285714285714	0.56043956043956	0.4	0.504201680672269	0.28571428571428603	0.52991452991453	0.14285714285714302	0.0535714285714286	0.4166666666666671	0.507692307692308		0.588235294117647	0.6136363636363641	0.25	0.10204081632653099	0.444444444444444	0.6233766233766229	0.25	0.474358974358974	0.0416666666666667	0.588235294117647	0.464788732394366	0.325	0.4166666666666671	0.5	0.42307692307692296		0.6875	0.527777777777778	0.529411764705882	0.55	0.55	0.125	0.640625	0.36111111111111105	0.625	0.46	0.2125	0.4895833333333329	0.475	0.625
chr10:130732126:130732660	0.479477611940299	0.6428571428571429	0.443804034582133	0.5625	0.455661664392906	0.6356589147286821	0.603174603174603	0.628205128205128	0.6746031746031751	0.415051311288483	0.478048780487805	0.478977741137675	0.654008438818565	0.5027932960893851	0.5440613026819919	0.627720504009164	0.49107142857142894	0.489493201483313	0.6221374045801529	0.539509536784741	0.5142857142857139	0.47767857142857106	0.645669291338583	0.6225165562913909	0.42067736185383203	0.55	0.4531400966183571	0.658064516129032	0.49520766773162894	0.482758620689655	0.492329149232915	0.5747330960854089	0.473404255319149	0.512353706111834	0.540229885057471	0.51027397260274	0.422774869109948	0.40540540540540504	0.524418604651163	0.464203233256351	0.61028192371476	0.55678391959799	0.6051873198847261	0.546325878594249	0.52	0.579401993355482	0.556962025316456	0.6699266503667479	0.41942604856512106
chr10:130844260:130844628	1.0	1.0			0.9																												0.8										0.8
chr10:131213234:131213923	0.7157360406091371	0.688976377952756	0.615606936416185	0.6245247148288969	0.631811487481591	0.719298245614035	0.772590361445783	0.7076411960132891	0.754166666666667	0.606060606060606	0.7414965986394559	0.659511031604055	0.6648044692737429	0.6528571428571429	0.603429796355841	0.7586206896551719	0.707774798927614	0.677187948350072	0.716279069767442	0.7060606060606059	0.6933842239185749	0.646551724137931	0.7977386934673371	0.625	0.613533834586466	0.734782608695652	0.649732620320856	0.671428571428571	0.679878048780488	0.659846547314578	0.663716814159292	0.7114337568058079	0.671497584541063	0.6434937611408199	0.738916256157635	0.704347826086957	0.636048526863085	0.598425196850394	0.6834975369458131	0.660753880266075	0.710102489019034	0.699757869249395	0.670854271356784	0.6756032171581771	0.6556603773584909	0.746827411167513	0.634266886326194	0.7467248908296942	0.614285714285714
chr10:131223287:131223778	0.66628701594533	0.669187145557656	0.6366047745358089	0.7310704960835509	0.644677661169415	0.725988700564972	0.650956284153005	0.647058823529412	0.6574225122349101	0.7063655030800821	0.6875	0.684985279685967	0.682971014492754	0.629591836734694	0.6639477977161501	0.6765554182117839	0.62474645030426	0.672278338945006	0.676567656765677	0.7737556561085971	0.7	0.6853448275862071	0.7155778894472359	0.6492307692307691	0.695538057742782	0.6575	0.682664756446991	0.638686131386861	0.675850891410049	0.6770601336302889	0.723145071982281	0.6685314685314679	0.6126543209876539	0.656662665066026	0.6133032694475761	0.645390070921986	0.662337662337662	0.52046783625731	0.68348623853211	0.748554913294798	0.6403940886699511	0.6989843028624189	0.669975186104218	0.577083333333333	0.6719298245614029	0.6630695443645079	0.7015530047265359	0.676025917926566	0.67741935483871
chr10:134977763:134978313	0.6690699351117521	0.574331550802139	0.5446339017051149	0.631646380525304	0.5967914438502671	0.6687394007914079	0.674952198852772	0.5812030075187969	0.687250996015936	0.5301339285714289	0.682380216383308	0.5610944527736129	0.5819032761310451	0.5978038815117471	0.6726422447388929	0.704831735288588	0.6613076098606651	0.580710659898477	0.643347050754458	0.6551164049810501	0.6166717371463339	0.662921348314607	0.6945288753799389	0.588235294117647	0.6082337317397081	0.637206427688504	0.640982691233947	0.592178770949721	0.5958466453674119	0.626957759848125	0.6822242072353729	0.6587346024636059	0.5892410341951629	0.61429270680372	0.627496159754224	0.628882833787466	0.523456790123457	0.561704482567792	0.6401816118047671	0.617924528301887	0.640564826700899	0.644987665395829	0.610353130016051	0.587262706674832	0.6180037313432839	0.7143929570736371	0.603125	0.708333333333333	0.551128818061089
chr10:23480484:23480852	0.7548872180451129	0.174129353233831	0.53394495412844	0.41383989145183203	0.541884816753927	0.28571428571428603	0.11792452830188699	0.250909090909091	0.3531914893617021	0.6325757575757579	0.409638554216867	0.583333333333333	0.14285714285714302	0.47038327526132395	0.431668237511781	0.177710843373494	0.41726618705036	0.64251968503937	0.3725490196078429	0.337142857142857	0.532558139534884	0.507936507936508	0.246648793565684	0.2	0.574660633484163	0.5	0.548561151079137	0.23622047244094502	0.527522935779816	0.5355871886121	0.516746411483254	0.3571428571428571	0.354679802955665	0.449275362318841	0.32525951557093397	0.417840375586854	0.552693208430913	0.532258064516129	0.484412470023981	0.566308243727599	0.313084112149533	0.504878048780488	0.35	0.288793103448276	0.437022900763359	0.285549132947977	0.39545454545454495	0.31143552311435496	0.546341463414634
chr10:23481018:23481386	0.5241379310344829	0.12380952380952401	0.0789473684210526	0.0465116279069767	0.078740157480315	0.0674157303370786	0.0676691729323308	0.0958904109589041	0.0677083333333333	0.0769230769230769	0.15	0.103896103896104	0.0442477876106195	0.113300492610837	0.06	0.0833333333333333	0.0666666666666667	0.235668789808917	0.0869565217391304	0.0344827586206897	0.26804123711340194	0.0909090909090909	0.0808678500986193	0.0188679245283019	0.0909090909090909	0.156862745098039	0.0676691729323308	0.0196078431372549	0.0930232558139535	0.134831460674157	0.08	0.11875	0.0793650793650794	0.170506912442396	0.0687022900763359	0.0864197530864197	0.3541666666666671	0.103448275862069	0.10067114093959699	0.148148148148148	0.0867579908675799	0.0842105263157895	0.0904522613065327	0.0783132530120482	0.0588235294117647	0.0808729139922978	0.116161616161616	0.0987012987012987	0.10638297872340399
chr10:28034145:28034513	0.592715231788079	0.37974683544303794	0.564053537284895	0.5064935064935061	0.51528384279476	0.358208955223881	0.197115384615385	0.196428571428571	0.45283018867924496	0.567779960707269	0.4	0.535321821036107	0.252747252747253	0.567567567567568	0.5431675242996	0.164556962025316	0.484210526315789	0.473867595818815	0.432098765432099	0.40776699029126207	0.529616724738676	0.6388888888888891	0.13857677902621698	0.302631578947368	0.5045317220543811	0.529411764705882	0.5021428571428571	0.47008547008547	0.566666666666667	0.472375690607735	0.462845010615711	0.41860465116279105	0.47008547008547	0.42564102564102596	0.4	0.48936170212766	0.572115384615385	0.5285714285714289	0.456869009584665	0.562043795620438	0.20879120879120897	0.370656370656371	0.316939890710383	0.44936708860759494	0.5138339920948621	0.279859484777518	0.442760942760943	0.287128712871287	0.5416666666666671
chr10:28034625:28034993	0.29404761904761895	0.179487179487179	0.405063291139241	0.443465491923642	0.28586723768736605	0.11061946902654901	0.114832535885167	0.138888888888889	0.37142857142857105	0.41585365853658507	0.15530303030303	0.336263736263736	0.240816326530612	0.344773790951638	0.351851851851852	0.109859154929577	0.212454212454212	0.267898383371824	0.154696132596685	0.164150943396226	0.250276854928018	0.212121212121212	0.074585635359116	0.15	0.280054644808743	0.118834080717489	0.298701298701299	0.137931034482759	0.350877192982456	0.33734939759036103	0.269927536231884	0.17279411764705901	0.209174311926606	0.22044728434504798	0.10776942355889699	0.18660287081339702	0.373222748815166	0.27916251246261203	0.23450789793438603	0.30804597701149394	0.11877828054298599	0.256944444444444	0.12600536193029502	0.164912280701754	0.4166666666666671	0.109311740890688	0.38514173998045004	0.156521739130435	0.3125
chr10:3514751:3515120	0.226337448559671	0.32022471910112393	0.48101265822784794	0.504504504504504	0.422222222222222	0.4534883720930229	0.31147540983606603	0.48113207547169795	0.41085271317829497	0.42342342342342293	0.310810810810811	0.441988950276243	0.423841059602649	0.33628318584070804	0.422365988909427	0.34782608695652195	0.38	0.3974358974358971	0.30588235294117605	0.303030303030303	0.442176870748299	0.37662337662337697	0.44886363636363596	0.355704697986577	0.3921568627450979	0.215686274509804	0.431072210065646	0.37037037037037	0.35042735042734996	0.435374149659864	0.426810477657935	0.324786324786325	0.296052631578947	0.33502538071065996	0.440993788819876	0.38888888888888895	0.45	0.42592592592592604	0.38095238095238104	0.413793103448276	0.33812949640287804	0.35555555555555607	0.3571428571428571	0.341666666666667	0.472222222222222	0.420814479638009	0.47959183673469397	0.407185628742515	0.47619047619047605
chr10:555111:555479	0.454301075268817	0.7706422018348621	0.576512455516014	0.793594306049822	0.6444444444444439	0.5350877192982461	0.834261838440111	0.7048458149779742	0.7980535279805351	0.5846560846560849	0.666666666666667	0.677740863787375	0.7630853994490359	0.6808176100628929	0.661733615221987	0.8208802456499492	0.6477272727272729	0.6235632183908051	0.733333333333333	0.6363636363636359	0.660749506903353	0.6358695652173909	0.812144212523719	0.6368715083798879	0.60952380952381	0.619771863117871	0.6609392898052691	0.7192118226600991	0.667844522968198	0.6697108066971079	0.7245222929936309	0.49063670411984994	0.581395348837209	0.582689335394127	0.679558011049724	0.368421052631579	0.555555555555556	0.46666666666666706	0.7175398633257399	0.656903765690377	0.687840290381125	0.6794258373205739	0.643835616438356	0.5485714285714289	0.747899159663866	0.810704960835509	0.71825876662636	0.8147058823529408	0.5737704918032789
chr10:6183245:6183614	0.33333333333333304	0.36363636363636404	0.38235294117647106	0.518072289156627	0.528	0.3571428571428571	0.7692307692307689	0.704545454545455	0.6534653465346529	0.43814432989690705	0.6304347826086961	0.525547445255474	0.6428571428571429	0.4620689655172411	0.547826086956522	0.8150684931506851	0.6235294117647061	0.540697674418605	0.608695652173913	0.375	0.523809523809524	0.5744680851063829	0.753333333333333	0.862745098039216	0.549450549450549	0.545454545454545	0.504748982360923	0.614035087719298	0.41860465116279105	0.516129032258065	0.46933962264150897	0.583333333333333	0.5714285714285711	0.529411764705882	0.4957264957264961	0.7142857142857142	0.36363636363636404	0.3541666666666671	0.643356643356643	0.5125	0.666666666666667	0.586206896551724	0.688172043010753	0.393939393939394	0.5744680851063829	0.6014234875444839	0.618075801749271	0.75	0.589285714285714
chr10:72320180:72320847	0.772787318361955	0.754120879120879	0.584	0.647743813682678	0.7422680412371129	0.762088974854932	0.7889546351084809	0.779245283018868	0.7570715474209649	0.5611192930780561	0.776951672862453	0.702005730659026	0.7485294117647059	0.652617267165194	0.546943231441048	0.7842401500938091	0.800733496332518	0.7671860678276808	0.765402843601896	0.8164835164835159	0.7200878155872671	0.6953405017921149	0.7746895328208159	0.746803069053708	0.6527545909849749	0.812282734646582	0.584493789988709	0.7305389221556892	0.7393483709273181	0.7492354740061159	0.622933333333333	0.7747205503009459	0.7086302454473481	0.781307269395235	0.719148936170213	0.7263157894736841	0.590497737556561	0.610032362459547	0.7567332754126851	0.683366733466934	0.753231492361927	0.759748427672956	0.69831223628692	0.7468123861566479	0.6684709066305821	0.7440702087286529	0.6387771520514879	0.7837022132796779	0.7241910631741141
chr10:74078069:74078440	0.540909090909091	0.19230769230769199	0.153846153846154	0.103092783505155	0.0310077519379845	0.0422535211267606	0.048689138576779	0.135135135135135	0.148148148148148	0.0	0.0634920634920635	0.0717948717948718	0.0246913580246914	0.24675324675324697	0.145833333333333	0.0529661016949153	0.220430107526882	0.10857142857142899	0.0337078651685393	0.215686274509804	0.0875912408759124	0.0	0.153846153846154	0.10909090909090899	0.0714285714285714	0.0428571428571429	0.12280701754386	0.195121951219512	0.0594059405940594	0.0764331210191083	0.133333333333333	0.0699588477366255	0.161490683229814	0.12213740458015303	0.138461538461538	0.027027027027027	0.0298507462686567	0.0769230769230769	0.102649006622517	0.0526315789473684	0.0903790087463557	0.0824742268041237	0.08125	0.109195402298851	0.0759493670886076	0.0996677740863787	0.0573248407643312	0.0846560846560847	0.0769230769230769
chr10:74210172:74210543	0.943181818181818	0.923076923076923	0.970588235294118	1.0	0.948453608247423	0.9285714285714292	0.936170212765957	0.962962962962963	0.9512195121951221	1.0	0.954545454545455	0.941176470588235	0.9393939393939391	0.793103448275862	1.0	0.9485981308411221	0.9625	0.8829787234042551	0.9620253164556959	0.9714285714285709	0.9807692307692311	1.0	0.9562841530054641	0.958333333333333	0.970588235294118	0.941176470588235	0.982532751091703	0.956521739130435	0.8956521739130441	0.9047619047619051	0.972789115646258	0.954198473282443	0.958333333333333	0.987012987012987	0.9285714285714292	1.0	0.9459459459459459	0.857142857142857	0.959302325581395	1.0	0.9731543624161071	0.9757575757575759	0.882352941176471	0.931818181818182	1.0	0.956196581196581	0.962616822429907	0.927536231884058	0.931034482758621
chr10:7449578:7450246	0.561290322580645	0.11494252873563199	0.0408163265306122	0.111111111111111	0.16412213740457998	0.13405797101449302	0.14437689969604903	0.165562913907285	0.112068965517241	0.10483870967741901	0.0700389105058366	0.11904761904761901	0.126984126984127	0.176237623762376	0.0879478827361563	0.0838983050847458	0.10408921933085499	0.231240428790199	0.11904761904761901	0.0615384615384615	0.10189573459715599	0.145695364238411	0.09245960502692999	0.141025641025641	0.0955882352941176	0.15897435897435902	0.10141509433962301	0.102564102564103	0.0911854103343465	0.10526315789473699	0.0985221674876847	0.113475177304965	0.161290322580645	0.14939759036144598	0.112391930835735	0.0909090909090909	0.096551724137931	0.0852713178294574	0.0781563126252505	0.11312217194570098	0.14940577249575598	0.1004243281471	0.11060948081264099	0.123674911660777	0.0884615384615385	0.0827624006577144	0.10183299389002001	0.11587982832618	0.10989010989011001
chr10:7454875:7455481	0.19253910950661898	0.200772200772201	0.270588235294118	0.37931034482758597	0.315625	0.177914110429448	0.35454545454545505	0.26797385620915	0.33928571428571397	0.30695443645083903	0.27551020408163296	0.31671554252199396	0.262589928057554	0.23706896551724102	0.349358974358974	0.235880398671096	0.237762237762238	0.24170616113744103	0.298507462686567	0.184357541899441	0.26262626262626304	0.21008403361344502	0.22943722943722897	0.23275862068965497	0.304918032786885	0.175	0.26955782312925197	0.28735632183908	0.272300469483568	0.257950530035336	0.271978021978022	0.186252771618625	0.239506172839506	0.22323049001814899	0.18018018018018	0.211206896551724	0.24657534246575302	0.231404958677686	0.20676691729323302	0.25	0.223618090452261	0.18783068783068801	0.24375	0.25641025641025605	0.406103286384977	0.282087447108604	0.3670731707317071	0.381578947368421	0.258992805755396
chr10:77156008:77156598	0.47764371894961	0.32774283717679903	0.41416510318949296	0.36662106703146397	0.311706629055007	0.23593466424682397	0.19536679536679502	0.3620553359683789	0.299145299145299	0.410348544735896	0.323059360730594	0.35798222986529105	0.31094527363184105	0.347517730496454	0.381274131274131	0.19834330418775897	0.340273259596617	0.335550935550936	0.337595907928389	0.277115275411698	0.28666666666666696	0.342239185750636	0.19034482758620702	0.35421686746987996	0.38605898123324395	0.27980535279805396	0.286073223259153	0.343113284433578	0.35506402793946507	0.283433133732535	0.31337813072694	0.269461077844311	0.299060254284135	0.266769865841073	0.26475958612294603	0.31484502446982104	0.3725490196078429	0.372190277051751	0.314150943396226	0.35340501792114704	0.23059042305904198	0.28192446043165503	0.269461077844311	0.32541567695962	0.34033613445378197	0.128927410617551	0.325452530476542	0.29787234042553196	0.367297132397804
chr10:8093995:8094625	0.756410256410256	0.21311475409836103	0.625984251968504	0.558730158730159	0.527777777777778	0.27692307692307694	0.2	0.265060240963855	0.323353293413174	0.687242798353909	0.27173913043478304	0.5956964892412231	0.20253164556961997	0.43027210884353706	0.555555555555556	0.20645161290322603	0.25791855203619896	0.607969151670951	0.254901960784314	0.423529411764706	0.47130434782608704	0.535714285714286	0.15746421267893698	0.3541666666666671	0.5971659919028339	0.394117647058824	0.35399449035812697	0.1875	0.49772727272727296	0.580502215657312	0.250915750915751	0.292613636363636	0.401685393258427	0.518421052631579	0.19101123595505604	0.4405594405594411	0.6373134328358211	0.6358695652173909	0.49621212121212105	0.572271386430678	0.188235294117647	0.38949275362318797	0.212264150943396	0.16969696969696998	0.511494252873563	0.17486860965121803	0.6158690176322421	0.33730158730158694	0.63659793814433
chr10:8529169:8529798	0.287878787878788	0.48148148148148107	0.411971830985915	0.50990099009901	0.38755980861244	0.29166666666666696	0.681818181818182	0.7857142857142858	0.530612244897959	0.37111111111111106	0.393939393939394	0.322695035460993	0.75	0.360730593607306	0.43	0.6071428571428571	0.375	0.39545454545454495	0.583333333333333	0.418918918918919	0.33146067415730296	0.23809523809523803	0.742857142857143	0.6129032258064521	0.37209302325581395	0.590909090909091	0.34024505183788895	0.666666666666667	0.348571428571429	0.33596837944664004	0.37317784256559794	0.3	0.309734513274336	0.26262626262626304	0.384615384615385	0.3666666666666671	0.38028169014084495	0.324324324324324	0.316205533596838	0.351351351351351	0.44047619047619	0.339449541284404	0.45454545454545503	0.469387755102041	0.529850746268657	0.41324200913242	0.4945295404814	0.695652173913043	0.3541666666666671
chr10:88516423:88516791	0.0670391061452514	0.0575539568345324	0.0952380952380952	0.15909090909090898	0.0479041916167665	0.054140127388535	0.080327868852459	0.0866666666666667	0.0614035087719298	0.0963855421686747	0.0657894736842105	0.0745098039215686	0.075	0.0663900414937759	0.0377358490566038	0.0767918088737201	0.0387596899224806	0.0819672131147541	0.037037037037037	0.032258064516129	0.0562347188264059	0.0232558139534884	0.0696798493408663	0.0967741935483871	0.07339449541284401	0.0601503759398496	0.0474613686534216	0.0434782608695652	0.0782608695652174	0.0956521739130435	0.0627027027027027	0.0858585858585859	0.08724832214765099	0.0859375	0.101123595505618	0.0392156862745098	0.0909090909090909	0.0444444444444444	0.0426136363636364	0.0555555555555556	0.0898379970544919	0.0701402805611222	0.0787037037037037	0.1375	0.0526315789473684	0.0514305774969282	0.0481012658227848	0.0745614035087719	0.05
chr10:94451740:94452325	0.6444444444444439	0.3	0.37260273972602703	0.40357142857142897	0.383233532934132	0.27906976744186	0.281879194630872	0.287878787878788	0.321100917431193	0.37861915367483295	0.260869565217391	0.4071428571428571	0.26829268292682895	0.464788732394366	0.448979591836735	0.265957446808511	0.3493975903614461	0.42348754448398607	0.377777777777778	0.29069767441860495	0.365313653136531	0.289473684210526	0.317567567567568	0.36363636363636404	0.35958904109589	0.41071428571428603	0.379781420765027	0.405797101449275	0.37378640776699	0.358803986710963	0.35035211267605604	0.32876712328767105	0.272	0.339181286549708	0.314285714285714	0.32	0.33333333333333304	0.320261437908497	0.34701492537313394	0.34210526315789497	0.23913043478260898	0.287037037037037	0.316831683168317	0.27027027027027	0.43598615916955	0.26231884057971	0.4668989547038329	0.504	0.375
chr10:94822094:94822462	0.608091024020228	0.449530516431925	0.515711412770236	0.506189213085765	0.501336898395722	0.49356725146198793	0.44773175542406296	0.49019607843137303	0.49931880108991794	0.510863182618908	0.514629948364888	0.509829968119022	0.454912516823688	0.504756242568371	0.5033964676736189	0.460188933873144	0.507791017415215	0.521850079744817	0.492877492877493	0.49862005519779207	0.505887894488931	0.520220588235294	0.47523219814241496	0.434027777777778	0.522705314009662	0.48111658456486	0.512722923010004	0.4957310565635011	0.525297619047619	0.511550151975684	0.511667810569664	0.45520231213872797	0.488729508196721	0.489670575097711	0.487951807228916	0.504430379746835	0.519431675720852	0.508558262014483	0.499238191975622	0.527440785673021	0.46606334841629	0.491721854304636	0.462235649546828	0.48551292090837894	0.499297999297999	0.5027998821102271	0.498593413867284	0.500692520775623	0.50901916572717
chr10:94822526:94822894	0.754973558297658	0.200743494423792	0.49130119608553796	0.426062188464277	0.459616700889801	0.41651376146789	0.157894736842105	0.19047619047619	0.299065420560748	0.5206594323873119	0.417095115681234	0.49284188034188003	0.287634408602151	0.507145346810735	0.44707649641784103	0.155195681511471	0.41826381059752005	0.442699036058551	0.33754512635379097	0.34901960784313696	0.43996361431170394	0.471774193548387	0.192982456140351	0.33003300330033003	0.4682895579756571	0.292569659442724	0.490987324107454	0.431693989071038	0.431459566074951	0.412443014212926	0.455144450076026	0.251742160278746	0.48829039812646396	0.45474516695957795	0.28769230769230797	0.433576642335766	0.48936170212766	0.444173276388041	0.430186170212766	0.48110831234256896	0.207712532865907	0.42418569824035895	0.20656779661016897	0.34478527607362003	0.41283241874208504	0.294028200165883	0.414303586321935	0.21163636363636396	0.49846886696155196
chr10:94827859:94828227	0.5	0.0975609756097561	0.421686746987952	0.601694915254237	0.25		0.164383561643836	0.48	0.353846153846154	0.3833333333333329	0.666666666666667	0.38405797101449296	0.131578947368421	0.22535211267605604	0.551515151515152	0.127167630057803	0.1	0.314606741573034	0.0952380952380952	0.23913043478260898	0.5625	0.46666666666666706	0.127906976744186	0.137254901960784	0.44262295081967207	0.0681818181818182	0.227979274611399	0.0952380952380952	0.4	0.475	0.191335740072202	0.23636363636363603	0.38095238095238104	0.22429906542056102	0.0543478260869565	0.3125	0.46666666666666706	0.666666666666667	0.218487394957983	0.42857142857142894	0.0632411067193676	0.203389830508475	0.18181818181818202	0.0408163265306122	0.512658227848101	0.0720812182741117	0.596153846153846	0.63855421686747	0.36
chr10:94828246:94828614	0.44919786096256703	0.312	0.409722222222222	0.353535353535354	0.302631578947368	0.26865671641791	0.23880597014925398	0.375	0.36956521739130394	0.37719298245613997	0.31818181818181795	0.409090909090909	0.36111111111111105	0.3928571428571429	0.346875	0.36363636363636404	0.4	0.40625	0.33333333333333304	0.4166666666666671	0.36363636363636404	0.36111111111111105	0.33333333333333304	0.350877192982456	0.5192307692307689	0.40625	0.43488943488943504	0.390625	0.45192307692307704	0.35915492957746503	0.4533333333333329	0.37962962962963	0.34459459459459496	0.340909090909091	0.33673469387755106	0.323529411764706	0.3875	0.31521739130434806	0.4553571428571429	0.359375	0.40170940170940206	0.4166666666666671	0.330645161290323	0.27450980392156893	0.322981366459627	0.3984375	0.335106382978723	0.455882352941176	0.375
chr10:99080648:99081304	0.32862288722637895	0.332941176470588	0.316611842105263	0.404159309397685	0.273010380622837	0.269871794871795	0.379154078549849	0.33899115467367896	0.35640449438202204	0.304660002815712	0.28688358249340506	0.39473684210526294	0.324708198565603	0.358176555716353	0.34609571788413107	0.36405529953917	0.29083603770669103	0.30959688970738697	0.29099588169225	0.295601391650099	0.274080452700209	0.28924067614703497	0.349626221966647	0.330612244897959	0.34583714547118	0.27732626363596896	0.406969875959835	0.33181096108022196	0.3155746996146	0.302357836338419	0.3993933265925179	0.276543837357052	0.29817044928207503	0.300279630027963	0.293384467881112	0.289648469139802	0.29540481400437607	0.28000789032448997	0.286367969494757	0.289712619741774	0.270676691729323	0.304574029915456	0.35963777490297494	0.2854066379528761	0.378934116659673	0.289908256880734	0.407861369399831	0.405971173644475	0.28240067365842497
chr11:125036272:125036742	0.577100646352724	0.175824175824176	0.446941323345818	0.372502937720329	0.405956112852665	0.208722741433022	0.15900621118012398	0.21167883211678798	0.21166666666666697	0.4799068142108329	0.29736842105263206	0.42440944881889797	0.21786492374727695	0.346704871060172	0.337810803086596	0.151884057971014	0.28691275167785196	0.40571870170015506	0.19620253164557003	0.301052631578947	0.3501144164759731	0.3415977961432511	0.148342059336824	0.21862348178137697	0.4	0.233796296296296	0.388850653819683	0.21489971346704898	0.402380952380952	0.335192697768763	0.36536270413976496	0.28052805280528104	0.317142857142857	0.30928764652840396	0.18377693282636198	0.363834422657952	0.443621399176955	0.3769470404984421	0.31518257527226096	0.41344537815126003	0.17586529466791398	0.32205995388163	0.21601016518424399	0.24	0.300593276203032	0.19940142162364397	0.317194052611514	0.209486166007905	0.41348600508905897
chr11:128168938:128169348	0.752577319587629	0.907894736842105	0.987654320987654	0.9753086419753091	0.9051724137931031	0.916666666666667	0.8474576271186439	0.848837209302326	0.9	1.0	0.86046511627907	0.9313725490196079	0.8039215686274509	0.9520958083832329	0.984034833091437	0.8150684931506851	0.8661971830985921	0.9254658385093171	0.857142857142857	0.931034482758621	0.9036144578313249	0.96	0.828703703703704	0.8648648648648649	0.987730061349693	0.7258064516129029	0.972060535506403	0.954545454545455	0.92258064516129	0.9235668789808922	0.960122699386503	0.8469387755102041	0.7685950413223142	0.8440366972477059	0.8483412322274878	0.931034482758621	0.9745222929936309	0.9915254237288141	0.891666666666667	0.9433962264150941	0.8085106382978721	0.883977900552486	0.853658536585366	0.8671875	0.956678700361011	0.867816091954023	0.949367088607595	0.840764331210191	1.0
chr11:129242555:129242922	0.5416666666666671	0.33333333333333304	0.34108527131782895	0.5	0.44761904761904797	0.4	0.24	0.444444444444444		0.391489361702128	0.33333333333333304	0.37435897435897403	0.555555555555556	0.558035714285714	0.360544217687075	0.0	0.42857142857142894	0.358208955223881	0.4		0.353846153846154	0.36	0.14285714285714302	0.21052631578947398	0.32038834951456296	0.23809523809523803	0.33333333333333304	0.266666666666667	0.34126984126984095	0.32954545454545503	0.366863905325444	0.32	0.33734939759036103	0.430769230769231	0.375	0.38775510204081604	0.352380952380952	0.37142857142857105	0.42857142857142894	0.36363636363636404	0.4	0.41538461538461496	0.5	0.272727272727273	0.3	0.48	0.431372549019608	0.38888888888888895	0.44
chr11:1331666:1332094	0.61214953271028	0.638709677419355	0.4785276073619629	0.577114427860697	0.523297491039427	0.5512820512820511	0.6825938566552899	0.645669291338583	0.7042253521126759	0.5078125	0.4	0.5314861460957179	0.545454545454545	0.6052631578947371	0.465798045602606	0.7407407407407409	0.606382978723404	0.563380281690141	0.555555555555556	0.646464646464647	0.555555555555556	0.446601941747573	0.746781115879828	0.514767932489452	0.5104166666666671	0.506072874493927	0.558086560364465	0.622222222222222	0.594202898550725	0.593457943925234	0.5867346938775511	0.5683453237410071	0.512	0.4556213017751479	0.635294117647059	0.48360655737704905	0.516431924882629	0.40433212996389895	0.567567567567568	0.457627118644068	0.5875	0.625	0.6428571428571429	0.5775401069518721	0.514423076923077	0.7135874877810359	0.6247379454926619	0.7080745341614909	0.53757225433526
chr11:1683139:1683508	0.27102803738317804	0.37068965517241403	0.44581280788177297	0.5667351129363449	0.449704142011834	0.3	0.425	0.5	0.466321243523316	0.463963963963964	0.475	0.436974789915966	0.44642857142857106	0.402061855670103	0.606687898089172	0.456521739130435	0.368421052631579	0.40939597315436205	0.32307692307692304	0.365853658536585	0.437037037037037	0.402439024390244	0.38	0.384615384615385	0.441588785046729	0.35869565217391297	0.4376623376623379	0.49315068493150704	0.41326530612244894	0.43609022556391003	0.401301518438178	0.40384615384615397	0.455089820359281	0.360323886639676	0.277173913043478	0.426829268292683	0.431472081218274	0.352380952380952	0.401937046004843	0.451219512195122	0.260869565217391	0.36875	0.3736263736263739	0.3571428571428571	0.5205479452054791	0.36128456735058	0.576146788990826	0.4833333333333329	0.403314917127072
chr11:17497276:17497644	0.6951672862453531	0.0895522388059701	0.185185185185185	0.116279069767442	0.177142857142857	0.0909090909090909	0.243697478991597	0.28846153846153805	0.22857142857142898	0.5	0.2	0.151162790697674	0.46153846153846206	0.0967741935483871	0.148148148148148	0.17684887459807103	0.152542372881356	0.18947368421052602	0.206896551724138	0.0882352941176471	0.11688311688311699	0.0909090909090909	0.134146341463415	0.2	0.23684210526315802	0.145038167938931	0.11405835543766599	0.23913043478260898	0.133333333333333	0.223880597014925	0.185897435897436	0.19402985074626897	0.13821138211382097	0.19047619047619	0.138059701492537	0.130434782608696	0.17307692307692302	0.156862745098039	0.0670103092783505	0.5	0.14215686274509803	0.12621359223300999	0.192982456140351	0.20192307692307698	0.150943396226415	0.140495867768595	0.223880597014925	0.130434782608696	0.166666666666667
chr11:17497777:17498145	0.166666666666667	0.0727969348659004	0.102564102564103	0.0904522613065327	0.120481927710843	0.0575916230366492	0.0681818181818182	0.08201058201058199	0.0767716535433071	0.11304347826087	0.12639405204461002	0.11258278145695401	0.0647058823529412	0.113733905579399	0.0914419695193435	0.0384615384615385	0.0756578947368421	0.09698996655518402	0.3	0.0628683693516699	0.0344827586206897	0.0833333333333333	0.0868613138686131	0.2	0.11004784688995199	0.093812375249501	0.072463768115942	0.0705128205128205	0.075875486381323	0.0	0.0625850340136054	0.0968586387434555	0.0941176470588235	0.11128903122498	0.10165484633569699	0.11734693877550999	0.0704225352112676	0.127737226277372	0.09316770186335399	0.0436681222707424	0.0907704042715484	0.0858164481525626	0.100917431192661	0.0833333333333333	0.107843137254902	0.0981240981240981	0.0928571428571429	0.0876865671641791	0.108870967741935
chr11:2114133:2114733	0.214177978883861	0.29016786570743397	0.36492220650636503	0.353503184713376	0.30317460317460304	0.231920199501247	0.21319018404907997	0.234375	0.23246492985971898	0.377503852080123	0.290849673202614	0.306765523632994	0.27040816326530603	0.324675324675325	0.427894963409384	0.188921859545005	0.250478011472275	0.28185328185328196	0.229651162790698	0.20035778175313101	0.29590488771466306	0.29538461538461497	0.192634560906516	0.26556016597510396	0.302652106084243	0.21006564551422302	0.361815754339119	0.342756183745583	0.26614481409002	0.26890756302520996	0.302109181141439	0.213183730715288	0.313620071684588	0.268935236004391	0.23843930635838198	0.326589595375723	0.37945492662473795	0.316695352839931	0.272117962466488	0.297752808988764	0.199134199134199	0.244597249508841	0.22260869565217398	0.30409356725146197	0.38648648648648604	0.21867396593674002	0.355181576616475	0.22274881516587697	0.2996632996633
chr11:280678:281046	0.169117647058824	0.209459459459459	0.347417840375587	0.415	0.30379746835443	0.161764705882353	0.375	0.426829268292683	0.38	0.336787564766839	0.287878787878788	0.36529680365296796	0.15107913669064701	0.23456790123456797	0.414027149321267	0.123076923076923	0.266666666666667	0.32417582417582397	0.197368421052632	0.163265306122449	0.19607843137254896	0.33333333333333304	0.304123711340206	0.21739130434782603	0.370629370629371	0.10891089108910902	0.334622823984526	0.36111111111111105	0.330882352941176	0.289617486338798	0.41337386018237104	0.150375939849624	0.12451361867704303	0.21259842519685	0.17045454545454503	0.24305555555555605	0.360824742268041	0.269565217391304	0.341880341880342	0.31818181818181795	0.165289256198347	0.312977099236641	0.169811320754717	0.17647058823529396	0.385964912280702	0.228295819935691	0.3729903536977489	0.275	0.38356164383561603
chr11:281269:281637	0.36698212407991604	0.16336633663366298	0.574780058651026	0.43139293139293106	0.37576499388004897	0.134920634920635	0.22018348623853198	0.26977687626774804	0.227642276422764	0.599683544303797	0.362369337979094	0.528205128205128	0.114713216957606	0.3680203045685279	0.419558359621451	0.0827067669172932	0.17535545023696697	0.39001062699256106	0.19063545150501698	0.17953667953667998	0.4579881656804729	0.325757575757576	0.18966737438075	0.22891566265060198	0.521153846153846	0.142066420664207	0.49479341619079603	0.195402298850575	0.408477842003854	0.27398160315374503	0.43315508021390403	0.18081761006289299	0.303523035230352	0.23153942428035001	0.13265306122449003	0.5	0.437710437710438	0.56390977443609	0.30978260869565194	0.385474860335196	0.203683640303359	0.32576419213973806	0.149359886201991	0.19783197831978303	0.408391608391608	0.178019586507073	0.36084284460052707	0.10028382213812699	0.485049833887043
chr11:31820025:31820804	0.5824742268041241	0.511737089201878	0.534948831820815	0.569773565034228	0.513670738801629	0.523409363745498	0.40765391014974994	0.451690821256039	0.496974281391831	0.564442602569416	0.5407081933316099	0.551832873472605	0.465224111282844	0.5278662420382171	0.5050566633194661	0.443729903536977	0.491861648016277	0.531011608623549	0.5260700389105061	0.502496878901373	0.509492273730684	0.5348677430436279	0.466849315068493	0.47268106734434595	0.529934419293421	0.51625	0.556314699792961	0.48725701943844496	0.5386977886977891	0.5262351589429339	0.547427854454203	0.46187363834422707	0.548259493670886	0.5247584541062801	0.49140602986756804	0.5219665271966529	0.54218671992012	0.530927015423756	0.501610305958132	0.543451652386781	0.47354670150228606	0.5245692405871091	0.47301798800799494	0.50180342651037	0.510160218835483	0.45835506868370707	0.539549839228296	0.474285714285714	0.541822056473095
chr11:31837170:31838004	0.510808926080893	0.278951486697966	0.39821377941593394	0.406602254428341	0.37648657832144106	0.348693759071118	0.25990271021542705	0.279373368146214	0.306089309878214	0.45965417867435204	0.38110749185667797	0.47220924801494607	0.291564792176039	0.396833773087071	0.33840379296720696	0.207341670028237	0.35811227637260995	0.3723212497496501	0.335589941972921	0.33162313432835805	0.37733559815578704	0.400971397733405	0.25839552238805996	0.321140731556107	0.42085359265262	0.301825293350717	0.40458111870412605	0.31247330200768897	0.428296808919646	0.37147335423197503	0.400774246128769	0.254040077569489	0.34063373718546097	0.33482428115016	0.34767166535122307	0.376688537244307	0.456595744680851	0.42621160409556297	0.316173913043478	0.411988180666948	0.285614280714036	0.29660779366414397	0.29415239220319	0.349864498644986	0.33865881858314095	0.25809964606588603	0.371708912510221	0.29704301075268796	0.475874547647768
chr11:319292:319660																								0.0
chr11:32462718:32463086	0.7304347826086959	0.75	0.9285714285714292	0.7741935483870971	0.632352941176471	0.6206896551724139	0.53125	0.580645161290323	0.7692307692307689	0.9259259259259259	0.7142857142857142	0.779527559055118	0.563636363636364	0.6461538461538461	0.7272727272727271	0.508196721311475	0.7058823529411771	0.755555555555556	0.7	0.7	0.578947368421053	0.5	0.666666666666667	0.666666666666667	0.8313253012048191	0.5517241379310339	0.6187050359712231	0.583333333333333	0.675	0.7647058823529409	0.449275362318841	0.556962025316456	0.65625	0.722772277227723	0.578125	0.628571428571429	0.96969696969697	0.47368421052631604	0.688172043010753	0.7111111111111109	0.444444444444444	0.589041095890411	0.65625	0.56	0.7241379310344829	0.5817843866171	0.6486486486486489	0.5362318840579711	0.8888888888888891
chr11:58672683:58673051	0.466835656949725	0.128482972136223	0.34702258726899393	0.291904218928164	0.228618421052632	0.111931119311193	0.14876033057851198	0.126865671641791	0.152923538230885	0.44350758853288397	0.111607142857143	0.29899856938483504	0.14529914529914498	0.17180616740088098	0.190082644628099	0.113977485928705	0.11324570273003001	0.18118869013271802	0.106960950764007	0.115789473684211	0.169117647058824	0.20477137176938395	0.0924528301886792	0.126760563380282	0.378947368421053	0.10623781676413302	0.147450110864745	0.159183673469388	0.2576	0.19157769869513602	0.106060606060606	0.10625	0.283720930232558	0.159554730983302	0.0984496124031008	0.119101123595506	0.417362270450751	0.37833594976452095	0.179470198675497	0.23580034423407897	0.10108481262327401	0.134151887221464	0.12693156732891803	0.113752122241087	0.291814946619217	0.0862924780450554	0.25888324873096397	0.11774600504625699	0.274706867671692
chr11:61536757:61537315	0.6167701863354039	0.7191977077363901	0.46638655462184897	0.574351978171896	0.6195090439276489	0.744212962962963	0.768023255813953	0.6951951951951949	0.735416666666667	0.42604298356510706	0.696287964004499	0.440335163247616	0.7099236641221371	0.6	0.5954446854663771	0.763883495145631	0.695110258868648	0.578836720392432	0.675850891410049	0.71301775147929	0.587271581600504	0.472795497185741	0.776360225140713	0.711462450592885	0.5584016393442621	0.7046035805626601	0.643736730360934	0.711734693877551	0.640358744394619	0.604625139873182	0.641693811074919	0.702349869451697	0.617559523809524	0.6486013986013989	0.6618075801749269	0.5763656633221851	0.543446244477172	0.4576485461441211	0.7026691495965239	0.525597269624573	0.7156286721504108	0.6672006407689229	0.7169435215946841	0.621827411167513	0.652838427947598	0.7705855090375409	0.731997834325934	0.7938975244674731	0.483714483714484
chr11:62211645:62212013	0.38170347003154603	0.31029411764705894	0.35807860262008706	0.35832732516222104	0.38241308793456	0.341600901916573	0.323262839879154	0.32552083333333304	0.33899905571293704	0.362784471218206	0.37665562913907297	0.38430583501006	0.306666666666667	0.36796949475691104	0.344962272525522	0.348235294117647	0.35739814152966404	0.34300055772448396	0.347600518806744	0.32485875706214695	0.35987002437043103	0.37931034482758597	0.31055363321799295	0.326923076923077	0.3610619469026551	0.30901287553648105	0.362896528815811	0.33333333333333304	0.388429752066116	0.3510998307952619	0.3605323060759939	0.31230283911671897	0.361022364217252	0.355855855855856	0.35594111461619304	0.36355475763016204	0.36649746192893395	0.36102868447082104	0.36158940397351	0.38629283489096594	0.325171400587659	0.38975501113585703	0.33333333333333304	0.37584803256445	0.347100712105799	0.35131029244208095	0.359747204666991	0.34979079497908006	0.343804537521815
chr11:62212016:62212384	0.409090909090909	1.0	0.393939393939394	0.5	0.325301204819277	0.48	0.4	0.576923076923077	0.7419354838709681	0.38805970149253705	0.4782608695652171	0.361702127659574	0.7735849056603772	0.49491525423728794	0.3928571428571429	0.6428571428571429	0.603448275862069	0.37410071942446	0.68	0.33333333333333304	0.385159010600707	0.56	0.7209302325581389	0.755102040816326	0.33439490445859904	0.28571428571428603	0.341417910447761	1.0	0.5	0.31981981981982	0.34571428571428603	0.33333333333333304	0.46428571428571397	0.328671328671329	0.384615384615385	0.297619047619048	0.352697095435685	0.558823529411765	0.32780082987551895	0.335443037974684	0.30379746835443	0.351485148514851	0.8695652173913041	0.261904761904762	0.364864864864865	0.384615384615385	0.425806451612903	0.8035714285714292	0.38888888888888895
chr11:636721:637403	0.221745350500715	0.219440353460972	0.448191293684856	0.311111111111111	0.21704745166959602	0.19072164948453602	0.169709989258861	0.322727272727273	0.353040540540541	0.45344129554655893	0.2430426716141	0.313005143277002	0.214754098360656	0.303727200634417	0.406527710454031	0.129510309278351	0.223013048635824	0.28635597978663696	0.20642978003384102	0.184068891280947	0.22002551020408198	0.32697947214076195	0.164127764127764	0.300268096514745	0.32978723404255295	0.18260869565217397	0.356556291390728	0.319940476190476	0.30949284785435605	0.252264808362369	0.294690265486726	0.13826998689384	0.284291187739464	0.22897526501766802	0.23774509803921598	0.295902883156297	0.24337957124842396	0.359293873312565	0.16656856974691	0.305283757338552	0.156703424260012	0.166056166056166	0.18843120070113897	0.201762977473066	0.34035259549461305	0.10449004315893101	0.31143162393162394	0.212945590994371	0.294326241134752
chr11:63686917:63687499	0.686139747995418	0.183431952662722	0.417021276595745	0.39378238341968896	0.458445040214477	0.408163265306122	0.23863636363636398	0.273255813953488	0.32183908045977	0.430735930735931	0.26373626373626397	0.39874739039665996	0.24657534246575302	0.47923322683706104	0.325062034739454	0.18926974664679602	0.305309734513274	0.443478260869565	0.235955056179775	0.436	0.42298288508557497	0.45	0.28023598820059004	0.342465753424658	0.46153846153846206	0.4625	0.39388264669163503	0.234375	0.407407407407407	0.474187380497132	0.38568376068376103	0.39560439560439603	0.4	0.45409429280396996	0.30144927536231897	0.321100917431193	0.46218487394958	0.39534883720930203	0.32971800433839504	0.41463414634146295	0.34654919236417	0.372434017595308	0.305343511450382	0.28795811518324604	0.195571955719557	0.261092775944261	0.33109619686800895	0.19844357976653698	0.474576271186441
chr11:70211213:70211811	0.8134457265252542	0.14163822525597303	0.4491413474240421	0.35437430786268	0.259360108917631	0.157801418439716	0.140515222482436	0.24149108589951396	0.16760828625235402	0.579473206176203	0.15637860082304503	0.401384083044983	0.11329305135951699	0.569429494079656	0.33399209486166	0.161728395061728	0.19125683060109303	0.45221382289416795	0.18352941176470602	0.148219441770934	0.371541501976285	0.33030852994555393	0.287846481876333	0.123249299719888	0.438894792773645	0.109553023663453	0.33333333333333304	0.21341463414634101	0.321124361158433	0.260025327142254	0.30280480824270195	0.11591880341880301	0.478201634877384	0.35498960498960497	0.12887828162291198	0.253141831238779	0.461054287962234	0.5052631578947371	0.22632345798931502	0.37862595419847295	0.147094430992736	0.23158340389500398	0.15403422982885098	0.193050193050193	0.358934169278997	0.17826086956521697	0.342497136311569	0.278757939308398	0.34084880636604803
chr11:70368712:70369231																																		0.8
chr11:73371595:73372084	0.0								0.833333333333333				0.6				0.5						0.33333333333333304											1.0													1.0	0.75
chr11:76032870:76033494	0.637014314928425	0.24267782426778198	0.42646114322414896	0.432879952690716	0.391333784698714	0.153645833333333	0.165876777251185	0.19047619047619	0.28571428571428603	0.4598802395209579	0.22195121951219499	0.42	0.209756097560976	0.397445529676935	0.4260416666666671	0.1875	0.24253075571177501	0.401289282836422	0.290909090909091	0.313807531380753	0.37529274004683794	0.37228714524207	0.149295774647887	0.264705882352941	0.41234756097561004	0.28919860627177696	0.382225879448673	0.42857142857142894	0.359832635983264	0.321510297482838	0.358130841121495	0.278048780487805	0.396383866481224	0.381178707224335	0.203520352035204	0.274633123689727	0.409873708381171	0.407317073170732	0.354767184035477	0.469959946595461	0.19562043795620396	0.32857142857142896	0.23166666666666696	0.16798418972332002	0.393626184323859	0.20446584938704002	0.433387489845654	0.18429487179487197	0.42153846153846203
chr11:76750505:76751072	0.6145699988362621	0.17741935483871	0.38355809128630697	0.39363429684962603	0.34349521446295594	0.202933985330073	0.12256973795435303	0.191873589164786	0.2578125	0.407375520160712	0.29545454545454497	0.38179201151493297	0.120209059233449	0.37470409198512	0.354099862574439	0.13510479041916199	0.213840830449827	0.328046744574291	0.239583333333333	0.22193380921479602	0.34344115004492404	0.283547257876313	0.103700516351119	0.185897435897436	0.35775034293552793	0.15509259259259303	0.320772716432149	0.29142857142857104	0.36954765751211605	0.32753983033312606	0.263634403966372	0.21052631578947398	0.321311475409836	0.30742593305117405	0.129692832764505	0.317193675889328	0.372425629290618	0.356298200514139	0.309188275084555	0.39051296194153295	0.12968804766912	0.31680892974392605	0.202952029520295	0.20800000000000002	0.357798165137615	0.129492404594294	0.3776097912167029	0.222107969151671	0.38664512654819605
chr11:94600412:94601037	0.327935222672065	0.564102564102564	0.5947712418300649	0.7258064516129029	0.659722222222222	0.48717948717948706	0.746913580246914	0.641025641025641	0.64	0.6853448275862071	0.48	0.7149758454106279	0.535211267605634	0.545833333333333	0.7317073170731708	0.64591439688716	0.627450980392157	0.536585365853659	0.565217391304348	0.536585365853659	0.605504587155963	0.538461538461538	0.7461928934010149	0.490909090909091	0.7011494252873559	0.32989690721649495	0.6340482573726539	0.527777777777778	0.687022900763359	0.57429718875502	0.694267515923567	0.465277777777778	0.46153846153846206	0.530232558139535	0.602409638554217	0.576923076923077	0.643312101910828	0.5514705882352939	0.601990049751244	0.547945205479452	0.5700934579439251	0.5581395348837211	0.57258064516129	0.606741573033708	0.7938931297709921	0.687055476529161	0.689149560117302	0.711538461538462	0.7222222222222221
chr12:104193620:104193988	0.29019607843137296	0.523809523809524	0.266666666666667	0.422535211267606	0.299539170506912	0.263157894736842	0.32984293193717307	0.47169811320754707	0.419354838709677	0.260869565217391	0.37037037037037	0.362549800796813	0.267605633802817	0.250825082508251	0.304347826086957	0.33919156414762697	0.47008547008547	0.427631578947368	0.34126984126984095	0.305555555555556	0.22289156626506001	0.34375	0.444206008583691	0.31147540983606603	0.33333333333333304	0.40559440559440596	0.281553398058252	0.5185185185185179	0.21800947867298603	0.36820083682008403	0.4221789883268479	0.329411764705882	0.30188679245283	0.45	0.44160583941605797	0.48	0.3	0.4	0.359683794466403	0.45454545454545503	0.294117647058824	0.30538922155688597	0.40372670807453404	0.351351351351351	0.548387096774194	0.34181002243829495	0.33809523809523806	0.276018099547511	0.5
chr12:108168928:108169745	0.646679158859046	0.13703703703703699	0.5820189274447951	0.521808341292582	0.45486001887386	0.16117647058823498	0.129811320754717	0.173689619732785	0.185851318944844	0.591161356628983	0.22599337748344395	0.5518219832735961	0.142292490118577	0.43951234760862795	0.334930522280786	0.143229166666667	0.265399239543726	0.503905120046283	0.21	0.254284390921723	0.42686084142394803	0.478152309612984	0.10463659147869699	0.148075024679171	0.452638270820089	0.17806041335453102	0.367477278309998	0.161290322580645	0.5130193905817171	0.408672530169769	0.311224489795918	0.236784140969163	0.40190930787589507	0.336886993603412	0.195668409260642	0.386301369863014	0.5717008099094809	0.5792092894664089	0.37356803576417996	0.562958435207824	0.159551530832255	0.37662964751327904	0.173144876325088	0.205549845837616	0.37953651071272404	0.149771155906125	0.473447712418301	0.17888446215139397	0.5602879424115179
chr12:109273522:109274132	0.845	0.850574712643678	0.818181818181818	0.8245614035087719	0.9145299145299151	0.8723404255319149	0.833333333333333	0.911764705882353	0.857142857142857	0.55	0.8620689655172409	0.7983870967741941	0.875	0.78	0.9111111111111109	0.891050583657588	0.913461538461538	0.752380952380952	0.833333333333333	0.916666666666667	0.8775510204081629	0.8947368421052628	0.8223684210526321	0.8717948717948721	0.75	0.8484848484848492	0.8115942028985509	0.78125	0.857142857142857	0.8625	0.819672131147541	0.9154929577464791	0.857142857142857	0.7865168539325841	0.765	0.9777777777777779	0.892857142857143	0.736842105263158	0.8777777777777779	0.96551724137931	0.8577405857740591	0.897142857142857	0.794871794871795	0.8831168831168829	0.8205128205128199	0.8735777496839441	0.8188976377952759	0.8391608391608392	0.857142857142857
chr12:109627972:109628703	0.922394678492239	0.9265175718849841	0.9473684210526321	0.875	0.94025974025974	0.931159420289855	0.963414634146341	0.916334661354582	0.934169278996865	0.942857142857143	0.932835820895522	0.9465020576131691	0.957746478873239	0.890160183066362	0.934673366834171	0.940818102697998	0.962886597938144	0.8322147651006709	0.95	0.9239631336405529	0.9253731343283579	0.9352517985611509	0.934916446789798	0.9158878504672899	0.9148936170212769	0.9363057324840759	0.945157526254376	0.8723404255319149	0.924675324675325	0.936685288640596	0.8830486202365309	0.931740614334471	0.91183879093199	0.894214876033058	0.907014681892333	0.9512195121951221	0.941176470588235	0.9375	0.934333958724203	0.953488372093023	0.934036939313984	0.936329588014981	0.941724941724942	0.92	0.892018779342723	0.844571726112991	0.9083665338645419	0.892857142857143	0.9207920792079208
chr12:113901270:113901980	0.57761053621825	0.28571428571428603	0.446140797285835	0.452879581151832	0.46581875993640703	0.39726027397260294	0.26341463414634103	0.23404255319148898	0.42694063926940595	0.5185185185185179	0.319230769230769	0.478036175710594	0.271653543307087	0.438512869399428	0.42114495295806104	0.301003344481605	0.38967136150234705	0.46843177189409396	0.35	0.36436170212766	0.425729442970822	0.41758241758241793	0.322674418604651	0.288389513108614	0.482917820867959	0.31063829787234	0.45823927765236994	0.375572519083969	0.475849731663685	0.40818858560794	0.443895553987297	0.254716981132075	0.308089500860585	0.366153846153846	0.37579617834394896	0.377171215880893	0.46870838881491295	0.429386590584879	0.409326424870466	0.450787401574803	0.265033407572383	0.396875	0.32549019607843105	0.34716981132075503	0.42931664058424607	0.30684931506849294	0.39820742637644	0.380466472303207	0.5241157556270101
chr12:113902079:113902447	0.586885245901639	0.109510086455331	0.24714828897338398	0.20992366412213698	0.220618556701031	0.09132420091324199	0.11618257261410801	0.08144796380090501	0.0965665236051502	0.346875	0.0819672131147541	0.23772609819121399	0.0838445807770961	0.18535127055306402	0.141791044776119	0.10033444816053501	0.11871227364185101	0.20711297071129697	0.0895953757225433	0.134078212290503	0.131378935939197	0.144366197183099	0.0856209150326797	0.0871559633027523	0.19460500963391103	0.0787172011661808	0.101815311760063	0.0636363636363636	0.236111111111111	0.147201946472019	0.088255261371351	0.11271676300578	0.0922401171303075	0.150837988826816	0.0854816824966079	0.0577507598784195	0.291553133514986	0.311224489795918	0.154046997389034	0.154929577464789	0.118681318681319	0.11895910780669099	0.0856269113149847	0.114914425427873	0.21134020618556698	0.0879507475813544	0.17434210526315802	0.13540197461213	0.313432835820896
chr12:113917282:113917806	0.49498327759197297	0.22178988326848198	0.525965379494008	0.40839694656488595	0.30761316872428	0.157517899761337	0.211422845691383	0.215017064846416	0.273127753303965	0.639204545454545	0.229299363057325	0.49343122102009296	0.253164556962025	0.379358437935844	0.332758620689655	0.141258741258741	0.241214057507987	0.30941704035874396	0.20469083155650303	0.24168126094570896	0.356231599607458	0.29194630872483196	0.15063168124392598	0.22598870056497197	0.48609077598828704	0.18983050847457603	0.43986998916576403	0.166666666666667	0.37189054726368204	0.375191424196018	0.33764219234746595	0.22948870392389997	0.338483146067416	0.364635364635365	0.206543967280164	0.33650793650793703	0.4765525982256021	0.535496957403651	0.294721407624633	0.4695652173913039	0.172562553925798	0.24078947368421103	0.23394495412844	0.21611001964636498	0.390495867768595	0.18591055247003802	0.34278350515463896	0.32686567164179103	0.4882075471698111
chr12:114075424:114076160	0.435622317596566	0.0645161290322581	0.038961038961039	0.0536585365853659	0.0865384615384615	0.111111111111111	0.106299212598425	0.0985915492957746	0.153846153846154	0.33333333333333304	0.111111111111111	0.0784313725490196	0.24390243902439002	0.0743243243243243	0.14285714285714302	0.12518853695324303	0.0428571428571429	0.0943396226415094	0.12068965517241399	0.102564102564103	0.104395604395604	0.0769230769230769	0.0946502057613169	0.203703703703704	0.0666666666666667	0.171171171171171	0.0531914893617021	0.0769230769230769	0.130434782608696	0.11764705882352902	0.0677966101694915	0.112426035502959	0.0571428571428571	0.126050420168067	0.0717299578059072	0.1	0.102564102564103	0.0571428571428571	0.101382488479263		0.0833333333333333	0.0930232558139535	0.180851063829787	0.0710382513661202	0.21052631578947398	0.0703200775945684	0.0789473684210526	0.155115511551155	0.0666666666666667
chr12:114840670:114841038	0.577137546468402	0.251111111111111	0.40971428571428603	0.4369310793237971	0.312977099236641	0.28719723183391	0.188235294117647	0.28755364806867	0.31278890600924497	0.420533070088845	0.339181286549708	0.339166666666667	0.21645021645021598	0.35028901734104	0.406322444678609	0.17304347826087	0.212860310421286	0.368070953436807	0.305084745762712	0.26338329764454	0.28667305848513897	0.38571428571428606	0.23283582089552202	0.275261324041812	0.3810888252149	0.16711590296495998	0.37108125399872	0.389097744360902	0.367595818815331	0.303191489361702	0.340819764177428	0.24333925399644799	0.24009900990098998	0.328947368421053	0.22155688622754502	0.307125307125307	0.359922178988327	0.37711864406779705	0.27862208713272496	0.33050847457627097	0.15783664459161098	0.24282560706401798	0.22278911564625897	0.321184510250569	0.41711956521739096	0.18908312522297502	0.375384615384615	0.20808761583824803	0.39257294429708206
chr12:114841068:114841436	0.618688334300638	0.105134474327628	0.0677966101694915	0.0758196721311475	0.131795716639209	0.0858034321372855	0.114754098360656	0.1	0.0891840607210626	0.0893617021276596	0.0923076923076923	0.10885805763073599	0.125	0.197932053175775	0.0476190476190476	0.109598853868195	0.0657894736842105	0.11047180667433802	0.0843373493975904	0.0757281553398058	0.0750782064650678	0.0581395348837209	0.0893258426966292	0.0965909090909091	0.16039603960395998	0.119718309859155	0.0675	0.0512820512820513	0.0869565217391304	0.111111111111111	0.0877483443708609	0.0850815850815851	0.0833333333333333	0.12151394422310799	0.08398656215005601	0.0922190201729107	0.125	0.0848484848484849	0.0790899241603467	0.109433962264151	0.10292249047014	0.0964601769911504	0.120661157024793	0.123867069486405	0.12259615384615401	0.0887096774193548	0.077762619372442	0.136494252873563	0.116935483870968
chr12:114886255:114886705	0.631916599839615	0.21854304635761604	0.5270072992700731	0.46446280991735495	0.45821727019498604	0.22435897435897398	0.181367690782953	0.18005540166205	0.186842105263158	0.618564176939811	0.343283582089552	0.511971830985915	0.162037037037037	0.431052093973442	0.32154340836012896	0.130270610446822	0.31129476584022	0.382010582010582	0.274678111587983	0.29787234042553196	0.438715953307393	0.411504424778761	0.115415657788539	0.188191881918819	0.431701030927835	0.21523178807947	0.48895899053627795	0.26842105263157895	0.484536082474227	0.449035812672176	0.343137254901961	0.22990353697749202	0.327683615819209	0.389975550122249	0.19803600654664497	0.355769230769231	0.580645161290323	0.56039603960396	0.366197183098592	0.503778337531486	0.206896551724138	0.35405690200210704	0.209219858156028	0.22289156626506001	0.40304182509505704	0.166987487969201	0.398259705488621	0.17411764705882402	0.48009367681498794
chr12:122473006:122473627	0.594074074074074	0.647239263803681	0.7058823529411771	0.720754716981132	0.7040229885057471	0.754166666666667	0.7106109324758839	0.648535564853556	0.7183098591549301	0.602150537634409	0.695652173913043	0.673189823874755	0.675471698113208	0.663446054750403	0.6963350785340311	0.6935659760087239	0.719072164948454	0.6872659176029959	0.6923076923076921	0.7707006369426751	0.72636815920398	0.7345132743362829	0.693548387096774	0.7142857142857142	0.743243243243243	0.7077363896848141	0.765917602996255	0.680412371134021	0.738461538461539	0.7172995780590721	0.7361111111111109	0.7244224422442241	0.694267515923567	0.677672955974843	0.7408163265306121	0.7241379310344829	0.711538461538462	0.6864406779661021	0.707602339181287	0.724299065420561	0.723549488054608	0.717086834733894	0.6423357664233579	0.6996336996336999	0.6022727272727271	0.7330210772833722	0.7142857142857142	0.694989106753813	0.7314814814814821
chr12:124941559:124942190	0.343915343915344	0.22796352583586604	0.668109668109668	0.59694364851958	0.558391831525207	0.20359281437125698	0.21639344262295102	0.23549488054607498	0.33638443935926804	0.615384615384615	0.39272030651341	0.624942263279446	0.208762886597938	0.5802395209580841	0.503039513677812	0.244377811094453	0.333767926988266	0.529145077720207	0.233595800524934	0.27949599083619703	0.5613114754098361	0.611253196930946	0.30754892823858304	0.21794871794871803	0.542292490118577	0.275773195876289	0.619827194179172	0.28476821192053003	0.508178844056707	0.5614617940199339	0.48117154811715507	0.310265282583622	0.4941912421805179	0.42008486562942	0.208465608465608	0.42513863216266207	0.620338983050847	0.8112820512820509	0.46884100174723403	0.4980184940554821	0.263267429760666	0.410986101919259	0.21256931608133103	0.291005291005291	0.5761957730812011	0.262102689486553	0.515060240963855	0.22017045454545497	0.602913236225459
chr12:132258280:132258807	0.36991368680641207	0.47580645161290297	0.520408163265306	0.512820512820513	0.425287356321839	0.38636363636363596	0.471232876712329	0.48858447488584494	0.513636363636364	0.533707865168539	0.4583333333333329	0.49206349206349204	0.364754098360656	0.35176991150442494	0.502164502164502	0.46268656716417894	0.532467532467532	0.395424836601307	0.45679012345679	0.369127516778524	0.46601941747572795	0.409836065573771	0.501672240802676	0.27624309392265195	0.407643312101911	0.305466237942122	0.47001934235976794	0.5	0.483660130718954	0.3763736263736261	0.436619718309859	0.351528384279476	0.319559228650138	0.349802371541502	0.393382352941176	0.38732394366197204	0.434210526315789	0.31034482758620696	0.52212389380531	0.4166666666666671	0.39566395663956605	0.45	0.401114206128134	0.36206896551724105	0.424657534246575	0.464739069111425	0.501039501039501	0.387692307692308	0.433962264150943
chr12:133481104:133481472	0.607361963190184	0.37931034482758597	0.282312925170068	0.42857142857142894	0.27731092436974797	0.28125	0.33333333333333304	0.37681159420289895	0.46913580246913594	0.32105263157894703	0.17647058823529396	0.317512274959083	0.666666666666667	0.421828908554572	0.42831541218638003	0.30379746835443	0.306666666666667	0.394366197183099	0.2	0.35537190082644604	0.308743169398907	0.277777777777778	0.38888888888888895	0.5428571428571429	0.30322580645161307	0.280701754385965	0.265168539325843	0.4	0.26696832579185503	0.328651685393258	0.284836065573771	0.28	0.36440677966101703	0.29520295202952	0.20987654320987698	0.33333333333333304	0.281632653061224	0.31067961165048497	0.31672597864768703	0.34482758620689696	0.18947368421052602	0.306382978723404	0.34615384615384603	0.3571428571428571	0.478468899521531	0.22068965517241396	0.45054945054945095	0.6269841269841271	0.4
chr12:133481508:133481876	0.6497890295358649	0.32051282051282104	0.458823529411765	0.348484848484849	0.38043478260869606	0.25	0.15294117647058803	0.293103448275862	0.19672131147541003	0.391156462585034	0.4	0.490118577075099	0.172839506172839	0.511415525114155	0.37911301859799695	0.220238095238095	0.3541666666666671	0.47555555555555606	0.375	0.2	0.40669856459330106	0.4583333333333329	0.22068965517241396	0.125	0.45070422535211296	0.25	0.450359712230216	0.311688311688312	0.35882352941176504	0.31330472103004303	0.3958333333333329	0.27536231884058004	0.3736263736263739	0.3958333333333329	0.25925925925925897	0.34782608695652195	0.45405405405405397	0.36956521739130394	0.420168067226891	0.411764705882353	0.258064516129032	0.341772151898734	0.221052631578947	0.349206349206349	0.3416370106761569	0.33333333333333304	0.376221498371336	0.48360655737704905	0.544444444444444
chr12:2281949:2282456	0.750325097529259	0.7735849056603772	0.779605263157895	0.80352644836272	0.743276283618582	0.797945205479452	0.789855072463768	0.7287784679089029	0.7475192943770671	0.691803278688525	0.7236842105263158	0.7851851851851851	0.789029535864979	0.738391845979615	0.807866868381241	0.7927400468384069	0.7373737373737371	0.46801346801346794	0.7346938775510201	0.7768786127167628	0.7183288409703499	0.75	0.726514486391572	0.7741935483870971	0.84548825710754	0.7379518072289158	0.769352290679305	0.7611940298507459	0.742378048780488	0.76078799249531	0.8125530110262941	0.751203852327448	0.6409495548961421	0.6552924791086351	0.8305647840531559	0.78740157480315	0.7949640287769779	0.768041237113402	0.8457807953443259	0.7237442922374431	0.7129060579455658	0.765878877400295	0.788732394366197	0.7960687960687959	0.811860940695297	0.769499927103076	0.814955640050697	0.751306165099269	0.7295423023578359
chr12:25055658:25056545	0.6187782805429859	0.263313609467456	0.32556053811659197	0.39432176656151396	0.26256077795786104	0.22689075630252103	0.160237388724036	0.291925465838509	0.37003058103975495	0.35889872173058	0.180952380952381	0.321923390383048	0.273885350318471	0.339164237123421	0.44696415508412607	0.1	0.16083916083916103	0.377171215880893	0.158333333333333	0.19702602230483302	0.31278890600924497	0.19597989949748698	0.231075697211155	0.27570093457943895	0.28515625	0.15709969788519598	0.29662635264163	0.42857142857142894	0.294243070362473	0.20677146311970998	0.25505716798592803	0.17570093457943897	0.151162790697674	0.21739130434782603	0.14360770577933402	0.15954415954416	0.32635253054101193	0.22945205479452102	0.22972972972973	0.24928366762177698	0.11441647597253998	0.247078464106845	0.27839643652561197	0.18338108882521498	0.40520446096654295	0.182366239638282	0.41285140562248995	0.435054773082942	0.35925925925925895
chr12:33592173:33592541	0.17824074074074103	0.17142857142857096	0.858407079646018	0.772277227722772	0.4821428571428571	0.115789473684211	0.158730158730159	0.18556701030927802	0.25352112676056304	0.8362573099415199	0.154929577464789	0.760542168674699	0.17391304347826098	0.44047619047619	0.380645161290323	0.168776371308017	0.211764705882353	0.379008746355685	0.13592233009708699	0.2625	0.368	0.42307692307692296	0.128463476070529	0.18367346938775503	0.8171428571428571	0.14035087719298198	0.37030411449016104	0.29166666666666696	0.327586206896552	0.44868035190615796	0.36593059936908506	0.21167883211678798	0.306122448979592	0.503875968992248	0.155688622754491	0.258333333333333	0.8380952380952379	0.68	0.446540880503145	0.598290598290598	0.18329466357308605	0.25641025641025605	0.209580838323353	0.264285714285714	0.621794871794872	0.155332856120258	0.532085561497326	0.273170731707317	0.8
chr12:33592746:33593114	0.0136849962677283	0.0184409052808047	0.0345303867403315	0.0232350312779267	0.072992700729927	0.0335917312661499	0.0157855174141819	0.0284974093264249	0.00518134715025907	0.0799256505576208	0.065554231227652	0.0260444926749864	0.0289449112978525	0.0170551449687322	0.0297619047619048	0.0343291890888848	0.0340450086555107	0.048582995951417	0.0326721120186698	0.0291079812206573	0.0300829875518672	0.0380761523046092	0.0371389270976616	0.0411764705882353	0.0185909980430528	0.0302233902759527	0.0219890054972514	0.013595166163142	0.0156555772994129	0.0432666306111412	0.0104302477183833	0.0279947916666667	0.10570902394106801	0.0706841866787494	0.0246056782334385	0.0357142857142857	0.0469011725293132	0.0306306306306306	0.025034137460172995	0.0801733477789816	0.0163853028798411	0.025303976339138997	0.0162523900573614	0.0154015401540154	0.00738916256157635	0.0197964589432594	0.0914414414414414	0.0839920948616601	0.0319829424307036
chr12:43945551:43946114	0.7857142857142858	0.4375	0.50609756097561	0.6565656565656569	0.42056074766355106	0.555555555555556	0.653061224489796	0.7777777777777779	0.23809523809523803	0.503157894736842	0.5	0.556164383561644	0.5	0.484076433121019	0.5625	0.65625	0.33333333333333304	0.515723270440252	0.5625	0.55	0.511627906976744	0.133333333333333	0.25	0.625	0.446078431372549	0.575	0.440251572327044	0.75	0.419117647058824	0.54140127388535	0.37878787878787895	0.44262295081967207	0.5625	0.46153846153846206	0.0666666666666667	0.294117647058824	0.523809523809524	0.5	0.41830065359477103	0.494845360824742	0.3928571428571429	0.5	0.6	0.46666666666666706	0.508196721311475	0.255	0.5837104072398189	0.701492537313433	0.542168674698795
chr12:54427484:54427988	0.0913212435233161	0.102517985611511	0.5243902439024389	0.5359477124183011	0.24963715529753303	0.0837520938023451	0.0933767643865364	0.15580736543909302	0.14385474860335198	0.6651785714285711	0.10991957104557598	0.448866777224986	0.0857142857142857	0.27033792240300397	0.389496717724289	0.0910404624277457	0.125193199381762	0.169897377423033	0.13375796178343902	0.134892086330935	0.20799180327868902	0.14018691588785	0.0801068090787717	0.0842911877394636	0.40241448692152904	0.124711316397229	0.405071119356834	0.102836879432624	0.21832061068702302	0.157179269328802	0.22397959183673496	0.12116316639741499	0.148148148148148	0.13232514177693802	0.11363636363636401	0.175718849840256	0.35431654676259006	0.336683417085427	0.166666666666667	0.27733333333333304	0.11121408711770199	0.136	0.1338199513382	0.133595284872299	0.288184438040346	0.0930709307093071	0.38574938574938594	0.20015105740181302	0.15750371471025304
chr12:54428112:54428642	0.450381679389313	0.297297297297297	0.33333333333333304	0.29824561403508804	0.306666666666667	0.0	0.14545454545454503	0.409090909090909	0.45454545454545503	0.33333333333333304	0.48	0.283088235294118	0.4166666666666671	0.5387755102040821	0.25454545454545496	0.102564102564103	0.24390243902439002	0.5170068027210879	0.11764705882352902	0.24137931034482799	0.32258064516129	0.133333333333333	0.15172413793103398	0.34782608695652195	0.33333333333333304	0.3	0.24864864864864897	0.222222222222222	0.25619834710743805	0.258064516129032	0.21052631578947398	0.47191011235955105	0.4571428571428571	0.3917525773195879	0.232876712328767	0.36	0.27083333333333304	0.358490566037736	0.304347826086957	0.28571428571428603	0.23404255319148898	0.28333333333333305	0.38095238095238104	0.153846153846154	0.32222222222222197	0.191646191646192	0.340909090909091	0.46551724137930994	0.315789473684211
chr12:54441129:54441703	0.696798493408663	0.460869565217391	0.5772089182493809	0.52463768115942	0.544117647058823	0.5524475524475521	0.308823529411765	0.46753246753246797	0.5111111111111111	0.57032967032967	0.63855421686747	0.545283018867925	0.336363636363636	0.5972602739726031	0.50773369199731	0.288973384030418	0.5156950672645739	0.547697368421053	0.530232558139535	0.524017467248908	0.565957446808511	0.570469798657718	0.444444444444444	0.467391304347826	0.54320987654321	0.38582677165354295	0.552272727272727	0.4688995215311	0.584097859327217	0.5052264808362371	0.538516918646508	0.514705882352941	0.49222797927461104	0.47419354838709704	0.5674931129476579	0.582644628099174	0.5491452991452991	0.559259259259259	0.539634146341463	0.506578947368421	0.42180094786729905	0.5344827586206901	0.424242424242424	0.5350553505535061	0.49939098660170506	0.5039193729003361	0.48341232227488207	0.523529411764706	0.5683453237410071
chr12:58013203:58013856	0.23695652173913	0.283062645011601	0.62176724137931	0.6503948312993539	0.470543228768171	0.29455909943714803	0.190895741556535	0.246445497630332	0.40752864157119495	0.653822629969419	0.5224806201550389	0.590318242940385	0.261421319796954	0.5773049645390071	0.645281366323626	0.169056603773585	0.33005464480874297	0.48896797153024896	0.3813131313131311	0.269495412844037	0.44794188861985496	0.513071895424837	0.192556634304207	0.3420074349442381	0.582293523469994	0.20925925925925895	0.612220684200119	0.489189189189189	0.44744455159112795	0.456521739130435	0.531260337413166	0.174151150054765	0.433260393873085	0.334293948126801	0.32617671345995003	0.489270386266094	0.559364548494983	0.616161616161616	0.416477702191988	0.5746268656716421	0.21818181818181798	0.4075917859365279	0.287454323995128	0.31859410430839	0.524916943521595	0.25372598312084804	0.5507310589277801	0.296916299559471	0.578520770010132
chr12:58131052:58131679	0.513574660633484	0.678851174934726	0.415637860082305	0.594795539033457	0.5222772277227721	0.62037037037037	0.7658119658119659	0.7354368932038841	0.7200811359026371	0.474153297682709	0.6235294117647061	0.562906724511931	0.6305882352941179	0.549371633752244	0.479547432550044	0.7785285285285279	0.645776566757493	0.506521739130435	0.5606936416184971	0.645299145299145	0.635933806146572	0.510989010989011	0.782918149466192	0.638461538461538	0.540322580645161	0.602996254681648	0.547817047817048	0.666666666666667	0.553691275167785	0.568665377176016	0.57071129707113	0.667359667359667	0.5408560311284051	0.541586073500967	0.5865724381625439	0.599250936329588	0.50997150997151	0.46520146520146505	0.6241134751773051	0.47368421052631604	0.675962815405046	0.605603448275862	0.684575389948007	0.557803468208092	0.582111436950147	0.734206695778748	0.622014537902388	0.756521739130435	0.520661157024793
chr12:6184238:6184831	0.674061836204862	0.18273381294964	0.468592964824121	0.49582637729549295	0.328854314002829	0.14441416893732997	0.142241379310345	0.22	0.206185567010309	0.6705128205128199	0.154098360655738	0.575622445187663	0.160125588697017	0.460591133004926	0.3420427553444181	0.133730834752981	0.192432432432432	0.344401041666667	0.152428810720268	0.171990171990172	0.35326757090012295	0.34180138568129304	0.26891891891891895	0.29712460063897805	0.4978586723768739	0.139140271493213	0.33083596214511	0.18260869565217397	0.41397153945666204	0.29558745348219	0.31064902331443	0.15221238938053103	0.320806599450046	0.25092936802974003	0.133037694013304	0.288934426229508	0.43677204658901797	0.439271255060729	0.2464859437751	0.580573951434879	0.14092664092664098	0.29480580252690697	0.19366197183098602	0.188388625592417	0.40159271899886206	0.158399561523705	0.424892703862661	0.20454545454545497	0.528476821192053
chr12:63544139:63545073	0.6438455935906771	0.200913242009132	0.43630892678034094	0.464594127806563	0.36065573770491793	0.307692307692308	0.20818505338078303	0.279411764705882	0.33976833976834	0.508459483526269	0.289940828402367	0.39844357976653705	0.227722772277228	0.454311454311454	0.40485383342526204	0.191304347826087	0.308441558441558	0.373300370828183	0.248251748251748	0.216417910447761	0.3808353808353811	0.41584158415841604	0.166908563134978	0.24137931034482799	0.414752116082225	0.19631901840490804	0.43253774963468106	0.324742268041237	0.379084967320261	0.39018691588785	0.406912804399057	0.187817258883249	0.34172661870503607	0.326271186440678	0.23295454545454503	0.388704318936877	0.42482758620689703	0.41111111111111104	0.34889434889434895	0.36734693877551006	0.19419924337957103	0.29740791268758504	0.205583756345178	0.26530612244898005	0.379587155963303	0.17711554680910896	0.3897435897435901	0.285470085470085	0.49117647058823494
chr12:66275221:66275590	0.375	0.5142857142857139	0.404761904761905	0.572916666666667	0.5416666666666671	0.33333333333333304	0.46666666666666706	0.555555555555556	0.3125	0.622222222222222	0.25	0.5686274509803921	0.666666666666667	0.508196721311475	0.5197368421052629	0.39130434782608703	0.5416666666666671	0.555555555555556	0.46666666666666706	0.36363636363636404	0.425	0.5714285714285711	0.535714285714286	0.5	0.511904761904762	0.33333333333333304	0.5146198830409361	0.5285714285714289	0.45454545454545503	0.444444444444444	0.484848484848485	0.46666666666666706	0.512820512820513	0.484848484848485	0.47058823529411803	0.33333333333333304	0.47368421052631604	0.4	0.512820512820513	0.4583333333333329	0.3928571428571429	0.581395348837209	0.5185185185185179	0.588235294117647	0.4957264957264961	0.588235294117647	0.516339869281046	0.547619047619048	0.5333333333333329
chr12:66275910:66276278	0.43478260869565205	0.387096774193548	0.6689814814814821	0.554744525547445	0.5990566037735849	0.23076923076923103	0.22471910112359503	0.232558139534884	0.358208955223881	0.6545924967658471	0.543478260869565	0.620915032679739	0.33333333333333304	0.652597402597403	0.5856353591160219	0.2	0.5705128205128199	0.607573149741824	0.419354838709677	0.47058823529411803	0.6126482213438741	0.611764705882353	0.40555555555555606	0.33333333333333304	0.6345733041575489	0.283783783783784	0.602322206095791	0.46875	0.5819672131147541	0.578732106339468	0.545801526717557	0.454022988505747	0.5368852459016389	0.559375	0.330472103004292	0.61437908496732	0.663366336633663	0.598802395209581	0.517543859649123	0.601532567049808	0.317391304347826	0.527536231884058	0.4	0.374045801526718	0.54421768707483	0.354671280276817	0.5190839694656489	0.44047619047619	0.6633165829145731
chr12:6664173:6664541	0.6409720407630001	0.11980440097799498	0.52267818574514	0.51006711409396	0.29643765903307895	0.0898305084745763	0.0855305466237942	0.0960334029227557	0.133333333333333	0.523162939297125	0.17770597738287602	0.4619645494830129	0.10201149425287401	0.421884498480243	0.359561752988048	0.10633270321361099	0.16540404040404003	0.442453854505972	0.0994764397905759	0.179715302491103	0.255933290570879	0.36155606407322705	0.0963144963144963	0.12093023255813999	0.38160676532769605	0.0936883629191322	0.26829268292682895	0.13592233009708699	0.300207039337474	0.322907083716651	0.168967158495954	0.117726657645467	0.17636986301369897	0.255305867665418	0.0907095830285296	0.205521472392638	0.46875	0.43964828137490003	0.231246766683911	0.29077117572692796	0.12397540983606599	0.19214437367303602	0.108478802992519	0.10270270270270301	0.38480697384807	0.0932809650722402	0.376116596144805	0.152433425160698	0.42194403534609703
chr12:6664548:6664916	0.588571428571429	0.33333333333333304	0.286384976525822	0.4833333333333329	0.227642276422764	0.130434782608696	0.28571428571428603	0.42857142857142894	0.33333333333333304	0.299741602067183	0.33333333333333304	0.24057971014492802	0.33333333333333304	0.225130890052356	0.444444444444444	0.29508196721311497	0.212121212121212	0.32882882882882897	0.43478260869565205	0.22891566265060198	0.178571428571429	0.28571428571428603	0.3958333333333329	0.6	0.22875816993464101	0.25	0.17579908675799102	0.3571428571428571	0.26451612903225796	0.26373626373626397	0.20522388059701502	0.37974683544303794	0.46153846153846206	0.326530612244898	0.28571428571428603	0.294117647058824	0.30188679245283	0.19379844961240303	0.30935251798561203	0.25	0.20786516853932602	0.24666666666666698	0.5	0.23880597014925398	0.47058823529411803	0.10447761194029902	0.510548523206751	0.33333333333333304	0.3125
chr12:6665044:6665693	0.7572016460905351	0.135135135135135	0.42857142857142894	0.223314606741573	0.38963531669865603	0.23170731707317102	0.0988372093023256	0.271186440677966	0.153846153846154	0.560819462227913	0.36363636363636404	0.44805936073059405	0.24	0.6095890410958901	0.17560975609756102	0.153256704980843	0.215686274509804	0.582132564841499	0.390243902439024	0.277056277056277	0.441988950276243	0.384615384615385	0.0946502057613169	0.160714285714286	0.482758620689655	0.255639097744361	0.267918088737201	0.147058823529412	0.42307692307692296	0.424657534246575	0.212790697674419	0.224137931034483	0.47027027027027	0.429256594724221	0.175732217573222	0.44799999999999995	0.420382165605096	0.24175824175824198	0.370662460567823	0.399239543726236	0.165384615384615	0.36706349206349204	0.180722891566265	0.17777777777777803	0.17142857142857096	0.16433799068529598	0.236714975845411	0.304511278195489	0.5017793594306049
chr12:66896970:66897346	0.6173361522198729	0.736559139784946	0.764925373134328	0.667574931880109	0.6888217522658611	0.736842105263158	0.8578947368421049	0.760736196319018	0.720670391061452	0.732142857142857	0.7179487179487181	0.8079207920792081	0.739393939393939	0.6197530864197529	0.636942675159236	0.7871559633027521	0.7434554973821992	0.7275132275132281	0.743589743589744	0.68452380952381	0.750841750841751	0.655737704918033	0.776381909547739	0.6129032258064521	0.7419354838709681	0.6555023923444979	0.7484909456740441	0.775510204081633	0.7742857142857141	0.6872146118721459	0.776649746192893	0.691666666666667	0.5635738831615121	0.669902912621359	0.835164835164835	0.67479674796748	0.695522388059701	0.441509433962264	0.7669376693766942	0.6746987951807231	0.815270935960591	0.78076062639821	0.725978647686833	0.751937984496124	0.734177215189873	0.8652956298200509	0.685236768802228	0.71889400921659	0.6852791878172589
chr12:6756032:6756800	0.679167674812485	0.224390243902439	0.43525858814646995	0.42330210772833704	0.42009132420091294	0.321078431372549	0.25235109717868304	0.27557411273486404	0.37936046511627897	0.46755253399258295	0.334426229508197	0.4793171372291529	0.274725274725275	0.4110843373493979	0.44902482269503496	0.23212783851976504	0.38107416879795397	0.41779279279279297	0.334293948126801	0.39198606271777003	0.470558631102164	0.443708609271523	0.30645161290322603	0.26593406593406604	0.45674044265593605	0.261437908496732	0.40662960675314	0.40768094534712	0.43637846655791207	0.44784972812654494	0.422745978301534	0.30731102850062	0.366197183098592	0.378828229027963	0.28969072164948495	0.36591809775429296	0.4701986754966889	0.38682634730538895	0.41940976163450605	0.47872340425531895	0.36461126005361894	0.37596668649613296	0.2851985559566789	0.29670329670329704	0.430855315747402	0.30863016973464	0.43611191231612295	0.42568250758341797	0.47858942065491206
chr12:70051317:70051948	0.8463611859838269	0.8109756097560981	0.677551020408163	0.677902621722846	0.7476851851851851	0.7234042553191491	0.767857142857143	0.791666666666667	0.701298701298701	0.678921568627451	0.7894736842105259	0.6923076923076921	0.696969696969697	0.741176470588235	0.697699890470975	0.8314424635332249	0.7923728813559321	0.615969581749049	0.7142857142857142	0.7857142857142858	0.705298013245033	0.8104575163398691	0.75	0.7352941176470591	0.7425742574257429	0.7222222222222221	0.685768863419293	0.735537190082645	0.7647058823529409	0.703470031545741	0.709537572254335	0.680412371134021	0.661290322580645	0.7027027027027031	0.7251908396946558	0.783132530120482	0.6785714285714289	0.7379310344827591	0.674528301886792	0.731132075471698	0.7622377622377621	0.795501022494888	0.699029126213592	0.7678100263852241	0.6802325581395351	0.7336601307189541	0.7088607594936709	0.7517899761336521	0.7445652173913041
chr12:7072322:7072854	0.332587621178225	0.496978851963746	0.72419627749577	0.82340862422998	0.660044150110375	0.5812619502868069	0.680738786279683	0.546468401486989	0.683397683397683	0.773747841105354	0.590604026845638	0.8223289315726291	0.4728370221327971	0.545350172215844	0.825251601097896	0.5693160813308691	0.6588486140724951	0.6114180478821359	0.5045317220543811	0.552825552825553	0.6442577030812329	0.7024221453287199	0.6494023904382471	0.5184275184275179	0.827014218009479	0.341846758349705	0.7664312873438349	0.6051660516605171	0.7325581395348841	0.632302405498282	0.7368845843422109	0.387096774193548	0.41631504922644197	0.46806649168853903	0.551966292134832	0.5714285714285711	0.77445652173913	0.715269804822044	0.7325581395348841	0.581818181818182	0.5603674540682421	0.532608695652174	0.565677966101695	0.5269461077844311	0.7430278884462149	0.750388399792853	0.701492537313433	0.6959619952494059	0.707006369426752
chr12:81312904:81313280	0.334183673469388	0.44131455399061004	0.425867507886435	0.45283018867924496	0.46842105263157896	0.31818181818181795	0.47115384615384603	0.4166666666666671	0.35658914728682206	0.47583643122676594	0.43181818181818205	0.47906976744186	0.4375	0.380776340110906	0.43193277310924394	0.458128078817734	0.44318181818181795	0.422131147540984	0.448598130841121	0.44144144144144104	0.485294117647059	0.516393442622951	0.565217391304348	0.445	0.43867924528301894	0.375886524822695	0.43594902749832304	0.45323741007194196	0.475308641975309	0.372759856630824	0.45799180327868894	0.37890625	0.45573770491803295	0.399082568807339	0.49	0.294573643410853	0.45365853658536603	0.405882352941176	0.47773279352226705	0.46031746031746	0.442786069651741	0.38150289017340994	0.38144329896907203	0.45859872611465	0.48936170212766	0.48985115020297704	0.432432432432432	0.393103448275862	0.494845360824742
chr13:100607973:100608586	0.753117206982544	0.46638655462184897	0.5926791277258571	0.5832531280076999	0.6479400749063671	0.36	0.352380952380952	0.6509433962264151	0.423357664233577	0.6056338028169009	0.545454545454545	0.6222919937205649	0.5872093023255811	0.6223776223776221	0.484931506849315	0.28040540540540504	0.618279569892473	0.58695652173913	0.51063829787234	0.622641509433962	0.556317335945152	0.588235294117647	0.37068965517241403	0.5854700854700849	0.6171875	0.522875816993464	0.536447638603696	0.6174496644295301	0.616921269095182	0.6214539007092199	0.49115044247787604	0.486803519061584	0.62657091561939	0.63849765258216	0.381818181818182	0.595238095238095	0.641995172968624	0.6955782312925171	0.609829488465396	0.622998544395924	0.33950617283950607	0.46830985915492995	0.46315789473684205	0.41726618705036	0.5888501742160279	0.326909350463954	0.5575411007862761	0.45215311004784703	0.7055555555555559
chr13:100649402:100650002	0.604890604890605	0.252299605781866	0.675397567820393	0.8059964726631391	0.4805111821086261	0.262962962962963	0.190984003877848	0.23289473684210502	0.35365853658536606	0.904522613065327	0.5033200531208499	0.5700764470331271	0.222929936305732	0.42291066282420703	0.8556910569105691	0.165915238954013	0.27668845315904106	0.371889710827169	0.205278592375367	0.232253618194349	0.341849770056208	0.579972183588317	0.21395492435937	0.272206303724928	0.5893385982231	0.18271954674220997	0.48495158335514293	0.49704142011834296	0.427845528455285	0.434102755026061	0.438156831042846	0.175334323922734	0.40331010452961696	0.3694874851013111	0.198107628622117	0.350199733688415	0.6331074540174251	0.79278728606357	0.33870040253018996	0.50655737704918	0.167912087912088	0.246082949308756	0.27198817442719897	0.223492723492724	0.6556053811659189	0.182719799857041	0.48010494097070394	0.31568497683653196	0.695121951219512
chr13:109147823:109148191	0.6367851622874809	0.180722891566265	0.38113948919449897	0.41856677524429997	0.28058727569331204	0.131782945736434	0.11283185840708	0.19230769230769199	0.160337552742616	0.434494195688226	0.20353982300884998	0.33021515434986	0.10769230769230802	0.347721822541966	0.41436464088397795	0.0960307298335467	0.20754716981132101	0.367139959432049	0.279661016949153	0.161993769470405	0.3200883002207511	0.26	0.125	0.24390243902439002	0.3914081145584729	0.273584905660377	0.38110964332893	0.282608695652174	0.305555555555556	0.28607277289836897	0.332943925233645	0.133333333333333	0.36363636363636404	0.32475884244373	0.11384615384615401	0.300751879699248	0.35730858468677507	0.322820037105751	0.237179487179487	0.350253807106599	0.0947630922693267	0.28292682926829305	0.199275362318841	0.25925925925925897	0.318681318681319	0.171786120591581	0.395087001023541	0.1	0.43292682926829296
chr13:109148313:109148681	0.42589118198874293	0.448096885813149	0.51	0.526785714285714	0.46190476190476204	0.4375	0.46202531645569606	0.44743589743589707	0.4782608695652171	0.509174311926605	0.43497757847533597	0.4571428571428571	0.46471127406049495	0.478960396039604	0.32978723404255295	0.41967213114754104	0.425	0.475490196078431	0.46551724137930994	0.42857142857142894	0.47216890595009603	0.33879781420765004	0.44642857142857106	0.459977452085682	0.4635416666666671	0.44318181818181795	0.503424657534247	0.459016393442623	0.470238095238095	0.428846153846154	0.40096618357487895	0.442901234567901	0.452072538860104	0.408845738942826	0.42372881355932196	0.457831325301205	0.47	0.46075949367088603	0.40625	0.5049019607843139	0.42737430167597795	0.45569620253164594	0.46491228070175394	0.418891170431211	0.448275862068966	0.317617866004963	0.469291338582677	0.47970479704797	0.47093023255814
chr13:111178110:111178609	0.8461538461538459	0.7241379310344829	0.594594594594595	0.73992673992674	0.617391304347826	0.782828282828283	0.7541528239202661	0.681034482758621	0.7419354838709681	0.5642458100558659	0.807017543859649	0.6327272727272729	0.726256983240223	0.586805555555556	0.699481865284974	0.797527047913447	0.766798418972332	0.685245901639344	0.786764705882353	0.739336492890995	0.716666666666667	0.784810126582278	0.809728183118741	0.712328767123288	0.67741935483871	0.5900621118012421	0.583621683967705	0.7088607594936709	0.766081871345029	0.582781456953642	0.6722454672245469	0.7747035573122529	0.774074074074074	0.6744186046511629	0.8101983002832859	0.8	0.640718562874252	0.582608695652174	0.7853535353535349	0.793103448275862	0.780645161290323	0.8035714285714292	0.79746835443038	0.64957264957265	0.7409638554216871	0.8139303482587059	0.706498951781971	0.761421319796954	0.733333333333333
chr13:112547427:112547795	0.32456140350877194	0.25	0.5	0.5368421052631579	0.46428571428571397	0.411764705882353	0.34782608695652195	0.29545454545454497	0.368932038834951	0.583333333333333	0.5	0.49664429530201293	0.185185185185185	0.508474576271186	0.4734375	0.272727272727273	0.477272727272727	0.42056074766355106	0.29545454545454497	0.28125	0.5	0.5416666666666671	0.438095238095238	0.34558823529411803	0.46774193548387105	0.220588235294118	0.515151515151515	0.38	0.41304347826086996	0.49264705882352894	0.44814814814814796	0.25	0.294117647058824	0.37096774193548404	0.294117647058824	0.46666666666666706	0.46212121212121204	0.3625	0.4	0.485294117647059	0.3	0.43181818181818205	0.25984251968503896	0.307692307692308	0.472222222222222	0.390243902439024	0.4604166666666671	0.56390977443609	0.447368421052632
chr13:112547796:112548164	0.4939172749391729	0.157232704402516	0.0526315789473684	0.465909090909091	0.38636363636363596	0.265625	0.179930795847751	0.252427184466019	0.193103448275862	0.4	0.0895522388059701	0.10869565217391301	0.366120218579235	0.36986301369863006	0.17959183673469398	0.11220472440944901	0.19834710743801698	0.216346153846154	0.248587570621469	0.23529411764705901	0.220720720720721	0.432432432432432	0.155668358714044	0.3	0.0902255639097744	0.207317073170732	0.17512690355329902	0.19230769230769199	0.11304347826087	0.124324324324324	0.105571847507331	0.16271186440678	0.136986301369863	0.17647058823529396	0.12779552715655002	0.261904761904762	0.0985915492957746	0.30952380952381	0.0954356846473029	0.21052631578947398	0.133333333333333	0.10382513661202197	0.160583941605839	0.21637426900584802	0.224489795918367	0.10065199674001599	0.11196911196911201	0.227118644067797	0.25
chr13:112716815:112717183	0.6930693069306929	0.262548262548263	0.553387533875339	0.506299212598425	0.5453333333333329	0.323699421965318	0.32482598607888596	0.421052631578947	0.3529411764705879	0.5609648152246071	0.5333333333333329	0.5491536458333329	0.298969072164948	0.531798909751666	0.47130434782608704	0.284353741496599	0.423357664233577	0.483685220729367	0.334928229665072	0.47107438016528896	0.5653321601407829	0.463855421686747	0.207446808510638	0.40540540540540504	0.54899837574445	0.47368421052631604	0.5444355484387511	0.32978723404255295	0.5779169929522321	0.5408725116476071	0.37853949329359204	0.468235294117647	0.46311970979443795	0.5314516129032261	0.271341463414634	0.567164179104478	0.5437766209181261	0.43614931237721005	0.5175675675675679	0.5650485436893199	0.29055690072639195	0.4834523036988971	0.200549450549451	0.246376811594203	0.484293193717277	0.270879120879121	0.5150911161731211	0.41628959276018107	0.569570871261378
chr13:112717210:112717578	0.8533201189296329	0.1625	0.9128630705394191	0.612765957446809	0.7306273062730629	0.125	0.101351351351351	0.12244897959183698	0.294871794871795	0.965583173996176	0.166666666666667	0.7866666666666671	0.0769230769230769	0.685015290519878	0.136807817589577	0.112285336856011	0.37566137566137603	0.47905759162303707	0.240384615384615	0.264705882352941	0.558558558558559	0.6451612903225811	0.10228802153432	0.136363636363636	0.7	0.365384615384615	0.667609618104668	1.0	0.793103448275862	0.563636363636364	0.518867924528302	0.468085106382979	0.502958579881657	0.51685393258427	0.12881355932203398	0.556818181818182	0.9471698113207551	0.625	0.550827423167849	0.7769784172661871	0.126146788990826	0.56797583081571	0.11620795107033599	0.12121212121212101	0.43288590604026794	0.135647816750179	0.502235469448584	0.166666666666667	0.921052631578947
chr13:112758600:112759094	0.437131970904053	0.10347376201034698	0.272247857613711	0.20271940667490698	0.20915032679738604	0.0844972067039106	0.10951760104302499	0.150246305418719	0.12271973466003301	0.304178814382896	0.110810810810811	0.24252294936333998	0.117415287628054	0.180141843971631	0.16415410385259602	0.107273559011894	0.0824685963954123	0.22968308754314395	0.10763209393346401	0.13377926421404698	0.154863813229572	0.1484375	0.0722330097087379	0.12752525252525299	0.215698787492023	0.10772104607721	0.13560411311054	0.14859437751004	0.202223766504517	0.17801196240387399	0.116488326848249	0.13608326908249802	0.106614447345518	0.160732984293194	0.11257606490872199	0.137273593898951	0.23873570948217898	0.205927051671733	0.16871921182266	0.15019762845849802	0.111159357359965	0.109447318268445	0.14072229140722303	0.12387612387612401	0.212407991587802	0.0862009237875289	0.25559639158035397	0.16257501363884302	0.281593406593407
chr13:113436241:113436915	0.744421906693712	0.764516129032258	0.608497723823976	0.6630669546436291	0.7216054654141758	0.782849239280775	0.8176406926406931	0.7492354740061159	0.7994687915006641	0.454652532391048	0.75	0.659741718135879	0.766016713091922	0.746546227417641	0.6321525885558579	0.802243456584961	0.769060773480663	0.721988795518207	0.7039764359351991	0.789321789321789	0.6937441643323999	0.660777385159011	0.8282333741330071	0.7698675496688739	0.591654247391952	0.74235807860262	0.728530259365994	0.755148741418764	0.7460136674259681	0.7246376811594201	0.7508028259473349	0.74031007751938	0.7503782148260211	0.758037225042301	0.768222768222768	0.7871064467766121	0.581288343558282	0.58955223880597	0.769922109047334	0.7103448275862071	0.770020533880904	0.771293375394322	0.7661157024793391	0.7552870090634441	0.6846965699208439	0.81791149204128	0.6559999999999999	0.817073170731707	0.674897119341564
chr13:21520016:21520575	0.36983321247280604	0.19614147909967802	0.38876404494382	0.435483870967742	0.319845857418112	0.18232044198895	0.21987951807228898	0.28695652173913	0.248888888888889	0.414342629482072	0.29004329004328994	0.38307349665924295	0.260047281323877	0.382198952879581	0.36820083682008403	0.204453441295547	0.24522292993630604	0.378205128205128	0.253731343283582	0.255474452554745	0.297169811320755	0.26	0.251893939393939	0.259786476868327	0.436813186813187	0.238562091503268	0.35119047619047605	0.22279792746114	0.424615384615385	0.26682408500590304	0.232584269662921	0.25465838509316796	0.266169154228856	0.23203592814371302	0.252767527675277	0.254777070063694	0.39186295503212	0.261324041811847	0.33277870216306205	0.30124223602484496	0.180152671755725	0.293015332197615	0.216216216216216	0.273399014778325	0.36388888888888893	0.15533128565160198	0.37916063675832107	0.33816425120772897	0.46031746031746
chr13:25319930:25320820	0.434946790250601	0.13799694189602402	0.27835587929240396	0.211837093466159	0.19716088328075698	0.11646297627605999	0.11728825374695	0.152337858220211	0.12441130298273201	0.339466089466089	0.126844583987441	0.28275157003067	0.115102040816327	0.18694550063371398	0.16017553483269298	0.15995697602950198	0.16246770025839802	0.19721115537848602	0.11864406779660999	0.14639713074665803	0.17920847268673398	0.24907338769458898	0.0874504340370807	0.12991452991452998	0.20750382848392002	0.11888379204892999	0.132109788359788	0.127440904419322	0.20180270405608397	0.19895084515251604	0.127713920817369	0.12350394703335901	0.16566265060241	0.16258283248574498	0.122874558870709	0.174650698602794	0.29056	0.358547008547009	0.176121930567316	0.21561530506721802	0.142016376663255	0.134381260594853	0.11845906902086699	0.11968085106383	0.16411483253588502	0.121168154761905	0.17216030353331802	0.155389640690621	0.23265411400567398
chr13:51417157:51418007	0.5534644995722839	0.11651728553136999	0.17391304347826098	0.09375	0.163568773234201	0.11927877947295401	0.123320158102767	0.110663983903421	0.168039538714992	0.10696517412935301	0.12316715542522	0.179786200194363	0.11587982832618	0.127364438839849	0.11156186612576101	0.121470192738682	0.14572864321608	0.17695099818511803	0.0903225806451613	0.0941558441558442	0.127362366474938	0.114754098360656	0.10537542662116	0.103926096997691	0.0903614457831325	0.125316455696203	0.11274509803921601	0.14358974358974402	0.16194331983805701	0.153991497401984	0.0764563106796116	0.18198198198198198	0.15577190542420002	0.199208443271768	0.155268022181146	0.0980392156862745	0.115716753022453	0.183937823834197	0.114427860696517	0.104591836734694	0.140061162079511	0.113317757009346	0.14869466515323498	0.130624092888244	0.11061285500747399	0.0964790684779595	0.21664887940234803	0.125423728813559	0.162790697674419
chr13:53313220:53313756	0.6830932524639879	0.126353790613718	0.522181146025878	0.49614890885751	0.476635514018692	0.170212765957447	0.165811965811966	0.22535211267605604	0.255639097744361	0.587565258661604	0.201117318435754	0.5207345971563979	0.120622568093385	0.506053268765133	0.48711111111111105	0.165627782724844	0.267772511848341	0.433423913043478	0.20765027322404395	0.287169042769857	0.475639966969447	0.406862745098039	0.138855054811206	0.21359223300970898	0.538461538461538	0.175732217573222	0.45929572131768304	0.23	0.520408163265306	0.451751250893495	0.41092327698309494	0.201456310679612	0.497747747747748	0.471590909090909	0.18436578171091397	0.45	0.531227566403446	0.48299319727891205	0.431438127090301	0.5524256651017211	0.169148936170213	0.419983065198984	0.175115207373272	0.224101479915433	0.46308016877637104	0.17293795165711404	0.47973917093619006	0.20820189274448	0.5023771790808239
chr14:100856812:100857462	0.45022624434389097	0.6451612903225811	0.439834024896266	0.539424280350438	0.494	0.486910994764398	0.706666666666667	0.6761904761904761	0.606271777003484	0.44086021505376294	0.427835051546392	0.510614525139665	0.580246913580247	0.5048409405255879	0.48187311178247705	0.7301136363636359	0.506289308176101	0.504885993485342	0.5285714285714289	0.42857142857142894	0.508411214953271	0.417391304347826	0.708333333333333	0.533707865168539	0.46457990115321296	0.422413793103448	0.47295081967213104	0.542986425339366	0.528375733855186	0.5022831050228309	0.48803046789989096	0.495344506517691	0.370646766169154	0.43436293436293394	0.5742251223491031	0.384105960264901	0.43520309477756297	0.34222222222222204	0.5714285714285711	0.46296296296296297	0.5858778625954201	0.55	0.613445378151261	0.489675516224189	0.49315068493150704	0.6329879101899829	0.5344827586206901	0.631578947368421	0.41
chr14:102050300:102050745																					0.75														1.0
chr14:104156138:104156508	0.59375	0.7647058823529409	0.511904761904762	0.78	0.59375	0.954545454545455	0.8461538461538459	0.7611940298507459	0.816666666666667	0.444444444444444	0.6428571428571429	0.5241379310344829	0.8	0.592592592592593	0.596153846153846	0.8267716535433071	0.71875	0.6372549019607839	0.580645161290323	0.6875	0.425531914893617	0.583333333333333	0.836909871244635	0.8518518518518521	0.44047619047619	0.5	0.5457875457875461	0.8076923076923079	0.724489795918367	0.634408602150538	0.700892857142857	0.833333333333333	0.72	0.7204301075268822	0.735849056603774	0.625	0.5	0.23076923076923103	0.5784313725490201	0.5918367346938779	0.7746478873239441	0.7	0.7628865979381441	0.8461538461538459	0.7441860465116279	0.8007380073800742	0.681034482758621	0.8522727272727271	0.33333333333333304
chr14:105750422:105750790	0.7619047619047621	0.202702702702703	0.42857142857142894	0.671428571428571	0.381909547738693	0.565217391304348	0.364016736401674	0.432098765432099	0.55	0.36363636363636404	0.0833333333333333	0.17073170731707302	0.33846153846153804	0.706043956043956	0.48936170212766	0.201970443349754	0.305084745762712	0.6860068259385671	0.273972602739726	0.23636363636363603	0.47972972972973	0.833333333333333	0.555851063829787	0.3666666666666671	0.507462686567164	0.383233532934132	0.25641025641025605	0.421052631578947	0.24675324675324697	0.306122448979592	0.215434083601286	0.3046875	0.5100401606425701	0.457831325301205	0.23880597014925398	0.13953488372093	0.545454545454545	0.409090909090909	0.28333333333333305	0.3625	0.192488262910798	0.1875	0.44339622641509396	0.2625	0.448275862068966	0.216646989374262	0.26890756302520996	0.404494382022472	0.459459459459459
chr14:106330185:106330553	0.24936386768447802	0.425396825396825	0.443786982248521	0.477124183006536	0.4375	0.41496598639455795	0.5592417061611371	0.430769230769231	0.49565217391304406	0.49915682967959496	0.39726027397260294	0.48979591836734704	0.283582089552239	0.47833622183708796	0.4583333333333329	0.494033412887828	0.44890510948905105	0.44080604534005	0.43636363636363595	0.31088082901554404	0.462203023758099	0.336206896551724	0.615254237288136	0.39622641509434	0.45544554455445496	0.42603550295858006	0.44018691588785	0.3732394366197179	0.393382352941176	0.43312101910828	0.5029411764705879	0.30645161290322603	0.41538461538461496	0.40646651270207895	0.444444444444444	0.411764705882353	0.421875	0.39	0.515789473684211	0.37719298245613997	0.410764872521246	0.44468546637744	0.39440203562341	0.398373983739837	0.453125	0.526631657914479	0.478927203065134	0.490825688073394	0.44628099173553704
chr14:21093497:21094142	0.294117647058824	0.342960288808664	0.3743961352657	0.350931677018634	0.338709677419355	0.374301675977654	0.158671586715867	0.23783783783783802	0.30188679245283	0.393939393939394	0.365079365079365	0.348314606741573	0.305785123966942	0.37878787878787895	0.37858220211161403	0.15931372549019598	0.291139240506329	0.305555555555556	0.328125	0.35638297872340396	0.304347826086957	0.326530612244898	0.18181818181818202	0.350467289719626	0.297071129707113	0.293388429752066	0.27191679049034195	0.371900826446281	0.31034482758620696	0.318807339449541	0.21440536013400302	0.282275711159737	0.24507658643326	0.254950495049505	0.30916030534351097	0.337016574585635	0.37228260869565205	0.360711261642676	0.298507462686567	0.36129032258064503	0.221732745961821	0.20631578947368398	0.22083333333333302	0.320987654320988	0.37462235649546793	0.12437534702942801	0.321086261980831	0.297520661157025	0.3830645161290321
chr14:37126493:37127212	0.603056147832267	0.270096463022508	0.469824984912492	0.39262637780311704	0.425778132482043	0.289224952741021	0.17785016286645003	0.244784422809458	0.27882599580712797	0.48166877370417205	0.34728033472803305	0.44286216596343203	0.275193798449612	0.427475337961271	0.45684210526315794	0.178408051235133	0.253320683111954	0.39739776951672895	0.253833049403748	0.29005059021922397	0.4040801717967071	0.4215328467153279	0.191675794085433	0.297339593114241	0.449790794979079	0.25893958076448803	0.42841068917018305	0.327743902439024	0.437254901960784	0.415634218289086	0.39296482412060296	0.28333333333333305	0.358479863868406	0.36111111111111105	0.243172951885566	0.344951923076923	0.46552353155782594	0.42101648351648396	0.364864864864865	0.4377483443708611	0.19025787965615998	0.36205621301775104	0.24739336492890998	0.267159450897571	0.40038498556304103	0.187924016282225	0.3979067930489729	0.268679245283019	0.444105691056911
chr14:38724414:38725175	0.523560209424084	0.266420664206642	0.43235318074448204	0.46049304677623293	0.41932382630988596	0.288147622427253	0.21729845168179396	0.28699551569506704	0.333863275039746	0.47512038523274497	0.37709832134292604	0.47311747551035704	0.292397660818713	0.43232169954476496	0.4311181315581629	0.20318520421268899	0.316211293260474	0.432814092298733	0.300764655904843	0.35172949863972003	0.42323138708680896	0.38521603331598103	0.199277543648405	0.32773109243697496	0.441189142610944	0.263233190271817	0.441662352332094	0.348	0.429375	0.428346837586165	0.40807397011475305	0.322094406981357	0.40172929830395704	0.385553834237026	0.270676691729323	0.39845427221983704	0.446851240854971	0.429750317393144	0.372977346278317	0.43107898812596795	0.248451730418944	0.367770637666831	0.269210663878724	0.30639197041732696	0.427359062436856	0.261314443132625	0.438520911865015	0.243993371996686	0.450946215139442
chr14:52781644:52782208	0.20547945205479504	0.384615384615385	0.41791044776119396	0.548387096774194	0.28125	0.16		0.32258064516129	0.411764705882353	0.380165289256198	0.33333333333333304	0.4	0.316455696202532	0.342592592592593	0.409090909090909	0.315789473684211	0.4375	0.33333333333333304	0.387096774193548	0.267857142857143	0.3125	0.45454545454545503	0.277777777777778	0.14285714285714302	0.4428571428571429	0.18644067796610198	0.34375	0.45454545454545503	0.33333333333333304	0.34210526315789497	0.545454545454545	0.354430379746835	0.24242424242424201	0.12820512820512803	0.25	0.21052631578947398	0.472222222222222	0.148148148148148	0.34375	0.29166666666666696	0.14285714285714302	0.36363636363636404	0.32558139534883695	0.3529411764705879	0.463414634146341	0.258064516129032	0.5	0.269230769230769	0.5
chr14:55242865:55243233	0.26219512195122	0.325842696629214	0.21951219512195103	0.42201834862385296	0.294642857142857	0.22	0.271186440677966	0.298969072164948	0.36559139784946204	0.263157894736842	0.193548387096774	0.253164556962025	0.33333333333333304	0.512048192771084	0.384615384615385	0.24691358024691396	0.28089887640449396	0.279816513761468	0.206349206349206	0.139784946236559	0.25	0.28571428571428603	0.25762711864406795	0.266666666666667	0.29787234042553196	0.271523178807947	0.267782426778243	0.42857142857142894	0.323943661971831	0.230263157894737	0.215158924205379	0.244791666666667	0.514644351464435	0.3974358974358971	0.168918918918919	0.203389830508475	0.0967741935483871	0.41025641025640996	0.22727272727272702	0.27192982456140397	0.183622828784119	0.31203007518796994	0.24774774774774802	0.166666666666667	0.32520325203252004	0.225076452599388	0.224242424242424	0.416184971098266	0.375
chr14:55243241:55243613	0.37068965517241403	0.39473684210526294	0.5033738191632929	0.552188552188552	0.48780487804878003	0.53921568627451	0.46031746031746	0.44	0.560810810810811	0.5383522727272729	0.42045454545454497	0.512287334593573	0.3833333333333329	0.486081370449679	0.517633228840125	0.442176870748299	0.44047619047619	0.49052132701421797	0.561643835616438	0.398601398601399	0.5625	0.47368421052631604	0.40495867768595	0.515625	0.48310810810810795	0.34615384615384603	0.5052264808362371	0.534722222222222	0.5763239875389411	0.47682119205298	0.528893780957622	0.5368421052631579	0.45054945054945095	0.421052631578947	0.422619047619048	0.42857142857142894	0.518617021276596	0.41743119266054995	0.506410256410256	0.426470588235294	0.530769230769231	0.494423791821561	0.394904458598726	0.43884892086330896	0.503205128205128	0.5028618152085039	0.5704772475027751	0.516339869281046	0.606382978723404
chr14:56705133:56705844	0.20623916811091897	0.253658536585366	0.43636363636363595	0.4125	0.40865384615384603	0.26451612903225796	0.5714285714285711	0.34146341463414603	0.3916666666666671	0.4807121661721071	0.272727272727273	0.533057851239669	0.329608938547486	0.40707964601769897	0.35828877005347604	0.27485380116959096	0.395522388059701	0.3928571428571429	0.352272727272727	0.25625	0.30625	0.276190476190476	0.359712230215827	0.23270440251572302	0.448275862068966	0.20622568093385196	0.48742746615087	0.34375	0.512690355329949	0.30053191489361697	0.519587628865979	0.242562929061785	0.25690607734806603	0.23501199040767398	0.32857142857142896	0.28666666666666696	0.442922374429224	0.267605633802817	0.5	0.427586206896552	0.373770491803279	0.4133333333333329	0.276018099547511	0.247058823529412	0.36206896551724105	0.5286624203821659	0.368421052631579	0.50561797752809	0.38356164383561603
chr14:57264767:57265135	0.631720430107527	0.17777777777777803	0.356828193832599	0.421052631578947	0.382775119617225	0.15702479338842998	0.19128329297820798	0.11940298507462699	0.28048780487804903	0.38991769547325106	0.14	0.348030018761726	0.161016949152542	0.36020151133501294	0.41904761904761895	0.18511796733212305	0.298387096774194	0.408163265306122	0.21311475409836103	0.27407407407407397	0.30576070901034	0.492753623188406	0.132743362831858	0.18461538461538501	0.36563876651982397	0.22580645161290303	0.3525974025974029	0.208333333333333	0.409703504043127	0.34285714285714297	0.23468507333908498	0.236051502145923	0.35947712418300704	0.32124352331606204	0.168674698795181	0.338028169014085	0.449086161879896	0.29381443298969107	0.322799097065463	0.422222222222222	0.20418848167539302	0.294392523364486	0.191056910569106	0.130081300813008	0.42358078602620103	0.20080862533692698	0.396323529411765	0.259109311740891	0.3529411764705879
chr14:57265144:57265738	0.40273556231003	0.272311212814645	0.368770764119601	0.39117043121149897	0.29042386185243296	0.20257234726688103	0.29755178907721297	0.26640926640926604	0.277372262773723	0.42739726027397296	0.223463687150838	0.35855003940110297	0.242339832869081	0.29736842105263206	0.396578538102644	0.23470319634703196	0.31750741839762603	0.377873563218391	0.31	0.24547803617571104	0.340840840840841	0.38860103626943	0.19849482596425197	0.214285714285714	0.370826010544815	0.209844559585492	0.34467776973207803	0.27891156462585	0.304924242424242	0.32	0.27700617283950607	0.23446893787575201	0.276363636363636	0.332848837209302	0.26113360323886603	0.33771929824561403	0.358208955223881	0.34623430962343105	0.31740614334471	0.298550724637681	0.24537815126050402	0.26940133037694	0.25222024866785103	0.204968944099379	0.37265917602996296	0.199213630406291	0.363863447127394	0.2839248434238	0.4166666666666671
chr14:57274785:57275425	0.46914700544464605	0.23197715917202	0.331205570868998	0.312857142857143	0.31321184510250605	0.25053995680345603	0.183469004383219	0.27414634146341504	0.258179231863442	0.340436284005727	0.23625843780135003	0.31241097711518395	0.270152505446623	0.32584927762592697	0.31584566112551504	0.217350157728707	0.29803424223208597	0.313666162380232	0.29339143064633305	0.28497676819824497	0.317627944760357	0.27645376549094397	0.182489451476793	0.31603053435114503	0.333458364591148	0.280908326324643	0.29840979453982597	0.262387387387387	0.321088119042083	0.322069253233208	0.275138121546961	0.268682505399568	0.29715302491103196	0.320547275836795	0.250155957579538	0.314478463933575	0.328754144954998	0.26884226884226897	0.30838198498749	0.32046332046332	0.21594393342093698	0.29653302343598703	0.251095804633688	0.271594684385382	0.307716735471578	0.2153546375682	0.326468543621828	0.26067839195979897	0.32415744790326695
chr14:57275603:57276163	0.484567901234568	0.17989417989418	0.481442205726405	0.474264705882353	0.333926453143535	0.21997471554993697	0.18825228695233498	0.182041820418204	0.20356472795497196	0.494548286604361	0.279026217228464	0.444046553267681	0.15585443037974697	0.35938590369853496	0.46206082078535604	0.28011497256336604	0.22488658457550198	0.39467849223946794	0.307324840764331	0.17393434590886803	0.33067198935462394	0.32946298984034805	0.143069490895578	0.20659340659340697	0.49635922330097104	0.20867959372114497	0.45024469820554597	0.266129032258065	0.328407224958949	0.270280373831776	0.37142038946162703	0.17349063150589902	0.274802458296752	0.259024196747322	0.216856060606061	0.30641025641025604	0.38623005877413896	0.418580375782881	0.268873403019744	0.34916864608076	0.170974889217134	0.215129151291513	0.18961625282167002	0.246621621621622	0.40573476702509	0.19290465631929002	0.332446808510638	0.18195121951219498	0.34322954380883397
chr14:60207535:60207903	0.68854748603352	0.706563706563707	0.678321678321678	0.70042194092827	0.652317880794702	0.67515923566879	0.6970297029702971	0.721991701244813	0.672025723472669	0.6206896551724139	0.658823529411765	0.671910112359551	0.652173913043478	0.653631284916201	0.677966101694915	0.6925064599483199	0.6737804878048779	0.6619144602851321	0.660377358490566	0.6972111553784859	0.634146341463415	0.594827586206897	0.695899772209567	0.684684684684685	0.6844444444444441	0.677595628415301	0.728110599078341	0.6597938144329899	0.7222222222222221	0.6816143497757851	0.676728334956183	0.6957928802589001	0.66044776119403	0.633663366336634	0.694968553459119	0.660550458715596	0.7	0.7163120567375891	0.669767441860465	0.70952380952381	0.664399092970522	0.673879443585781	0.662295081967213	0.6883720930232559	0.629370629370629	0.6886094674556209	0.6971608832807571	0.659090909090909	0.653658536585366
chr14:60976524:60977092	0.47335025380710705	0.11046511627907	0.0828025477707006	0.0951417004048583	0.113089937666963	0.09104477611940302	0.0945757997218359	0.11270125223613599	0.10551181102362199	0.12962962962963	0.115819209039548	0.101829753381066	0.11580594679186201	0.140092879256966	0.168	0.0917893106119287	0.0985545335085414	0.19391634980988603	0.10016155088853	0.0932311621966794	0.0951949229374433	0.119205298013245	0.10521541950113401	0.0913705583756345	0.12	0.12213740458015303	0.073252688172043	0.0802675585284281	0.0867850098619329	0.126277372262774	0.12384161752316801	0.119935170178282	0.130170316301703	0.136934673366834	0.11712439418416802	0.106493506493506	0.109859154929577	0.115196078431373	0.11484375	0.0919540229885057	0.10731414868105499	0.100443951165372	0.134133042529989	0.136882129277567	0.103274559193955	0.10099682331033001	0.105953582240161	0.146203554119548	0.0855745721271394
chr14:61104318:61104960	0.671651090342679	0.156769596199525	0.3833333333333329	0.370656370656371	0.27264325323474997	0.136729222520107	0.14010777521170098	0.18079096045197698	0.18713450292397701	0.441116405718176	0.214705882352941	0.338014527845036	0.174603174603175	0.30725806451612897	0.435870698644421	0.13918629550321202	0.207352941176471	0.474517906336088	0.170995670995671	0.16247906197654902	0.265718562874251	0.271052631578947	0.148351648351648	0.17560975609756102	0.336206896551724	0.19274376417233602	0.300479123887748	0.295774647887324	0.324459234608985	0.25951557093425603	0.197106690777577	0.18859138533178102	0.46019900497512395	0.319256756756757	0.16111707841031198	0.208211143695015	0.37637028014616297	0.335526315789474	0.24009508716323302	0.348115299334812	0.16199848599545802	0.22776911076443102	0.20463847203274202	0.16691068814055599	0.331288343558282	0.127218567705101	0.36839207048458206	0.281138790035587	0.336065573770492
chr14:77491780:77492508	0.602860286028603	0.7210526315789471	0.449174630755864	0.61846571622539	0.565627950897073	0.703099510603589	0.772146319964742	0.6997716894977171	0.6990779547359599	0.447861965491373	0.608919382504288	0.595991561181435	0.696315120711563	0.643558636626228	0.463135593220339	0.7744666440907549	0.656043956043956	0.54517453798768	0.649379932356257	0.611780455153949	0.5557692307692309	0.598901098901099	0.79950231070032	0.617495711835334	0.499563318777293	0.632963988919668	0.511919315403423	0.561101549053356	0.571871768355739	0.577586206896552	0.628982128982129	0.699530516431925	0.577747989276139	0.6295603367633299	0.67919276270007	0.6428571428571429	0.48162230671736406	0.48252688172042996	0.621902478017586	0.585585585585586	0.673348181143281	0.679108970499699	0.737735849056604	0.59875	0.5587668593448941	0.756550407773729	0.596369254538432	0.712742980561555	0.496907216494845
chr14:93152996:93154446	0.721521787215218	0.6431605777400171	0.441003528028224	0.699182242990654	0.736089729491973	0.6925163915894189	0.770714598860149	0.674574753804834	0.651413512218495	0.594093622368834	0.6047297297297299	0.694691780821918	0.6587183308494781	0.5964369846878679	0.388089776179552	0.8187900355871891	0.621110855035722	0.5637356430050839	0.6675307841866489	0.702115328890177	0.6717401181281241	0.49945975148568295	0.7190201729106629	0.597416020671835	0.564102564102564	0.716480446927374	0.6019401512660311	0.519523326572008	0.696276595744681	0.707696827262045	0.5619931378665001	0.7885519008970531	0.706227310807037	0.7390926473144449	0.63644578313253	0.6495079485238461	0.599759615384615	0.45624622812311405	0.726616915422886	0.688113098672822	0.7351709699930219	0.767688111663725	0.645059121621622	0.5335979586050471	0.509397693293464	0.8020113414850258	0.656090939938921	0.6531628756433671	0.696984924623116
chr14:93522320:93522688	0.9620853080568721	0.941176470588235	0.9743589743589741	0.8660714285714292	0.923076923076923	0.893203883495146	0.901041666666667	0.987012987012987	0.9579831932773109	0.890909090909091	0.936170212765957	0.9160839160839158	0.9464285714285708	0.75609756097561	0.923076923076923	0.924528301886792	0.94	0.854545454545454	0.895833333333333	0.956989247311828	0.963235294117647	0.9512195121951221	0.9175531914893621	1.0	0.9718309859154929	0.954954954954955	0.8918918918918921	0.931818181818182	0.9673913043478259	0.922222222222222	0.9513677811550151	0.941176470588235	0.920245398773006	0.8705882352941179	0.9672131147540981	0.9714285714285709	0.9814814814814821	0.8769230769230769	0.9242424242424241	0.957746478873239	0.951515151515152	0.9403508771929819	0.947712418300654	1.0	0.983870967741935	0.9201824401368299	0.966666666666667	0.9115646258503399	0.958333333333333
chr14:97499547:97500205	0.75764192139738	0.47926267281106005	0.5642533936651579	0.589717741935484	0.5589988081048871	0.538793103448276	0.433048433048433	0.288990825688073	0.4585635359116021	0.584440227703985	0.428	0.567511425010386	0.45323741007194196	0.5679806918744971	0.5870832361855911	0.386252045826514	0.516393442622951	0.558798999165972	0.601226993865031	0.484472049689441	0.545846817691478	0.432624113475177	0.367292225201072	0.472602739726027	0.546370967741935	0.46875	0.5561974789915971	0.5662251655629139	0.5849056603773579	0.5368620037807179	0.547028728846911	0.522900763358779	0.46357615894039705	0.47858197932053204	0.51219512195122	0.5075	0.547640249332146	0.5558780841799711	0.5297766749379651	0.527410207939509	0.356521739130435	0.539928486293206	0.501818181818182	0.5013123359580051	0.556316590563166	0.362674362674363	0.573702422145329	0.475826972010178	0.588454376163873
chr15:22908163:22908877	0.6918918918918922	0.697872340425532	0.721176470588235	0.7276190476190479	0.7164948453608249	0.7075038284839201	0.5035460992907801	0.721030042918455	0.6928104575163401	0.7372060857538042	0.688202247191011	0.6752873563218389	0.7539432176656149	0.759915014164306	0.5609756097560981	0.44086021505376294	0.770860927152318	0.701992753623188	0.7278393351800551	0.702903946388682	0.66633064516129	0.704286964129484	0.407114624505929	0.768280123583934	0.6981757877280269	0.716455696202532	0.640336134453781	0.7621212121212121	0.7706792199058509	0.6781485468245431	0.543778801843318	0.6776379477250729	0.71605789110958	0.6990654205607479	0.6819894498869631	0.707138092061374	0.7291361639824301	0.7282491944146079	0.6608695652173909	0.733183856502242	0.6699824458747811	0.686372745490982	0.5353535353535349	0.6967359050445101	0.662162162162162	0.385943279901356	0.6418604651162789	0.483253588516746	0.725150602409639
chr15:27112881:27113617	0.654710743801653	0.515326975476839	0.619483559872812	0.56525993883792	0.5	0.589780719900703	0.35741158765989506	0.5177215189873421	0.5422271223814771	0.533982623318386	0.637162586315129	0.559302109756852	0.49810462471569394	0.572056574923547	0.6262997219199611	0.27037773359841	0.5276720351390921	0.559477248879138	0.543756145526057	0.513482781026641	0.552637314734089	0.610165566747713	0.45662270109604297	0.5368199579200479	0.597191786380976	0.48796147672552204	0.606659012629162	0.609262589928058	0.5502695845226769	0.521731791712381	0.61387391352184	0.427340928035565	0.549758877685226	0.526338702655638	0.574780058651026	0.5737797158531441	0.571572355177813	0.630810665230272	0.48136284216657	0.5600120174252671	0.46422598030105894	0.47504525471942105	0.529972410333584	0.562510516574121	0.5811043328640699	0.447533009034051	0.522622107969152	0.484212414782921	0.5700559602998629
chr15:29395363:29395731	0.6997824510514871	0.623024830699774	0.943231441048035	0.867235079171742	0.7660753880266079	0.6488888888888891	0.49942987457240606	0.601750547045952	0.625719769673704	0.9308437067773171	0.6363636363636359	0.8567880794701991	0.614035087719298	0.790123456790123	0.9267241379310341	0.531795160382667	0.619964973730298	0.661396574440053	0.6509433962264151	0.51831750339213	0.730013106159895	0.7635782747603829	0.586316626889419	0.594713656387665	0.7659297789336801	0.43125	0.8485121731289449	0.6691729323308271	0.71107544141252	0.7143974960876371	0.849745331069609	0.5191693290734821	0.638838475499093	0.508751458576429	0.600645855758881	0.6712328767123289	0.774891774891775	0.955962394854033	0.674025974025974	0.8436578171091451	0.5197438633938101	0.651643192488263	0.546728971962617	0.658227848101266	0.877586206896552	0.570827489481066	0.8395904436860071	0.52803738317757	0.8495575221238941
chr15:29395869:29396237	0.72108843537415	0.19148936170212802	0.307692307692308	0.111111111111111	0.24031007751938	0.24468085106383	0.159763313609467	0.23333333333333303	0.211111111111111	0.166666666666667	0.155339805825243	0.28444444444444394	0.261904761904762	0.359307359307359	0.0993377483443709	0.22075055187637999	0.0961538461538462	0.41152263374485604	0.315789473684211	0.116022099447514	0.153846153846154	0.25	0.18233618233618198	0.3	0.107913669064748	0.289855072463768	0.204747774480712	0.0909090909090909	0.172413793103448	0.265232974910394	0.10899182561307902	0.22834645669291298	0.0833333333333333	0.394230769230769	0.208823529411765	0.137254901960784	0.25	0.29032258064516103	0.22151898734177203	0.23809523809523803	0.181528662420382	0.234375	0.2	0.211764705882353	0.20481927710843398	0.17221341785525598	0.11764705882352902	0.154716981132075	0.0689655172413793
chr15:37180161:37180750	0.717235188509874	0.240223463687151	0.419034090909091	0.39530842745438705	0.402266288951841	0.269565217391304	0.236538461538462	0.208588957055215	0.29441624365482205	0.438356164383562	0.33333333333333304	0.406768414067684	0.207692307692308	0.379694019471488	0.367567567567568	0.15587846763540303	0.25	0.348600508905852	0.26347305389221604	0.311111111111111	0.40736040609137103	0.302127659574468	0.187984496124031	0.29166666666666696	0.445801526717557	0.286624203821656	0.413633355393779	0.266666666666667	0.334586466165414	0.41740088105726897	0.354179961710274	0.26259946949602103	0.30904522613065305	0.401639344262295	0.21804511278195501	0.356828193832599	0.40547263681591994	0.42174629324547	0.302325581395349	0.39686684073107004	0.190878378378378	0.35270805812417405	0.254385964912281	0.320754716981132	0.43378119001919396	0.24692137669719	0.388970588235294	0.30923694779116495	0.3975903614457829
chr15:41787699:41788445	0.6754954268292679	0.17411225658648302	0.484816753926702	0.555810397553517	0.34788732394366195	0.18706697459584304	0.159077809798271	0.155844155844156	0.204701273261508	0.618382352941176	0.163672654690619	0.503113325031133	0.134937238493724	0.282368249837345	0.379690949227373	0.12185578535494698	0.20933734939759002	0.388143660752921	0.128874388254486	0.185892725936811	0.285801713586291	0.30813953488372103	0.128006206361521	0.20977011494252898	0.472826086956522	0.176252319109462	0.35427989130434795	0.267857142857143	0.46349942062572397	0.28140495867768606	0.270592763664357	0.26379974326059097	0.28853046594982107	0.2995	0.158522050059595	0.251918158567775	0.4736355226642	0.439240506329114	0.27513513513513504	0.467353951890034	0.183053919347531	0.25094696969697	0.19281045751634	0.23764458464773897	0.3586206896551721	0.148519579751671	0.410287081339713	0.16699282452707098	0.402422611036339
chr15:41793138:41793506	0.39620493358633796	0.307120500782473	0.458440345552183	0.383933845245127	0.3959000640614989	0.40243284338570706	0.360730593607306	0.346022727272727	0.39047619047619	0.44054478784704	0.44877856579984204	0.43881644934804404	0.316221765913758	0.41434435083171295	0.430109198305678	0.3654719838465421	0.409233527566114	0.42604101926662497	0.426140231449966	0.416365824308063	0.409787234042553	0.46513502619911296	0.41752774588595504	0.326135105204873	0.464132762312634	0.355849582172702	0.4629605176284171	0.36967840735068896	0.43678160919540204	0.4124513618677039	0.462565293093442	0.296924042686755	0.38179074446680106	0.34631901840490803	0.399028848900314	0.408284023668639	0.463925523661753	0.456859971711457	0.4324880054832079	0.418589743589744	0.35105551211884306	0.38198757763975205	0.319505282143777	0.393855848759354	0.41771336553945204	0.44723294723294704	0.386788990825688	0.386488340192044	0.42072072072072103
chr15:41794897:41795463	0.791666666666667	0.40618101545253904	0.56782334384858	0.679828326180257	0.455994455994456	0.348837209302326	0.183609958506224	0.44908180300500805	0.281376518218623	0.5858585858585861	0.514814814814815	0.482846611851432	0.45357142857142896	0.682044887780549	0.31354983202687603	0.16864940517844598	0.39833333333333293	0.46838922484881795	0.379370629370629	0.326623970722781	0.458448753462604	0.552475247524753	0.43073341094295703	0.519480519480519	0.505042668735454	0.22235576923076897	0.445194805194805	0.5185185185185179	0.449304174950298	0.401210787011557	0.325171400587659	0.277502477700694	0.558539944903581	0.38301559792027706	0.30026338893766497	0.587719298245614	0.519517795637199	0.49764236488937297	0.39385315879339794	0.532567049808429	0.258187772925764	0.393171236420072	0.298719772403983	0.46354883081155396	0.5213946117274171	0.166796570537802	0.498472816127062	0.33572068039391195	0.5885959534028199
chr15:45427121:45427678	0.47969052224371395	0.47252747252747296	0.495412844036697	0.563758389261745	0.49156118143459904	0.404040404040404	0.30285714285714305	0.47196261682242996	0.5060240963855421	0.527597402597403	0.48709677419354797	0.45647558386411896	0.45679012345679	0.482869379014989	0.524336821611098	0.30030959752321995	0.47600000000000003	0.471321695760599	0.487252124645892	0.3810888252149	0.50293542074364	0.45378151260504207	0.39205298013245	0.455223880597015	0.511382113821138	0.337078651685393	0.5099618482407801	0.5068664169787771	0.477973568281938	0.42945736434108506	0.473953885567891	0.31182795698924703	0.39083557951482506	0.38105263157894703	0.418918918918919	0.43478260869565205	0.5351170568561869	0.508870214752568	0.442048517520216	0.453580901856764	0.35071090047393394	0.427007299270073	0.466796875	0.401284109149278	0.5264307557885539	0.345364472753008	0.498522167487685	0.450314465408805	0.533707865168539
chr15:53083246:53083856	0.7463021066786191	0.412698412698413	0.7428243398392651	0.7298444130127301	0.690307328605201	0.640256959314775	0.214446952595937	0.50625	0.454918032786885	0.800339366515837	0.7186098654708521	0.7381776239907729	0.581333333333333	0.6100104275286761	0.6326530612244899	0.21934369602763396	0.5640569395017789	0.6290909090909089	0.6318252730109201	0.635327635327635	0.631034482758621	0.6864864864864859	0.274089935760171	0.778606965174129	0.669654289372599	0.610079575596817	0.42701227830832206	0.61214953271028	0.672268907563025	0.5878594249201279	0.30633802816901395	0.571207430340557	0.6859666339548579	0.687366167023555	0.374887892376682	0.716535433070866	0.766612641815235	0.7154352596927579	0.5525	0.700076511094109	0.378048780487805	0.5492487479131889	0.281927710843373	0.639943741209564	0.642105263157895	0.17484743963916197	0.664810690423163	0.300578034682081	0.7942386831275721
chr15:53087052:53087724	0.5194489465153971	0.348066298342541	0.44489644970414205	0.4720779220779221	0.39146567717996295	0.3645484949832779	0.283035714285714	0.368029739776952	0.37770897832817296	0.42143505903723905	0.405797101449275	0.392434988179669	0.311270125223614	0.40859481582537505	0.464995678478825	0.23007246376811602	0.38048780487804906	0.384615384615385	0.305722891566265	0.32896652110625896	0.37773359840954296	0.40608604407135396	0.365307294658242	0.319095477386935	0.435435435435435	0.295867768595041	0.393537542024654	0.41112214498510397	0.38498789346247	0.355775169857937	0.41210139002453	0.273653566229985	0.40981012658227794	0.334923664122137	0.34057971014492794	0.39105339105339104	0.430917874396135	0.427812223206377	0.342226310947562	0.40888888888888897	0.27721335268505104	0.31144781144781103	0.385964912280702	0.38762214983713394	0.45961281708945295	0.263520678685048	0.43041944335554705	0.34970139349701396	0.424719101123596
chr15:58828494:58828862	1.0	1.0	0.5	1.0	1.0	1.0	0.666666666666667			1.0	1.0	1.0	1.0	1.0		0.7272727272727271		0.5	1.0	0.733333333333333	1.0		1.0		1.0	1.0	1.0	0.0	1.0	0.9285714285714292	1.0	0.9375	1.0	1.0	1.0	1.0	1.0	1.0	1.0	1.0		1.0	1.0			0.8888888888888891	1.0	1.0	1.0
chr15:62359888:62360256	0.175824175824176	0.125	0.528205128205128	0.673202614379085	0.46464646464646503	0.0	0.594594594594595	0.43478260869565205	0.525	0.506410256410256	0.0	0.47566371681415903	0.19047619047619	0.46842105263157896	0.641791044776119	0.412698412698413	0.294117647058824	0.42471042471042497	0.20588235294117604	0.36065573770491793	0.507537688442211	0.214285714285714	0.409090909090909	0.20512820512820498	0.48534201954397405	0.0869565217391304	0.3839662447257379	0.0	0.491620111731844	0.40329218106995895	0.261146496815287	0.390243902439024	0.35537190082644604	0.4933333333333329	0.269230769230769	0.317460317460317	0.456284153005464	0.29245283018867896	0.3928571428571429	0.46875	0.27692307692307694	0.48611111111111105	0.129032258064516	0.315789473684211	0.552941176470588	0.14760147601476	0.6734375	0.14285714285714302	0.5390625
chr15:63753253:63753853	0.72	0.7342857142857142	0.619647355163728	0.693060498220641	0.6953405017921149	0.747232472324723	0.7637931034482759	0.7370689655172409	0.7540106951871659	0.6016414141414139	0.7716346153846151	0.6227758007117441	0.759398496240602	0.6578044596912521	0.7473903966597081	0.7658260422027791	0.771055753262159	0.685331230283912	0.763990267639903	0.7144686299615881	0.686260623229462	0.695924764890282	0.787037037037037	0.763157894736842	0.6543933054393299	0.7473118279569889	0.662447257383966	0.7040000000000001	0.659090909090909	0.693732970027248	0.705940108001964	0.727178423236514	0.6781609195402301	0.682412790697674	0.7360824742268041	0.68125	0.639751552795031	0.5865580448065171	0.679434295816146	0.680445151033386	0.7481542247744051	0.7090592334494771	0.7427293064876959	0.674832962138085	0.6808059384941679	0.7822593351189541	0.6753712237583199	0.7754353803849681	0.632688927943761
chr15:65689031:65689694	0.6764705882352939	0.133928571428571	0.25	0.234848484848485	0.212121212121212	0.24390243902439002	0.159737417943107	0.26771653543307106	0.246153846153846	0.208333333333333	0.166666666666667	0.194552529182879	0.16304347826087	0.40287769784172706	0.14545454545454503	0.116634799235182	0.27464788732394396	0.286407766990291	0.254716981132075	0.296875	0.32673267326732697	0.23728813559321998	0.443609022556391	0.225	0.21739130434782603	0.271186440677966	0.300859598853868	0.25	0.162162162162162	0.240963855421687	0.20136518771331102	0.187817258883249	0.459016393442623	0.26771653543307106	0.22977346278317198	0.297619047619048	0.289473684210526	0.3666666666666671	0.189285714285714	0.25	0.163375224416517	0.155660377358491	0.161490683229814	0.272727272727273	0.17142857142857096	0.188875305623472	0.316279069767442	0.258620689655172	0.1
chr15:68114209:68114577	0.768960674157303	0.148706896551724	0.698818897637795	0.515402843601896	0.44272727272727297	0.22651006711409402	0.140909090909091	0.26540284360189603	0.225433526011561	0.6990825688073389	0.319915254237288	0.5556417215975179	0.160919540229885	0.477934272300469	0.580161476355248	0.13984045049272598	0.258267716535433	0.39774436090225607	0.18997361477572602	0.29	0.42559523809523797	0.39726027397260294	0.10252447192169	0.21328671328671303	0.6374458874458871	0.206827309236948	0.5346658338538409	0.34117647058823497	0.45655375552282795	0.432391138273491	0.46184738955823296	0.205163043478261	0.328703703703704	0.339479392624729	0.193846153846154	0.36886993603411494	0.630239520958084	0.579365079365079	0.336603773584906	0.530841121495327	0.16699999999999998	0.298517520215633	0.150193798449612	0.21521739130434803	0.437362637362637	0.17172015973968302	0.338718362950996	0.220479704797048	0.539855072463768
chr15:76631857:76632225	0.7525252525252522	0.0714285714285714	0.0	0.25	0.12121212121212101	0.0	0.184873949579832	0.14285714285714302	0.130434782608696	0.0		0.170212765957447	0.125	0.22857142857142898		0.107843137254902	0.0	0.56	0.0			0.42857142857142894	0.19491525423728798	0.375	0.25	0.28571428571428603	0.132075471698113	0.0	0.206896551724138	0.2	0.14925373134328399	0.107142857142857	0.11764705882352902	0.23333333333333303	0.351351351351351	0.0	0.14285714285714302		0.14285714285714302		0.0694444444444444	0.21052631578947398	0.11764705882352902	0.102564102564103	0.0625	0.19921875	0.0357142857142857	0.17647058823529396	0.33333333333333304
chr15:76639456:76639824	0.648902821316614	0.442307692307692	0.47540983606557397	0.53125	0.3958333333333329	0.666666666666667	0.666666666666667	0.48571428571428604	0.43636363636363595	0.5787037037037039	0.4333333333333329	0.493827160493827	0.5522388059701488	0.5025380710659899	0.517543859649123	0.588235294117647	0.51063829787234	0.47328244274809206	0.25	0.452380952380952	0.49019607843137303	0.3666666666666671	0.530612244897959	0.375	0.5044247787610621	0.42592592592592604	0.504065040650406	0.45454545454545503	0.46078431372548995	0.45911949685534603	0.49209932279909707	0.368421052631579	0.40259740259740295	0.446327683615819	0.542372881355932	0.616666666666667	0.531468531468531	0.4	0.566666666666667	0.564102564102564	0.404761904761905	0.401869158878505	0.46666666666666706	0.452380952380952	0.46456692913385794	0.524793388429752	0.552941176470588	0.625	0.5333333333333329
chr15:82532775:82533146	0.956521739130435	0.9772727272727271	0.96078431372549	0.936170212765957	0.967741935483871	0.931818181818182	0.9314285714285709	0.970588235294118	0.9761904761904759	1.0	0.9814814814814821	0.9662162162162159	0.9591836734693879	0.601851851851852	0.9032258064516129	0.963235294117647	0.857142857142857	0.9052631578947371	0.9357798165137621	0.93984962406015	0.958333333333333	1.0	0.916167664670659	0.956521739130435	0.825	0.931034482758621	0.9612068965517241	1.0	0.936170212765957	0.956896551724138	0.949152542372881	0.9523809523809521	0.943548387096774	0.9642857142857142	0.9306122448979591	0.912280701754386	0.957142857142857	1.0	0.931034482758621	0.9268292682926829	0.954198473282443	0.96551724137931	0.9340659340659341	0.9268292682926829	0.915254237288136	0.930161943319838	0.92258064516129	0.8837209302325579	0.9473684210526321
chr15:89952245:89952786	0.515847727653866	0.0512820512820513	0.154854368932039	0.0875576036866359	0.0950554134697357	0.0568878973786949	0.053490990990991	0.0635313531353135	0.0777576853526221	0.191801619433198	0.0711316397228637	0.137535816618911	0.0514184397163121	0.14879154078549803	0.158212229229504	0.0400628436763551	0.0622995877233165	0.22464769273279897	0.07303877366997298	0.0425055928411633	0.12316421895861099	0.074910820451843	0.0351527736576683	0.0616224648985959	0.10415856976292301	0.0562381852551985	0.142265650877774	0.0645669291338583	0.0843437005798629	0.102029621503017	0.0967568536104641	0.0419468459814281	0.0951048951048951	0.0852635782747604	0.0750877192982456	0.0856423173803526	0.15245283018867903	0.13936291240045498	0.0773181941065153	0.115288220551378	0.0466222645099905	0.0523819788747575	0.0610452349582784	0.0695652173913043	0.104859335038363	0.0461558634555706	0.0942408376963351	0.0830388692579505	0.0843978102189781
chr15:96888709:96889369	0.561855670103093	0.11849710982659	0.267857142857143	0.20087976539589397	0.133786848072562	0.14469453376205801	0.0899182561307902	0.119897959183673	0.157103825136612	0.237647058823529	0.177377892030848	0.16571018651363	0.07880434782608702	0.15411868910540302	0.275612472160356	0.083382966051221	0.18	0.136833731105807	0.137763371150729	0.0983810709838107	0.167654530059272	0.21910112359550601	0.0954378605138962	0.173789173789174	0.23178807947019897	0.10958904109588999	0.19219440353460998	0.21680216802168	0.15361445783132502	0.139920045688178	0.184414524683803	0.0801644398766701	0.146718146718147	0.116058394160584	0.107091172214182	0.174528301886792	0.21818181818181798	0.24870466321243498	0.12975778546712802	0.20668693009118502	0.0959657701711491	0.149241819632881	0.10022779043280199	0.144208037825059	0.222953216374269	0.0727883538633819	0.154185022026432	0.12327506899724001	0.152482269503546
chr16:10476446:10476823	0.265337423312883	0.294797687861272	0.36813186813186793	0.452380952380952	0.42926829268292704	0.32558139534883695	0.64957264957265	0.368	0.26	0.453551912568306	0.36	0.49315068493150704	0.334586466165414	0.353246753246753	0.422413793103448	0.503875968992248	0.38931297709923707	0.391705069124424	0.37566137566137603	0.304347826086957	0.40663900414937804	0.27173913043478304	0.416149068322981	0.321138211382114	0.49	0.288184438040346	0.506569343065693	0.34862385321100897	0.43406593406593397	0.340681362725451	0.52803738317757	0.279863481228669	0.243407707910751	0.284615384615385	0.335766423357664	0.330434782608696	0.532786885245902	0.309375	0.508771929824561	0.29824561403508804	0.34075723830735	0.38926174496644295	0.376237623762376	0.371069182389937	0.597826086956522	0.6022727272727271	0.442675159235669	0.48623853211009205	0.5576923076923079
chr16:11170061:11170429	0.771362586605081	0.786632390745501	0.7872340425531921	0.7894736842105259	0.6613636363636359	0.7696202531645571	0.7305236270753509	0.760942760942761	0.734375	0.7991452991452991	0.783132530120482	0.7654784240150091	0.7554347826086959	0.7741007194244599	0.7142857142857142	0.730387736699729	0.7846153846153849	0.7745098039215691	0.7419354838709681	0.731958762886598	0.7494305239179949	0.684684684684685	0.7941176470588229	0.7246376811594201	0.78544061302682	0.7577777777777779	0.7348586810228801	0.8114285714285709	0.736238532110092	0.7191011235955059	0.736607142857143	0.750413223140496	0.7940663176265269	0.7654476670870111	0.773987206823028	0.7903225806451608	0.828220858895706	0.7689530685920579	0.7325581395348841	0.7617328519855601	0.797833935018051	0.792253521126761	0.757009345794392	0.802083333333333	0.753333333333333	0.7557964468533571	0.7356321839080459	0.789297658862876	0.794520547945205
chr16:11326857:11327385	0.556912170145727	0.144804088586031	0.316867469879518	0.35223160434258094	0.220668220668221	0.134036144578313	0.161640530759952	0.27005870841487306	0.224347826086957	0.403444034440344	0.250814332247557	0.273079406068431	0.21502209131075098	0.493310315062581	0.36148648648648707	0.111111111111111	0.184530386740331	0.408468244084682	0.184557438794727	0.10456852791878199	0.31137254901960804	0.354260089686099	0.329008822003114	0.243150684931507	0.275268817204301	0.14918414918414902	0.257411630558723	0.338709677419355	0.29559118236472903	0.18645948945616	0.19936076707950498	0.123510971786834	0.343283582089552	0.21227955584585198	0.192602930914166	0.281867145421903	0.270531400966184	0.29082426127527194	0.18004338394793898	0.315406976744186	0.159863945578231	0.178185237423601	0.2	0.17103620474407003	0.325337331334333	0.158417085427136	0.267997898055702	0.223059532780708	0.289836888331242
chr16:17164461:17164829	0.237410071942446	0.33734939759036103	0.371875	0.504504504504504	0.375	0.39130434782608703	0.691176470588235	0.21052631578947398	0.375	0.39903846153846206	0.3666666666666671	0.480519480519481	0.3854166666666671	0.32773109243697496	0.4310559006211179	0.407407407407407	0.265822784810127	0.39855072463768104	0.306122448979592	0.25714285714285695	0.369230769230769	0.294117647058824	0.45977011494252895	0.40540540540540504	0.36633663366336605	0.316666666666667	0.38726333907056804	0.37903225806451596	0.34108527131782895	0.40131578947368396	0.4063324538258579	0.33333333333333304	0.238938053097345	0.343023255813953	0.342465753424658	0.377551020408163	0.4	0.33613445378151297	0.42056074766355106	0.319148936170213	0.21978021978022003	0.260869565217391	0.42857142857142894	0.27083333333333304	0.461756373937677	0.421875	0.45569620253164594	0.407407407407407	0.368421052631579
chr16:22825548:22825916	0.49842271293375395	0.125506072874494	0.39356669820246004	0.39123242349048803	0.332613390928726	0.12440191387559801	0.130645161290323	0.14932126696832598	0.193832599118943	0.44386422976501294	0.17486338797814202	0.35508474576271204	0.14460784313725503	0.327272727272727	0.34574468085106397	0.127790608160123	0.21777777777777801	0.29456193353474297	0.14354066985645902	0.27530364372469607	0.335931963146704	0.219844357976654	0.131658291457286	0.165	0.38068965517241404	0.177631578947368	0.37483898668956606	0.24	0.32523616734143107	0.224852071005917	0.381301163291685	0.256	0.323170731707317	0.228813559322034	0.245487364620939	0.22036727879799697	0.377720870678617	0.36166784167589894	0.318037974683544	0.305128205128205	0.19678714859437801	0.29522024367385197	0.160377358490566	0.313559322033898	0.313092979127135	0.19439728353140898	0.33934088568486104	0.181592039800995	0.381299734748011
chr16:22825934:22826302	0.780748663101604	0.486301369863014	0.618451025056948	0.620498614958449	0.543222003929273	0.4375	0.41590214067278297	0.5980392156862739	0.5220125786163521	0.6072186836518051	0.5390070921985821	0.608195211786372	0.40384615384615397	0.562326869806094	0.5779527559055121	0.41916167664670706	0.626016260162602	0.603062426383981	0.580952380952381	0.44647519582245393	0.5649171270718231	0.6380952380952379	0.422794117647059	0.544303797468354	0.602941176470588	0.614457831325301	0.571741511500548	0.557142857142857	0.593645484949833	0.575955265610438	0.5817805383022769	0.516129032258065	0.605341246290801	0.569117647058824	0.416961130742049	0.5601851851851851	0.617400419287212	0.543589743589744	0.586649550706033	0.608791208791209	0.327160493827161	0.546206896551724	0.603896103896104	0.396984924623116	0.596096096096096	0.324675324675325	0.603206412825651	0.416058394160584	0.5785234899328859
chr16:24266873:24267425	0.578947368421053	0.666666666666667	0.622641509433962	0.6007751937984499	0.5428571428571429	0.6	0.543478260869565	0.5	0.708333333333333	0.653846153846154	0.583333333333333	0.5836120401337789	0.3	0.592307692307692	0.5244299674267101	0.703703703703704	0.609375	0.6344537815126049	0.38888888888888895	0.583333333333333	0.641350210970464	0.529411764705882	0.666666666666667	0.5	0.642424242424242	0.7142857142857142	0.656349206349206	0.6111111111111109	0.644067796610169	0.678714859437751	0.639817629179331	0.5	0.653333333333333	0.6601307189542479	0.365853658536585	0.615384615384615	0.611814345991561	0.5625	0.6392694063926939	0.628930817610063	0.6363636363636359	0.583333333333333	0.25	0.48571428571428604	0.516129032258065	0.6522988505747129	0.604803493449782	0.818181818181818	0.6696428571428571
chr16:27240187:27240556	0.7869249394673119	0.800664451827243	0.7232704402515719	0.807308970099668	0.746130030959752	0.8156028368794329	0.7772435897435899	0.83984375	0.760683760683761	0.7769784172661871	0.726775956284153	0.799573560767591	0.7303370786516851	0.7056277056277059	0.826625386996904	0.833511205976521	0.795761078998073	0.8344370860927149	0.827160493827161	0.8352713178294571	0.8040404040404041	0.786764705882353	0.795566502463054	0.751351351351351	0.818181818181818	0.7932816537467701	0.882579403272377	0.845	0.715302491103203	0.747899159663866	0.811149825783972	0.8087855297157621	0.7472527472527472	0.8362235067437379	0.6831896551724139	0.7763713080168779	0.7603305785123969	0.7627737226277371	0.749128919860627	0.867321867321867	0.775	0.8194594594594591	0.709859154929578	0.767857142857143	0.7056277056277059	0.8618331053351569	0.75	0.819230769230769	0.723880597014925
chr16:3016763:3017131	0.45454545454545503	0.375	0.604166666666667	0.465116279069767	0.5428571428571429	0.5	0.7692307692307689	0.28571428571428603	0.583333333333333	0.510204081632653	0.5	0.45374449339207	0.4166666666666671	0.47107438016528896	0.5	0.296296296296296	0.4166666666666671	0.528735632183908	0.5	0.163636363636364	0.47244094488189003	0.272727272727273	0.203703703703704	0.857142857142857	0.4	0.05	0.51830985915493	0.25	0.47368421052631604	0.49152542372881397	0.431654676258993	0.368421052631579	0.516129032258065	0.47297297297297297	0.33333333333333304	0.535714285714286	0.583333333333333	0.5	0.460526315789474	0.5576923076923079	0.14285714285714302	0.45263157894736794	0.25	0.28	0.45263157894736794	0.35648148148148107	0.43636363636363595	0.76	0.6875
chr16:51189757:51190397	0.468185726569218	0.0701219512195122	0.49276595744680896	0.45010183299389006	0.282754759238522	0.0786082474226804	0.0927230046948357	0.0918544194107452	0.113908872901679	0.569672131147541	0.11051930758988	0.5332555425904321	0.0742793791574279	0.270358306188925	0.370886075949367	0.0653896961690885	0.100877192982456	0.34298531810766697	0.0809464508094645	0.117682558841279	0.25714285714285695	0.403914590747331	0.0691087613293051	0.101449275362319	0.39983093829247707	0.12087912087912099	0.35914976789640896	0.107954545454545	0.3362235067437381	0.272850372376439	0.31558752997601897	0.11859140341791802	0.171731448763251	0.18721076987799698	0.0768292682926829	0.22	0.473300970873786	0.549929676511955	0.263895843765648	0.406469760900141	0.102208525937339	0.20756267981915302	0.0660611065235343	0.0909090909090909	0.266187050359712	0.0851796275046341	0.248476324425692	0.138504155124654	0.393051031487514
chr16:54968480:54968935	0.201754385964912	0.17391304347826098	0.130434782608696	0.277777777777778	0.263888888888889	0.326530612244898	0.200757575757576	0.26744186046511603	0.32142857142857106	0.42857142857142894	0.17391304347826098	0.251968503937008	0.3833333333333329	0.186274509803922	0.12820512820512803	0.193548387096774	0.24242424242424201	0.424242424242424	0.192660550458716	0.197368421052632	0.24691358024691396	0.222222222222222	0.272151898734177	0.138888888888889	0.39473684210526294	0.253164556962025	0.17391304347826098	0.2	0.115384615384615	0.302325581395349	0.253481894150418	0.25925925925925897	0.17910447761194	0.31632653061224497	0.166666666666667	0.125	0.15	0.153846153846154	0.24852071005917198	0.263157894736842	0.212025316455696	0.20805369127516798	0.239583333333333	0.201438848920863	0.254901960784314	0.224759005580923	0.22631578947368397	0.23404255319148898	0.18181818181818202
chr16:57654085:57654718	0.7901990811638591	0.7942583732057421	0.588055130168453	0.7274384685505929	0.689473684210526	0.801834862385321	0.8151494093120221	0.7893890675241161	0.7942794279427942	0.509394572025052	0.8086419753086421	0.6522427440633239	0.8134110787172009	0.6985242445537599	0.58109559613319	0.8340994567488509	0.7806301050175029	0.7219471947194721	0.7737642585551329	0.823442136498516	0.654014598540146	0.745508982035928	0.8354655294953801	0.8188976377952759	0.651750972762646	0.823444283646889	0.616593886462882	0.789634146341463	0.593466424682396	0.7625145518044241	0.643342391304348	0.745664739884393	0.726141078838174	0.758300132802125	0.8053866203301479	0.7496360989810771	0.635324015247776	0.5242718446601939	0.736160188457008	0.7061994609164419	0.7784232365145228	0.733750978856695	0.8059566787003609	0.700280112044818	0.672391017173051	0.769197584124245	0.714784633294529	0.788557213930348	0.6634382566585961
chr16:70771457:70771919	0.20412844036697197	0.27036395147313697	0.36732570239334	0.363726461843409	0.30110159118727003	0.23	0.2237017310253	0.266375545851528	0.325316455696203	0.39010189228529796	0.30174563591022396	0.326740506329114	0.254672897196262	0.38245315161839905	0.424189087251697	0.17342192691029903	0.2890625	0.32719665271966497	0.219858156028369	0.228714524207012	0.255157437567861	0.31870669745958397	0.187647058823529	0.305343511450382	0.354460093896714	0.207476635514019	0.36269628494829603	0.36016096579476903	0.34541984732824393	0.274223034734918	0.34743770568876403	0.14702581369248	0.241830065359477	0.256467941507312	0.24431137724550894	0.33333333333333304	0.367201426024955	0.34766584766584796	0.24298056155507602	0.319148936170213	0.22686230248307002	0.203281677301732	0.25186104218362304	0.301652892561983	0.402298850574713	0.196544276457883	0.31528046421663397	0.24187256176853103	0.29794520547945197
chr16:75098250:75098618	0.0263157894736842	0.0	0.0833333333333333	0.28571428571428603	0.05	0.18181818181818202	0.103896103896104	0.148148148148148	0.0	0.0	0.0	0.0612244897959184	0.0	0.0	0.0	0.0206185567010309	0.108108108108108	0.0263157894736842	0.0689655172413793	0.05	0.351851851851852	0.25	0.145161290322581	0.133333333333333	0.0	0.23333333333333303	0.141025641025641	0.0	0.209302325581395	0.0208333333333333	0.0526315789473684	0.0806451612903226	0.517241379310345	0.0689655172413793	0.0521739130434783	0.0	0.0	0.0	0.0394736842105263	0.15	0.10638297872340399	0.116666666666667	0.0476190476190476	0.0408163265306122	0.2	0.0942982456140351	0.0307692307692308	0.0645161290322581	0.0
chr16:86321354:86321975	0.39263803680981607	0.22173913043478302	0.364764267990074	0.40657439446366794	0.32845744680851097	0.21678321678321696	0.22009569377990398	0.29122807017543895	0.244094488188976	0.459756097560976	0.21656050955414	0.37954830614805496	0.25	0.347290640394089	0.342391304347826	0.202338129496403	0.238244514106583	0.270693512304251	0.216417910447761	0.21663019693654298	0.29523809523809497	0.270114942528736	0.188745603751465	0.168	0.41538461538461496	0.21311475409836103	0.272930648769575	0.3	0.328257191201354	0.28596187175043297	0.286036036036036	0.24267100977198702	0.30522765598650897	0.27502876869965504	0.22814814814814802	0.305147058823529	0.41531664212076597	0.334600760456274	0.31336405529953903	0.323529411764706	0.22495894909688	0.259445843828715	0.22126436781609196	0.265671641791045	0.315	0.19820932386539103	0.385500575373993	0.224137931034483	0.321016166281755
chr16:86612232:86613067	0.649863760217984	0.21538461538461498	0.5220588235294121	0.443579766536965	0.49837662337662303	0.282208588957055	0.18122977346278302	0.337579617834395	0.335664335664336	0.621961441743504	0.37681159420289895	0.560931899641577	0.17	0.48379888268156396	0.375	0.245810055865922	0.35	0.588172043010753	0.33333333333333304	0.41600000000000004	0.5033557046979871	0.395161290322581	0.11949685534591198	0.206896551724138	0.532356532356532	0.288135593220339	0.44708994708994704	0.378378378378378	0.555347091932458	0.525107604017217	0.332818532818533	0.31044776119403006	0.505494505494505	0.48686244204018503	0.22127659574468103	0.49723756906077293	0.5595913734392739	0.383399209486166	0.403973509933775	0.575070821529745	0.18795620437956198	0.47605224963715503	0.22950819672131098	0.23214285714285698	0.41694352159468395	0.19145907473309604	0.489302325581395	0.444444444444444	0.5609756097560981
chr16:86613177:86613545	0.701086956521739	0.387096774193548	0.6	0.478114478114478	0.54066985645933	0.275	0.184466019417476	0.25	0.36734693877551006	0.5144508670520229	0.31818181818181795	0.577570093457944	0.4	0.544354838709677	0.38983050847457595	0.17346938775510198	0.18390804597701102	0.582417582417582	0.576923076923077	0.365853658536585	0.497354497354497	0.260869565217391	0.193548387096774	0.23076923076923103	0.5362318840579711	0.23529411764705901	0.451713395638629	0.23076923076923103	0.5517241379310339	0.49032258064516104	0.472222222222222	0.418181818181818	0.51	0.442396313364055	0.34567901234567894	0.47058823529411803	0.5144508670520229	0.47945205479452097	0.553459119496855	0.549668874172185	0.266666666666667	0.546875	0.316831683168317	0.25	0.413793103448276	0.21794871794871803	0.519396551724138	0.42857142857142894	0.5753424657534251
chr16:88599864:88600383	0.7941054379410541	0.7785336356764929	0.589468779123952	0.6482878699941961	0.679585152838428	0.7912172573189521	0.788129408902943	0.771196283391405	0.7812856599467479	0.555226599863357	0.780010303967027	0.614185921547555	0.77215777262181	0.743227830054177	0.680083275503123	0.7832565284178191	0.759031361651449	0.648123852007347	0.7677784770295779	0.77886744701044	0.6632941176470589	0.684608120868744	0.754069581870412	0.7676317743132891	0.640406976744186	0.779373368146214	0.694207533759773	0.7693121693121691	0.702660406885759	0.720096518441917	0.6857142857142859	0.810200985968904	0.717750084203435	0.7144067796610171	0.725509214354995	0.739655973965597	0.5691185795814839	0.5147664835164829	0.6626993038401079	0.700507614213198	0.775975810885102	0.7378721980595521	0.760658391797086	0.752757949383517	0.6769616026711179	0.786684572077889	0.671180237877402	0.7506276150627621	0.614100959532749
chr16:88769506:88769875	0.5625	0.6190476190476191	0.640746500777605	0.610344827586207	0.6324786324786321	0.625	0.543478260869565	0.592592592592593	0.598591549295775	0.6212765957446811	0.635135135135135	0.644876325088339	0.6111111111111109	0.647509578544061	0.6206896551724139	0.609756097560976	0.6355932203389829	0.631901840490798	0.655555555555556	0.6269841269841271	0.6365853658536589	0.6318181818181821	0.660714285714286	0.647058823529412	0.629518072289157	0.655172413793103	0.633480176211454	0.633663366336634	0.6326530612244899	0.6328671328671329	0.637104506232023	0.706896551724138	0.6111111111111109	0.6318681318681321	0.639072847682119	0.651685393258427	0.6348684210526321	0.6599190283400811	0.614754098360656	0.6388888888888891	0.6428571428571429	0.62719298245614	0.56	0.672413793103448	0.625340599455041	0.6268115942028989	0.646525679758308	0.608333333333333	0.684615384615385
chr16:88769902:88770270	0.5056657223796029	0.229166666666667	0.579439252336449	0.5443609022556389	0.437858508604206	0.17391304347826098	0.204347826086957	0.323232323232323	0.24233128834355802	0.641961231470924	0.21649484536082503	0.530639730639731	0.234741784037559	0.506038647342995	0.353383458646617	0.204359673024523	0.320833333333333	0.46193548387096794	0.27363184079602	0.25259515570934304	0.49576988155668394	0.49122807017543896	0.312934631432545	0.19626168224299104	0.512867647058823	0.20363636363636398	0.428835489833641	0.24812030075188	0.430927835051546	0.418439716312057	0.306967984934087	0.211009174311927	0.42047930283224394	0.38112522686025396	0.219020172910663	0.35922330097087396	0.5758122743682309	0.517021276595745	0.43849493487699004	0.5076252723311551	0.19635627530364397	0.40233236151603496	0.29545454545454497	0.28	0.4868421052631579	0.187420314492138	0.45738942826321505	0.23690205011389498	0.522388059701492
chr17:25867334:25867898	0.27307206068268003	0.5634615384615379	0.543046357615894	0.537671232876712	0.576086956521739	0.615776081424936	0.5904605263157889	0.5333333333333329	0.5190615835777129	0.568493150684932	0.511904761904762	0.497335701598579	0.47557003257328995	0.467213114754098	0.467065868263473	0.5175644028103039	0.484848484848485	0.470027247956403	0.539589442815249	0.34433962264150897	0.45283018867924496	0.506666666666667	0.5974895397489539	0.618834080717489	0.45744680851063796	0.547169811320755	0.534328358208955	0.5928571428571429	0.3725490196078429	0.42674253200569	0.58495145631068	0.44694533762057903	0.463667820069204	0.512614678899083	0.6007532956685501	0.507246376811594	0.5350877192982461	0.5775401069518721	0.5511363636363641	0.555066079295154	0.448154657293497	0.5246085011185679	0.642543859649123	0.48580441640378497	0.411290322580645	0.555895865237366	0.525745257452574	0.35309973045822096	0.403389830508475
chr17:33640354:33640887	0.5725338491295939	0.2625	0.466248037676609	0.42826086956521703	0.45142857142857107	0.297029702970297	0.240601503759398	0.338709677419355	0.4166666666666671	0.516746411483254	0.38095238095238104	0.462432915921288	0.34782608695652195	0.475043029259897	0.39452679589509704	0.22178988326848198	0.49350649350649395	0.4	0.36633663366336605	0.432432432432432	0.487037037037037	0.415204678362573	0.5526802218114599	0.23684210526315802	0.47596153846153794	0.32258064516129	0.462472406181015	0.28846153846153805	0.513586956521739	0.475770925110132	0.44168900804289507	0.398648648648649	0.487903225806452	0.455919395465995	0.351648351648352	0.40669856459330106	0.48296593186372705	0.445255474452555	0.44567627494456796	0.46458923512747896	0.232628398791541	0.43155452436194897	0.33333333333333304	0.32954545454545503	0.42028985507246397	0.371490280777538	0.403080872913992	0.355704697986577	0.543478260869565
chr17:35165376:35165744	0.7869986168741361			0.133333333333333	0.2	0.25	0.0930232558139535	0.166666666666667	0.24137931034482799		0.0	0.136363636363636	0.0769230769230769	0.5538461538461539		0.21505376344086	0.18032786885245897	0.42592592592592604	0.4	0.0263157894736842	0.25		0.25	0.0	0.18181818181818202	0.733333333333333	0.17142857142857096	0.1	0.44186046511627897	0.6206896551724139	0.2	0.5714285714285711	0.0909090909090909	0.19047619047619	0.130841121495327	0.0	0.0526315789473684		0.11320754716981098	0.5	0.127450980392157	0.0526315789473684	0.0689655172413793	0.185714285714286	0.137254901960784	0.162962962962963	0.196428571428571	0.7125	0.10526315789473699
chr17:35165776:35166144	0.418367346938776	0.25714285714285695	0.43656716417910396	0.4208333333333329	0.465909090909091	0.3571428571428571	0.29032258064516103	0.325	0.33333333333333304	0.414285714285714	0.38888888888888895	0.504464285714286	0.28125	0.375	0.4333333333333329	0.24	0.34615384615384603	0.377659574468085	0.5416666666666671	0.241935483870968	0.355769230769231	0.31818181818181795	0.403225806451613	0.3	0.459183673469388	0.23214285714285698	0.451965065502183	0.4	0.37962962962963	0.409090909090909	0.41025641025640996	0.21052631578947398	0.27083333333333304	0.394230769230769	0.30357142857142894	0.36986301369863006	0.422413793103448	0.45	0.32954545454545503	0.477272727272727	0.296296296296296	0.4583333333333329	0.34615384615384603	0.305555555555556	0.436507936507937	0.39534883720930203	0.460280373831776	0.54	0.456521739130435
chr17:35299546:35300167	0.6151444184231071	0.0850515463917526	0.111111111111111	0.0952380952380952	0.0936708860759494	0.126760563380282	0.10544217687074801	0.11726384364820801	0.105769230769231	0.0579710144927536	0.121359223300971	0.12794117647058803	0.0814332247557003	0.161882893226177	0.0901639344262295	0.11573688592839301	0.0957683741648107	0.167532467532468	0.137820512820513	0.0790816326530612	0.101740294511379	0.135294117647059	0.102987921169739	0.123529411764706	0.120987654320988	0.121399176954733	0.0789259560618389	0.114427860696517	0.0706106870229008	0.116899618805591	0.0589651022864019	0.103362391033624	0.125799573560768	0.16963226571767498	0.10989010989011001	0.0980392156862745	0.12345679012345698	0.15508021390374302	0.10589651022864	0.0680272108843537	0.144736842105263	0.116455696202532	0.12416107382550301	0.0808823529411765	0.12751677852349	0.0941124972641716	0.10906298003072198	0.19568822553897197	0.119230769230769
chr17:37321348:37322131	0.656449553001277	0.11891891891891901	0.43648960739029996	0.40303541315345703	0.43767313019390597	0.0142857142857143	0.18210862619808302	0.175	0.203007518796992	0.525974025974026	0.272727272727273	0.492222222222222	0.12403100775193801	0.441463414634146	0.339317773788151	0.12434325744308197	0.295774647887324	0.45454545454545503	0.163265306122449	0.314465408805031	0.394812680115274	0.288135593220339	0.138888888888889	0.103896103896104	0.46774193548387105	0.211111111111111	0.418086500655308	0.165354330708661	0.40273037542662105	0.40307101727447203	0.412350597609562	0.17	0.26540284360189603	0.365482233502538	0.180952380952381	0.318518518518519	0.47285067873303205	0.269340974212034	0.389548693586698	0.411764705882353	0.177914110429448	0.36963696369637	0.154929577464789	0.20855614973262002	0.358447488584475	0.18499127399651003	0.340635268346112	0.312977099236641	0.5
chr17:41477020:41477683	0.7107616404563679	0.755952380952381	0.42706013363028994	0.6154154957848249	0.609867519415258	0.7592174567343871	0.7645466847090658	0.7173489278752441	0.7447728911319391	0.477045908183633	0.680652680652681	0.4808029623855	0.7460757156048009	0.634586006721662	0.5231164383561641	0.798629728924635	0.660592255125285	0.587180465471194	0.7127955493741309	0.6716906946264739	0.586482881280569	0.542105263157895	0.768015521064302	0.7197802197802199	0.5703354914655681	0.730368311327311	0.532397853900124	0.69201030927835	0.625321667524447	0.600066269052352	0.582849239280775	0.715218278253774	0.590842669264491	0.691984389072351	0.7045116509667819	0.658536585365854	0.467556373676944	0.38720614828209793	0.616885702907208	0.635270541082164	0.719469026548673	0.672451790633609	0.733439321674616	0.666335650446872	0.606537530266344	0.7503062474479381	0.6210484193677471	0.7597947761194029	0.58032955715757
chr17:4425151:4425522	0.663291139240506	0.7240506329113922	0.598070739549839	0.654501216545012	0.7126303592120509	0.761061946902655	0.777036048064085	0.7572815533980579	0.786941580756014	0.596172248803828	0.719367588932806	0.642230576441103	0.737142857142857	0.6708860759493671	0.673333333333333	0.792598303777949	0.762605042016807	0.675645342312009	0.7300275482093659	0.68785046728972	0.693836978131213	0.6650717703349279	0.777207392197125	0.781376518218624	0.6302931596091199	0.712018140589569	0.691900075700227	0.7457627118644069	0.689490445859873	0.681855166802278	0.7287234042553191	0.744943820224719	0.64625	0.656716417910448	0.7366020524515391	0.7138810198300279	0.5934065934065931	0.506631299734748	0.718882303132938	0.6553571428571429	0.7515151515151508	0.722709163346614	0.7777777777777779	0.697297297297297	0.675675675675676	0.7954357987352209	0.664197530864198	0.759345794392523	0.585450346420323
chr17:46618879:46619477	0.6857142857142859	0.2		0.214285714285714	0.294117647058824	0.0645161290322581	0.25925925925925897	0.208333333333333	0.015625		0.162790697674419	0.099601593625498	0.0	0.5	0.272727272727273	0.1375	0.0	0.329192546583851	0.20512820512820498	0.03125	0.12621359223300999	0.0909090909090909	0.22093023255814	0.14285714285714302	0.15	0.111111111111111	0.11299435028248599	0.14285714285714302	0.166666666666667	0.10071942446043199	0.0695652173913043	0.25	0.21538461538461498	0.315789473684211	0.14367816091954	0.1	0.0943396226415094	0.25	0.125	0.0	0.12937062937062901	0.0727272727272727	0.106060606060606	0.135802469135802	0.0909090909090909	0.11162432640492698	0.157142857142857	0.753424657534247	0.0810810810810811
chr17:46621522:46621890	0.497120921305182	0.306666666666667	0.447749809305873	0.36862314865606105	0.460136674259681	0.334661354581673	0.31771894093686404	0.36318407960199	0.34736842105263205	0.445519562473706	0.379501385041551	0.44044636757003003	0.37869822485207105	0.4386422976501311	0.37528089887640403	0.26896551724137896	0.38386308068459707	0.445330296127563	0.31775700934579404	0.43030303030303	0.445066480055983	0.426150121065375	0.252369668246446	0.41904761904761895	0.4228515625	0.358585858585859	0.360078277886497	0.26	0.36685823754789293	0.40239912758996704	0.359122401847575	0.37121212121212105	0.416551724137931	0.395795246800731	0.36141304347826103	0.398760330578512	0.446146245059289	0.434052757793765	0.392421323057161	0.418353576248313	0.313253012048193	0.39539170506912397	0.28817733990147804	0.433962264150943	0.36766623207301197	0.30610844200411796	0.396730245231608	0.331306990881459	0.460615545122587
chr17:46622097:46622465	0.48763250883392206	0.216269841269841	0.3994126284875179	0.312267657992565	0.312189054726368	0.215189873417722	0.144099378881988	0.220140515222482	0.267730496453901	0.4003466204506071	0.298769771528998	0.318877551020408	0.244791666666667	0.353472222222222	0.433545108005083	0.153732446415373	0.281593406593407	0.326497128794094	0.212860310421286	0.307539682539683	0.27187206020696103	0.364864864864865	0.19306282722513102	0.254416961130742	0.33822091886608	0.237006237006237	0.36738906088751294	0.28940568475452194	0.30781010719755	0.29448709002093504	0.296491228070175	0.192493946731235	0.263392857142857	0.24933920704845802	0.220216606498195	0.317021276595745	0.37091988130563797	0.38160919540229904	0.252631578947368	0.276271186440678	0.199756394640682	0.217511520737327	0.19687875150060002	0.271585557299843	0.35618729096990004	0.16790123456790101	0.314304902619208	0.280868385345997	0.345338983050847
chr17:46659035:46659403			0.0				0.0		0.33333333333333304				0.0		0.2	0.14285714285714302		0.28571428571428603					0.0666666666666667												0.0						0.0					0.0476190476190476	0.0
chr17:46832092:46832751	0.698130841121495	0.411483253588517	0.527955612462655	0.49708284714119	0.49019607843137303	0.48717948717948706	0.245674740484429	0.536723163841808	0.41216216216216206	0.500968992248062	0.47484276729559705	0.515415019762846	0.45634920634920595	0.543052837573386	0.49248377177997904	0.30026109660574396	0.503690036900369	0.48300970873786403	0.47439353099730497	0.471052631578947	0.505389221556886	0.48965517241379297	0.26865671641791	0.5343511450381679	0.510473235065943	0.471774193548387	0.502859985078339	0.45601436265709205	0.508166969147005	0.436548223350254	0.49948329314502204	0.40559440559440596	0.496277915632754	0.4875239923224571	0.4521126760563379	0.518123667377399	0.513157894736842	0.495016611295681	0.5209840810419679	0.520430107526882	0.36111111111111105	0.42440801457194893	0.451690821256039	0.46189024390243894	0.472810532341156	0.340434083601286	0.45021961932650106	0.53997378768021	0.598101265822785
chr17:48042210:48042827	0.527230887241115	0.0873362445414847	0.0715835140997831	0.0898989898989899	0.0786516853932584	0.0734312416555407	0.0717922606924644	0.072041166380789	0.0775455158462576	0.0632478632478632	0.0783758262511804	0.0802919708029197	0.0843720038350911	0.11526339486717699	0.0558139534883721	0.0817610062893082	0.0598840952994205	0.183212267958031	0.0953288846520496	0.0690490611750454	0.0618966496308915	0.073972602739726	0.0761970534069982	0.078544061302682	0.10600706713780901	0.0852367688022284	0.0593126385809313	0.103542234332425	0.0578158458244111	0.0790838375108038	0.0484418389385992	0.0680016687526074	0.0762211486849168	0.094722598105548	0.0633727175080559	0.096662830840046	0.0597826086956522	0.0909090909090909	0.0824392998306042	0.0795677799607073	0.0802083333333333	0.0639416058394161	0.0938538205980066	0.0997652582159624	0.0700729927007299	0.0667364746945899	0.094017094017094	0.129677088672476	0.0768245838668374
chr17:48546520:48547016	0.668837209302326	0.13122171945701402	0.39688041594454104	0.351437699680511	0.28786536758193104	0.15144230769230801	0.16520307354555402	0.311973018549747	0.17101827676240197	0.6383307573415771	0.167155425219941	0.358705161854768	0.167091836734694	0.429824561403509	0.23892405063291103	0.10179257362355999	0.22128851540616198	0.311994609164421	0.131241084165478	0.13423517169614999	0.34293745607870696	0.23333333333333303	0.278192813945215	0.14285714285714302	0.3236842105263161	0.14376996805111802	0.166601638704643	0.166666666666667	0.247560975609756	0.214937286202965	0.17182130584192404	0.173813169984686	0.502994011976048	0.300709219858156	0.15871190339275398	0.24481865284974103	0.397919375812744	0.329297820823245	0.188697318007663	0.38858695652173897	0.187053783912423	0.235395189003436	0.14227970897332298	0.25037707390648606	0.217028380634391	0.133212826155297	0.310856372218476	0.28177295341474395	0.403162055335968
chr17:55520422:55520920	0.427698574338086	0.25645756457564606	0.36727272727272703	0.273722627737226	0.32446134347275	0.22171945701357504	0.19376899696048602	0.36137071651090297	0.213826366559486	0.47810858143607704	0.19561551433389499	0.30715705765407597	0.265909090909091	0.342235410484669	0.344554455445545	0.14975191700496202	0.22235157159487803	0.284433577832111	0.215841584158416	0.170184696569921	0.35181818181818203	0.23843416370106799	0.314929577464789	0.320987654320988	0.279411764705882	0.16174183514774498	0.33284830847580893	0.301526717557252	0.33178294573643397	0.254205607476636	0.236011477761836	0.18705035971223	0.37147887323943707	0.24106463878326997	0.166990291262136	0.193548387096774	0.33333333333333304	0.32124352331606204	0.226179875333927	0.300546448087432	0.26109391124871	0.23421439060205604	0.325	0.214285714285714	0.33908045977011503	0.20477423065861397	0.33954619124797397	0.22422680412371102	0.23844282238442802
chr17:55952060:55952428	0.437687687687688	0.249201277955272	0.37484116899618797	0.356164383561644	0.323823109843081	0.199421965317919	0.178197064989518	0.311392405063291	0.363934426229508	0.42112125162972597	0.212218649517685	0.402426693629929	0.220735785953177	0.44835680751173707	0.39347408829174696	0.18358038768529103	0.28676470588235303	0.36173393124065795	0.23295454545454503	0.25141242937853103	0.328732747804266	0.275659824046921	0.273525721455458	0.24078624078624103	0.398286937901499	0.214463840399002	0.38379290939786204	0.27551020408163296	0.338495575221239	0.30472516875602695	0.37565674255691794	0.206849315068493	0.35347043701799497	0.26787620064034195	0.20279720279720298	0.25	0.38512396694214895	0.34827586206896505	0.32824427480915996	0.306306306306306	0.20721649484536103	0.258485639686684	0.252045826513912	0.24607329842931897	0.36581709145427294	0.227515583259127	0.33333333333333304	0.23743016759776503	0.399606299212598
chr17:56405624:56406232	0.464419475655431	0.401730531520396	0.5009094725059471	0.480446927374302	0.47932618683001504	0.47960108794197603	0.45283018867924496	0.408970976253298	0.46740994854202395	0.48298429319371705	0.468354430379747	0.49255952380952395	0.44117647058823495	0.478766204738489	0.49067231667614103	0.437299035369775	0.507196710075394	0.478849407783418	0.4635568513119529	0.4730538922155689	0.4787535410764871	0.49935897435897403	0.474911660777385	0.40939597315436205	0.504657886283328	0.40748440748440795	0.496571988246817	0.47483477376715794	0.4824355971896961	0.470323741007194	0.500368188512518	0.337243401759531	0.368421052631579	0.401832460732984	0.486061834769387	0.49648241206030197	0.514970059880239	0.495291347851677	0.47754137115839207	0.4778972520908	0.477801268498943	0.45378151260504207	0.44630541871921203	0.483568075117371	0.4824511477897929	0.48498845265588897	0.460238568588469	0.474452554744526	0.483660130718954
chr17:59481973:59482535	0.35931700074239	0.24353448275862102	0.306226175349428	0.35747126436781607	0.304821150855365	0.147887323943662	0.129482071713147	0.194285714285714	0.296551724137931	0.372697724810401	0.219047619047619	0.32559339525283804	0.205689277899344	0.256772673733804	0.257095158597663	0.18236472945891802	0.202247191011236	0.343975283213182	0.23448275862068998	0.19630484988452698	0.27891156462585	0.23890784982935198	0.19788359788359802	0.21574344023323602	0.412612612612613	0.252225519287834	0.27357032457496105	0.196428571428571	0.29903536977491996	0.285556780595369	0.27951153324287703	0.20358514724711899	0.34071729957805896	0.255067567567568	0.130624092888244	0.21113689095127602	0.32333333333333303	0.30663615560640695	0.232736572890026	0.32199546485260805	0.14423076923076902	0.317796610169492	0.19075144508670497	0.186147186147186	0.3887850467289721	0.18626309662398102	0.335362142422398	0.17631224764468398	0.370731707317073
chr17:59528907:59529516	0.6996805111821089	0.158730158730159	0.32	0.353233830845771	0.27734375	0.120967741935484	0.142292490118577	0.157142857142857	0.171171171171171	0.4583333333333329	0.184873949579832	0.28764805414551603	0.137931034482759	0.362229102167183	0.251336898395722	0.138364779874214	0.113095238095238	0.31212121212121197	0.158536585365854	0.167832167832168	0.22397476340694	0.23076923076923103	0.15292949354518398	0.160919540229885	0.314516129032258	0.126984126984127	0.271245634458673	0.15	0.24087591240875897	0.18181818181818202	0.20079787234042604	0.141129032258065	0.47668393782383395	0.23859649122807	0.163333333333333	0.12777777777777802	0.4	0.435374149659864	0.21683673469387804	0.32857142857142896	0.121593291404612	0.164804469273743	0.155136268343816	0.167567567567568	0.245674740484429	0.12378528459046699	0.21553884711779397	0.25358851674641103	0.4
chr17:59531920:59532458	0.666666666666667	0.273809523809524	0.452954048140044	0.415807560137457	0.436974789915966	0.33613445378151297	0.364197530864198	0.29032258064516103	0.29787234042553196	0.438574938574939	0.352380952380952	0.41147378832838793	0.324324324324324	0.413566739606127	0.40441176470588197	0.310861423220974	0.365853658536585	0.5183150183150179	0.408805031446541	0.33333333333333304	0.393700787401575	0.394366197183099	0.244565217391304	0.37662337662337697	0.43065693430656893	0.310526315789474	0.321538461538462	0.24761904761904802	0.425720620842572	0.384615384615385	0.314285714285714	0.28169014084507	0.510330578512397	0.45418326693227096	0.305732484076433	0.423529411764706	0.443298969072165	0.384615384615385	0.38227848101265793	0.414814814814815	0.250728862973761	0.407834101382488	0.37414965986394605	0.33734939759036103	0.398009950248756	0.21299397186872102	0.37550200803212896	0.5358361774744029	0.40865384615384603
chr17:62775483:62775851	0.5475	0.30978260869565194	0.375668449197861	0.365138993238167	0.379759519038076	0.23076923076923103	0.287798408488064	0.30256410256410304	0.38431372549019605	0.38026124818577706	0.34057971014492794	0.37308282208589	0.346007604562738	0.362680683311432	0.398706896551724	0.28391608391608397	0.36153846153846203	0.307086614173228	0.341818181818182	0.337868480725624	0.35107731305449896	0.294339622641509	0.227659574468085	0.309278350515464	0.37281292059219395	0.296153846153846	0.327980234712786	0.528846153846154	0.391371340523883	0.36252545824847204	0.303030303030303	0.35363457760314293	0.41287284144427	0.405440414507772	0.26013513513513503	0.358490566037736	0.36812297734627797	0.350188273265196	0.34647112740604996	0.360544217687075	0.27982954545454497	0.34272829763246904	0.28297362110311797	0.268370607028754	0.35701906412478296	0.25628698224852103	0.37835875090777005	0.339350180505415	0.396761133603239
chr17:70216225:70216714	0.666666666666667	0.46153846153846206	0.25	0.18181818181818202	0.19444444444444395	0.05	0.23655913978494603	0.323529411764706	0.125	0.666666666666667	0.153846153846154	0.21875	0.212765957446809	0.4	0.19047619047619	0.23711340206185602	0.166666666666667	0.21818181818181798	0.29166666666666696	0.245283018867925	0.27906976744186	0.5	0.26262626262626304	0.0769230769230769	0.133333333333333	0.2	0.17816091954023	0.36363636363636404	0.0769230769230769	0.19230769230769199	0.252631578947368	0.29545454545454497	0.283018867924528	0.35897435897435903	0.233082706766917	0.222222222222222	0.18181818181818202	0.2	0.29166666666666696	0.2	0.20652173913043498	0.146341463414634	0.282608695652174	0.276595744680851	0.17777777777777803	0.16577540106951902	0.123076923076923	0.24137931034482799	0.14285714285714302
chr17:73483364:73483732	0.524064171122995	0.0	0.0	0.0454545454545455	0.166666666666667	0.103448275862069	0.0571428571428571	0.0526315789473684	0.08	0.111111111111111	0.15625	0.07446808510638299	0.153846153846154	0.293706293706294	0.0588235294117647	0.0808080808080808	0.0851063829787234	0.310126582278481	0.0526315789473684	0.0915492957746479	0.164634146341463	0.0	0.191709844559585	0.0526315789473684	0.0540540540540541	0.0862068965517241	0.0504587155963303	0.272727272727273	0.0888888888888889	0.0830188679245283	0.0646551724137931	0.0760869565217391	0.26701570680628306	0.132743362831858	0.16153846153846202	0.17741935483871	0.0930232558139535	0.133333333333333	0.0817610062893082	0.0178571428571429	0.0819672131147541	0.123655913978495	0.0	0.12244897959183698	0.1	0.0648936170212766	0.0367647058823529	0.23275862068965497	0.08
chr17:73483961:73484329	0.5688487584650109	0.46666666666666706	0.9051724137931031	0.8995983935742969	0.741538461538462	0.530864197530864	0.49799196787148603	0.574257425742574	0.592920353982301	0.9654320987654319	0.6235294117647061	0.888324873096447	0.572916666666667	0.710914454277286	0.8125	0.501291989664083	0.568027210884354	0.7638888888888891	0.484126984126984	0.588607594936709	0.7118644067796609	0.8079999999999999	0.48348348348348297	0.53030303030303	0.842911877394636	0.6	0.8373983739837401	0.607843137254902	0.7379032258064521	0.742919389978213	0.645051194539249	0.522167487684729	0.663003663003663	0.6971608832807571	0.515151515151515	0.72	0.8708708708708709	0.9490740740740741	0.6648648648648651	0.8192090395480229	0.531707317073171	0.630841121495327	0.47239263803681003	0.509259259259259	0.821621621621622	0.519362186788155	0.8107476635514019	0.49268292682926795	0.8757763975155279
chr17:73635895:73636435	0.44325842696629203	0.7334167709637048	0.44708545557442003	0.63972602739726	0.6398831263696129	0.7643020594965669	0.822108345534407	0.7477272727272729	0.7379310344827591	0.479094076655052	0.5922023182297149	0.6074403109383679	0.7311385459533609	0.5950570342205319	0.552670259676629	0.837929366231253	0.6746506986027939	0.570973901973265	0.739010989010989	0.738853503184713	0.655555555555556	0.529014844804318	0.835828600929272	0.7721774193548392	0.5456852791878171	0.782244556113903	0.5593525179856109	0.723809523809524	0.657178217821782	0.651061985262245	0.596669080376539	0.7681481481481479	0.7235824742268041	0.686131386861314	0.6843922651933699	0.6483279395900761	0.518277822908205	0.4452405322415561	0.71264367816092	0.63677639046538	0.7209145931405508	0.751131221719457	0.701643489254109	0.659877800407332	0.645232815964523	0.801485397784491	0.6720955483170471	0.784155214227971	0.56480686695279
chr17:73749311:73750529	0.6396856581532421	0.46815286624203795	0.7027384324834749	0.6951418324095211	0.6441850410722011	0.50748502994012	0.30778739184178	0.4533333333333329	0.605049594229035	0.68931277763261	0.665237891127304	0.673869846000994	0.40298507462686606	0.673738347798136	0.720462543991956	0.41882352941176504	0.510500807754443	0.62479674796748	0.561278863232682	0.522388059701492	0.650671140939597	0.625386996904025	0.49734244495064506	0.5459770114942529	0.670407181789035	0.47897196261682207	0.6857250093832099	0.686274509803922	0.669730040206778	0.6250732278851789	0.676845943482224	0.4143049932523621	0.502609992542878	0.562600752283718	0.47557251908396897	0.599145299145299	0.6667976424361489	0.6457023060796651	0.5799086757990871	0.65958904109589	0.304896142433234	0.5603939865215141	0.51313320825516	0.5427251732101621	0.6985098456625861	0.480245231607629	0.683788428489593	0.551957831325301	0.6862880886426589
chr17:75369407:75369996	0.49807938540332897	0.180089485458613	0.388593155893536	0.20420888542478602	0.21086956521739103	0.16636851520572501	0.08055770720371801	0.108108108108108	0.16075650118203302	0.36597110754414097	0.203933747412008	0.301273605621432	0.120178041543027	0.37511520737327203	0.39847631666114597	0.0824493731918997	0.23110720562390197	0.277996070726916	0.20116279069767398	0.182815356489945	0.264827586206897	0.286307053941909	0.0888092393468738	0.157728706624606	0.39948119325551207	0.141007194244604	0.37038683859493104	0.264642082429501	0.28800755429650604	0.23101377605086498	0.28758499118609904	0.153658536585366	0.345498783454988	0.18402282453637697	0.177300959909656	0.255663430420712	0.31593406593406603	0.334105385060799	0.20413718018508398	0.28714859437751	0.131428571428571	0.2	0.12887828162291198	0.242117117117117	0.26214405360133997	0.10577804952613902	0.28284854563691103	0.113938692886061	0.27183271832718303
chr17:77385927:77386296	0.27586206896551696	0.30952380952381	0.427745664739884	0.49099099099099097	0.555555555555556	0.75	0.573170731707317	0.47169811320754707	0.596774193548387	0.414746543778802	0.166666666666667	0.48641304347826103	0.590163934426229	0.39629629629629604	0.574660633484163	0.602941176470588	0.569620253164557	0.460829493087558	0.447368421052632	0.42372881355932196	0.484177215189873	0.214285714285714	0.5939849624060151	0.45283018867924496	0.453389830508475	0.272727272727273	0.4684014869888479	0.660377358490566	0.443349753694581	0.482300884955752	0.5472103004291851	0.43902439024390205	0.313559322033898	0.46703296703296704	0.5408163265306121	0.402777777777778	0.466321243523316	0.381578947368421	0.502262443438914	0.377551020408163	0.575	0.580645161290323	0.38144329896907203	0.670731707317073	0.5546218487394959	0.7099236641221371	0.5447154471544721	0.614678899082569	0.444444444444444
chr17:77789376:77789931	0.6739926739926739	0.253164556962025	0.49141630901287603	0.48347107438016496	0.460526315789474	0.22580645161290303	0.449275362318841	0.421686746987952	0.35514018691588795	0.49936628643853004	0.23943661971831	0.529411764705882	0.27586206896551696	0.49645390070921996	0.48916408668730604	0.316455696202532	0.365079365079365	0.48611111111111105	0.31818181818181795	0.33333333333333304	0.5176470588235289	0.31818181818181795	0.284046692607004	0.20512820512820498	0.505091649694501	0.5070422535211271	0.51261620185923	0.307692307692308	0.522222222222222	0.515625	0.511428571428571	0.45744680851063796	0.388625592417062	0.478395061728395	0.4375	0.353448275862069	0.512605042016807	0.37984496124031	0.505882352941176	0.510344827586207	0.277027027027027	0.389570552147239	0.25	0.161290322580645	0.407608695652174	0.284615384615385	0.5305343511450379	0.47413793103448293	0.45454545454545503
chr17:78999376:78999982	0.724537037037037	0.697936210131332	0.628891656288917	0.546228710462287	0.641870350690754	0.758542141230068	0.684	0.6282894736842111	0.7013201320132011	0.574579831932773	0.7407407407407409	0.577441077441077	0.614973262032086	0.6600660066006601	0.6388349514563111	0.7150706436420721	0.704761904761905	0.663185378590078	0.765133171912833	0.767416934619507	0.668466522678186	0.659722222222222	0.758977480219111	0.680933852140078	0.598611111111111	0.7713310580204781	0.6546610169491529	0.537414965986395	0.689895470383275	0.622937941869599	0.7248270561106841	0.754098360655738	0.6490765171503959	0.665869218500797	0.691001697792869	0.649532710280374	0.5743473325766179	0.5422163588390501	0.6694139194139189	0.6651090342679129	0.7349693251533741	0.7040816326530609	0.673405909797823	0.7222222222222221	0.588447653429603	0.7730555555555559	0.578260869565217	0.7293814432989691	0.636761487964989
chr17:80535084:80535696	0.681629260182876	0.731150793650794	0.64247598719317	0.665659617321249	0.6795252225519289	0.781140861466822	0.734338200659444	0.70703125	0.7242083758937691	0.6385135135135129	0.7324324324324321	0.655601659751037	0.6847926267281109	0.6702573309395571	0.598290598290598	0.709510682288077	0.7006907137375289	0.7213027229044309	0.730985915492958	0.7226148409893991	0.673151750972763	0.741176470588235	0.7825781524411659	0.701538461538462	0.6818873668188741	0.721533258173619	0.691131498470948	0.7288135593220341	0.7007963594994311	0.712623097582811	0.7008949599623171	0.7398773006134971	0.6537364517969201	0.723413566739606	0.7145804676753779	0.726918075422627	0.6744	0.6388888888888891	0.7196056955093101	0.681451612903226	0.692550505050505	0.7030674846625771	0.6777777777777779	0.7176325524044391	0.629990262901655	0.7652254152385971	0.6896551724137929	0.7479729729729729	0.645794392523364
chr17:80846595:80847336	0.49598286020353494	0.617615467239527	0.553556827473426	0.6606156274664561	0.6651436031331589	0.7261580381471391	0.760663507109005	0.63150289017341	0.653937947494033	0.568720379146919	0.756302521008403	0.639109697933227	0.624068157614484	0.540134645261523	0.60897030953885	0.7684665226781858	0.686254980079681	0.647920328060926	0.7043795620437959	0.7642348754448399	0.636543535620053	0.653429602888087	0.7065168539325841	0.656716417910448	0.607350096711799	0.7263157894736841	0.637294529776341	0.621993127147766	0.6404494382022471	0.6776638430673211	0.653533190578159	0.7282442748091601	0.6814404432132961	0.6297049847405899	0.6728971962616821	0.718181818181818	0.584536958368734	0.596217105263158	0.7025232403718461	0.6629588431590661	0.727899686520376	0.7254432199329179	0.567983924983255	0.667091836734694	0.6286995515695071	0.76924366929398	0.649542217700916	0.687134502923977	0.6797040169133189
chr17:8516181:8516759	0.704035874439462	0.6953125	0.5089058524173029	0.607594936708861	0.635687732342007	0.773109243697479	0.7427745664739879	0.7203389830508471	0.6145251396648039	0.5523465703971121	0.7168141592920351	0.6082251082251079	0.6826923076923079	0.567404426559356	0.555740432612313	0.748373101952278	0.656826568265683	0.582716049382716	0.672727272727273	0.676646706586826	0.5744680851063829	0.537037037037037	0.7518427518427521	0.596153846153846	0.5360824742268039	0.6233766233766229	0.5489543726235739	0.615894039735099	0.6428571428571429	0.537275064267352	0.562410329985653	0.7163461538461541	0.60655737704918	0.650557620817844	0.6498855835240269	0.5760000000000001	0.55379746835443	0.5251396648044689	0.635265700483092	0.5217391304347829	0.752642706131078	0.615384615384615	0.6751054852320669	0.6777777777777779	0.5717821782178221	0.688601645123384	0.602484472049689	0.671052631578947	0.5714285714285711
chr18:46514070:46514698	0.356848609680742	0.500863557858377	0.439935064935065	0.5936	0.5704772475027751	0.507936507936508	0.7213740458015269	0.506666666666667	0.613333333333333	0.38314176245210707	0.536	0.522181146025878	0.443859649122807	0.476876421531463	0.5673076923076921	0.67448902346707	0.535893155258765	0.523913043478261	0.499021526418787	0.5602165087956701	0.42535971223021596	0.424242424242424	0.664670658682635	0.51025641025641	0.478584729981378	0.5013227513227511	0.51171875	0.553054662379421	0.542028985507246	0.47611464968152895	0.6294046172539489	0.501700680272109	0.41068917018284096	0.409152086137281	0.549120992761117	0.35955056179775297	0.43802816901408503	0.386605783866058	0.5820000000000001	0.5106796116504849	0.466796875	0.5544	0.5038961038961041	0.40213523131672596	0.44700460829493105	0.694868238557559	0.5395683453237411	0.641304347826087	0.47619047619047605
chr18:47794722:47795302	0.488748874887489	0.18181818181818202	0.38151658767772495	0.372745490981964	0.250561797752809	0.122743682310469	0.138489208633094	0.146596858638743	0.18980169971671398	0.39173789173789203	0.23550724637681197	0.375101050929669	0.152492668621701	0.3899018232819071	0.296296296296296	0.108823529411765	0.171052631578947	0.280126849894292	0.16289592760181001	0.19047619047619	0.22598870056497197	0.28919860627177696	0.13599062133646	0.203703703703704	0.368098159509202	0.147840531561462	0.351351351351351	0.174358974358974	0.298701298701299	0.22709387296233802	0.342806394316163	0.16733601070950502	0.29140127388535	0.479550922213312	0.163934426229508	0.252808988764045	0.3796561604584529	0.402918069584736	0.23555555555555605	0.37155963302752293	0.13806451612903198	0.206106870229008	0.20547945205479504	0.16576086956521696	0.296875	0.208159866777685	0.273622047244095	0.13089802130897998	0.33555555555555605
chr18:61143632:61144000	0.7477954144620809	0.867256637168142	0.968224299065421	0.932203389830508	0.91726618705036	0.8817891373801919	0.8497237569060769	0.825958702064897	0.8785529715762271	0.97680412371134	0.8888888888888891	0.93733681462141	0.841359773371105	0.75050916496945	0.938953488372093	0.878951426368543	0.8808724832214759	0.8944900351699879	0.86965811965812	0.9029304029304029	0.907004830917874	0.905555555555556	0.866666666666667	0.8079999999999999	0.939805825242718	0.885085574572127	0.937826086956522	0.893203883495146	0.9100418410041841	0.937794533459001	0.928654970760234	0.8868921775898521	0.8361669242658419	0.8893709327548809	0.8626907073509009	0.913279132791328	0.943511450381679	0.962962962962963	0.8951686417502279	0.924107142857143	0.8756157635467979	0.8968092328581129	0.86875	0.8663697104677058	0.9164556962025321	0.885357067175249	0.924812030075188	0.811688311688312	0.950248756218905
chr18:76150637:76151131	0.7339084273390841	0.727598566308244	0.638352638352638	0.7146189735614309	0.7238267148014441	0.7886740331491708	0.736659736659737	0.7409713574097142	0.710752688172043	0.62004662004662	0.752475247524752	0.691142726021111	0.762028608582575	0.691556576680069	0.645714285714286	0.7797062750333779	0.739277652370203	0.672883787661406	0.744224422442244	0.719135802469136	0.669082125603865	0.75	0.782098312545855	0.738872403560831	0.653948535936114	0.755716004813478	0.564466378778532	0.7053140096618359	0.724239450441609	0.7019736842105261	0.6439423451499799	0.746518105849582	0.693287037037037	0.7310686482661009	0.7284552845528459	0.7639123102866779	0.629781420765027	0.5707434052757789	0.7291086350974929	0.650646950092421	0.7505703422053229	0.752577319587629	0.701137538779731	0.6977848101265821	0.7052529182879379	0.7381500787974301	0.6910766246362761	0.7679324894514771	0.655826558265583
chr18:76709206:76709838	0.309251101321586	0.5063091482649841	0.461170848267622	0.639376218323587	0.46702557200538397	0.521172638436482	0.7538860103626941	0.6372795969773299	0.643326039387308	0.414719626168224	0.46699266503667497	0.5711275026343521	0.46897546897546905	0.409974640743872	0.5289541918755399	0.696323529411765	0.5426944971537	0.45370370370370394	0.547884187082405	0.537284894837476	0.52457372116349	0.443877551020408	0.7941176470588229	0.45161290322580605	0.489981785063752	0.28037383177570097	0.456521739130435	0.445161290322581	0.581159420289855	0.46380525304292103	0.535024154589372	0.34414148857774496	0.34439178515007896	0.406407035175879	0.479423868312757	0.42803738317757	0.4625	0.31232091690544395	0.598101265822785	0.5154826958105649	0.41264737406216495	0.519677996422182	0.5542784163473821	0.43863912515188297	0.5866141732283461	0.6934877896055099	0.592622950819672	0.6711111111111109	0.447154471544715
chr18:77548006:77548673			0.0	0.0	0.0	0.0	0.024390243902439	0.0	0.0192307692307692		0.0	0.0	0.0357142857142857		0.0	0.0232558139534884	0.032258064516129				0.0357142857142857		0.0357142857142857		0.0	0.0138888888888889	0.0131578947368421			0.0256410256410256	0.0517241379310345	0.0		0.0	0.107142857142857	0.0714285714285714	0.0357142857142857		0.0983606557377049		0.0218978102189781	0.0101010101010101	0.0178571428571429	0.0	0.0289855072463768	0.0237068965517241	0.0	0.0	0.0588235294117647
chr18:908852:909452	0.7826510721247559	0.19148936170212802	0.579150579150579	0.65615141955836	0.503311258278146	0.2	0.30357142857142894	0.2625	0.253968253968254	0.597597597597598	0.37037037037037	0.641414141414141	0.289719626168224	0.47176079734219295	0.541095890410959	0.216730038022814	0.345864661654135	0.5475285171102661	0.264150943396226	0.20625	0.420168067226891	0.432432432432432	0.230563002680965	0.45	0.582887700534759	0.32258064516129	0.46456692913385794	0.255102040816327	0.45581395348837206	0.44219653179190704	0.37291666666666706	0.253787878787879	0.39344262295082005	0.43513513513513497	0.251928020565553	0.46788990825688104	0.566433566433566	0.627659574468085	0.4133333333333329	0.645390070921986	0.19758064516129	0.433734939759036	0.27407407407407397	0.258064516129032	0.555555555555556	0.19611848825332	0.609498680738786	0.4149377593361	0.681818181818182
chr19:11002024:11002659	0.7879688080207949	0.795871559633027	0.728310502283105	0.8212703101920241	0.741558441558442	0.7831800262812092	0.802869619463506	0.822931785195936	0.823442136498516	0.754045307443366	0.7543859649122809	0.7635087719298249	0.760705289672544	0.757592800899888	0.6965699208443271	0.8032407407407409	0.76464542651593	0.7336024217961659	0.7565789473684209	0.7808417997097242	0.7505133470225871	0.7532467532467529	0.818546914932457	0.771978021978022	0.75	0.7650513950073421	0.7717462393721389	0.7854984894259821	0.793497363796134	0.798682284040996	0.744315310763012	0.754355400696864	0.743330266789328	0.7685810810810809	0.772492244053775	0.7629310344827591	0.689804772234273	0.582822085889571	0.7733089579524679	0.729032258064516	0.773501110288675	0.7700709994538499	0.7974180734856009	0.77511961722488	0.79242819843342	0.758543729948389	0.7548872180451129	0.8125613346418059	0.752795031055901
chr19:1210117:1210787	0.897102306327617	0.9116234390009609	0.885993485342019	0.9111531190926279	0.9151712887438829	0.948557089084065	0.936733886911823	0.929742388758782	0.9512761020881669	0.932944606413994	0.932450331125828	0.9483037156704359	0.9328165374677	0.916019760056457	0.8943533697632059	0.935757897531192	0.924281984334204	0.902325581395349	0.9285714285714292	0.932394366197183	0.9191489361702131	0.929411764705882	0.925382653061224	0.929245283018868	0.8898876404494379	0.9269949066213921	0.90873786407767	0.921052631578947	0.932960893854749	0.935205183585313	0.9072978303747529	0.922466960352423	0.9400386847195359	0.9275147928994079	0.916142557651992	0.957928802588997	0.880174291938998	0.9122137404580151	0.9037685060565279	0.919678714859438	0.9388696655132641	0.9248775176918891	0.942857142857143	0.886409736308316	0.9083503054989821	0.9179175375261259	0.916974169741697	0.939673913043478	0.9301972685887709
chr19:1467709:1468215	0.387267904509284	0.27586206896551696	0.38718291054739706	0.447595561035758	0.340753424657534	0.17647058823529396	0.19899244332493696	0.179487179487179	0.33986928104575204	0.4072438162544171	0.264705882352941	0.38392857142857106	0.16935483870967702	0.381944444444444	0.46153846153846206	0.225099601593625	0.251336898395722	0.332761578044597	0.321100917431193	0.282758620689655	0.35493372606774704	0.340909090909091	0.222222222222222	0.25	0.356451612903226	0.30208333333333304	0.38071278825995797	0.19166666666666698	0.379227053140097	0.34534161490683196	0.3502235469448581	0.327777777777778	0.34210526315789497	0.30078125	0.195219123505976	0.244274809160305	0.4030131826742	0.29968454258675103	0.3666666666666671	0.395189003436426	0.18789144050104398	0.35064935064935104	0.183946488294314	0.24113475177305	0.35966735966735996	0.185447520927238	0.45476772616136896	0.26625386996904	0.38655462184873995
chr19:15292165:15292804	0.8279386712095401	0.7883131201764059	0.639817629179331	0.769369369369369	0.7753694581280792	0.82642089093702	0.788316582914573	0.7952443857331569	0.792332268370607	0.5994475138121551	0.783838383838384	0.7089442815249271	0.8102094240837701	0.649399399399399	0.568939005638134	0.7395982783357249	0.773234200743494	0.766666666666667	0.742290748898678	0.8493333333333329	0.7209302325581389	0.7838616714697411	0.8168570303269	0.7697262479871179	0.6863033873343148	0.7789336801040309	0.630626840555322	0.768392370572207	0.746803069053708	0.8076923076923079	0.683621091927205	0.799573560767591	0.7371937639198219	0.797752808988764	0.807124239791486	0.751131221719457	0.6394557823129251	0.7002341920374711	0.7732603596559809	0.7605118829981721	0.7727272727272729	0.806049822064057	0.787934186471664	0.7343234323432339	0.6721144024514809	0.795145463935273	0.7029972752043601	0.8290383406662479	0.745166959578207
chr19:31231152:31231525	0.611859838274933	0.7	0.5806737588652479	0.531779661016949	0.46666666666666706	0.5904255319148941	0.666666666666667	0.6956031567080051	0.6910755148741421	0.42835820895522403	0.6148148148148149	0.416139240506329	0.7000955109837629	0.527272727272727	0.644670050761421	0.6404494382022471	0.6717557251908399	0.503225806451613	0.647191011235955	0.6304347826086961	0.535773710482529	0.58695652173913	0.7237076648841361	0.691131498470948	0.545454545454545	0.616379310344828	0.505070993914807	0.68625	0.573214285714286	0.546511627906977	0.5861538461538461	0.581460674157303	0.6051546391752579	0.49761904761904796	0.605882352941176	0.5704387990762121	0.44324324324324293	0.492088607594937	0.501572327044025	0.526645768025078	0.588825214899714	0.509842519685039	0.661971830985915	0.6268939393939389	0.6488764044943821	0.5776315789473679	0.49268292682926795	0.703571428571429	0.484848484848485
chr19:3687778:3688370	0.310282074613285	0.216216216216216	0.39102564102564097	0.408045977011494	0.310087173100872	0.237179487179487	0.22662440570523001	0.183574879227053	0.18146718146718102	0.39803094233474	0.19672131147541003	0.337769328263625	0.19649122807017497	0.30477528089887607	0.36164383561643804	0.171907756813417	0.31099195710455796	0.29987129987129996	0.23886639676113397	0.15841584158415803	0.25810635538262	0.320754716981132	0.21278458844133102	0.19847328244274803	0.289299867899604	0.17695473251028798	0.295138888888889	0.19587628865979395	0.323467230443975	0.22746478873239398	0.23766364551863	0.17821782178217802	0.303317535545024	0.256027554535017	0.26777609682299497	0.242647058823529	0.37216338880484096	0.334502923976608	0.24793388429752103	0.35310734463276794	0.17276720351390898	0.22191011235955105	0.23930269413629202	0.243333333333333	0.333892617449664	0.19695756605284198	0.346049046321526	0.182971014492754	0.35471698113207506
chr19:39056023:39056595	0.199195171026157	0.128415300546448	0.47636815920397996	0.4789915966386551	0.380189798339265	0.5317829457364339	0.12985685071574601	0.4731977818853971	0.29889298892988897	0.531678986272439	0.409972299168975	0.402532790592492	0.349673202614379	0.48699186991869897	0.45692475463467797	0.122177185871453	0.24066390041493804	0.43803585346843293	0.18461538461538501	0.245637583892617	0.364506627393225	0.325268817204301	0.204373423044575	0.152542372881356	0.444550669216061	0.143192488262911	0.38954195379002793	0.450819672131148	0.461741424802111	0.422448979591837	0.338656387665198	0.27851458885941605	0.35064935064935104	0.337817638266069	0.262345679012346	0.37288135593220295	0.47272727272727294	0.451169188445667	0.34094368340943704	0.46253229974160204	0.14893617021276598	0.323283082077052	0.134932533733133	0.273239436619718	0.41019417475728204	0.161517528413639	0.475440222428174	0.156142365097589	0.457735247208931
chr19:39754590:39754959	0.619718309859155	0.36734693877551006	0.41904761904761895	0.41287878787878796	0.45	0.424657534246575	0.288659793814433	0.326530612244898	0.33333333333333304	0.46464646464646503	0.42028985507246397	0.4534883720930229	0.33333333333333304	0.426356589147287	0.398249452954048	0.315789473684211	0.327102803738318	0.430327868852459	0.42028985507246397	0.39506172839506204	0.403361344537815	0.40869565217391296	0.283018867924528	0.43478260869565205	0.414925373134328	0.15	0.47948717948717995	0.365853658536585	0.430379746835443	0.39688715953307396	0.370619946091644	0.28695652173913	0.36134453781512604	0.401234567901235	0.372294372294372	0.46391752577319606	0.47257383966244704	0.430167597765363	0.40766550522648104	0.45112781954887204	0.34955752212389396	0.353448275862069	0.273972602739726	0.35772357723577203	0.42857142857142894	0.33982683982684003	0.424175824175824	0.34782608695652195	0.40677966101694896
chr19:42005090:42005604	0.462264150943396	0.544041450777202	0.509090909090909	0.6776315789473679	0.5	0.506329113924051	0.584577114427861	0.542253521126761	0.5550458715596329	0.547619047619048	0.576158940397351	0.5964912280701751	0.578616352201258	0.49163879598662197	0.5407407407407411	0.605815831987076	0.594713656387665	0.525606469002695	0.5517241379310339	0.638297872340426	0.5889830508474581	0.547945205479452	0.667678300455235	0.6842105263157889	0.6746031746031751	0.574766355140187	0.567375886524823	0.55	0.6363636363636359	0.6534653465346529	0.646191646191646	0.55688622754491	0.507692307692308	0.506811989100817	0.6270491803278689	0.6015625	0.5333333333333329	0.5714285714285711	0.6111111111111109	0.6068965517241379	0.645367412140575	0.614155251141553	0.6324786324786321	0.609022556390977	0.564885496183206	0.6517137096774189	0.6430868167202571	0.6228813559322031	0.590909090909091
chr19:46996859:46997453	0.6736502820306199	0.188679245283019	0.424242424242424	0.399026763990268	0.38874680306905396	0.21978021978022003	0.12646370023419198	0.167741935483871	0.11494252873563199	0.469879518072289	0.10638297872340399	0.394281414597442	0.06	0.32761904761904803	0.328467153284672	0.0986159169550173	0.25974025974026	0.4463519313304721	0.165354330708661	0.151960784313725	0.299820466786355	0.219858156028369	0.23455056179775302	0.129032258064516	0.29541284403669704	0.135135135135135	0.367174280879865	0.1875	0.345132743362832	0.29508196721311497	0.29042638777152097	0.133501259445844	0.24675324675324697	0.323899371069182	0.134657836644592	0.4	0.4333333333333329	0.410628019323671	0.263157894736842	0.375722543352601	0.111111111111111	0.246489859594384	0.140845070422535	0.17449664429530198	0.271186440677966	0.148725510848957	0.36989247311828	0.26536312849162	0.452127659574468
chr19:49238283:49239090	0.810908543016423	0.811685582177385	0.690533015115354	0.728025114155251	0.7300941236326629	0.833716475095785	0.8306822938467979	0.7704026115342758	0.810801270737734	0.6093828399397889	0.8049828178694158	0.6700634814567321	0.792059553349876	0.691157347204161	0.688836104513064	0.81887448202112	0.773664122137405	0.6807168096920749	0.7974434611602751	0.77291325695581	0.70137949688937	0.687037037037037	0.7936443542934408	0.794510385756677	0.7100371747211899	0.801673640167364	0.7048606042913441	0.7958984375	0.7434536447275301	0.747694334650856	0.77609491354285	0.8075432704727461	0.7239629961205609	0.769898954086155	0.801196240387354	0.7789890981169469	0.616978609625668	0.5339976553341149	0.7480256663376109	0.7184787102108309	0.797547683923706	0.7876106194690269	0.802221536562789	0.75263774912075	0.759514988211519	0.8230692575984059	0.7376263970196909	0.8212560386473431	0.678009722619388
chr19:49842457:49843181	0.664445790430042	0.7359198998748441	0.5874439461883411	0.690189328743546	0.639846743295019	0.771689497716895	0.78095663835494	0.7207293666026869	0.76984126984127	0.567118644067797	0.7114825581395351	0.6162142060245439	0.699443413729128	0.644718792866941	0.678868552412646	0.7797072686678241	0.6842105263157889	0.664220183486239	0.729317269076305	0.756426735218509	0.652777777777778	0.62739322533137	0.7668067226890759	0.7271702367531	0.629853756933939	0.71480472297911	0.649215769393811	0.714912280701754	0.667495338719702	0.6531118274237541	0.6496163682864449	0.741585852823731	0.6817248459958929	0.7052264808362371	0.731431966726084	0.692099932478055	0.590929501571621	0.6171132238547969	0.67775337307813	0.690329793180548	0.7372460496614001	0.7193214948316992	0.7327986492190799	0.674922600619195	0.6957849725106899	0.762053318207601	0.6827217125382261	0.782586027111575	0.594071385359952
chr19:5229510:5230109	0.654043945769051	0.308626974483597	0.379675810473815	0.23919308357348698	0.302922940655447	0.44568868980963	0.563636363636364	0.20392156862745103	0.243264049268668	0.31678832116788297	0.403995560488346	0.40980735551663705	0.47279322853688	0.431565967940814	0.47777242818167204	0.18451612903225798	0.5176348547717841	0.43755036261079794	0.351515151515152	0.307017543859649	0.4756335282651071	0.318807339449541	0.193609918931807	0.416961130742049	0.43305279265493496	0.22521419828641395	0.389224704336399	0.40509554140127396	0.313657407407407	0.34437086092715197	0.415216511533792	0.2952	0.25751503006012	0.19305413687436201	0.384615384615385	0.37862318840579706	0.397677793904209	0.36374549819928004	0.206422018348624	0.28827361563517895	0.24690553745928304	0.38308776425368396	0.3881204231082179	0.306715063520871	0.48859315589353597	0.32499208108964195	0.30102040816326503	0.33296642817831607	0.283950617283951
chr19:52839460:52840036	0.6783919597989949	0.1875	0.447368421052632	0.437908496732026	0.46892655367231606	0.25925925925925897	0.16793893129770998	0.375	0.6	0.47058823529411803	0.666666666666667	0.43046357615894	0.111111111111111	0.36206896551724105	0.386029411764706	0.197916666666667	0.19548872180451102	0.49489795918367296	0.20512820512820498	0.28571428571428603	0.376404494382022	0.36363636363636404	0.0942408376963351	0.17647058823529396	0.46	0.42857142857142894	0.39979445015416204	0.314285714285714	0.360995850622407	0.41904761904761895	0.39473684210526294	0.362745098039216	0.299145299145299	0.39534883720930203	0.185185185185185	0.444444444444444	0.41228070175438597	0.35	0.44036697247706397	0.430894308943089	0.177914110429448	0.379807692307692	0.193548387096774	0.24675324675324697	0.37959183673469393	0.361702127659574	0.445238095238095	0.282828282828283	0.480392156862745
chr19:54800140:54800508	0.9111111111111109	0.68	0.99	1.0	0.9883720930232559	0.8947368421052628	0.9	1.0	0.7777777777777779	0.997518610421836	0.95	0.9875	0.8490566037735849	0.9562841530054641	0.9782608695652171	0.85	1.0	0.9802955665024631	0.842105263157895	0.942857142857143	0.955357142857143	0.833333333333333	0.842105263157895		0.9857142857142859	0.933333333333333	0.910344827586207	0.7777777777777779	0.9858156028368791	0.9474548440065681	0.921052631578947	0.8888888888888891	0.9405940594059409	0.941176470588235	0.9375	1.0	0.996503496503496	0.9777777777777779	0.9740259740259741	0.9844961240310078	0.908256880733945	0.934615384615385	0.826086956521739	0.941176470588235	0.974683544303797	0.8343949044585991	0.9929577464788729	0.7777777777777779	0.9741935483870972
chr19:54858883:54859252	0.548654244306418	0.8062015503875971	0.842105263157895	0.805555555555556	0.776119402985075	0.85	0.9479768786127171	0.9115044247787609	0.84	0.793103448275862	0.813186813186813	0.8757763975155279	0.8148148148148149	0.734177215189873	0.935064935064935	0.8683274021352309	0.8552631578947372	0.641025641025641	0.871559633027523	0.8931297709923659	0.7763975155279499	0.8620689655172409	0.8125	0.6428571428571429	0.8620689655172409	0.810810810810811	0.873096446700508	1.0	0.8024691358024691	0.87431693989071	0.87905604719764	0.86	0.566666666666667	0.7090163934426229	0.9259259259259259	0.8602150537634409	0.879310344827586	0.755555555555556	0.88953488372093	0.8253968253968249	0.795652173913043	0.8630136986301371	0.87962962962963	0.961538461538462	0.807017543859649	0.8672	0.917525773195876	0.757763975155279	0.8484848484848492
chr19:57587563:57588226	0.819631901840491	0.714596949891068	0.693573667711599	0.7458847736625509	0.7997097242380259	0.720689655172414	0.8205128205128199	0.741514360313316	0.642987249544627	0.7842669845053629	0.7095959595959599	0.8034257748776509	0.7142857142857142	0.75	0.5023893621441929	0.805860805860806	0.750452079566004	0.756256800870511	0.7605985037406479	0.7445255474452551	0.7522935779816509	0.6917647058823531	0.7601246105919001	0.625	0.7473118279569889	0.7663551401869159	0.7564814814814821	0.5971896955503511	0.7858942065491179	0.782407407407407	0.7397610921501709	0.797658862876254	0.765765765765766	0.790364583333333	0.7296678121420391	0.7282608695652171	0.8215297450424929	0.703825136612022	0.8350055741360091	0.7441860465116279	0.769959404600812	0.7969387755102041	0.698813056379822	0.7367424242424241	0.5788304959289421	0.8165249088699879	0.725987035945787	0.6923076923076921	0.7590618336886992
chr19:641659:642135	0.373576309794989	0.7038327526132401	0.7472527472527472	0.7575757575757579	0.793478260869565	0.8543046357615891	0.796387520525452	0.887179487179487	0.6355555555555561	0.66031746031746	0.790123456790123	0.7050938337801609	0.8232558139534879	0.6363636363636359	0.7712177121771221	0.807635829662261	0.8125	0.7373068432671079	0.7539267015706809	0.8248730964466999	0.748826291079812	0.8348623853211009	0.825850340136054	0.674074074074074	0.734082397003745	0.8456140350877192	0.736572890025575	0.875	0.7802197802197801	0.817843866171004	0.752988047808765	0.83370288248337	0.7717391304347829	0.6336842105263161	0.830409356725146	0.8202247191011239	0.648854961832061	0.5752895752895749	0.857429718875502	0.7981220657277	0.8076923076923079	0.818923327895595	0.8084415584415581	0.7975708502024291	0.7253731343283579	0.8375241779497099	0.6934579439252341	0.8061797752808991	0.7579617834394901
chr1:1098844:1099330	0.5344827586206901	0.717086834733894	0.39142335766423403	0.360642570281125	0.585660377358491	0.7022900763358779	0.800650935720098	0.728527607361963	0.681571815718157	0.28348623853210997	0.686813186813187	0.392567889471177	0.7020725388601039	0.489420935412027	0.369138959931799	0.7643835616438359	0.674620390455531	0.541260558804418	0.7380952380952379	0.6126126126126129	0.48148148148148107	0.48728813559322	0.7860911270983209	0.709386281588448	0.45336008024072205	0.730886850152905	0.3709424083769629	0.651764705882353	0.5100354191263279	0.541082164328657	0.530877573131094	0.676363636363636	0.560117302052786	0.632468996617813	0.670813397129187	0.6138461538461539	0.300294406280667	0.20615183246073301	0.551146931184129	0.612826603325416	0.7141666666666671	0.7170241898676399	0.6927710843373489	0.584097859327217	0.47839195979899496	0.7397745571658609	0.488659793814433	0.7860340196956129	0.459424083769634
chr1:110334558:110335137	0.0548872180451128	0.0466867469879518	0.12121212121212101	0.0912106135986733	0.16234887737478398	0.0701943844492441	0.0928473177441541	0.11655011655011699	0.0978723404255319	0.0301204819277108	0.0846075433231396	0.071156289707751	0.0878378378378378	0.29838022165387895	0.0940366972477064	0.0637849235635213	0.0676156583629893	0.16233766233766198	0.110294117647059	0.13761467889908302	0.126829268292683	0.069364161849711	0.049746192893400994	0.12195121951219501	0.0667808219178082	0.15866388308976997	0.0480349344978166	0.0625	0.0229885057471264	0.157293497363796	0.0453347390616763	0.11609756097561	0.21419518377693303	0.16039481801357197	0.0681576144834931	0.105906313645621	0.138075313807531	0.100286532951289	0.0921739130434783	0.0681003584229391	0.0747572815533981	0.0552611657834974	0.0973724884080371	0.0793650793650794	0.10544815465729301	0.0593189307945807	0.0355731225296443	0.0620017714791851	0.09362808842652802
chr1:110612343:110612951	0.481384715871979	0.27339003645200505	0.440346438302842	0.449704142011834	0.412124802527646	0.36164623467600704	0.245119305856833	0.33657587548638107	0.33539987600744003	0.470530589388212	0.38471971066907795	0.466283459162663	0.33737864077669893	0.4312182324971311	0.41792074241284205	0.23060251408756	0.38031222896790995	0.41710896034967204	0.387031408308004	0.36757425742574296	0.436723490320717	0.40780911062906705	0.242681775259679	0.326340326340326	0.437129585135352	0.284396617986165	0.451798863875447	0.36335877862595395	0.452262443438914	0.432680386808827	0.438194259308629	0.357943925233645	0.41085271317829497	0.40892279241793794	0.331048387096774	0.418439716312057	0.450699588477366	0.427801724137931	0.41293088051437804	0.446270213875848	0.267654320987654	0.391077636152955	0.33652430044182596	0.3669354838709679	0.41980298055064397	0.32860635696821505	0.434757834757835	0.26775956284153	0.42773232641074
chr1:110626032:110626534	0.391705069124424	0.208092485549133	0.35923566878980895	0.40675844806007505	0.34186471663619705	0.269938650306748	0.2	0.29285714285714304	0.328947368421053	0.377777777777778	0.28571428571428603	0.37457627118644105	0.25714285714285695	0.347457627118644	0.38525305410122207	0.16751269035532998	0.29285714285714304	0.37696335078534	0.221621621621622	0.25668449197861	0.41437632135306607	0.43367346938775503	0.291021671826625	0.24444444444444396	0.37987012987012997	0.23357664233576603	0.358942065491184	0.33333333333333304	0.290187891440501	0.35188509874326795	0.336561743341404	0.221052631578947	0.36490250696378795	0.257683215130024	0.26223776223776196	0.261306532663317	0.37972166998011897	0.39344262295082005	0.308970099667774	0.40769230769230796	0.18453865336658398	0.30060120240481003	0.211469534050179	0.271255060728745	0.362745098039216	0.222826086956522	0.37758112094395296	0.28491620111731797	0.402843601895735
chr1:111813337:111814201	0.638132295719844	0.27551020408163296	0.531707317073171	0.504472271914132	0.579881656804734	0.222222222222222	0.232044198895028	0.4375	0.349514563106796	0.606643356643357	0.28571428571428603	0.5339622641509431	0.258064516129032	0.558558558558559	0.36151603498542295	0.32411067193675897	0.37125748502994	0.479784366576819	0.30909090909090897	0.46853146853146893	0.5185185185185179	0.553191489361702	0.25641025641025605	0.25	0.56	0.3917525773195879	0.370949720670391	0.3	0.53921568627451	0.465789473684211	0.32688927943761	0.3669724770642199	0.378151260504202	0.41691842900302095	0.259414225941423	0.40350877192982504	0.5535714285714289	0.42134831460674205	0.495192307692308	0.4688796680497929	0.26460481099656397	0.49291784702549607	0.268518518518519	0.297029702970297	0.49234693877551006	0.214331826985152	0.48255813953488397	0.452054794520548	0.535714285714286
chr1:119522182:119522865	0.5408163265306121	0.37790697674418605	0.464210208396255	0.3867924528301889	0.378486055776892	0.444821731748727	0.357414448669202	0.36776859504132203	0.353825136612022	0.49054982817869397	0.45802919708029205	0.466058763931104	0.4051724137931029	0.47669172932330794	0.421404980808712	0.19225251076040198	0.491626794258373	0.467116357504216	0.32995951417004	0.41782178217821797	0.47216035634743897	0.49178532311062395	0.307971014492754	0.36917562724014297	0.48205928237129503	0.46428571428571397	0.47730989370400706	0.437352245862884	0.431850789096126	0.4384765625	0.448730964467005	0.353535353535354	0.5534759358288771	0.455676516329705	0.45153061224489793	0.5189003436426121	0.48479729729729704	0.49392466585662204	0.403389830508475	0.47674418604651203	0.38219178082191796	0.38609467455621294	0.379897785349233	0.457044673539519	0.42697970553123793	0.38049560351718603	0.412236710130391	0.328018223234624	0.471042471042471
chr1:119526813:119527442	0.704119850187266	0.226666666666667	0.6178623718887261	0.513924050632911	0.526838966202783	0.44117647058823495	0.23853211009174302	0.31782945736434104	0.28476821192053003	0.634513274336283	0.313253012048193	0.549680948040109	0.28089887640449396	0.5521582733812951	0.535211267605634	0.16935483870967702	0.390909090909091	0.579634464751958	0.41758241758241793	0.5470085470085471	0.5689102564102559	0.514851485148515	0.162878787878788	0.273809523809524	0.617198335644938	0.40559440559440596	0.627287319422151	0.430232558139535	0.6143497757847529	0.536912751677852	0.59008160703076	0.35748792270531393	0.5638554216867471	0.5	0.3983050847457629	0.5260416666666671	0.60536398467433	0.5310734463276839	0.522088353413655	0.602076124567474	0.224066390041494	0.466037735849057	0.376404494382022	0.447154471544715	0.503875968992248	0.429263565891473	0.49107142857142894	0.21951219512195103	0.622302158273381
chr1:119532562:119533128	0.7174849267872522	0.3529411764705879	0.6668349318526	0.656346749226006	0.625	0.406862745098039	0.23318385650224202	0.364485981308411	0.5435435435435441	0.6691206543967281	0.523648648648649	0.662772585669782	0.391566265060241	0.63855421686747	0.639567669172932	0.27856225930680395	0.556574923547401	0.6178571428571429	0.577586206896552	0.6502590673575129	0.636764705882353	0.64247311827957	0.330998248686515	0.5428571428571429	0.668079096045198	0.44947735191637606	0.629495216100297	0.7013888888888891	0.6796875	0.628871681415929	0.5806558463067241	0.47912524850894606	0.622291021671827	0.619	0.36886395511921505	0.6175373134328361	0.663845223700121	0.6524725274725269	0.5671537926235211	0.67940813810111	0.34748427672955995	0.5521148036253779	0.39400921658986204	0.412026726057906	0.650614754098361	0.402625298329356	0.625382932166302	0.476063829787234	0.6572815533980579
chr1:119535551:119536170	0.664639443961772	0.408163265306122	0.5092848676412479	0.60188784008884	0.5186335403726711	0.3833333333333329	0.435483870967742	0.457627118644068	0.586448598130841	0.516073354908306	0.42990654205607504	0.512577228596646	0.5109489051094891	0.5096339113680151	0.547932618683002	0.43063063063063106	0.431372549019608	0.530026109660574	0.477611940298507	0.46966731898238706	0.507766990291262	0.44221105527638205	0.342465753424658	0.553030303030303	0.5144380275433139	0.38536585365853704	0.511568123393316	0.523255813953488	0.50188679245283	0.473913043478261	0.486133768352365	0.505910165484634	0.569165786694826	0.508038585209003	0.39320388349514596	0.464856230031949	0.49280920421859997	0.4733333333333329	0.495709570957096	0.50132625994695	0.343537414965986	0.47208436724565794	0.48888888888888893	0.334763948497854	0.5534759358288771	0.407181054239878	0.5724946695095949	0.6003649635036501	0.519709543568465
chr1:119542691:119543304	0.534577387486279	0.33132530120481896	0.37963944856839893	0.394588500563698	0.35694050991501397	0.324607329842932	0.261780104712042	0.415492957746479	0.389705882352941	0.37628278221208705	0.33333333333333304	0.36681715575620794	0.375	0.38239159001314094	0.385488647581441	0.345565749235474	0.331288343558282	0.43356643356643393	0.350282485875706	0.31772575250836105	0.351351351351351	0.389355742296919	0.286195286195286	0.385135135135135	0.349707602339181	0.40329218106995895	0.38029338499861604	0.3866666666666671	0.38253638253638295	0.34337997847147494	0.379991027366532	0.33252427184466	0.42049469964664293	0.36235955056179797	0.301754385964912	0.34173669467787104	0.33971902937420195	0.340796019900498	0.34634146341463395	0.364035087719298	0.28444444444444394	0.343987823439878	0.375	0.328018223234624	0.404891304347826	0.321760391198044	0.374558303886926	0.422459893048128	0.38302277432712195
chr1:145030651:145031286	0.69375	0.673306772908366	0.5657894736842111	0.562277580071174	0.6208955223880601	0.6981132075471701	0.6858638743455501	0.5964912280701751	0.701298701298701	0.4166666666666671	0.607843137254902	0.5983739837398371	0.622340425531915	0.5801104972375689	0.6324324324324321	0.692011549566891	0.7247191011235949	0.5821727019498609	0.7264150943396228	0.681818181818182	0.648809523809524	0.561643835616438	0.7032640949554899	0.5686274509803921	0.465277777777778	0.662337662337662	0.622998544395924	0.691588785046729	0.605150214592275	0.613832853025937	0.711886304909561	0.71	0.6459016393442621	0.619672131147541	0.7354925775978409	0.666666666666667	0.581227436823105	0.43356643356643393	0.690821256038647	0.55	0.7069408740359899	0.659380692167577	0.6550632911392409	0.702185792349727	0.566308243727599	0.7257512362114871	0.603896103896104	0.6568627450980389	0.514705882352941
chr1:145075581:145076120	0.755499153976311	0.3866666666666671	0.458823529411765	0.55	0.3697916666666671	0.172413793103448	0.33333333333333304	0.47887323943662	0.32183908045977	0.52	0.5333333333333329	0.460227272727273	0.212121212121212	0.578853046594982	0.444444444444444	0.172839506172839	0.42307692307692296	0.3958333333333329	0.577777777777778	0.316455696202532	0.462633451957295	0.64	0.0784313725490196	0.52	0.506122448979592	0.31182795698924703	0.46195652173913004	0.23333333333333303	0.495238095238095	0.44936708860759494	0.3833333333333329	0.427631578947368	0.648780487804878	0.514705882352941	0.43589743589743607	0.46153846153846206	0.43814432989690705	0.555555555555556	0.4853801169590639	0.546153846153846	0.45	0.410788381742739	0.6013986013986011	0.311111111111111	0.40384615384615397	0.331775700934579	0.38571428571428606	0.566137566137566	0.6370370370370371
chr1:145562605:145563262	0.6613885505481121	0.21285140562248997	0.4361263736263739	0.5	0.411764705882353	0.21645021645021598	0.17171717171717202	0.166051660516605	0.30043859649122806	0.4801041279285979	0.17040358744394596	0.39122957867583796	0.24458204334365302	0.40403286034354	0.447993447993448	0.149088025376685	0.314814814814815	0.395330739299611	0.264957264957265	0.24480369515011502	0.39915202907328906	0.353846153846154	0.173829990448902	0.24277456647398798	0.42963514519731894	0.201570680628272	0.40552995391705104	0.140845070422535	0.400980392156863	0.39811542991755	0.35514018691588795	0.25218658892128304	0.32558139534883695	0.344262295081967	0.13684210526315801	0.37	0.438943894389439	0.31963470319634696	0.329411764705882	0.4028871391076121	0.13081650570675998	0.334913112164297	0.23264540337711104	0.175742574257426	0.4112303881090011	0.17225902970720197	0.489142043431826	0.382175226586103	0.42446043165467606
chr1:155264864:155265232	0.697712418300654	0.15909090909090898	0.125	0.153846153846154	0.22868217054263604	0.15636363636363598	0.167495854063018	0.19747899159663898	0.126953125	0.185714285714286	0.112299465240642	0.171270718232044	0.0847457627118644	0.276595744680851	0.0603290676416819	0.126640926640927	0.124528301886792	0.207349081364829	0.15	0.140672782874618	0.24175824175824198	0.375	0.21576354679802998	0.129943502824859	0.14285714285714302	0.123655913978495	0.11452991452991498	0.16853932584269699	0.12359550561797801	0.14620938628158803	0.11565585331452802	0.14902807775378	0.5137362637362639	0.197916666666667	0.123393316195373	0.122905027932961	0.3651685393258429	0.22727272727272702	0.18564356435643603	0.141891891891892	0.13997113997114	0.16194331983805701	0.162844036697248	0.14468085106383	0.153846153846154	0.187380038387716	0.198214285714286	0.172231985940246	0.317307692307692
chr1:155265245:155265617	0.432326283987915	0.31589537223340003	0.463836477987421	0.49685534591195	0.414396887159533	0.304615384615385	0.48458149779735704	0.41944444444444395	0.40298507462686606	0.489254108723135	0.271255060728745	0.494525547445255	0.29263157894736797	0.37786259541984707	0.40677966101694896	0.307692307692308	0.31640625	0.409090909090909	0.336917562724014	0.336658354114713	0.4606060606060611	0.34210526315789497	0.3772819472616629	0.35381355932203395	0.5373443983402489	0.281150159744409	0.46407185628742503	0.340909090909091	0.44	0.37008628954937706	0.33729216152019004	0.26018808777429503	0.361994840928633	0.283211678832117	0.254135338345865	0.30405405405405395	0.518355359765051	0.33333333333333304	0.441281138790036	0.444444444444444	0.30751173708920193	0.348314606741573	0.293023255813953	0.348148148148148	0.468253968253968	0.34946236559139804	0.48984771573604097	0.37689969604863205	0.45617529880478097
chr1:156092252:156092839	0.43478260869565205	0.6886956521739129	0.5787709497206701	0.67870036101083	0.636494252873563	0.7160493827160491	0.754716981132076	0.695749440715884	0.713701431492842	0.566680515164105	0.643939393939394	0.580333333333333	0.6910755148741421	0.563151041666667	0.7050147492625369	0.747440273037543	0.646373056994819	0.576779026217228	0.6611418047882139	0.7364341085271321	0.621943573667712	0.6991150442477879	0.712797619047619	0.6597938144329899	0.605476673427992	0.700729927007299	0.7258522727272729	0.792857142857143	0.675146771037182	0.660386965376782	0.6567036720751489	0.698606271777004	0.6012110726643599	0.653002309468822	0.7079530638852671	0.642105263157895	0.594885598923284	0.578688524590164	0.630012150668287	0.61035758323058	0.6712062256809339	0.6689582231623481	0.6908831908831911	0.691588785046729	0.676056338028169	0.706867671691792	0.6695827725437421	0.7750362844702471	0.5308880308880309
chr1:156406276:156406769	0.6512681159420289	0.48	0.609756097560976	0.652991452991453	0.588921282798834	0.291139240506329	0.29055690072639195	0.331210191082803	0.49350649350649395	0.611439842209073	0.474576271186441	0.564400715563506	0.314285714285714	0.588607594936709	0.6563981042654029	0.287671232876712	0.41111111111111104	0.510703363914373	0.26984126984127	0.411764705882353	0.45754716981132104	0.5481481481481479	0.253658536585366	0.38636363636363596	0.5714285714285711	0.34	0.540041067761807	0.40789473684210503	0.48895899053627795	0.518260869565217	0.466265060240964	0.50609756097561	0.4791666666666671	0.473856209150327	0.30177514792899396	0.45454545454545503	0.55	0.614035087719298	0.45412844036697203	0.6120218579234971	0.29175475687103597	0.41743119266054995	0.376470588235294	0.366492146596859	0.7112299465240641	0.287830687830688	0.576757532281205	0.408759124087591	0.5567567567567571
chr1:156611697:156612239	0.134818941504178	0.21759259259259303	0.394326241134752	0.44182621502209096	0.254803675856307	0.16259298618491	0.187218721872187	0.21837088388214898	0.370010787486516	0.42506057459328495	0.16589595375722502	0.42268041237113396	0.133161512027491	0.42608286252353994	0.601129544652312	0.163005272407733	0.24453125	0.335884353741497	0.161032028469751	0.14428121720881398	0.27464518603759097	0.20590121872995498	0.201660735468565	0.115329512893983	0.45566778900112204	0.10266774454324999	0.444569625957639	0.359540636042403	0.350071736011478	0.29713648196355497	0.40498974709500996	0.0957230142566191	0.21522970421648802	0.225560081466395	0.144622425629291	0.139107611548556	0.37565521258008205	0.238875878220141	0.255744680851064	0.19539614561027802	0.12003530450132399	0.24041450777202103	0.23283346487766396	0.13847726111395	0.5024590163934429	0.175703703703704	0.47952322738386294	0.338302009073234	0.261168384879725
chr1:15672284:15672962	0.32484076433121	0.4088541666666671	0.44895678092399394	0.558425584255843	0.409033877038896	0.37325349301397204	0.433374844333748	0.37862318840579706	0.49853085210577897	0.65625	0.36938775510204097	0.600572655690766	0.4182444061962129	0.42571884984025604	0.5280130777232871	0.334606569900688	0.39104477611940297	0.473595976529757	0.302284710017575	0.335913312693498	0.478371501272265	0.415357766143106	0.46553738317757004	0.38160919540229904	0.48611111111111105	0.272916666666667	0.415592387968079	0.5176211453744489	0.520766773162939	0.37405223251895503	0.3970378809456	0.248210023866348	0.485854858548586	0.39195979899497496	0.339721254355401	0.3928571428571429	0.571955719557196	0.47413061916878707	0.421052631578947	0.5368421052631579	0.276134122287968	0.35964035964035995	0.423841059602649	0.37162954279015203	0.552913198573127	0.265282911572363	0.5559146735617321	0.46319444444444396	0.5756929637526651
chr1:161038746:161039114	0.5920529801324499	0.0693877551020408	0.132530120481928	0.087719298245614	0.0552763819095477	0.0720338983050847	0.114519427402863	0.14932126696832598	0.0642201834862385	0.0980392156862745	0.0698689956331878	0.0763052208835341	0.0584415584415584	0.43529411764705894	0.0297619047619048	0.0545144804088586	0.106796116504854	0.256317689530686	0.121495327102804	0.0432098765432099	0.22	0.10909090909090899	0.16407982261640802	0.0769230769230769	0.235668789808917	0.079295154185022	0.126279863481229	0.0491803278688525	0.075	0.0205479452054795	0.15590200445434302	0.0778816199376947	0.36477987421383595	0.116009280742459	0.15498154981549803	0.0857142857142857	0.0185185185185185	0.12222222222222198	0.114068441064639	0.10555555555555601	0.069672131147541	0.0964912280701754	0.0597014925373134	0.0247933884297521	0.0573248407643312	0.101851851851852	0.0365853658536585	0.21994884910485898	0.130434782608696
chr1:161039500:161039868	0.7276995305164321	0.29166666666666696	0.883084577114428	0.987577639751553	0.7992424242424241	0.46315789473684205	0.25609756097561	0.733333333333333	0.6875	0.965156794425087	0.755102040816326	0.8726483357452969	0.48	0.8445378151260501	0.9473684210526321	0.368421052631579	0.7802197802197801	0.6751054852320669	0.621212121212121	0.491329479768786	0.772	0.818181818181818	0.367088607594937	0.7619047619047621	0.902140672782875	0.5	0.94847972972973	0.672727272727273	0.9137931034482759	0.6149253731343279	0.8792613636363641	0.411764705882353	0.7671957671957672	0.6813725490196079	0.432900432900433	0.695121951219512	0.966480446927374	0.976102941176471	0.7353846153846151	0.838983050847458	0.357798165137615	0.631205673758865	0.46153846153846206	0.5	0.887596899224806	0.47652347652347704	0.8244680851063829	0.390804597701149	0.965156794425087
chr1:166890214:166890843	0.398521505376344	0.22988505747126398	0.423137876386688	0.42036553524804204	0.390946502057613	0.196969696969697	0.341935483870968	0.302469135802469	0.28365384615384603	0.442451420029895	0.23121387283237	0.4752688172043011	0.25829383886255897	0.341843971631206	0.33333333333333304	0.202272727272727	0.284810126582278	0.3953125	0.2	0.298701298701299	0.402420574886536	0.22352941176470603	0.26953125	0.27076923076923104	0.4933333333333329	0.19186046511627897	0.454918032786885	0.283185840707965	0.433766233766234	0.308201058201058	0.432330827067669	0.205923836389281	0.26794871794871805	0.26534466477809304	0.225210084033613	0.25449871465295604	0.476868327402135	0.270358306188925	0.38169642857142894	0.39249146757679204	0.21825396825396803	0.36016949152542405	0.22125813449023898	0.198776758409786	0.378205128205128	0.453407510431154	0.423328964613368	0.350515463917526	0.455384615384615
chr1:180904365:180904954	0.882228597312396	0.888363292336802	0.79957127545552	0.8512843623253721	0.8389435525634391	0.8759553203997651	0.873425562667768	0.852652259332024	0.880815241470979	0.7256728778467908	0.872455902306649	0.8193290243151741	0.8501742160278749	0.7759803921568629	0.874381188118812	0.9099790648988141	0.8477043673012321	0.771671134941912	0.857142857142857	0.8521158129175949	0.8013799901429279	0.8051282051282049	0.886861313868613	0.869230769230769	0.8487012987012992	0.840388619014573	0.858695652173913	0.873460246360582	0.845733788395904	0.852827050997783	0.8781616286243059	0.850939457202505	0.8048929663608559	0.8642888212266199	0.8636983189459341	0.8649965205288801	0.75890826383624	0.668063704945515	0.796100278551532	0.8034883720930229	0.8838136112814219	0.868309485956545	0.866037735849057	0.8006756756756759	0.8284142071035521	0.8656173533496461	0.756766510285096	0.886623416743899	0.7754452926208649
chr1:203598439:203599005	0.27572016460905396	0.11764705882352902	0.5975820379965461	0.530612244897959	0.5479930191972079	0.32	0.1	0.22580645161290303	0.411764705882353	0.5758928571428571	0.294117647058824	0.582830626450116	0.115384615384615	0.532608695652174	0.555555555555556	0.123655913978495	0.4166666666666671	0.504784688995215	0.25531914893617	0.316037735849057	0.576623376623377	0.6	0.33222591362126197	0.18421052631578896	0.5553047404063199	0.40425531914893603	0.550601556970984	0.103448275862069	0.5700712589073629	0.48257839721254403	0.5169270833333329	0.376470588235294	0.5813148788927339	0.521472392638037	0.177606177606178	0.48734177215189894	0.583333333333333	0.6033755274261601	0.49050086355785794	0.52851711026616	0.15963855421686698	0.49796747967479704	0.29292929292929304	0.204081632653061	0.484	0.29252336448598104	0.424812030075188	0.15172413793103398	0.5548172757475079
chr1:209825331:209825698	0.558441558441558	0.5748218527315911	0.5372460496614	0.612085769980507	0.566433566433566	0.58	0.6366197183098591	0.626112759643917	0.656716417910448	0.568588469184891	0.517482517482518	0.546860782529572	0.6452830188679239	0.5030674846625771	0.577464788732394	0.6138079827400219	0.555194805194805	0.5350553505535061	0.5545851528384279	0.5920577617328521	0.505714285714286	0.5803571428571429	0.642625607779579	0.602209944751381	0.5519848771266539	0.539735099337748	0.568998109640832	0.65625	0.545808966861598	0.556485355648536	0.566355140186916	0.566914498141264	0.5592105263157889	0.509259259259259	0.587264150943396	0.573825503355705	0.511504424778761	0.610738255033557	0.5370629370629371	0.556064073226545	0.562383612662942	0.532098765432099	0.5992063492063491	0.595238095238095	0.6370558375634521	0.56183368869936	0.607072691552063	0.5996131528046421	0.5625
chr1:221049897:221050275	0.6233766233766229	0.575757575757576	0.47058823529411803	0.5657142857142861	0.43859649122807004	0.6	0.666666666666667	0.64	0.5535714285714289	0.465277777777778	0.5	0.481927710843373	0.590909090909091	0.5049019607843139	0.591603053435115	0.540983606557377	0.3571428571428571	0.42857142857142894	0.516129032258065	0.46666666666666706	0.46853146853146893	0.444444444444444	0.666666666666667	0.6511627906976739	0.4	0.4166666666666671	0.44339622641509396	0.65625	0.40666666666666706	0.49738219895288	0.45031055900621103	0.442307692307692	0.45454545454545503	0.508771929824561	0.33333333333333304	0.3571428571428571	0.43902439024390205	0.4166666666666671	0.397163120567376	0.5625	0.3958333333333329	0.42361111111111105	0.6190476190476191	0.29787234042553196	0.5113636363636359	0.43103448275862105	0.563146997929607	0.6851851851851851	0.42857142857142894
chr1:221050355:221050723	0.662805662805663	0.147651006711409	0.12727272727272698	0.20979020979020999	0.0814249363867685	0.045045045045045	0.165217391304348	0.10489510489510499	0.0790273556231003	0.0884955752212389	0.0625	0.0849056603773585	0.0486111111111111	0.328798185941043	0.0638297872340425	0.132926829268293	0.116402116402116	0.238726790450928	0.0476190476190476	0.0829875518672199	0.23728813559321998	0.10294117647058802	0.162357807652534	0.0697674418604651	0.0576271186440678	0.0775862068965517	0.0238095238095238	0.0697674418604651	0.11278195488721801	0.0787801778907243	0.0488826815642458	0.11498257839721301	0.28612716763005797	0.105855855855856	0.07228915662650601	0.0806451612903226	0.13013698630137	0.0731707317073171	0.071301247771836	0.109170305676856	0.0508474576271186	0.0534682080924856	0.204419889502762	0.0543478260869565	0.13953488372093	0.0609387867142465	0.0920716112531969	0.153638814016173	0.43010752688172
chr1:225606235:225606897	0.647058823529412	0.612244897959184	0.447019867549669	0.547341115434501	0.49244332493702797	0.6298932384341639	0.720616570327553	0.649214659685864	0.687150837988827	0.44262295081967207	0.565853658536585	0.481065918653576	0.6479400749063671	0.500546448087432	0.520440251572327	0.70843989769821	0.577380952380952	0.518203883495146	0.641221374045801	0.617948717948718	0.5061349693251529	0.48987854251012103	0.7434554973821992	0.765957446808511	0.465079365079365	0.637770897832817	0.456904133685136	0.6068965517241379	0.521891418563923	0.537726838586437	0.5100764419735929	0.658291457286432	0.5489021956087821	0.56241610738255	0.6169772256728779	0.554794520547945	0.4731585518102371	0.430232558139535	0.560913705583756	0.527363184079602	0.6355932203389829	0.5963597430406851	0.646310432569975	0.5502958579881659	0.5408163265306121	0.667188723570869	0.572463768115942	0.7005494505494511	0.462140992167102
chr1:237205372:237205740	0.679889617109348	0.280821917808219	0.39597315436241604	0.46393034825870594	0.33274956217162893	0.16935483870967702	0.158263305322129	0.24	0.223931623931624	0.41511500547645097	0.246105919003115	0.404838709677419	0.269230769230769	0.374818049490539	0.393434823977165	0.140540540540541	0.29349736379613395	0.318428184281843	0.201634877384196	0.216346153846154	0.31256281407035197	0.322935779816514	0.17304964539007098	0.195767195767196	0.41553544494721	0.160891089108911	0.38353354819806607	0.27509293680297403	0.35251046025104604	0.282025486250838	0.311360448807854	0.243076923076923	0.29232386961093604	0.281887012230635	0.21075581395348802	0.29360780065005393	0.393087557603687	0.36363636363636404	0.33269230769230795	0.372294372294372	0.150972762645914	0.32052076875387503	0.21669341894061	0.17033773861967702	0.3804971319311661	0.156671508611745	0.399180700955849	0.32637075718015696	0.367730900798176
chr1:237205891:237206352	0.737629049483802	0.170506912442396	0.6369327073552429	0.664611590628853	0.46963562753036403	0.0833333333333333	0.158280922431866	0.247191011235955	0.19682539682539701	0.6811468288444829	0.18957345971564002	0.551775147928994	0.20879120879120897	0.54078947368421	0.4306784660766961	0.19307589880159803	0.21794871794871803	0.39370932754880705	0.214659685863874	0.318559556786704	0.3573357335733571	0.322751322751323	0.12313803376365401	0.257575757575758	0.566750629722922	0.244131455399061	0.288727272727273	0.19	0.607223476297968	0.449299258037923	0.19500480307396698	0.210855949895616	0.365384615384615	0.448900388098318	0.121399176954733	0.41355932203389795	0.651785714285714	0.5290178571428571	0.327773749093546	0.634349030470914	0.155227032734952	0.349601593625498	0.139020537124803	0.128787878787879	0.523076923076923	0.0953116226838855	0.6067053513862021	0.282809611829945	0.5399361022364221
chr1:2375093:2375461	0.465573770491803	0.5	0.531120331950207	0.7170731707317071	0.51063829787234	0.3571428571428571	0.7173913043478259	0.516129032258065	0.634146341463415	0.551339285714286	0.44	0.517605633802817	0.55	0.46246246246246203	0.6725663716814161	0.55	0.40677966101694896	0.570247933884298	0.33333333333333304	0.418918918918919	0.509493670886076	0.0769230769230769	0.444444444444444	0.459459459459459	0.515151515151515	0.46774193548387105	0.5196850393700789	0.42857142857142894	0.541871921182266	0.504761904761905	0.46031746031746	0.41463414634146295	0.4913793103448279	0.3921568627450979	0.538461538461538	0.432432432432432	0.477272727272727	0.421052631578947	0.570680628272251	0.536423841059603	0.30864197530864196	0.404347826086957	0.33333333333333304	0.6	0.707142857142857	0.296296296296296	0.6888217522658611	0.615384615384615	0.5244755244755239
chr1:2375478:2375846	0.407337723424271	0.222836095764273	0.37043259134817297	0.45837512537612796	0.349024882313383	0.19201030927835103	0.205183585313175	0.225663716814159	0.250611246943765	0.40428790199081205	0.306002928257687	0.360670194003527	0.16563146997929598	0.347204968944099	0.448865820838139	0.153310104529617	0.24312431243124302	0.339715873996294	0.29223744292237397	0.27600554785020803	0.30156328794755394	0.31113801452784495	0.17779444861215302	0.28333333333333305	0.34444444444444394	0.216867469879518	0.36824400089706205	0.380722891566265	0.349753694581281	0.329768270944742	0.360363924050633	0.24	0.22461538461538502	0.272321428571429	0.224062772449869	0.32510288065843607	0.384322678843227	0.367219917012448	0.27610371408549395	0.3740648379052371	0.137055837563452	0.268068331143233	0.23822975517890804	0.23015873015873	0.430094043887147	0.150671430331403	0.41745016923655504	0.25531914893617	0.352720450281426
chr1:240160948:240161316	0.639681315857106	0.655271336361463	0.576023391812866	0.7018232819074329	0.572457245724572	0.5933877200515238	0.614617940199336	0.681987157823589	0.6729500471253531	0.570984455958549	0.574423480083857	0.5187358916478549	0.650734700468271	0.6579164944191811	0.590551181102362	0.595959595959596	0.621694915254237	0.5836065573770489	0.6005603362017211	0.609947643979058	0.5569358178053829	0.610977701543739	0.659229208924949	0.6499327655759749	0.613470873786408	0.5683417085427139	0.48784440842787696	0.664853713428357	0.627992114897212	0.587064676616915	0.491573033707865	0.5878169449598021	0.621608288110508	0.583828775267539	0.6026555200393411	0.5931858632087471	0.5319396051103371	0.557915057915058	0.579916815210933	0.6000562904587671	0.6049772861939561	0.600579470198676	0.6794326241134749	0.605345911949686	0.661423220973783	0.4266666666666671	0.617647058823529	0.710100231303007	0.580427142470938
chr1:240161419:240161787	0.693602693602694	0.34210526315789497	0.456410256410256	0.504201680672269	0.402439024390244	0.666666666666667	0.32857142857142896	0.393939393939394	0.425	0.4356435643564361	0.5185185185185179	0.4534883720930229	0.5333333333333329	0.444976076555024	0.375	0.53125	0.531914893617021	0.4051724137931029	0.46666666666666706	0.407407407407407	0.36206896551724105	0.48148148148148107	0.566666666666667	0.5857142857142861	0.452380952380952	0.38235294117647106	0.381578947368421	0.411764705882353	0.459183673469388	0.47200000000000003	0.325	0.381818181818182	0.390625	0.368421052631579	0.34285714285714297	0.447368421052632	0.371900826446281	0.4571428571428571	0.478571428571429	0.504761904761905	0.6	0.436507936507937	0.459459459459459	0.48780487804878003	0.46666666666666706	0.25	0.48401826484018295	0.493827160493827	0.40310077519379794
chr1:248020354:248021203	0.7893287435456109	0.321724709784411	0.49385703648548	0.48368883312421596	0.429926809433451	0.284848484848485	0.154917319408181	0.258264462809917	0.317677198975235	0.5140067911714771	0.32004830917874394	0.5123110151187911	0.33644859813084105	0.532346063912705	0.478053830227743	0.165092217723797	0.39775910364145706	0.49460533787620703	0.386120996441281	0.369611307420495	0.425326519023282	0.43541666666666706	0.150503202195791	0.258403361344538	0.478535686067948	0.263650546021841	0.4600760456273761	0.423512747875354	0.491085899513776	0.423644411656215	0.44516367671536894	0.355859709153122	0.44640122511485497	0.408856088560886	0.236028928336621	0.42584745762711895	0.47905759162303707	0.511006289308176	0.439705431113839	0.5	0.18650306748466297	0.40344361917623206	0.22214386459802501	0.29710144927536203	0.42310126582278496	0.213366802635708	0.475214420700683	0.27863247863247903	0.515487748497457
chr1:2705808:2706858	0.63419713095789	0.692415730337079	0.501201073901371	0.59341021416804	0.49342639181951004	0.44312561819980195	0.527818234780076	0.8406408094435079	0.5604705882352939	0.536632740268821	0.58094262295082	0.4666043613707171	0.639212175470009	0.566681634485855	0.5115957078573901	0.42134831460674205	0.7480453972257249	0.5234056987788329	0.75036496350365	0.48842801322512797	0.505430140329469	0.453250773993808	0.37607081667618497	0.8128217126813291	0.559151274614563	0.436986301369863	0.46834250941756	0.7110006215040401	0.64022233451238	0.452576549663928	0.44711030632262	0.47354396650171293	0.564460924130063	0.47128443927047	0.48373353989155704	0.521179401993355	0.491980753809142	0.399660185010383	0.47906657515442697	0.557852348993289	0.48736462093862803	0.488745351340771	0.5851063829787231	0.5726179463459761	0.56028686687584	0.252338709677419	0.572109002889045	0.6066001899335229	0.5728019848038461
chr1:29586004:29586920	0.312538989394885	0.23858921161825697	0.535362957937585	0.603616578652584	0.504307087804141	0.269650655021834	0.253941441441441	0.28299492385786795	0.35579668760708205	0.548180530755495	0.40591513073296204	0.572812861311457	0.22817460317460297	0.504317789291883	0.494112452163674	0.250615006150061	0.39718659495242	0.48129157427937896	0.36330608537693	0.40297542043984497	0.49257793171697206	0.52	0.18276674520363503	0.290258449304175	0.546680497925311	0.268998793727382	0.49727965179542993	0.353146853146853	0.507158875280317	0.50826326471441	0.476933669956392	0.31437255753365195	0.44716565767748995	0.427564210172906	0.33382030679328	0.452010141253169	0.578154014199891	0.709621993127148	0.46571879936808797	0.510871859826895	0.216606498194946	0.453147456165565	0.276437847866419	0.33819796954314696	0.552754851661834	0.261307641391483	0.5748565466875329	0.336827711941659	0.564922307554921
chr1:37941051:37941572	0.546909090909091	0.8287671232876709	0.7925851703406809	0.853358561967833	0.717165149544863	0.833333333333333	0.5485164394546911	0.778501628664495	0.742785445420326	0.8202334630350191	0.784210526315789	0.830854228644284	0.833333333333333	0.7313829787234041	0.8292857142857142	0.579310344827586	0.7857785778577858	0.726568005637773	0.765	0.793466807165437	0.778501628664495	0.8355091383812009	0.7669048927982409	0.7784090909090909	0.791288566243194	0.7134559535333979	0.797676669893514	0.8	0.851948051948052	0.660989010989011	0.7736298649722	0.7503671071953009	0.566834170854271	0.7197175448126021	0.779691749773345	0.8075842696629209	0.805383022774327	0.858291457286432	0.785118219749652	0.7962427745664741	0.7647858599592109	0.809815950920245	0.8078324225865211	0.7748031496062991	0.8207440811724921	0.787392550143266	0.8159472422062349	0.777366863905325	0.81063122923588
chr1:44015425:44016070	0.14650934119960698	0.15155615696887698	0.19518377693282601	0.235888795282224	0.165437302423604	0.136231884057971	0.216610549943883	0.208494208494208	0.163204747774481	0.140640155189137	0.17142857142857096	0.15583756345177696	0.18717504332755602	0.20321637426900602	0.378085490668272	0.18523076923076898	0.17878426698450503	0.18411552346570398	0.18024691358024697	0.18355640535372802	0.16362053959965198	0.10447761194029902	0.16048667439165698	0.18794326241134804	0.19792865362485604	0.19796954314720802	0.335421686746988	0.21270718232044197	0.14154652686762803	0.14165428429915802	0.35590778097982706	0.14602803738317802	0.255091103965702	0.170595533498759	0.16272727272727303	0.11743119266055001	0.167487684729064	0.0579227696404794	0.17432052483598903	0.18433931484502397	0.15819750719079598	0.186314363143631	0.159465020576132	0.18233082706766895	0.265913757700205	0.179527871454077	0.223103057757644	0.18678160919540196	0.14402451481103198
chr1:47691724:47692133	0.36382978723404297	0.010482180293501	0.00613496932515337	0.0056577086280056605	0.0266429840142096	0.0173410404624277	0.0174081237911025	0.0227848101265823	0.0132827324478178	0.0178041543026706	0.0321199143468951	0.016304347826087	0.00213675213675214	0.0201535508637236	0.0	0.009809264305177109	0.00977198697068404	0.0332996972754793	0.0038610038610038602	0.0251572327044025	0.0319148936170213	0.0267379679144385	0.0311497938616583	0.0142348754448399	0.0175	0.0315270935960591	0.0128015755785327	0.0247524752475248	0.0144694533762058	0.0497777777777778	0.00505050505050505	0.0193948797517455	0.122183708838821	0.0425904317386231	0.025531914893617003	0.00466200466200466	0.0142857142857143	0.0139664804469274	0.0247524752475248	0.0139720558882236	0.0059031877213695395	0.0148409893992933	0.018348623853211003	0.028169014084507005	0.0164319248826291	0.0229552797143343	0.0172612197928654	0.0237603305785124	0.0233100233100233
chr1:48173952:48174320	0.37719298245613997	0.24418604651162804	0.642424242424242	0.6561604584527221	0.46113989637305697	0.303030303030303	0.203030303030303	0.271604938271605	0.298387096774194	0.71	0.348837209302326	0.6458951533135511	0.148148148148148	0.43842364532019706	0.46315789473684205	0.18959107806691397	0.3125	0.5267175572519079	0.17647058823529396	0.37272727272727296	0.5430107526881721	0.6455696202531651	0.20162932790224	0.14285714285714302	0.5755102040816329	0.35555555555555607	0.563758389261745	0.46428571428571397	0.604060913705584	0.514388489208633	0.44328703703703703	0.20792079207920802	0.6785714285714289	0.38059701492537296	0.269102990033223	0.44	0.6639344262295079	0.680412371134021	0.445086705202312	0.589285714285714	0.209580838323353	0.40591397849462396	0.197368421052632	0.36	0.427046263345196	0.22484134179510396	0.478688524590164	0.325242718446602	0.618556701030928
chr1:50881790:50882437	0.6113537117903929	0.222222222222222	0.599455040871935	0.6262833675564681	0.46212121212121204	0.194805194805195	0.22877358490566	0.24342105263157895	0.5192307692307689	0.5693430656934311	0.39344262295082005	0.5129375951293761	0.324324324324324	0.394004282655246	0.4877049180327871	0.23515981735159802	0.26241134751773	0.45952380952381	0.32520325203252004	0.33858267716535395	0.49688149688149696	0.45679012345679	0.172506738544474	0.43636363636363595	0.556179775280899	0.351351351351351	0.404157043879908	0.222222222222222	0.47419354838709704	0.487755102040816	0.326923076923077	0.3571428571428571	0.343333333333333	0.45911949685534603	0.226415094339623	0.5425531914893621	0.5983379501385041	0.587755102040816	0.42479674796747996	0.576271186440678	0.173361522198731	0.39678284182305606	0.21761658031088102	0.34838709677419394	0.474327628361858	0.18607635547000304	0.521390374331551	0.316666666666667	0.616504854368932
chr1:50884406:50885227	0.471821013877089	0.331995412844037	0.425587184760255	0.49249779346866707	0.379153649531383	0.281401617250674	0.24403855910705202	0.320637732506643	0.368840030326005	0.457413793103448	0.302433972035215	0.442590120160214	0.29733009708737895	0.39435999118748605	0.46815661815661797	0.21610296318467498	0.30596252129471896	0.40846456692913397	0.328631875881523	0.28811524609843897	0.365026178010471	0.348233290762026	0.30312598673823804	0.32986832986833003	0.39630681818181795	0.274079320113314	0.361964801681114	0.439743105402342	0.40691685062546	0.344262295081967	0.34848796543921	0.24106324472960602	0.349527085124678	0.331312151346107	0.275032679738562	0.348996155489107	0.44472710453284003	0.374774413475035	0.362552966101695	0.41229444009397	0.201818181818182	0.330608319307526	0.332393373281636	0.29187145557656	0.47051679935231394	0.21287914139057398	0.451007644197359	0.34806180536730796	0.441336971350614
chr1:50885335:50885703	0.45280235988200607	0.331223628691983	0.46115702479338794	0.455516014234875	0.416856492027335	0.23770491803278698	0.281385281385281	0.29642857142857104	0.314410480349345	0.44575163398692796	0.28915662650602403	0.45454545454545503	0.25252525252525304	0.39613526570048296	0.46035805626598497	0.302127659574468	0.305841924398625	0.422033898305085	0.26553672316384197	0.3420074349442381	0.383912248628885	0.296610169491525	0.28436018957346004	0.284246575342466	0.46078431372548995	0.24350649350649398	0.35430038510911405	0.288372093023256	0.373170731707317	0.32291666666666696	0.37231968810916205	0.35452322738386294	0.268244575936884	0.35064935064935104	0.226293103448276	0.31292517006802695	0.434456928838951	0.34903047091412703	0.419294990723562	0.405970149253731	0.29128014842300604	0.329635499207607	0.33819951338199494	0.283068783068783	0.43163538873994606	0.21058622652248102	0.45979614949037395	0.346666666666667	0.46402877697841705
chr1:6124942:6125312	0.631824234354194	0.663487738419619	0.605450236966825	0.637880274779195	0.6394495412844039	0.6646464646464649	0.7131313131313131	0.6405228758169929	0.6677018633540369	0.603678929765886	0.6962457337883959	0.626133333333333	0.5881326352530539	0.6762481089258701	0.580645161290323	0.7175032175032181	0.663194444444444	0.656390977443609	0.693836978131213	0.692592592592593	0.634341637010676	0.577039274924471	0.7481330617786829	0.586538461538462	0.649167733674776	0.669724770642202	0.629255989911728	0.6234817813765179	0.651715039577836	0.66460396039604	0.6608427543679339	0.666666666666667	0.574712643678161	0.6319088319088321	0.6130319148936171	0.592307692307692	0.6062322946175639	0.553832902670112	0.6705394190871371	0.629449838187702	0.631467793030623	0.68125	0.653034300791557	0.628865979381443	0.601587301587302	0.769093743041639	0.6200951248513671	0.752380952380952	0.5951859956236321
chr1:63785652:63786230	0.49890350877192996	0.16248506571087198	0.202357563850688	0.255225522552255	0.192982456140351	0.147651006711409	0.155076495132128	0.15506958250497	0.14436248682824	0.324074074074074	0.167441860465116	0.24865694551036102	0.16036036036035997	0.187270501835985	0.140221402214022	0.14975191700496202	0.14268867924528303	0.220032840722496	0.12580231065468597	0.148958333333333	0.189948892674617	0.137931034482759	0.164952870608398	0.14285714285714302	0.2	0.16	0.15891741845940302	0.184426229508197	0.16398713826366598	0.178255372945638	0.163363943934268	0.16195965417867403	0.21206581352833603	0.20670731707317103	0.13353115727003	0.142095914742451	0.27464788732394396	0.18957345971564002	0.158387329013679	0.160315374507227	0.144241119483315	0.14750863344844597	0.190130624092888	0.141129032258065	0.22362869198312196	0.128367860136511	0.19486504279130998	0.209249431387415	0.191321499013807
chr1:68024989:68025545	0.23156266116554897	0.37482710926694296	0.415254237288136	0.705479452054795	0.558441558441558	0.48780487804878003	0.7702448210922791	0.484599589322382	0.6079734219269101	0.41504178272980496	0.445161290322581	0.7192118226600991	0.350067842605156	0.475792988313856	0.6270491803278689	0.711656441717791	0.5310344827586211	0.49223416965352507	0.46617915904936	0.547923322683706	0.47268408551068897	0.465116279069767	0.5848527349228609	0.289855072463768	0.581132075471698	0.39484126984127	0.7133333333333329	0.392330383480826	0.627450980392157	0.530098831985624	0.7007194244604319	0.400706713780919	0.397867104183757	0.38450802512212107	0.409869083585096	0.44588744588744605	0.575842696629214	0.321792260692464	0.6106346483704971	0.521645021645022	0.44843897824030293	0.550259067357513	0.404761904761905	0.41987179487179493	0.6946308724832221	0.7862785862785859	0.589700996677741	0.6390423572744021	0.585492227979275
chr1:7728703:7729127	0.816844919786096	0.8168498168498171	0.639629200463499	0.779861796643633	0.7667610953729929	0.873381294964029	0.8424162836506891	0.853760445682451	0.8216080402010051	0.677980852915579	0.8404423380726701	0.7465564738292009	0.813537675606641	0.773897058823529	0.7077589602205591	0.855690072639225	0.798982188295165	0.691265060240964	0.7095709570957099	0.8335745296671491	0.760802469135803	0.7754491017964069	0.8498905908096279	0.839458413926499	0.736725663716814	0.845646437994723	0.712750716332378	0.756385068762279	0.775711159737418	0.748478701825558	0.756465517241379	0.821739130434783	0.7119711971197121	0.816629955947137	0.809852216748769	0.8151571164510171	0.7308823529411759	0.6836065573770489	0.7717219589257499	0.775811209439528	0.808568824065634	0.8157423971377459	0.7838676318510859	0.814229249011858	0.7384341637010681	0.831401061112203	0.72895467160037	0.825101214574899	0.816666666666667
chr1:8137180:8137664	0.53968253968254	0.665467625899281	0.5158371040723979	0.634772462077013	0.5819327731092441	0.7035294117647061	0.666666666666667	0.6485436893203879	0.666666666666667	0.477380148548278	0.645083932853717	0.536777583187391	0.63956043956044	0.5693581780538299	0.5717703349282299	0.7	0.6078098471986422	0.551596139569414	0.5901234567901229	0.672307692307692	0.5585215605749491	0.559322033898305	0.644793926247288	0.6908517350157729	0.4766505636070851	0.6625874125874129	0.6129441624365479	0.6425531914893621	0.5581395348837211	0.5876777251184829	0.667485667485668	0.63030303030303	0.583042973286876	0.6074136478517271	0.567615658362989	0.580722891566265	0.500695410292072	0.5327272727272729	0.581115879828326	0.595505617977528	0.604790419161677	0.635770234986945	0.636098981077147	0.6148282097649189	0.602325581395349	0.6397093295827471	0.563920454545455	0.6931506849315071	0.5018248175182479
chr1:91183187:91183823	0.43767313019390597	0.254716981132075	0.44395604395604404	0.45226130653266294	0.4410876132930511	0.232558139534884	0.35658914728682206	0.34146341463414603	0.32673267326732697	0.45454545454545503	0.12962962962963	0.41169305724725896	0.206896551724138	0.367875647668394	0.33730158730158694	0.304347826086957	0.436619718309859	0.41111111111111104	0.34375	0.347107438016529	0.376543209876543	0.22535211267605604	0.242105263157895	0.366197183098592	0.498644986449864	0.21678321678321696	0.337155963302752	0.27083333333333304	0.354609929078014	0.4166666666666671	0.192028985507246	0.40697674418604707	0.390243902439024	0.30952380952381	0.19892473118279602	0.316831683168317	0.430703624733475	0.32624113475177297	0.346820809248555	0.408866995073892	0.182926829268293	0.359042553191489	0.328947368421053	0.21893491124260395	0.422764227642276	0.129778672032193	0.47272727272727294	0.445652173913043	0.43939393939393895
chr1:9377925:9378297	0.513456090651558	0.468120805369128	0.524791359842906	0.546339704291381	0.490566037735849	0.481927710843373	0.473345588235294	0.49632352941176505	0.5112179487179489	0.5300497062810661	0.5345528455284551	0.495476867407599	0.521150592216582	0.5424088210347751	0.564295039164491	0.383858267716535	0.503434739941119	0.537584240539139	0.514003294892916	0.4331428571428571	0.47334004024144893	0.49790209790209794	0.5157962604771121	0.580135440180587	0.509881422924901	0.493421052631579	0.49980995819080204	0.5123966942148761	0.49050086355785794	0.504799301919721	0.512074303405573	0.443688586545729	0.471337579617834	0.4975490196078429	0.44	0.51400730816078	0.512649164677804	0.505859375	0.468455743879473	0.536023054755043	0.38560228082680004	0.4936049265750829	0.430904522613065	0.482045701849837	0.558224163027656	0.42592592592592604	0.5199709513435	0.39047619047619	0.530470914127424
chr20:19667562:19667930	0.9709897610921501	0.988505747126437	0.985074626865672	0.895833333333333	0.9047619047619051	0.95	0.967857142857143	0.911764705882353	0.9527559055118109	0.9482758620689659	0.9579831932773109	0.764150943396226	0.980392156862745	0.942028985507246	0.982142857142857	0.9753086419753091	0.9259259259259259	0.957142857142857	0.9763779527559059	0.959798994974874	0.954166666666667	0.945454545454545	0.9585253456221201	0.9464285714285708	0.986666666666667	0.921182266009852	0.9951923076923079	0.892857142857143	0.979423868312757	0.9633699633699631	0.969187675070028	0.942675159235669	0.7582417582417579	0.9220055710306411	0.968354430379747	0.961538461538462	0.926470588235294	0.9625	0.9402390438247009	0.9711538461538459	0.936708860759494	0.952164009111617	0.935064935064935	0.9574468085106379	1.0	0.9513435003631079	0.983050847457627	0.9673202614379091	0.96875
chr20:22562464:22563103	0.5963302752293579	0.36237897648686	0.44094707520891396	0.406451612903226	0.36624569460390394	0.3728571428571429	0.293103448275862	0.343984962406015	0.40376984126984095	0.406952965235174	0.3459459459459461	0.39100985221674894	0.404886561954625	0.41632170313424	0.47970199178957	0.265060240963855	0.31684210526315804	0.4014647137150471	0.363457760314342	0.37477477477477505	0.3620553359683789	0.414301929625426	0.298282144716294	0.440453686200378	0.419776119402985	0.354297693920335	0.41317250622247703	0.45454545454545503	0.36790123456790097	0.37110669317428796	0.40078499781945	0.28158844765343	0.325088339222615	0.3528836754643211	0.37072808320951	0.390461997019374	0.341189674523008	0.4216683621566629	0.27761194029850705	0.421652421652422	0.261455525606469	0.343023255813953	0.350694444444444	0.36869747899159705	0.456430372653404	0.20415360501567398	0.423364075537989	0.3779697624190061	0.460136674259681
chr20:25061990:25062599	0.842378752886836	0.148148148148148	0.717413972888425	0.554852320675105	0.697318007662835	0.30588235294117605	0.19108280254777105	0.305555555555556	0.35664335664335706	0.745454545454545	0.544303797468354	0.7453754080522309	0.160714285714286	0.621323529411765	0.62962962962963	0.29186602870813394	0.625	0.7191176470588242	0.5466666666666671	0.598130841121495	0.734177215189873	0.616822429906542	0.205263157894737	0.188118811881188	0.709470304975923	0.523809523809524	0.722394220846233	0.32142857142857106	0.7112970711297071	0.7227332457293041	0.6695652173913039	0.49	0.6082802547770699	0.63016157989228	0.524064171122995	0.6809523809523811	0.7170596393897359	0.673202614379085	0.7114537444933922	0.6853146853146851	0.403973509933775	0.6905222437137329	0.22110552763819102	0.423529411764706	0.486068111455108	0.45724258289703296	0.571938168846611	0.28571428571428603	0.6691542288557211
chr20:33759500:33760083	0.178707224334601	0.19504643962848303	0.166666666666667	0.19844357976653698	0.189075630252101	0.189024390243902	0.252679938744257	0.23076923076923103	0.222222222222222	0.171232876712329	0.191176470588235	0.20777027027027	0.234265734265734	0.18181818181818202	0.25352112676056304	0.196830692243536	0.19198312236286896	0.212678936605317	0.185185185185185	0.132183908045977	0.219330855018587	0.168224299065421	0.245379876796715	0.17482517482517498	0.148148148148148	0.18457300275482103	0.19786614936954397	0.21052631578947398	0.18312757201646104	0.186157517899761	0.17165492957746498	0.21097046413502102	0.256166982922201	0.195890410958904	0.202846975088968	0.198198198198198	0.254385964912281	0.253731343283582	0.18324607329842899	0.21818181818181798	0.19487179487179504	0.19548872180451102	0.220302375809935	0.18397626112759602	0.231132075471698	0.186526012946536	0.19910514541387	0.211981566820276	0.172566371681416
chr20:39597807:39598175	0.573722627737226	0.137254901960784	0.582056892778993	0.35770750988142297	0.263492063492063	0.1075	0.137119113573407	0.155963302752294	0.21807465618860503	0.9255989911727621	0.23876404494382	0.470637583892617	0.15512465373961198	0.34282807731434395	0.6725352112676061	0.0937704918032787	0.240683229813665	0.315121951219512	0.139689578713969	0.19245283018867898	0.376421923474664	0.489711934156379	0.12638815441565301	0.120521172638436	0.604127579737336	0.124105011933174	0.6273637374860961	0.334558823529412	0.43225806451612897	0.32345971563981	0.360759493670886	0.19316688567674103	0.152291105121294	0.232394366197183	0.13810110974106	0.275229357798165	0.322654462242563	0.672597864768683	0.255434782608696	0.394144144144144	0.12461059190031198	0.17126269956458598	0.18965517241379298	0.20343137254901997	0.46346555323590793	0.126057030481809	0.452599388379205	0.13476070528967302	0.470031545741325
chr20:48626363:48626963	0.19015280135823398	0.19491525423728798	0.28571428571428603	0.448275862068966	0.23834196891191697	0.151260504201681	0.36363636363636404	0.185714285714286	0.409090909090909	0.30726256983240197	0.152380952380952	0.49760765550239205	0.20754716981132101	0.251428571428571	0.38235294117647106	0.24915824915824897	0.160919540229885	0.170886075949367	0.138888888888889	0.206030150753769	0.24712643678160898	0.22857142857142898	0.19444444444444395	0.192708333333333	0.407407407407407	0.19597989949748698	0.47945205479452097	0.172839506172839	0.316546762589928	0.22259136212624603	0.264462809917355	0.17307692307692302	0.23076923076923103	0.18725099601593598	0.19076923076923102	0.163934426229508	0.413793103448276	0.180851063829787	0.298850574712644	0.228070175438596	0.144200626959248	0.227941176470588	0.281138790035587	0.134782608695652	0.4821428571428571	0.293388429752066	0.4	0.45454545454545503	0.426229508196721
chr20:55201966:55202548	0.737247353224254	0.304	0.650467289719626	0.637377963737796	0.527027027027027	0.22463768115942	0.22789115646258498	0.245398773006135	0.378205128205128	0.7150442477876109	0.263157894736842	0.540983606557377	0.314285714285714	0.46153846153846206	0.664611590628853	0.257575757575758	0.37068965517241403	0.604651162790698	0.29281767955801097	0.346774193548387	0.399577167019027	0.615384615384615	0.221843003412969	0.349206349206349	0.596287703016241	0.24252491694352202	0.552686671318911	0.52	0.614503816793893	0.48736462093862803	0.490296220633299	0.27835051546391804	0.301369863013699	0.46770025839793294	0.246786632390745	0.41290322580645206	0.604819277108434	0.6008064516129029	0.41849529780564293	0.532203389830509	0.18842975206611604	0.38200339558573904	0.22	0.307053941908714	0.6143410852713179	0.203280797684143	0.5857307249712309	0.357798165137615	0.606741573033708
chr20:55964940:55965444	0.17939814814814803	0.130905511811024	0.29627207325049104	0.266023823028928	0.19505642127888198	0.0756302521008403	0.0951182687468546	0.214285714285714	0.11304347826087	0.31034482758620696	0.126307320997586	0.268736017897092	0.13073394495412802	0.344917012448133	0.27145847871598	0.08749647191645499	0.132126696832579	0.223544411389715	0.108721624850657	0.111042944785276	0.170057381324987	0.232273838630807	0.16681641209943102	0.16407982261640802	0.225908372827804	0.0904347826086957	0.22485364555614698	0.18666666666666698	0.18965517241379298	0.162044250545341	0.152460456942004	0.09176340519624099	0.319378798109386	0.151587572550358	0.0930760499432463	0.142217245240761	0.307314074984634	0.340055632823366	0.16950672645739903	0.237442922374429	0.11559734513274302	0.148259705488621	0.104005167958656	0.14535666218035	0.190697674418605	0.0947291122715405	0.226035998325659	0.136248093543467	0.36884154460719
chr20:57638135:57638510	0.524752475247525	0.606060606060606	0.613496932515337	0.7023809523809521	0.647398843930636	0.6	0.821621621621622	0.632352941176471	0.7258064516129029	0.628	0.606060606060606	0.728110599078341	0.534090909090909	0.5524475524475521	0.617834394904459	0.807365439093484	0.6190476190476191	0.643312101910828	0.627906976744186	0.6790123456790121	0.617647058823529	0.612244897959184	0.8246445497630329	0.455882352941176	0.647058823529412	0.453125	0.6136919315403421	0.7407407407407409	0.696551724137931	0.613445378151261	0.669473684210526	0.594594594594595	0.5821917808219179	0.514970059880239	0.6649746192893399	0.555555555555556	0.5395683453237411	0.5053191489361699	0.6635944700460831	0.641025641025641	0.7590361445783129	0.6033755274261601	0.5918367346938779	0.5928571428571429	0.673684210526316	0.717079530638853	0.678851174934726	0.747826086956522	0.5645161290322579
chr20:61200924:61201478	0.6384266263237521	0.32876712328767105	0.509193776520509	0.44348894348894297	0.48135593220339	0.448275862068966	0.260726072607261	0.421487603305785	0.375	0.525441329179647	0.38775510204081604	0.49468085106383003	0.43846153846153796	0.5693012600229089	0.47246376811594204	0.21227621483376	0.426470588235294	0.452471482889734	0.49438202247191	0.46296296296296297	0.52276295133438	0.414414414414414	0.38235294117647106	0.43902439024390205	0.506086956521739	0.32142857142857106	0.49729534799855796	0.42134831460674205	0.4805491990846679	0.48823529411764705	0.471326164874552	0.32	0.47674418604651203	0.452442159383033	0.32258064516129	0.47715736040609097	0.50983606557377	0.489711934156379	0.49222797927461104	0.498412698412698	0.346666666666667	0.415704387990762	0.34230769230769204	0.28019323671497604	0.473756906077348	0.3765625	0.48002754820936605	0.37337662337662303	0.53072625698324
chr20:62689817:62690486	0.625815470643057	0.659464131374244	0.5119904076738611	0.61522633744856	0.618037135278515	0.6264550264550259	0.7318361955085859	0.680907877169559	0.6825581395348841	0.542212518195051	0.62004662004662	0.5450102880658441	0.664640324214792	0.5483431684067179	0.530612244897959	0.717607973421927	0.604545454545454	0.606538895152198	0.622663551401869	0.687101910828026	0.5766978922716629	0.5113636363636359	0.7127926421404681	0.624772313296903	0.544436146377894	0.6190476190476191	0.5382409177820271	0.641233766233766	0.63296178343949	0.606188466947961	0.5470949115842659	0.633409350057012	0.557717250324254	0.5983455882352939	0.59121171770972	0.613173652694611	0.541139240506329	0.504893238434164	0.624848484848485	0.623246492985972	0.6056338028169009	0.64818763326226	0.6868421052631579	0.591911764705882	0.5844327176780999	0.670058918050348	0.633	0.728161668839635	0.566666666666667
chr21:38068284:38068919	0.6778656126482211	0.256880733944954	0.554794520547945	0.514548238897397	0.5380577427821521	0.28048780487804903	0.319512195121951	0.33333333333333304	0.47668393782383395	0.515151515151515	0.36	0.489156626506024	0.27884615384615397	0.425	0.4166666666666671	0.272430668841762	0.372448979591837	0.47354497354497405	0.321100917431193	0.436241610738255	0.45685279187817296	0.474358974358974	0.24242424242424201	0.351851851851852	0.460732984293194	0.337078651685393	0.434319526627219	0.222222222222222	0.41796875	0.47902869757174393	0.39194139194139205	0.370656370656371	0.366141732283465	0.370629370629371	0.297658862876254	0.3359375	0.47462686567164203	0.46691176470588197	0.44567627494456796	0.534562211981567	0.305732484076433	0.38771186440678	0.297169811320755	0.35897435897435903	0.5	0.30788299454635604	0.496445497630332	0.364372469635628	0.5508021390374329
chr21:38069364:38070004	0.66820580474934	0.277027027027027	0.540540540540541	0.5575221238938051	0.44672131147540994	0.154929577464789	0.16428571428571398	0.306569343065693	0.327160493827161	0.547671840354767	0.18681318681318695	0.494061757719715	0.341666666666667	0.4413793103448279	0.49537037037037	0.32061068702290096	0.414746543778802	0.5843317972350229	0.315789473684211	0.37280701754386003	0.454415954415954	0.373493975903614	0.25065963060686	0.35555555555555607	0.525641025641026	0.293877551020408	0.416208791208791	0.385542168674699	0.45138888888888895	0.43791574279379203	0.34338747099767997	0.370716510903427	0.35881104033970296	0.47466666666666707	0.263157894736842	0.353846153846154	0.4951245937161429	0.362962962962963	0.45019404915912004	0.504237288135593	0.216822429906542	0.42964824120603	0.253807106598985	0.23809523809523803	0.540792540792541	0.17805671780567198	0.5647668393782379	0.43956043956044005	0.5253807106598979
chr21:38076580:38077119	0.667574931880109	0.0887096774193548	0.10526315789473699	0.12244897959183698	0.10989010989011001	0.0212765957446809	0.114558472553699	0.20253164556961997	0.0594059405940594	0.15625	0.08	0.127218934911243	0.0975609756097561	0.156626506024096	0.126315789473684	0.11704312114989698	0.15625	0.3618421052631579	0.137724550898204	0.0923076923076923	0.139344262295082	0.21052631578947398	0.109053497942387	0.166666666666667	0.127118644067797	0.151260504201681	0.14893617021276598	0.0344827586206897	0.140845070422535	0.120967741935484	0.11572700296735901	0.0772357723577236	0.296137339055794	0.178378378378378	0.13362068965517201	0.2	0.0909090909090909	0.19148936170212802	0.14030612244898	0.174757281553398	0.151340996168582	0.10447761194029902	0.14778325123152697	0.149038461538462	0.154639175257732	0.0972111553784861	0.15086206896551702	0.283132530120482	0.19230769230769199
chr21:45604779:45605399	0.40697674418604707	0.8451612903225809	0.682926829268293	0.68798751950078	0.7722222222222221	0.852327447833066	0.824253075571178	0.8153034300791558	0.8466522678185742	0.839195979899497	0.824457593688363	0.85814606741573	0.860995850622407	0.474019088016967	0.811023622047244	0.8207247298156392	0.822388059701493	0.6738853503184711	0.8856382978723399	0.811320754716981	0.739237392373924	0.794594594594595	0.754557291666667	0.795454545454545	0.8210332103321031	0.724292101341282	0.8397932816537471	0.899408284023669	0.855212355212355	0.753796095444686	0.836168307967771	0.815412186379928	0.561557788944724	0.678513731825525	0.84390243902439	0.8202898550724641	0.820754716981132	0.802955665024631	0.8203661327231121	0.8022222222222221	0.8257575757575759	0.836363636363636	0.803005008347245	0.8295739348370931	0.91358024691358	0.844475475650201	0.867579908675799	0.752232142857143	0.842857142857143
chr21:46372296:46372970	0.627792915531335	0.5134751773049651	0.525700038358266	0.645550527903469	0.596654275092937	0.555052790346908	0.6707503828483921	0.595137420718816	0.6010886469673411	0.5450199203187249	0.58258064516129	0.6117819246249541	0.586715867158672	0.572388059701493	0.543992890037974	0.7103825136612021	0.590646651270208	0.5900670082774929	0.569302325581395	0.602707006369427	0.6223704463827601	0.569220430107527	0.641025641025641	0.547334058759521	0.5673207036535861	0.555240793201133	0.56067544361763	0.544856459330144	0.569916855631141	0.570216376750106	0.559473780376393	0.6020482809070961	0.554705432287682	0.5503947979563399	0.54469696969697	0.550667714061273	0.5801104972375689	0.5305770887166239	0.6496266513497989	0.551068883610451	0.574853228962818	0.5971748660496831	0.5851763299462039	0.536871508379888	0.556672250139587	0.6503870513722729	0.6196901549225389	0.629839958699019	0.5669586983729661
chr21:9825700:9826243	0.42969776609724	0.175115207373272	0.382198952879581	0.35736677115987503	0.182674199623352	0.39589442815249304	0.15898617511520702	0.11764705882352902	0.202185792349727	0.152416356877323	0.206261510128913	0.29296875	0.0828402366863905	0.37557603686635904	0.176100628930818	0.07193515704154	0.22025316455696198	0.18140589569160998	0.0642570281124498	0.0794351279788173	0.17298937784522	0.408163265306122	0.30195177956372	0.0498533724340176	0.159722222222222	0.196185286103542	0.16752577319587603	0.38780487804878006	0.0739299610894942	0.354515050167224	0.299595141700405	0.0571992110453649	0.222222222222222	0.17902542372881403	0.150375939849624	0.236201298701299	0.29957805907172996	0.14285714285714302	0.143667296786389	0.143712574850299	0.32918800292611605	0.0895691609977324	0.212765957446809	0.123173277661795	0.20250521920668102	0.356955380577428	0.191131498470948	0.21789883268482502	0.311111111111111
chr21:9826452:9826908	0.38864628820960706	0.11498257839721301	0.19209039548022602	0.46190476190476204	0.305755395683453	0.25528455284552803	0.19905213270142202	0.225	0.18987341772151897	0.14438502673796802	0.285520974289581	0.184959349593496	0.0816326530612245	0.307106598984772	0.119565217391304	0.0340909090909091	0.301369863013699	0.23234624145785898	0.24423963133640603	0.0602040816326531	0.261663286004057	0.364273204903678	0.318823529411765	0.150943396226415	0.0887096774193548	0.35276967930029207	0.0783132530120482	0.310650887573964	0.15086206896551702	0.28769746290091	0.125	0.146881287726358	0.345291479820628	0.0925619834710744	0.157894736842105	0.20677966101694897	0.116279069767442	0.3618421052631579	0.251572327044025	0.326923076923077	0.23812249570692604	0.128504672897196	0.234527687296417	0.114345114345114	0.295774647887324	0.373303167420814	0.20645161290322603	0.290650406504065
chr22:19752921:19753588	0.51953125	0.23397435897435895	0.415891800507185	0.353092783505155	0.305858310626703	0.165029469548134	0.149918962722853	0.198961937716263	0.21733505821474802	0.39130434782608703	0.26346153846153797	0.371702637889688	0.205748865355522	0.272332506203474	0.35948717948717995	0.16604774535809	0.21515434985968201	0.30861380490587603	0.216165413533835	0.18274978650725898	0.281875	0.33764367816092	0.16607051609606502	0.238916256157635	0.379084967320261	0.189421894218942	0.360402684563758	0.275434243176179	0.36698337292161504	0.31424706943192104	0.306554953178906	0.20103092783505203	0.279931093884582	0.300119331742243	0.17206132879046002	0.260034904013962	0.39471805852962205	0.41988756148981	0.256956779159266	0.312430011198208	0.178362573099415	0.240172579098754	0.20372093023255802	0.178304239401496	0.337022132796781	0.160779046339825	0.344358858178523	0.22102649006622502	0.35200000000000004
chr22:19754604:19755084	0.409669211195929	0.150421179302046	0.5403800475059379	0.348443473511742	0.43865030674846595	0.07180570221752901	0.112100965107647	0.133971291866029	0.242047026279391	0.659695817490494	0.153692614770459	0.550209205020921	0.14839797639123098	0.20521327014218	0.45732689210950106	0.11579934364744501	0.25062344139650894	0.30883813306852004	0.111692844677138	0.17655367231638397	0.29932985852568894	0.33271375464684	0.104078164825828	0.131944444444444	0.43017329255861403	0.0856890459363958	0.476282298495951	0.234126984126984	0.4047287899860921	0.327868852459016	0.209695603156708	0.11434108527131802	0.12450436161776401	0.160550458715596	0.0979757085020243	0.196917808219178	0.567164179104478	0.8018825638727031	0.22346666666666698	0.224466891133558	0.0839002267573696	0.161216029479503	0.116687578419072	0.125636672325976	0.526936026936027	0.0830784410458806	0.474358974358974	0.11207430340557302	0.520501138952164
chr22:20267787:20268157	0.7782258064516129	0.819672131147541	0.9915254237288141	0.9479768786127171	0.900763358778626	0.8965517241379308	0.847507331378299	0.820754716981132	0.8490566037735849	0.97508896797153	0.825	0.8866799204771372	0.8556701030927829	0.85929648241206	0.846666666666667	0.8561525129982671	0.759124087591241	0.8960396039603961	0.8598130841121501	0.858490566037736	0.8726114649681529	0.865671641791045	0.8646408839779008	0.875	0.9102564102564101	0.833333333333333	0.9306540583136329	0.788461538461538	0.854838709677419	0.8996865203761759	0.918032786885246	0.816901408450704	0.8644067796610171	0.823529411764706	0.8058823529411758	0.9285714285714292	0.9430051813471501	0.9292929292929291	0.843601895734597	0.9096385542168671	0.826429980276134	0.9090909090909091	0.7513227513227511	0.7512690355329951	0.895604395604396	0.840938722294654	0.909502262443439	0.789156626506024	0.923913043478261
chr22:20792698:20793066	0.44100580270793	0.17668488160291396	0.179347826086957	0.196610169491525	0.226027397260274	0.169270833333333	0.18901303538175002	0.21052631578947398	0.18232044198895	0.17391304347826098	0.210682492581602	0.162717219589258	0.17607223476298	0.27287581699346397	0.221649484536082	0.20660457239627397	0.15938864628820998	0.275524475524476	0.15819209039548	0.164983164983165	0.175334323922734	0.192	0.20221787345075	0.187817258883249	0.198275862068966	0.17467248908296898	0.20568181818181797	0.21333333333333301	0.148854961832061	0.220907297830375	0.141865079365079	0.18117977528089899	0.215686274509804	0.17222963951935902	0.15426251691475001	0.169312169312169	0.223214285714286	0.21195652173913002	0.198686371100164	0.173584905660377	0.18704284221525602	0.162473794549266	0.20103092783505203	0.19327731092436998	0.257075471698113	0.176704307820995	0.14733542319749202	0.256186317321689	0.147398843930636
chr22:22006589:22006957	0.245283018867925	0.484536082474227	0.666666666666667	0.624203821656051	0.5606936416184971	0.523809523809524	0.31219512195121996	0.31404958677685996	0.44888888888888895	0.6652892561983471	0.31034482758620696	0.54320987654321	0.32116788321167894	0.603053435114504	0.617294520547945	0.21575984990619101	0.43939393939393895	0.549668874172185	0.565217391304348	0.44776119402985104	0.494949494949495	0.5957446808510639	0.260606060606061	0.44318181818181795	0.5286624203821659	0.625	0.5545350172215839	0.5957446808510639	0.6407766990291259	0.46428571428571397	0.52723311546841	0.377049180327869	0.6	0.420382165605096	0.2734375	0.45454545454545503	0.581081081081081	0.549450549450549	0.470967741935484	0.532110091743119	0.27477477477477497	0.46099290780141794	0.399253731343284	0.25	0.54798331015299	0.27137042062415195	0.615176151761518	0.30901287553648105	0.581081081081081
chr22:26446247:26446621	0.47007722007721997	0.508086253369272	0.426716141001855	0.664012738853503	0.43312757201646096	0.452211126961484	0.558823529411765	0.513292433537832	0.469798657718121	0.45454545454545503	0.44080604534005	0.36120401337792607	0.5	0.6511784511784511	0.45	0.520249221183801	0.502332814930016	0.44536652835408	0.47579814624098904	0.48236775818639793	0.41860465116279105	0.49266609145815404	0.54	0.483509645301805	0.437908496732026	0.438549361987911	0.427464008859358	0.522255192878338	0.5042735042735039	0.38899082568807297	0.43315508021390403	0.44982935153583603	0.494117647058824	0.442675159235669	0.473846153846154	0.494655581947743	0.430555555555556	0.43489932885906	0.465776293823038	0.4405940594059411	0.5018587360594801	0.475739644970414	0.74331550802139	0.4811783960720129	0.40419161676646703	0.491419656786271	0.43265306122448993	0.591549295774648	0.48711943793910994
chr22:26716001:26716584	0.47955390334572495	0.514522821576763	0.389366272824919	0.485915492957746	0.427659574468085	0.42560553633217996	0.703504043126685	0.5714285714285711	0.536945812807882	0.375	0.439516129032258	0.449830890642616	0.5070422535211271	0.431952662721893	0.504269036417494	0.541147132169576	0.447368421052632	0.409836065573771	0.431372549019608	0.46381578947368396	0.439597315436242	0.347222222222222	0.623511904761905	0.46710526315789497	0.44389763779527597	0.435483870967742	0.412568306010929	0.498938428874735	0.418141592920354	0.43934426229508206	0.435103926096998	0.459459459459459	0.46646341463414603	0.40877598152424893	0.48326639892905	0.45368171021377707	0.41841004184100394	0.426573426573427	0.470967741935484	0.39257294429708206	0.49629629629629607	0.46333333333333293	0.5942982456140351	0.457466918714556	0.48384728340675504	0.5349862258953171	0.526881720430108	0.6012396694214879	0.435483870967742
chr22:28195459:28196292	0.617360496014172	0.7729220222793491	0.554227941176471	0.7238421955403092	0.735204855842185	0.735336194563662	0.7618581907090458	0.710843373493976	0.7656612529002321	0.49633251833740794	0.6758064516129029	0.7237354085603109	0.7472647702406999	0.641726618705036	0.601967799642218	0.631864623243934	0.750278706800446	0.6080793763288449	0.715953307392996	0.7387862796833772	0.656617647058824	0.6365638766519821	0.603882099209202	0.7067796610169491	0.621323529411765	0.735142118863049	0.600858369098712	0.737668161434978	0.7198228128460691	0.741562644475266	0.626787582839205	0.693261037955074	0.665792922673657	0.71043771043771	0.7116451016635859	0.704069050554871	0.6179450072358901	0.6	0.7260798250410059	0.700221238938053	0.734350341925302	0.729316116690579	0.778580024067389	0.669254658385093	0.736761320030698	0.7554379776602	0.7313851080864692	0.8129067245119309	0.59344262295082
chr22:46403600:46404278	0.641994917407878	0.840243902439024	0.7555970149253729	0.827089337175792	0.808929428708593	0.857441253263708	0.855529724344072	0.8317972350230409	0.832407407407407	0.758327890267799	0.839240506329114	0.763849431818182	0.82396694214876	0.77800744109136	0.7785630153121321	0.8550084175084169	0.8248095756256801	0.698562443845463	0.847150259067358	0.8341750841750841	0.810699588477366	0.75992438563327	0.8245366639806608	0.808669656203288	0.814744801512287	0.7894736842105259	0.7700123915737299	0.8058035714285708	0.797147385103011	0.8339350180505408	0.7722170252572501	0.8275145469659191	0.7856025039123629	0.802385470317159	0.824175824175824	0.849846153846154	0.7221742881794649	0.7788079470198679	0.813493465206641	0.8322147651006709	0.8123658222413052	0.8144297416509141	0.838357921744708	0.823198198198198	0.7832009080590241	0.8253744930894649	0.793425476279417	0.8004362050163579	0.8183139534883721
chr22:46849347:46849905	0.591289782244556	0.610724233983287	0.4629136553822751	0.575423395037416	0.506598984771574	0.587628865979381	0.6560082516761221	0.632218844984802	0.6918528252299612	0.421997105643994	0.577363896848137	0.49709562109025895	0.6059259259259261	0.517397355601949	0.5499597099113621	0.670360110803324	0.5625	0.544853635505194	0.5329949238578681	0.568115942028986	0.524990879241153	0.46425339366515794	0.656162855549359	0.559094719195306	0.521140609636185	0.54951560818084	0.538891896769536	0.567496723460026	0.5307322287546771	0.516474464579901	0.5897793912315	0.5848845867460911	0.488336713995943	0.545532157085942	0.6136363636363641	0.48347107438016496	0.45569620253164594	0.438034188034188	0.557035519125683	0.511806699615596	0.583127775037001	0.594303310238645	0.651767845230153	0.533721898417985	0.568789808917197	0.6645527049101569	0.556179775280899	0.688505062537225	0.4488226814031721
chr22:46921473:46922128	0.651085141903172	0.7615499254843521	0.539845758354756	0.656759348034516	0.605664488017429	0.765957446808511	0.764331210191083	0.718390804597701	0.7156862745098042	0.49903846153846204	0.747899159663866	0.567610062893082	0.7549909255898369	0.609195402298851	0.630390143737166	0.7679245283018871	0.69335604770017	0.6500445235975071	0.7678100263852241	0.670081967213115	0.620253164556962	0.681957186544342	0.798211291224148	0.754166666666667	0.5837053571428571	0.770676691729323	0.549134643590496	0.7531914893617021	0.6159600997506229	0.6421499292786421	0.605019094380796	0.742637644046095	0.729377713458755	0.687448728465956	0.7437774524158131	0.6982378854625549	0.59719222462203	0.518716577540107	0.640759930915371	0.623214285714286	0.7407407407407409	0.6802189210320561	0.793803418803419	0.69	0.610027855153203	0.7394536331536891	0.6625567813108371	0.793710691823899	0.574850299401198
chr22:49577841:49578464	0.606537530266344	0.523581135091926	0.495326110048863	0.5697036223929749	0.539068666140489	0.517159763313609	0.6241134751773051	0.588785046728972	0.5258988421694091	0.51305057096248	0.488070539419087	0.566134185303514	0.557291666666667	0.5247038428199939	0.4980208993033571	0.680786686838124	0.516290726817043	0.5209840810419679	0.511645379413974	0.5037656903765689	0.539440203562341	0.501252086811352	0.532964695874096	0.519283746556474	0.49920868189011997	0.526198439241917	0.506746626686657	0.510124946143903	0.527628032345013	0.537203166226913	0.506293875574921	0.5420054200542	0.532511210762332	0.549893842887473	0.522347872913301	0.5135301353013529	0.5368852459016389	0.503337783711616	0.5861690450054879	0.49460916442048497	0.5155913978494621	0.5774231678487	0.5063985374771479	0.5141527723924001	0.507928475033738	0.5716490299823629	0.552873563218391	0.564531104921077	0.530685920577617
chr22:50987138:50987776	0.27333333333333304	0.294285714285714	0.596299411269975	0.6348623853211011	0.45240641711229895	0.328947368421053	0.162587412587413	0.410958904109589	0.322335025380711	0.663809523809524	0.37050359712230196	0.572842998585573	0.354285714285714	0.562671546203111	0.6577946768060839	0.202857142857143	0.42894736842105297	0.620132255694342	0.326086956521739	0.32071269487750603	0.465020576131687	0.436065573770492	0.205492424242424	0.24418604651162804	0.5	0.23574144486692	0.5669450043190319	0.6240601503759399	0.5725	0.566275167785235	0.554146341463415	0.25858951175406897	0.45930232558139505	0.47951441578148707	0.227380952380952	0.475	0.596933187294633	0.6077127659574469	0.42780269058296	0.533898305084746	0.1639549436796	0.40666666666666706	0.250741839762611	0.3493975903614461	0.614742698191933	0.23652864435621102	0.566702819956616	0.29159519725557503	0.639583333333333
chr22:51016177:51016716	0.7347994825355759	0.30084745762711895	0.653664302600473	0.639976275207592	0.68099173553719	0.5603448275862071	0.608898305084746	0.6445783132530121	0.563897763578275	0.543417366946779	0.632196162046908	0.6077686915887851	0.618439716312057	0.575494071146245	0.638949671772429	0.646812620734063	0.4491701244813279	0.695674044265594	0.275109170305677	0.478393183201461	0.651817116060961	0.632307692307692	0.44011544011543996	0.606217616580311	0.667560321715818	0.47747747747747704	0.57583081570997	0.686900958466454	0.615558912386707	0.5502100038182509	0.507214691735899	0.5753613214039921	0.480519480519481	0.637421231216675	0.465437788018433	0.490079365079365	0.5881991395205899	0.606866002214839	0.5498575498575501	0.651588065447546	0.690148596587782	0.635716959940097	0.28975265017667795	0.6616022099447509	0.724567474048443	0.5829163071613461	0.512934879571811	0.43438453713123104	0.599025974025974
chr2:1036541:1036914	0.26530612244898005	0.5070422535211271	0.421052631578947	0.5983606557377049	0.5	0.5517241379310339	0.6695652173913039	0.6136363636363641	0.510204081632653	0.43030303030303	0.368421052631579	0.45299145299145294	0.5	0.31640625	0.5891472868217049	0.611464968152866	0.350877192982456	0.442477876106195	0.3571428571428571	0.49206349206349204	0.5298013245033111	0.44680851063829796	0.681159420289855	0.422222222222222	0.4	0.47058823529411803	0.47992700729927	0.67741935483871	0.42857142857142894	0.5474860335195529	0.521212121212121	0.42201834862385296	0.37288135593220295	0.442477876106195	0.544554455445545	0.5	0.43636363636363595	0.380165289256198	0.529411764705882	0.526315789473684	0.4553571428571429	0.49019607843137303	0.360294117647059	0.44680851063829796	0.462365591397849	0.5963302752293579	0.613733905579399	0.5714285714285711	0.586206896551724
chr2:10471435:10472113	0.5322666666666671	0.35648148148148107	0.5128398791540789	0.518810679611651	0.40119363395225505	0.256064690026954	0.252045826513912	0.324519230769231	0.296296296296296	0.49261744966443	0.31088082901554404	0.53147029204431	0.266219239373602	0.45595158036314704	0.47112970711297103	0.24336870026525198	0.40213523131672596	0.429420505200594	0.32804232804232797	0.29325513196480896	0.45080091533180794	0.391525423728814	0.31608133086876194	0.273062730627306	0.453074433656958	0.23774954627949202	0.44870390653523207	0.4272300469483571	0.389887640449438	0.338541666666667	0.419018404907975	0.25077720207253895	0.42478713339640506	0.364341085271318	0.28251599147121503	0.294117647058824	0.491215741391427	0.536863966770509	0.38756281407035204	0.41013071895424796	0.238270469181233	0.333541927409262	0.33438985736925503	0.32142857142857106	0.48259303721488594	0.266549373213108	0.465459742734636	0.292481977342945	0.48308051341890296
chr2:105458835:105459203	0.751893365646774	0.13865546218487398	0.134948096885813	0.095959595959596	0.138855054811206	0.0943396226415094	0.122298365840801	0.154488517745303	0.11907810499359801	0.17073170731707302	0.124631992149166	0.111292295148797	0.111111111111111	0.177057356608479	0.0852272727272727	0.0966892400300978	0.107594936708861	0.37578475336322903	0.131291028446389	0.128151260504202	0.11691961776278802	0.0899357601713062	0.0996529499256321	0.14720812182741103	0.17928902627511603	0.166666666666667	0.12875536480686697	0.18478260869565197	0.18021978021978	0.12312166747455199	0.12525252525252498	0.129952456418384	0.20571428571428602	0.23843782117163398	0.11922141119221401	0.119944211994421	0.114525139664804	0.141975308641975	0.09526401741970598	0.11711711711711699	0.118378378378378	0.11142061281337	0.11446249033256	0.10944527736131901	0.117537313432836	0.102473199966236	0.15174363807728602	0.21447484554280702	0.139310344827586
chr2:105459295:105459663	0.794554455445545	0.3125	0.515923566878981	0.5186832740213521	0.47058823529411803	0.458823529411765	0.40540540540540504	0.342245989304813	0.45701357466063297	0.520912547528517	0.441489361702128	0.465214067278287	0.319148936170213	0.5145067698259189	0.55581708137189	0.25765306122449	0.46153846153846206	0.515331355093966	0.386934673366834	0.4402332361516029	0.487735849056604	0.45142857142857107	0.263157894736842	0.42307692307692296	0.48322147651006697	0.363013698630137	0.49706457925636	0.48022598870056504	0.509954058192956	0.44705882352941206	0.490859587709063	0.340764331210191	0.505649717514124	0.465177398160315	0.362101313320826	0.451685393258427	0.5108695652173909	0.46380368098159497	0.460157126823794	0.526226734348562	0.15156017830609197	0.45117845117845096	0.424489795918367	0.297169811320755	0.500574052812859	0.298256939961265	0.537860576923077	0.440758293838863	0.512234910277325
chr2:105460790:105461404	0.617021276595745	0.44107744107744107	0.5434472934472929	0.561151079136691	0.5038510911424899	0.291208791208791	0.30906389301634496	0.44471153846153794	0.411538461538462	0.56170367673826	0.352040816326531	0.545891508354314	0.3529411764705879	0.522008679479231	0.5	0.26692708333333304	0.4880174291939	0.519005847953216	0.5050167224080271	0.517391304347826	0.498543972044263	0.46357615894039705	0.279935275080906	0.573170731707317	0.546385542168675	0.40566037735849103	0.39028384279476	0.462311557788945	0.47893379191745505	0.45731707317073206	0.327345309381238	0.41012216404886603	0.4951590594744121	0.46233382570162496	0.3568	0.464143426294821	0.537825059101655	0.536	0.45739604635310205	0.514721919302072	0.262390670553936	0.49666221628838503	0.347708894878706	0.387173396674584	0.492771084337349	0.19958129797627397	0.509389671361502	0.42857142857142894	0.535545023696682
chr2:105480210:105480799	0.5959696068714899	0.20120572720422	0.416464891041162	0.41042531863096104	0.36258220837660105	0.23264401772525894	0.156137832017229	0.203315881326353	0.32281284606866	0.430997221364619	0.36046951912154496	0.382442416340721	0.191626409017713	0.36363636363636404	0.425032147449636	0.154318460908719	0.263508222396241	0.362384550797649	0.266384778012685	0.273928571428571	0.34292444893151597	0.37774294670846403	0.17071554770317998	0.241206030150754	0.39667896678966796	0.21957964601769897	0.375666438824334	0.33991031390134496	0.36566070905361897	0.351094798126819	0.35313149988444603	0.230105105105105	0.307266435986159	0.32330371567043603	0.21567243205082998	0.34563288183092	0.389514367333221	0.39414225941422604	0.31090306221962205	0.40484311050477506	0.17003367003367004	0.306575882458341	0.221791559000861	0.26005361930294896	0.3866695614415979	0.20344338110719398	0.38852894317578296	0.23786939073330898	0.402729719338716
chr2:106681712:106682434	0.6821130676552359	0.383084577114428	0.459136822773186	0.5185185185185179	0.467874794069193	0.307692307692308	0.19871794871794898	0.38372093023255793	0.477011494252874	0.48	0.39473684210526294	0.454957874270901	0.30827067669172903	0.411516853932584	0.522742254449572	0.288888888888889	0.342592592592593	0.41415662650602403	0.38095238095238104	0.379432624113475	0.43154761904761896	0.375565610859729	0.260504201680672	0.31770833333333304	0.429638854296389	0.35600000000000004	0.44626271561256103	0.430167597765363	0.40425531914893603	0.415795586527294	0.39147286821705396	0.40410958904109595	0.39209726443769	0.34700854700854694	0.26252983293556104	0.376344086021505	0.43152454780361804	0.43091334894613603	0.36257309941520505	0.47540983606557397	0.271428571428571	0.39278557114228496	0.30588235294117605	0.3828125	0.480164158686731	0.203168685927307	0.478632478632479	0.3666666666666671	0.438356164383562
chr2:106690168:106690780	0.7025371828521441	0.7171945701357471	0.509598603839442	0.612412177985948	0.574866310160428	0.8	0.7859030837004399	0.7575757575757579	0.721030042918455	0.534743202416918	0.7234042553191491	0.608695652173913	0.703883495145631	0.6338028169014079	0.588235294117647	0.7781155015197571	0.721753794266442	0.636032757051865	0.6776859504132231	0.6980306345733039	0.627689429373246	0.5980392156862739	0.7880877742946709	0.7061068702290079	0.580124223602485	0.673629242819843	0.5610162432319871	0.7441860465116279	0.625	0.5990922844175489	0.631209818819404	0.707581227436823	0.590574374079529	0.674371859296482	0.774571686203787	0.634666666666667	0.546485260770975	0.44337811900191904	0.661552346570397	0.5859519408502769	0.7624262847514741	0.6782972784368462	0.694772344013491	0.6995614035087719	0.60347551342812	0.750829875518672	0.608043217286915	0.711699164345404	0.557109557109557
chr2:113931189:113931848	0.694132334581773	0.0689655172413793	0.025974025974026	0.18691588785046698	0.0909090909090909	0.0849420849420849	0.0461254612546125	0.158730158730159	0.151595744680851	0.0657894736842105	0.0579345088161209	0.12951807228915702	0.0421940928270042	0.5745007680491551	0.027972027972028	0.0621336459554514	0.0344827586206897	0.288778877887789	0.143712574850299	0.0157068062827225	0.444444444444444	0.0775862068965517	0.291741472172352	0.0736196319018405	0.14469453376205801	0.0882352941176471	0.222222222222222	0.038961038961039	0.0208333333333333	0.00116686114352392	0.100830367734282	0.0633116883116883	0.45	0.126760563380282	0.0736196319018405	0.193548387096774	0.20886075949367103	0.123287671232877	0.0844444444444444	0.2	0.125748502994012	0.114035087719298	0.154639175257732	0.0235294117647059	0.0672645739910314	0.179487179487179	0.0875331564986737	0.15882352941176503	0.11726384364820801
chr2:114034363:114034731	0.5904761904761899	0.23783783783783802	0.290909090909091	0.21238938053097303	0.21052631578947398	0.22033898305084698	0.246464646464646	0.287878787878788	0.34482758620689696	0.37037037037037	0.169811320754717	0.284210526315789	0.271604938271605	0.40184049079754597	0.278481012658228	0.19971469329529198	0.288888888888889	0.37540453074433705	0.22784810126582297	0.206106870229008	0.3125	0.14285714285714302	0.289134438305709	0.277777777777778	0.27906976744186	0.21052631578947398	0.23057644110275702	0.33333333333333304	0.262886597938144	0.263681592039801	0.26005361930294896	0.245136186770428	0.392241379310345	0.354066985645933	0.28894472361809004	0.21052631578947398	0.22988505747126398	0.21875	0.2421875	0.252427184466019	0.240384615384615	0.213740458015267	0.22173913043478302	0.31547619047619	0.27642276422764195	0.24639175257732	0.23214285714285698	0.28955223880597	0.4
chr2:131721349:131722083	0.7089552238805971	0.332075471698113	0.479674796747967	0.53038105046344	0.432934926958831	0.265060240963855	0.22119815668202802	0.41798941798941797	0.25340599455040896	0.529515938606848	0.163636363636364	0.479570990806946	0.319148936170213	0.508960573476703	0.455861070911722	0.20073439412484698	0.295964125560538	0.5595813204508859	0.28467153284671504	0.255376344086022	0.49874266554903607	0.420168067226891	0.18827160493827202	0.44961240310077505	0.460493827160494	0.261904761904762	0.412590387069332	0.33333333333333304	0.528846153846154	0.38132573057733404	0.35505430242272296	0.22173913043478302	0.372222222222222	0.39589905362776	0.21604938271604898	0.294964028776978	0.5108695652173909	0.475	0.4181614349775779	0.46875	0.181704260651629	0.386167146974063	0.289256198347107	0.28782287822878194	0.4559902200489	0.15411355735805302	0.49211657907310097	0.415584415584416	0.501272264631043
chr2:131791939:131792538	0.545801526717557	0.20979020979020999	0.514644351464435	0.391143911439114	0.40399999999999997	0.27826086956521695	0.15240641711229902	0.248	0.326424870466321	0.49045801526717603	0.279279279279279	0.43778280542986403	0.146551724137931	0.41019955654102	0.37174211248285294	0.13508064516129	0.346320346320346	0.4609375	0.26771653543307106	0.21698113207547198	0.41425389755011105	0.3866666666666671	0.19799498746867197	0.216867469879518	0.530751708428246	0.27819548872180394	0.430240103828683	0.323232323232323	0.45517241379310297	0.37853107344632797	0.45327102803738295	0.20241691842900303	0.268456375838926	0.330246913580247	0.178723404255319	0.41772151898734206	0.444672131147541	0.46169354838709703	0.35084033613445403	0.40174672489083	0.253097345132743	0.375	0.25	0.30177514792899396	0.40461215932914	0.234643734643735	0.343963553530752	0.275	0.46283783783783794
chr2:135464407:135465076	0.547619047619048	0.0	0.0	0.0	0.0	0.0	0.0	0.0	0.0			0.0	0.0	0.0	0.0	0.0	0.0	0.0	0.0	0.0	0.0		0.125	0.0	0.0	0.0	0.0	0.33333333333333304	0.0	0.0	0.0123456790123457	0.0	0.0	0.0434782608695652	0.0	0.0	0.0	0.0	0.0285714285714286	0.0	0.0	0.0	0.0	0.10526315789473699	0.0	0.0319148936170213	0.0	0.0	0.0
chr2:162280256:162280806	0.720345252774353	0.217462932454695	0.618722574353974	0.5656742556917691	0.52185030218503	0.14437367303609303	0.252203389830508	0.24380165289256198	0.316666666666667	0.6532195500387901	0.331259720062208	0.6437378325762491	0.17979197622585397	0.597611774507081	0.414515525626637	0.156290253327608	0.33333333333333304	0.535575383207504	0.24851367419738396	0.328370221327968	0.5895847671484289	0.506038647342995	0.175745784695201	0.207505518763797	0.6175268267756769	0.24250440917107602	0.604306317286208	0.268436578171091	0.59662816109897	0.5341296928327639	0.39200926462073	0.36696230598669605	0.558839050131926	0.510228640192539	0.25020850708924103	0.533490937746257	0.617629774730656	0.5874769797421729	0.541927083333333	0.615384615384615	0.24218051831992898	0.48956134177809096	0.25327510917030605	0.261811023622047	0.502752293577982	0.261680517082179	0.577507598784195	0.22545454545454502	0.594337194337194
chr2:166650329:166651242	0.132760267430755	0.145985401459854	0.34615384615384603	0.33934088568486104	0.23988095238095197	0.197343453510436	0.0908396946564885	0.14572864321608	0.157894736842105	0.390015600624025	0.26867816091954	0.302952029520295	0.138271604938272	0.289336316181954	0.361617431384873	0.0938303341902314	0.17367853290183402	0.225321888412017	0.17635658914728697	0.18899858956276397	0.20071047957371202	0.34851936218678803	0.126116071428571	0.181184668989547	0.32810271041369504	0.185446009389671	0.30878552971576195	0.256818181818182	0.325699745547074	0.205790645879733	0.298978644382544	0.167095115681234	0.22755417956656304	0.197219808861859	0.166136724960254	0.2448	0.32142857142857106	0.35066371681415903	0.19101123595505604	0.365805168986084	0.0963003264417845	0.19468479604449898	0.129056603773585	0.19047619047619	0.31594372801875703	0.123430517131305	0.28474212034384	0.154743390357698	0.334167709637046
chr2:171679383:171680007	0.47293758184199	0.151055408970976	0.133971291866029	0.150326797385621	0.10372534696859	0.0898972602739726	0.09970238095238099	0.164654226125137	0.14400000000000002	0.16358463726884803	0.11045364891518698	0.12820512820512803	0.15155615696887698	0.128582202111614	0.20960698689956303	0.0852769679300292	0.10672645739910301	0.25686274509803897	0.083	0.10803059273422601	0.132572431957858	0.109289617486339	0.115102639296188	0.137021276595745	0.138643067846608	0.123954372623574	0.137931034482759	0.20673076923076897	0.153236459709379	0.124872579001019	0.0670908039329092	0.0968165408598622	0.12931937172774902	0.111796733212341	0.0991271820448878	0.11687170474516699	0.10560625814863099	0.14410480349345	0.0980926430517711	0.111111111111111	0.12101534828807597	0.145238095238095	0.158452900810979	0.108452950558214	0.147651006711409	0.0529608938547486	0.172987974098057	0.17939914163090098	0.1248
chr2:171830606:171830974	0.371052631578947	0.27184466019417497	0.46969696969697	0.521951219512195	0.45406824146981606	0.432098765432099	0.479674796747967	0.48387096774193505	0.43820224719101103	0.513194444444444	0.445652173913043	0.46998284734133794	0.46774193548387105	0.469798657718121	0.419087136929461	0.4560260586319221	0.471774193548387	0.43103448275862105	0.4791666666666671	0.47402597402597396	0.4547591069330201	0.364485981308411	0.48101265822784794	0.4	0.46806039488966295	0.393162393162393	0.45454545454545503	0.42857142857142894	0.49684542586750796	0.483906770255272	0.436991869918699	0.329268292682927	0.43451143451143504	0.406301824212272	0.431077694235589	0.43189368770764097	0.46891191709844604	0.374517374517374	0.484500574052813	0.4337899543379001	0.404705882352941	0.429123711340206	0.365853658536585	0.347222222222222	0.503432494279176	0.46875	0.505367464905037	0.42009132420091294	0.45016077170418
chr2:172965246:172965900	0.717791411042945	0.17647058823529396	0.290909090909091	0.343891402714932	0.228395061728395	0.0	0.208333333333333	0.34146341463414603	0.358024691358025	0.292978208232446	0.15	0.27803738317757	0.4166666666666671	0.417322834645669	0.31862745098039197	0.27450980392156893	0.29166666666666696	0.41538461538461496	0.368421052631579	0.28571428571428603	0.305084745762712	0.3125	0.23188405797101397	0.296296296296296	0.282608695652174	0.4166666666666671	0.314814814814815	0.38095238095238104	0.24031007751938	0.267857142857143	0.222996515679443	0.305555555555556	0.325301204819277	0.324786324786325	0.2	0.27906976744186	0.298701298701299	0.35	0.26027397260274	0.261682242990654	0.23076923076923103	0.3	0.459459459459459	0.25	0.360759493670886	0.22977346278317198	0.34010152284264	0.5625	0.247191011235955
chr2:175202032:175202717	0.7624810892586992	0.20614035087719298	0.5379581151832461	0.490384615384615	0.498065764023211	0.11428571428571402	0.177892918825561	0.27918781725888303	0.27173913043478304	0.565566458519179	0.19852941176470604	0.51219512195122	0.210884353741497	0.45627376425855504	0.40639269406392703	0.18124341412012598	0.319587628865979	0.438452520515827	0.190677966101695	0.210855949895616	0.392016376663255	0.3571428571428571	0.15699658703071698	0.16	0.4919724770642199	0.247663551401869	0.22733711048158606	0.25641025641025605	0.409090909090909	0.41699604743083	0.234504132231405	0.25954198473282397	0.501607717041801	0.49917898193760296	0.151612903225806	0.373493975903614	0.534608378870674	0.499304589707928	0.433212996389892	0.498969072164948	0.14376996805111802	0.388429752066116	0.130790190735695	0.184905660377358	0.39763113367174296	0.11828720132481697	0.46475409836065595	0.301980198019802	0.516666666666667
chr2:176945166:176945859	0.69166889900884	0.155813953488372	0.336884154460719	0.36297376093294503	0.23225030084235898	0.19621342512908801	0.155652648825778	0.154696132596685	0.24501424501424499	0.350794332331473	0.15564202334630403	0.285269709543568	0.153605015673981	0.23573309920983299	0.463628762541806	0.130170316301703	0.135929463629684	0.34057408844065196	0.15210355987055	0.19226957383548104	0.22997858672376897	0.201581027667984	0.181510328479512	0.19230769230769199	0.273738237810094	0.14800000000000002	0.268890675241158	0.19375	0.31091058244462705	0.261224489795918	0.241976893453145	0.164820846905537	0.21818181818181798	0.27906976744186	0.144025157232704	0.244897959183673	0.3259471050750539	0.277301927194861	0.21969696969696997	0.302931596091205	0.13994307400379502	0.17434352130865302	0.194852941176471	0.175811870100784	0.328974535443909	0.134432740459333	0.299258303772976	0.185139318885449	0.32622333751568394
chr2:176946899:176947383	0.560126582278481	0.49407114624505893	0.49435665914221205	0.628318584070796	0.527075812274368	0.6201550387596899	0.422222222222222	0.560311284046693	0.668604651162791	0.514044943820225	0.585492227979275	0.45454545454545503	0.592156862745098	0.599303135888502	0.468493150684932	0.351063829787234	0.599067599067599	0.5371621621621621	0.662995594713656	0.592105263157895	0.5	0.588957055214724	0.444444444444444	0.62453531598513	0.5837104072398189	0.583333333333333	0.44756097560975605	0.578651685393258	0.558912386706949	0.457044673539519	0.42789598108746996	0.5859154929577459	0.562604340567613	0.424698795180723	0.502392344497608	0.596958174904943	0.5268456375838929	0.602484472049689	0.5603448275862071	0.557603686635945	0.558219178082192	0.458689458689459	0.6111111111111109	0.573378839590444	0.452173913043478	0.345132743362832	0.455580865603645	0.5645161290322579	0.5953608247422679
chr2:176956248:176956898	0.6452702702702701	0.329192546583851	0.516971279373368	0.503333333333333	0.41860465116279105	0.24324324324324303	0.269230769230769	0.425531914893617	0.352380952380952	0.512353706111834	0.433962264150943	0.45979381443298994	0.37272727272727296	0.433734939759036	0.477386934673367	0.287081339712919	0.30909090909090897	0.447019867549669	0.27450980392156893	0.380165289256198	0.398648648648649	0.3928571428571429	0.14851485148514904	0.40776699029126207	0.42413793103448294	0.324324324324324	0.41980198019802006	0.5	0.398058252427184	0.437858508604206	0.35743801652892604	0.338983050847458	0.393491124260355	0.446153846153846	0.26219512195122	0.44966442953020097	0.45152354570637104	0.512562814070352	0.40540540540540504	0.506944444444444	0.222996515679443	0.403314917127072	0.3970588235294121	0.27536231884058004	0.49238578680203005	0.182255845942228	0.43463497453310707	0.42483660130719	0.570621468926554
chr2:176964619:176965219	0.7572992700729929	0.3928571428571429	0.545016077170418	0.515086206896552	0.528358208955224	0.5185185185185179	0.43902439024390205	0.43636363636363595	0.421487603305785	0.585271317829457	0.43636363636363595	0.5343589743589741	0.44	0.602851323828921	0.4908925318761379	0.321739130434783	0.507936507936508	0.58963282937365	0.633333333333333	0.44144144144144104	0.555555555555556	0.554744525547445	0.34285714285714297	0.43478260869565205	0.556263269639066	0.5737704918032789	0.5879452054794521	0.555555555555556	0.5363636363636359	0.573498964803313	0.556925996204934	0.535714285714286	0.4583333333333329	0.44718309859154903	0.44029850746268706	0.585987261146497	0.48089171974522293	0.533678756476684	0.47005988023952094	0.530744336569579	0.296296296296296	0.515068493150685	0.36607142857142894	0.342465753424658	0.502032520325203	0.38852913968547603	0.528748590755355	0.395	0.471204188481675
chr2:176969191:176969869	0.611702127659574	0.456375838926175	0.6895522388059699	0.6695842450765861	0.660194174757282	0.5030674846625771	0.285310734463277	0.289473684210526	0.548387096774194	0.7426751592356691	0.7131782945736429	0.614399023794997	0.29032258064516103	0.621323529411765	0.6815495732107679	0.237179487179487	0.63986013986014	0.667768595041322	0.526315789473684	0.533596837944664	0.658950617283951	0.7055214723926378	0.240997229916898	0.44186046511627897	0.694690265486726	0.48837209302325607	0.625261396905061	0.558441558441558	0.626865671641791	0.665056360708535	0.5764394440767701	0.506787330316742	0.560869565217391	0.5867970660146701	0.35672514619883	0.650862068965517	0.6871401151631479	0.638257575757576	0.584291187739464	0.6655518394648829	0.23459244532803197	0.578571428571429	0.364312267657993	0.553990610328638	0.652121212121212	0.284141867101508	0.67741935483871	0.480645161290323	0.703389830508475
chr2:176987116:176988430	0.645771812080537	0.480250164581962	0.482919870016644	0.495197280922122	0.421729490022173	0.44017857142857103	0.32605405405405397	0.44670383732371294	0.497257769652651	0.5100640439158279	0.475148683092608	0.489216489216489	0.46744487678339797	0.462729396062729	0.5374949603547909	0.26512182654626	0.443606557377049	0.48164494885806397	0.429682824655895	0.38258317025440297	0.44236624619399706	0.480264496439471	0.42936732046096293	0.48119760479041906	0.489221085759245	0.369660460021906	0.47350993377483397	0.531784276189847	0.4802962548910011	0.438481433585812	0.461971975305479	0.298176291793313	0.394076956333766	0.41901867129830705	0.42698110443826	0.46385257520869394	0.48941289701636204	0.502642069157319	0.373783922171019	0.47066286076752295	0.330777096114519	0.383937691521961	0.457855869620576	0.435368754956384	0.522832189644417	0.259191919191919	0.481726618705036	0.470761337055761	0.479737927687454
chr2:176994417:176995234	0.676691729323308	0.158959537572254	0.36541737649063	0.404298186702485	0.33333333333333304	0.108620689655172	0.225225225225225	0.30463576158940403	0.284574468085106	0.40329469188529604	0.18644067796610198	0.30900676397294397	0.253333333333333	0.305271439811172	0.46691519105312196	0.17481884057971	0.28023598820059004	0.24738955823293202	0.091533180778032	0.20842105263157898	0.22944022114720103	0.21713147410358605	0.148623853211009	0.28800000000000003	0.32637075718015696	0.16370106761565803	0.290856731461483	0.34693877551020397	0.4	0.215830875122911	0.20494845360824696	0.1952	0.21044992743106	0.255389718076285	0.11151736745886698	0.23659305993690902	0.3173828125	0.275691699604743	0.18421052631578896	0.34450651769087504	0.11130136986301402	0.28554216867469895	0.1898355754858	0.18361581920904	0.4037828947368421	0.0751003009027081	0.43563280825638206	0.30938416422287396	0.33252427184466
chr2:177016964:177017622	0.302605210420842	0.0184426229508197	0.261344537815126	0.273076923076923	0.15966386554621803	0.0554480980012895	0.0479683972911964	0.0933333333333333	0.12023217247097802	0.236159775753329	0.0715679895901106	0.187145557655955	0.0654970760233918	0.212368728121354	0.288343558282209	0.0798980025499362	0.12392426850258198	0.18181818181818202	0.0891330891330891	0.0776450511945393	0.16491458607095902	0.10515463917525802	0.0446788706174372	0.0410094637223975	0.167217448777264	0.16065192083818397	0.191335740072202	0.10526315789473699	0.22842197035745399	0.14719334719334698	0.151320485367595	0.0898011545862732	0.198099415204678	0.125450901803607	0.0674698795180723	0.12186046511627902	0.25511432009627	0.221491228070175	0.11647727272727301	0.11062717770034801	0.0797186400937866	0.14291277258567	0.0623145400593472	0.105011933174224	0.18037383177570102	0.04413145539906099	0.181949111857897	0.0722733245729304	0.131386861313869
chr2:177022978:177023346								0.0								0.2			0.0														0.0	0.0	0.0						0.0					0.1
chr2:177023999:177025440	0.623991935483871	0.24267782426778198	0.5964912280701751	0.577503429355281	0.517421602787456	0.24358974358974397	0.24531835205992497	0.270742358078603	0.3984375	0.631644004944376	0.463414634146341	0.54312188168211	0.25	0.456973293768546	0.564064801178203	0.18266978922716604	0.28403755868544606	0.49854651162790703	0.33809523809523806	0.480582524271845	0.413522012578616	0.46783625730994105	0.2078125	0.479674796747967	0.588910133843212	0.286885245901639	0.536470588235294	0.421052631578947	0.44761904761904797	0.509043927648579	0.41255230125523	0.26402640264026395	0.309576837416481	0.46969696969697	0.25381679389313	0.42857142857142894	0.592948717948718	0.5407407407407411	0.343551797040169	0.5125	0.21963394342762102	0.39671682626539	0.24928366762177698	0.301639344262295	0.551312649164678	0.21753246753246802	0.526263627353816	0.19269102990033202	0.581730769230769
chr2:177029794:177030162	0.33333333333333304	0.401515151515151	0.35593220338983095	0.37974683544303794	0.4333333333333329	0.375	0.43478260869565205	0.353846153846154	0.36065573770491793	0.427777777777778	0.33333333333333304	0.401960784313726	0.23214285714285698	0.362934362934363	0.380515759312321	0.23076923076923103	0.38888888888888895	0.387096774193548	0.371794871794872	0.33333333333333304	0.3975903614457829	0.42574257425742607	0.377777777777778	0.27835051546391804	0.3974358974358971	0.34782608695652195	0.41580041580041605	0.38078291814946597	0.348837209302326	0.37037037037037	0.454022988505747	0.209302325581395	0.359375	0.375	0.38888888888888895	0.373134328358209	0.393939393939394	0.3529411764705879	0.32258064516129	0.5	0.37974683544303794	0.37974683544303794	0.330985915492958	0.36559139784946204	0.32604373757455296	0.41200000000000003	0.394557823129252	0.37888198757764	0.46666666666666706
chr2:19549739:19550768	0.5616400660429279	0.17052270779777198	0.5333333333333329	0.542099192618224	0.344080604534005	0.163398692810458	0.123249299719888	0.128643216080402	0.238001314924392	0.583835341365462	0.231284916201117	0.5782784517619871	0.184287099903007	0.35415821501014205	0.575819077993621	0.126448534423995	0.250770178681454	0.341889483065954	0.21899736147757298	0.17910447761194	0.379407616361072	0.468112244897959	0.12082338902147999	0.171087533156499	0.45664105378704706	0.131741140215716	0.44689446221174894	0.342565597667638	0.36789297658862896	0.3392	0.377854161551682	0.140939597315436	0.19124168514412399	0.198601398601399	0.17919728660259998	0.274952919020716	0.5532047293092719	0.859708640989822	0.350511247443763	0.294117647058824	0.19166666666666698	0.23655913978494603	0.20191082802547802	0.235124760076775	0.5201280878316561	0.134484832860703	0.49041835357624797	0.204644412191582	0.449131513647643
chr2:19556644:19557256	0.7375	0.407407407407407	0.461187214611872	0.626582278481013	0.446969696969697	0.5333333333333329	0.4583333333333329	0.548387096774194	0.455882352941176	0.537634408602151	0.4166666666666671	0.49729729729729705	0.42857142857142894	0.439613526570048	0.618556701030928	0.376	0.307692307692308	0.540372670807453	0.33333333333333304	0.48571428571428604	0.435185185185185	0.23529411764705901	0.404761904761905	0.3529411764705879	0.551181102362205	0.31818181818181795	0.48292682926829295	0.666666666666667	0.5363636363636359	0.380165289256198	0.44718309859154903	0.41791044776119396	0.5448275862068971	0.475524475524476	0.3921568627450979	0.34210526315789497	0.5109489051094891	0.37931034482758597	0.525179856115108	0.459459459459459	0.30681818181818205	0.384615384615385	0.35	0.432835820895522	0.604545454545454	0.319626168224299	0.5594202898550721	0.603603603603604	0.6052631578947371
chr2:198650901:198651269	0.552581261950287	0.38793103448275895	0.36573511543134896	0.4118336262448739	0.31277533039647604	0.312849162011173	0.29202037351443105	0.17821782178217802	0.313084112149533	0.40658362989323793	0.23560209424083803	0.409861325115562	0.33644859813084105	0.359349593495935	0.424802110817942	0.158792650918635	0.19387755102040802	0.33852140077821	0.3	0.25278810408921903	0.30386052303860495	0.296296296296296	0.17629179331307002	0.19047619047619	0.39487179487179497	0.266666666666667	0.316923076923077	0.29292929292929304	0.358178053830228	0.35577797998180205	0.31288343558282206	0.19318181818181798	0.293333333333333	0.28	0.1875	0.22988505747126398	0.384328358208955	0.348936170212766	0.22780748663101602	0.41142857142857103	0.11846153846153801	0.38715953307393	0.194711538461538	0.21454545454545498	0.32767624020887703	0.19202397418165099	0.358444714459295	0.28037383177570097	0.4166666666666671
chr2:209271111:209271710	0.753	0.214876033057851	0.541795665634675	0.504975124378109	0.4216027874564461	0.10416666666666699	0.14792899408284	0.290909090909091	0.33333333333333304	0.6107784431137719	0.36734693877551006	0.599713055954089	0.347222222222222	0.429467084639498	0.42906574394463703	0.36268656716417896	0.44943820224719105	0.549242424242424	0.207317073170732	0.4533333333333329	0.430379746835443	0.527777777777778	0.19444444444444395	0.25	0.451219512195122	0.4	0.37946428571428603	0.31034482758620696	0.37878787878787895	0.42372881355932196	0.33391608391608396	0.31707317073170693	0.272727272727273	0.4646017699115039	0.12403100775193801	0.48314606741572996	0.5776892430278879	0.5024630541871921	0.44406779661016904	0.43119266055045896	0.16896551724137898	0.41869918699187003	0.26126126126126104	0.214285714285714	0.457364341085271	0.208588957055215	0.5803571428571429	0.33908045977011503	0.65
chr2:2120259:2120629	0.43622448979591794	0.541818181818182	0.40192043895747603	0.46603260869565205	0.49001331557922795	0.589285714285714	0.606382978723404	0.569444444444444	0.4504792332268371	0.397683397683398	0.542662116040956	0.432128514056225	0.55327868852459	0.507760532150776	0.462311557788945	0.5509383378016091	0.542619542619543	0.45685279187817296	0.5321888412017171	0.5370705244122971	0.45738636363636404	0.390715667311412	0.591635916359164	0.572413793103448	0.4363354037267079	0.5744680851063829	0.435614422369389	0.5362318840579711	0.49344262295082003	0.43197278911564596	0.44593730006398	0.5578231292517011	0.4895833333333329	0.477178423236515	0.594262295081967	0.49122807017543896	0.444551591128255	0.39795517105780603	0.47671840354767203	0.451030927835052	0.5428571428571429	0.506863780359028	0.554054054054054	0.48760330578512395	0.461024498886414	0.531772575250836	0.47852233676975897	0.522248243559719	0.44597249508840897
chr2:220313027:220313753	0.6923779096303061	0.34408602150537604	0.46718704827984997	0.52498698594482	0.38279736536226294	0.26690391459074697	0.20210368144252397	0.334841628959276	0.35708435708435704	0.4778197732245871	0.317109144542773	0.501726331092132	0.373401534526854	0.45436741088915006	0.49101007248423206	0.194158075601375	0.41274817136886105	0.471202425058942	0.294827586206897	0.298751200768492	0.39207719654647	0.38653366583541104	0.22100954979536203	0.404761904761905	0.435012437810945	0.23091976516634	0.435417240429634	0.42931034482758595	0.477131564088086	0.38874965190754707	0.428136746017541	0.31030577576443896	0.396954314720812	0.404371584699454	0.27707454289732797	0.352785145888594	0.452417498081351	0.6245983055799009	0.353321976149915	0.476418318523582	0.302031850631521	0.435922810489856	0.33178654292343396	0.259336099585062	0.4712746858168761	0.19577067669172898	0.496966109220068	0.3782234957020061	0.46661303298471396
chr2:223163078:223164074	0.63768115942029	0.33976833976834	0.42446043165467606	0.497863247863248	0.41089566020313895	0.375	0.319105691056911	0.335403726708075	0.439716312056738	0.526098901098901	0.46113989637305697	0.437713310580205	0.30726256983240197	0.427652733118971	0.481914893617021	0.211538461538462	0.38211382113821096	0.432730923694779	0.32773109243697496	0.34924623115577896	0.46016646848989295	0.408602150537634	0.269230769230769	0.34112149532710306	0.488218661639962	0.386831275720165	0.4801699716713879	0.4	0.44074074074074104	0.46264626462646297	0.42861998640380705	0.329519450800915	0.340350877192982	0.4241676942046861	0.291120815138282	0.409574468085106	0.42959001782531203	0.403543307086614	0.43515541264737395	0.439316239316239	0.22681704260651603	0.390189520624303	0.305732484076433	0.30622009569378006	0.47874149659863896	0.30410447761194004	0.501993620414673	0.45961538461538504	0.430252100840336
chr2:230933079:230933646	0.4096638655462179	0.41584158415841604	0.511008704557092	0.5718799368088471	0.5219696969696971	0.495757575757576	0.36206896551724105	0.43589743589743607	0.38920454545454497	0.520531400966184	0.524506217995611	0.5714285714285711	0.446043165467626	0.47839195979899496	0.41823260538344303	0.337278106508876	0.5328125	0.513715710723192	0.497159090909091	0.472746331236897	0.49680511182108605	0.517183570829841	0.39066339066339095	0.48284625158831	0.511436413540714	0.507185628742515	0.520062942564909	0.404452690166976	0.535657686212361	0.4891666666666671	0.49457700650759207	0.48729531338227006	0.475206611570248	0.47901821060966	0.480804387568556	0.522094926350245	0.5146198830409361	0.50875386199794	0.5280999107939339	0.5101553166069289	0.472481827622015	0.49328214971209206	0.39916839916839897	0.4907718120805371	0.42307692307692296	0.44389763779527597	0.489045383411581	0.39117647058823496	0.5308550185873611
chr2:233924834:233925460	0.614900974536309	0.178048780487805	0.854379977246871	0.7191629955947141	0.39587775408670894	0.166666666666667	0.164788732394366	0.23333333333333303	0.32047477744807107	0.8744897959183671	0.358178053830228	0.723522853957637	0.15064935064935098	0.633270321361059	0.676932746700189	0.11263408820023801	0.285046728971963	0.489273356401384	0.18224299065420602	0.259708737864078	0.587264150943396	0.46305418719211794	0.300052826201796	0.20238095238095197	0.6012526096033399	0.0993439550140581	0.51015037593985	0.39473684210526294	0.510518934081346	0.34805890227577	0.570500927643785	0.154078549848943	0.382716049382716	0.30843373493975895	0.162587412587413	0.3571428571428571	0.561594202898551	0.678516228748068	0.35133189344852395	0.6847290640394088	0.12075718015665801	0.288931788931789	0.19098143236074303	0.28464419475655395	0.6405023547880689	0.163302150008206	0.644305772230889	0.18388791593695303	0.6549079754601229
chr2:239755071:239755507	0.5744016649323621	0.186855670103093	0.359829666430092	0.31547220361687894	0.26006191950464397	0.126385809312639	0.17724002616088896	0.201169590643275	0.16573033707865198	0.42005141388174805	0.15861214374225502	0.29577968526466397	0.18478260869565197	0.248677248677249	0.27934875749785804	0.113467656415695	0.17158338350391297	0.24680356450988003	0.155555555555556	0.203916272788656	0.274328489652136	0.258675078864353	0.139451067369005	0.209090909090909	0.318297331639136	0.17366042608134302	0.24282786885245897	0.220055710306407	0.29120473022911997	0.281019450033535	0.18003565062388602	0.190366972477064	0.19047619047619	0.22217987804878	0.16435506241331502	0.189933523266857	0.339199029126214	0.36036866359446995	0.247446975648075	0.29015084294587395	0.165247871807712	0.197030268418047	0.17822468793342602	0.19636678200692	0.271951219512195	0.119529127678841	0.35104450499545903	0.21245674740484397	0.349408553230209
chr2:241393675:241394233	0.550037064492216	0.302197802197802	0.552915766738661	0.526970954356846	0.4328571428571429	0.266666666666667	0.256164383561644	0.345070422535211	0.35526315789473706	0.649278579356271	0.225641025641026	0.545356951154053	0.267361111111111	0.461012311901505	0.44	0.25293586269196	0.334736842105263	0.42998760842627004	0.19798657718120802	0.2575	0.4790823211875839	0.329004329004329	0.28469113697403803	0.28169014084507	0.5551020408163271	0.220630372492837	0.461330935251799	0.346456692913386	0.540130151843818	0.41069723018147103	0.36384439359267695	0.28476821192053003	0.38821138211382106	0.31198910081743897	0.248873873873874	0.36915887850467294	0.507880910683012	0.417241379310345	0.38244514106583094	0.49659863945578203	0.23249299719888003	0.296650717703349	0.282527881040892	0.21040723981900503	0.4292343387471	0.225130890052356	0.5082251082251079	0.35897435897435903	0.519553072625698
chr2:242824186:242824682	0.19553666312433604	0.158940397350993	0.32988505747126395	0.218536585365854	0.300448430493274	0.20350109409190398	0.132471728594507	0.18798955613576998	0.174418604651163	0.33811475409836106	0.215126050420168	0.392993630573248	0.183641975308642	0.265932336742722	0.1985559566787	0.152599594868332	0.16238159675236802	0.20512820512820498	0.164179104477612	0.168690958164642	0.291139240506329	0.314685314685315	0.383786114704614	0.216417910447761	0.288672350791717	0.163734776725304	0.189454870420018	0.143410852713178	0.23544303797468397	0.289333333333333	0.182788051209104	0.173844949099452	0.279491833030853	0.223434807581849	0.219917012448133	0.191756272401434	0.340776699029126	0.36725325172150003	0.249603803486529	0.269076305220884	0.161347517730496	0.217179902755267	0.161917098445596	0.18434343434343398	0.190909090909091	0.16633922724296	0.24606918238993697	0.15106117353308401	0.32123212321232103
chr2:30453431:30454007	0.613793103448276	0.12121212121212101	0.617260787992495	0.556420233463035	0.577909270216962	0.185185185185185	0.219047619047619	0.152542372881356	0.5192307692307689	0.5627836611195159	0.409836065573771	0.589573851882499	0.26530612244898005	0.593350383631714	0.484210526315789	0.301587301587302	0.270588235294118	0.4266666666666671	0.35365853658536606	0.44594594594594605	0.545824847250509	0.568181818181818	0.232472324723247	0.0	0.53014553014553	0.491803278688525	0.43585526315789497	0.25	0.6109422492401221	0.503171247357294	0.38975501113585703	0.285	0.546184738955823	0.575757575757576	0.20425531914893602	0.533834586466165	0.547554347826087	0.5343511450381679	0.49844720496894396	0.531007751937985	0.234972677595628	0.451807228915663	0.23913043478260898	0.165289256198347	0.6	0.19360902255639104	0.53015873015873	0.40888888888888897	0.635535307517084
chr2:31805191:31805559	0.7081462475946121	0.229166666666667	0.37316849816849795	0.40385565991102296	0.348668280871671	0.18	0.143292682926829	0.22857142857142898	0.327338129496403	0.40091264667535903	0.332635983263598	0.371274571972099	0.235023041474654	0.3720349563046189	0.395019024558976	0.188608776844071	0.31014492753623196	0.33682634730538896	0.215488215488215	0.28510638297872304	0.31945495836487503	0.336043360433604	0.203125	0.28350515463917497	0.35869565217391297	0.296875	0.36181055155875297	0.32702702702702696	0.41491085899513797	0.325462012320329	0.31563169164882204	0.226635514018692	0.32290362953692103	0.27203482045701805	0.19708029197080298	0.339041095890411	0.36299511665762296	0.284680717206669	0.302924791086351	0.36134453781512604	0.13927576601671302	0.322751322751323	0.26068376068376103	0.18093385214007798	0.41711809317443105	0.196841294298921	0.38371116708648206	0.279260780287474	0.36177715091678403
chr2:31805738:31806106	0.64349169563538	0.141538461538462	0.10043668122270698	0.156462585034014	0.126040428061831	0.109756097560976	0.159650516282764	0.16238159675236802	0.133949191685912	0.155688622754491	0.158385093167702	0.125205930807249	0.135618479880775	0.168021680216802	0.113456464379947	0.18332543818095698	0.116895874263261	0.28811282740093996	0.117549668874172	0.150851581508516	0.12168486739469601	0.101321585903084	0.12906976744186002	0.176706827309237	0.0884353741496599	0.133942161339422	0.0802307288935501	0.18181818181818202	0.11441647597253998	0.15247252747252696	0.13114754098360698	0.11841100076394198	0.114849187935035	0.154513888888889	0.151468315301391	0.152542372881356	0.112462006079027	0.11244979919678699	0.12121212121212101	0.0714285714285714	0.119307832422587	0.11055900621117999	0.152588555858311	0.0960365853658537	0.15272727272727302	0.108641439878564	0.12107101280558802	0.17527519051651097	0.16969696969696998
chr2:45028788:45029432	0.687310030395137	0.166276346604215	0.553137003841229	0.494208494208494	0.41571609632446105	0.0985915492957746	0.142148760330579	0.18141592920354002	0.199203187250996	0.684967320261438	0.23557692307692302	0.551395007342144	0.13445378151260498	0.37896070975918894	0.315656565656566	0.11857292759706199	0.19707057256990698	0.373467112597547	0.157175398633257	0.249097472924188	0.345186470078057	0.32982456140350896	0.115916955017301	0.150485436893204	0.496113989637306	0.257085020242915	0.42094349403836206	0.25324675324675305	0.386779184247539	0.323053199691596	0.28414239482200604	0.194148936170213	0.367935409457901	0.306485355648536	0.130563798219585	0.31528662420382203	0.5517560073937149	0.646336785577292	0.341701534170153	0.488165680473373	0.12948627726952802	0.282643312101911	0.155844155844156	0.21244635193133	0.35794542536115603	0.143358005453837	0.43342981186686	0.19027777777777802	0.5962219598583229
chr2:45227555:45228189	0.629237288135593	0.34146341463414603	0.42259083728278	0.42751615881809796	0.45571245186136106	0.456310679611651	0.324894514767932	0.33125	0.369918699186992	0.4772141014617371	0.534965034965035	0.43970686209193893	0.47619047619047605	0.45549738219895297	0.40055467511885906	0.289256198347107	0.43909348441926294	0.437901498929336	0.424489795918367	0.503448275862069	0.439946018893387	0.447098976109215	0.23809523809523803	0.5285714285714289	0.4455128205128211	0.515580736543909	0.4682651622002821	0.386454183266932	0.484502446982055	0.422518159806295	0.44376899696048605	0.484848484848485	0.511423550087873	0.43760984182776796	0.373913043478261	0.4802955665024629	0.49374288964732604	0.464968152866242	0.432225063938619	0.45213849287169	0.36289222373806296	0.45967741935483897	0.36741214057508	0.4075829383886261	0.4080267558528429	0.35005636978579496	0.431079323797139	0.41295546558704493	0.4620689655172411
chr2:45231366:45232053	0.6996805111821089	0.389380530973451	0.599290780141844	0.675933970460469	0.618759455370651	0.4	0.6404494382022471	0.6219512195121949	0.575	0.629453681710214	0.5526315789473679	0.6652323580034419	0.421875	0.595641646489104	0.5516014234875439	0.5559566787003609	0.485294117647059	0.603072983354674	0.535714285714286	0.506382978723404	0.6156542056074771	0.520661157024793	0.543046357615894	0.3833333333333329	0.595264937993236	0.32456140350877194	0.533142389525368	0.570588235294118	0.609230769230769	0.643149284253579	0.48303715670436204	0.519607843137255	0.571059431524548	0.6091205211726379	0.40647482014388503	0.5522875816993461	0.6318407960199011	0.4779411764705879	0.609898107714702	0.599109131403118	0.43478260869565205	0.605006954102921	0.409638554216867	0.46703296703296704	0.580773042616452	0.453860640301318	0.6569987389659521	0.557184750733138	0.6813880126182971
chr2:467955:468484	0.546766435061464	0.16088328075709804	0.48066595059076295	0.48061002178649204	0.345669291338583	0.0901856763925729	0.132782101167315	0.18777292576419197	0.18738229755178898	0.53573883161512	0.166666666666667	0.489178193653377	0.11533242876526499	0.378190255220418	0.44825614636935396	0.138162544169611	0.266522210184182	0.345242874347652	0.159649122807018	0.280662983425414	0.32857142857142896	0.31560283687943297	0.11828358208955199	0.177083333333333	0.40435835351089594	0.141385767790262	0.436130536130536	0.21513944223107603	0.3944678292242929	0.35023400936037397	0.26139896373057	0.176257128045619	0.28778018799710803	0.344007763221737	0.13646408839778998	0.285529715762274	0.526574363555159	0.51390268123138	0.35634743875278396	0.46494762288477004	0.15268138801261802	0.30246679316888003	0.189245087900724	0.18766066838046302	0.415669205658324	0.10639573218246101	0.432933194154488	0.15420560747663598	0.47496318114874797
chr2:47270703:47271071	0.56	0.699029126213592	0.22962962962963	0.35625	0.517094017094017	0.7142857142857142	0.736401673640167	0.7849462365591401	0.662921348314607	0.0451127819548872	0.666666666666667	0.301056338028169	0.7391304347826091	0.516666666666667	0.530769230769231	0.765432098765432	0.7543859649122809	0.4458333333333329	0.7042253521126759	0.5615384615384621	0.465753424657534	0.578947368421053	0.7525083612040129	0.701754385964912	0.11764705882352902	0.7155963302752291	0.338308457711443	0.7692307692307689	0.326923076923077	0.444099378881988	0.561111111111111	0.69672131147541	0.617647058823529	0.6051660516605171	0.727586206896552	0.625	0.303191489361702	0.29032258064516103	0.45270270270270296	0.417322834645669	0.722627737226277	0.568690095846645	0.77124183006536	0.669811320754717	0.484615384615385	0.732323232323232	0.370909090909091	0.752475247524752	0.29292929292929304
chr2:47271085:47271455	0.20161290322580602	0.857142857142857	0.95	0.9672131147540981	0.9508196721311469	0.816326530612245	0.7984496124031009	0.933333333333333	0.94	1.0	0.892857142857143	0.91304347826087	0.933333333333333	0.8936170212765959	0.966666666666667	0.929347826086957	0.945652173913043	0.7727272727272729	0.942857142857143	0.8947368421052628	0.8965517241379308	0.6923076923076921	0.91705069124424	0.833333333333333	1.0	0.80952380952381	0.91304347826087	0.7857142857142858	0.851063829787234	0.9	0.951923076923077	0.923076923076923	0.8625	0.8611111111111109	0.9523809523809521	1.0	0.91304347826087	0.916666666666667	0.9099099099099099	1.0	0.9107142857142858	0.9576271186440679	0.9659090909090909	0.970588235294118	0.966666666666667	0.9520697167755992	0.8988764044943821	0.893203883495146	0.9047619047619051
chr2:5832642:5833231	0.624365482233503	0.32340425531914896	0.389389389389389	0.448087431693989	0.34579439252336397	0.237341772151899	0.219321148825065	0.26056338028168996	0.381818181818182	0.40996168582375503	0.313253012048193	0.297142857142857	0.3543307086614171	0.35972850678733	0.439361951677223	0.152917505030181	0.341880341880342	0.419847328244275	0.194594594594595	0.301075268817204	0.33840304182509495	0.356060606060606	0.25411061285500697	0.27027027027027	0.36563876651982397	0.215827338129496	0.330203442879499	0.348399246704331	0.36744186046511607	0.263157894736842	0.32076984763432204	0.21611721611721602	0.235668789808917	0.27181208053691297	0.267080745341615	0.274111675126904	0.35	0.3918495297805639	0.188073394495413	0.38125	0.20802005012531302	0.22195121951219499	0.28277634961439596	0.245614035087719	0.39955022488755604	0.153846153846154	0.323636363636364	0.403422982885086	0.575757575757576
chr2:66666215:66667183	0.519175515302936	0.11254172627563198	0.46457399103138997	0.39028823682160496	0.319958311620636	0.11707317073170699	0.157016171100678	0.201298701298701	0.20754716981132101	0.49989684340829404	0.229819563152896	0.36335684572255394	0.128457283343577	0.327388535031847	0.43181818181818205	0.11579126875852698	0.22090823084200603	0.281212121212121	0.153468815697267	0.16842823048073602	0.363439306358382	0.32542819499341197	0.262115465655289	0.149377593360996	0.36594576038448295	0.15472998851014902	0.37401727026678705	0.21698113207547198	0.259457393962553	0.322136654104539	0.226610169491525	0.141375222288085	0.38111888111888104	0.23103700989373396	0.13989028213166102	0.267127592708988	0.41404282115869	0.414806547619048	0.230836236933798	0.323849372384937	0.126286890871654	0.214039125431531	0.14380877742946696	0.140035906642729	0.348265895953757	0.141667138890463	0.36323109843081297	0.16501976284585002	0.37432578209277206
chr2:69026713:69027375	0.292561983471074	0.547723935389134	0.6512820512820511	0.797647058823529	0.8141592920353979	0.634703196347032	0.662872154115587	0.79746835443038	0.6479400749063671	0.662037037037037	0.639257294429708	0.740645161290323	0.7397504456327991	0.7260504201680671	0.512261580381471	0.743839541547278	0.7393526405451449	0.574519230769231	0.6428571428571429	0.8036809815950919	0.8066037735849059	0.6985645933014352	0.6239711934156379	0.7135135135135141	0.760479041916168	0.8183856502242149	0.7115942028985509	0.743055555555556	0.8040089086859691	0.8411053540587221	0.6857142857142859	0.734486266531027	0.683748169838946	0.808421052631579	0.621661721068249	0.75	0.7276264591439692	0.6937984496124029	0.689295039164491	0.7769028871391079	0.6923076923076921	0.724043715846995	0.568459657701711	0.74375	0.6269841269841271	0.637072723101629	0.4701492537313429	0.808773903262092	0.7027027027027031
chr2:71115712:71116610	0.737409773500373	0.39364084191670395	0.49738939269029997	0.5674068680985319	0.46952686447473896	0.36213311285655203	0.24487094639311702	0.355538922155689	0.436960757027554	0.546755516714005	0.419239519012025	0.5260855649205161	0.342263531984691	0.47084072035084396	0.5343110840381421	0.25965229171370496	0.382617382617383	0.475156233992419	0.343579766536965	0.391984359726295	0.48457815317452796	0.46554149085794705	0.29862957660053197	0.425578034682081	0.48810266464664503	0.326285439692456	0.491398581008844	0.510793756227167	0.487216317150244	0.47559198542805103	0.449012048192771	0.320284697508897	0.4258254183627321	0.4530235243180829	0.336317395727365	0.452645161290323	0.524846190250828	0.48900763358778604	0.443494423791822	0.49786997592146703	0.267195018397962	0.4245537434185179	0.39812858436462395	0.37123745819398	0.528123783573375	0.275198887773229	0.5576243224133871	0.434352009054895	0.526832817900673
chr2:73147287:73148222	0.78101644245142	0.274603174603175	0.409722222222222	0.32799442896935904	0.32224532224532204	0.188916876574307	0.140495867768595	0.21414913957935003	0.23930635838150305	0.45953639690931297	0.20987654320987698	0.37559580552907507	0.144393241167435	0.317204301075269	0.48954405210832996	0.106413994169096	0.22327044025157197	0.437889488990445	0.272108843537415	0.1547064305685	0.32120523024445696	0.28801843317972303	0.12149157979149999	0.27855153203342603	0.389006342494715	0.147965474722565	0.34191807701741495	0.34567901234567894	0.39228834870075396	0.286159323542501	0.305944717909883	0.150340136054422	0.326609029779059	0.30984952120383	0.13724088634739098	0.31064572425828996	0.411723656664341	0.37139807897545396	0.25371604305484396	0.360393603936039	0.13125	0.252885097842449	0.21468926553672302	0.244615384615385	0.323962516733601	0.113629673241095	0.33274461321088	0.21735959153902298	0.434561626429479
chr2:74726169:74726941	0.569877714000499	0.0849617672047579	0.46976382039968895	0.382602193419741	0.356276306016341	0.0723798494499131	0.0827528559487322	0.133333333333333	0.14454545454545498	0.523465034316453	0.122259136212625	0.5233255785478139	0.0891891891891892	0.306070612141224	0.293949623474422	0.0932046045302636	0.16731952993844398	0.33831922849832696	0.13871473354232	0.192359550561798	0.35164296223639	0.25	0.0959905194548687	0.10094212651413198	0.40603015075376897	0.0930044480388192	0.21412374473598997	0.128	0.326886919151222	0.310990451226362	0.132558461325585	0.15420560747663598	0.305995650823237	0.267755842977082	0.12150577711517001	0.256202804746494	0.530660377358491	0.365611421477343	0.324782409528172	0.353184449958644	0.128540305010893	0.266287801907855	0.109399893786511	0.11653645833333301	0.302143586253828	0.0889618978538209	0.39812222039202794	0.115903975993999	0.448814795519667
chr2:8314560:8314937	0.882352941176471		1.0	0.857142857142857	1.0	1.0	1.0	1.0	1.0	1.0	0.75	1.0	1.0	1.0	1.0	1.0	0.923076923076923	0.666666666666667	1.0	0.8888888888888891	0.875		1.0	1.0	1.0		0.933333333333333	1.0	1.0	0.9473684210526321	0.897435897435897	0.9090909090909091	1.0	1.0	1.0	1.0	1.0		0.8636363636363641	1.0	0.878048780487805	1.0	1.0	1.0	1.0	0.9206349206349209	0.9375	0.833333333333333
chr2:85811198:85811566	0.3588516746411479	0.318840579710145	0.445205479452055	0.532608695652174	0.421052631578947	0.326923076923077	0.4375	0.23214285714285698	0.457627118644068	0.49408983451536603	0.375	0.430278884462151	0.25714285714285695	0.408163265306122	0.522041763341067	0.4333333333333329	0.444444444444444	0.37959183673469393	0.196428571428571	0.34579439252336397	0.42129629629629606	0.25	0.407407407407407	0.224137931034483	0.4375	0.22580645161290303	0.45781466113416297	0.403225806451613	0.42391304347826103	0.380090497737557	0.4635568513119529	0.247422680412371	0.33333333333333304	0.330188679245283	0.3625	0.47058823529411803	0.45454545454545503	0.207317073170732	0.39473684210526294	0.351851851851852	0.27368421052631603	0.37125748502994	0.224489795918367	0.346774193548387	0.4425287356321839	0.446927374301676	0.41590214067278297	0.5714285714285711	0.44318181818181795
chr2:85811615:85811983	0.674247982391783	0.18150684931506797	0.439900867410161	0.46284224250325895	0.33672172808132106	0.126582278481013	0.149338374291115	0.271111111111111	0.201995012468828	0.486274509803922	0.21546961325966899	0.45888441633122495	0.18181818181818202	0.39663093415007705	0.365256124721604	0.171081677704194	0.288973384030418	0.40920716112531996	0.204651162790698	0.18877551020408198	0.32488479262672804	0.302127659574468	0.144927536231884	0.161971830985915	0.415147265077139	0.164835164835165	0.31278026905829603	0.252747252747253	0.425	0.322390572390572	0.240081383519837	0.221294363256785	0.257978723404255	0.283950617283951	0.15625	0.34630350194552506	0.5	0.376884422110553	0.316168898043254	0.516795865633075	0.16358839050131901	0.312636165577342	0.156171284634761	0.3662551440329221	0.34244080145719497	0.13594470046082902	0.41796875	0.237762237762238	0.447033898305085
chr2:86163664:86164150	0.762845849802372	0.706632653061224	0.6368715083798879	0.746803069053708	0.735197368421053	0.8298611111111109	0.768939393939394	0.7932203389830509	0.765765765765766	0.6257668711656441	0.7336244541484721	0.7324749642346209	0.6842105263157889	0.669316375198728	0.668604651162791	0.7548828125	0.802874743326489	0.6748366013071899	0.7401812688821751	0.7261904761904759	0.681908548707754	0.733333333333333	0.740246406570842	0.676328502415459	0.6711590296495961	0.772151898734177	0.624458874458874	0.7135135135135141	0.734426229508197	0.6961722488038281	0.6725755995828989	0.765957446808511	0.660194174757282	0.594594594594595	0.7667140825035559	0.6732283464566929	0.702341137123746	0.698019801980198	0.7310664605873259	0.7103825136612021	0.693959731543624	0.7528625954198471	0.688259109311741	0.6393034825870649	0.668435013262599	0.7482915717539861	0.684340320591862	0.694610778443114	0.656441717791411
chr2:95401143:95401827	0.8067415730337081	0.674157303370786	0.5935483870967739	0.753581661891118	0.65	0.0	0.6909090909090911	0.7586206896551719	0.725663716814159	0.5508771929824561	0.666666666666667	0.558823529411765	0.7662337662337659	0.631578947368421	0.779874213836478	0.583333333333333	0.5	0.6404494382022471	0.5	0.421052631578947	0.597222222222222	0.4583333333333329	0.6867469879518069	0.621621621621622	0.606741573033708	0.33333333333333304	0.516129032258065	0.7230769230769231	0.5502645502645501	0.538461538461538	0.448275862068966	0.596153846153846	0.545454545454545	0.48148148148148107	0.5	0.7090909090909091	0.573170731707317	0.56	0.5714285714285711	0.509615384615385	0.565217391304348	0.666666666666667	0.6597938144329899	0.6	0.743589743589744	0.47560975609756106	0.8026905829596409	0.7735849056603772	0.575757575757576
chr2:99438969:99439337	0.82282793867121	0.38095238095238104	0.556701030927835	0.671641791044776	0.651785714285714	0.56	0.134328358208955	0.42857142857142894	0.413793103448276	0.6523809523809521	0.6507936507936509	0.613899613899614	0.4	0.72289156626506	0.666666666666667	0.211764705882353	0.307692307692308	0.757894736842105	0.666666666666667	0.42028985507246397	0.6493506493506489	0.5714285714285711	0.21804511278195501	0.5	0.5502958579881659	0.666666666666667	0.4826666666666671	0.25	0.6447368421052629	0.42857142857142894	0.5582524271844661	0.592307692307692	0.727848101265823	0.537634408602151	0.19897959183673497	0.666666666666667	0.666666666666667	0.666666666666667	0.5436241610738249	0.634615384615385	0.159574468085106	0.38793103448275895	0.421052631578947	0.41584158415841604	0.6732673267326729	0.1417004048583	0.610619469026549	0.6363636363636359	0.666666666666667
chr2:99439481:99439849	0.6690240452616689	0.37267080745341596	0.643149284253579	0.6617886178861789	0.568147013782542	0.460732984293194	0.27127659574468105	0.388235294117647	0.48663101604278103	0.639024390243902	0.5104166666666671	0.610899873257288	0.41044776119403004	0.5986277873070329	0.6369393139841689	0.327548806941432	0.445993031358885	0.576086956521739	0.5	0.453846153846154	0.533980582524272	0.535532994923858	0.329230769230769	0.472826086956522	0.641304347826087	0.5022026431718061	0.609950248756219	0.49664429530201293	0.6136865342163361	0.5075239398084821	0.60639070442992	0.45906432748538	0.5380835380835379	0.507575757575758	0.4104166666666671	0.505030181086519	0.6169405815423511	0.6193939393939389	0.5406301824212271	0.5785953177257521	0.33530571992110497	0.498989898989899	0.29166666666666696	0.443935926773455	0.6271186440677969	0.336033950617284	0.6046728971962622	0.47540983606557397	0.587328767123288
chr3:123535333:123535708	0.216867469879518	0.5714285714285711	0.547945205479452	0.47169811320754707	0.55	0.7692307692307689	0.6388888888888891	0.555555555555556	0.5416666666666671	0.5043478260869559	0.46666666666666706	0.47540983606557397	0.652173913043478	0.44761904761904797	0.526315789473684	0.676923076923077	0.294117647058824	0.424242424242424	0.6	0.529411764705882	0.47619047619047605	0.4375	0.8	0.5217391304347829	0.36764705882352894	0.7857142857142858	0.498727735368957	0.578947368421053	0.419354838709677	0.44954128440366997	0.49339207048458206	0.42592592592592604	0.38028169014084495	0.41071428571428603	0.622641509433962	0.47058823529411803	0.40540540540540504	0.45161290322580605	0.602409638554217	0.422222222222222	0.5949367088607591	0.49295774647887297	0.22727272727272702	0.419354838709677	0.40350877192982504	0.537634408602151	0.4375	0.45454545454545503	0.631578947368421
chr3:123535731:123536099	0.34693877551020397	0.857142857142857	0.8888888888888891	0.733333333333333	0.923076923076923	1.0	0.818181818181818	1.0	0.833333333333333	1.0	1.0	0.666666666666667	1.0	0.7407407407407409	0.9375	0.9473684210526321	0.7692307692307689	0.925	0.85	0.9090909090909091	0.85	1.0	0.85	1.0	1.0	0.8947368421052628	0.953488372093023	1.0	0.878787878787879	0.916666666666667	0.875	0.790697674418605	0.931034482758621	0.8484848484848492	1.0	0.666666666666667	1.0	0.857142857142857	0.96969696969697	0.956521739130435	0.916666666666667	0.8636363636363641	0.7777777777777779	0.9473684210526321	0.6	0.8413284132841329	0.842105263157895	0.9473684210526321	0.545454545454545
chr3:124860247:124860615	0.659203980099503	0.168181818181818	0.33360892930963204	0.37643872714962795	0.22707100591715998	0.176811594202899	0.109803921568627	0.136222910216718	0.16302765647743803	0.38356164383561603	0.253393665158371	0.30968218773096806	0.196513470681458	0.39982230119946705	0.37817703768624	0.114546732255798	0.197126895450918	0.349633251833741	0.16258064516129	0.117549668874172	0.27185158758473105	0.252767527675277	0.17261904761904803	0.1792656587473	0.28785679729076	0.12890625	0.30129335684891195	0.27720207253886	0.276371308016878	0.24810126582278502	0.219905586152636	0.148869346733668	0.349867724867725	0.172687861271676	0.136762860727729	0.266666666666667	0.32602193419740805	0.31084939329050704	0.24336688014638602	0.293429342934293	0.136074400391581	0.16808905380334002	0.171286425017768	0.157740993184031	0.287316652286454	0.12258214868329101	0.320441988950276	0.2	0.307718814610613
chr3:124860695:124861063	0.638012205754141	0.111111111111111	0.0555555555555556	0.109452736318408	0.0829662261380323	0.0513513513513514	0.108440170940171	0.11844331641286	0.083547557840617	0.07339449541284401	0.0948616600790514	0.08281573498964799	0.10220125786163499	0.351735913488902	0.0920353982300885	0.0867363089585312	0.0738738738738739	0.200877620672843	0.0700564971751412	0.061244019138755997	0.0973986690865094	0.0822622107969152	0.144668400520156	0.0824175824175824	0.0539932508436445	0.0892267019167217	0.055367579206397996	0.107317073170732	0.0490093847758081	0.0738916256157636	0.0548375829549424	0.0868744098205855	0.24596340150699697	0.0926493108728943	0.0770620108368453	0.16585365853658499	0.0961538461538462	0.0700729927007299	0.077319587628866	0.065945945945946	0.080875781948168	0.0635884973673552	0.096931659693166	0.10989010989011001	0.0945121951219512	0.0584093052499214	0.132270916334661	0.150875075437538	0.106203007518797
chr3:128241347:128241929	0.703271028037383	0.7754237288135591	0.537037037037037	0.690402476780186	0.62962962962963	0.715328467153285	0.7448559670781891	0.67578125	0.7272727272727271	0.5673076923076921	0.671532846715328	0.654596100278552	0.7582417582417579	0.617777777777778	0.623931623931624	0.776190476190476	0.672727272727273	0.584051724137931	0.707692307692308	0.732342007434944	0.593175853018373	0.5048543689320389	0.773942093541203	0.6938775510204079	0.650602409638554	0.682795698924731	0.575928008998875	0.697674418604651	0.6879432624113481	0.649063032367973	0.6785714285714289	0.6599552572706929	0.574074074074074	0.681728880157171	0.7213483146067421	0.7434554973821992	0.502958579881657	0.46850393700787396	0.7204301075268822	0.673076923076923	0.7085308056872042	0.737704918032787	0.663430420711974	0.61	0.641414141414141	0.736137667304015	0.633093525179856	0.696	0.653333333333333
chr3:129317794:129318422	0.7092413793103449	0.730650154798762	0.662973222530009	0.682605111294312	0.716122121049813	0.7924693520140099	0.761806981519507	0.7385826771653541	0.729651162790698	0.622700762673845	0.754166666666667	0.668689320388349	0.734375	0.7084708470847081	0.7142857142857142	0.7758324751115692	0.7591111111111108	0.7172116421128281	0.7866242038216558	0.764134275618375	0.7003239740820729	0.72234762979684	0.7891056312108939	0.734604105571848	0.6462585034013609	0.7646579804560258	0.690265486725664	0.767281105990783	0.69826435246996	0.7374491180461329	0.7170932358318101	0.765561108587006	0.7270240700218821	0.7524103355187041	0.7447089947089949	0.7335600907029479	0.638284648850218	0.6226622662266229	0.709047429254683	0.730287398673545	0.7439085032322231	0.755452166327421	0.721030042918455	0.6875	0.6595744680851059	0.778836338890779	0.628211116300794	0.736247174076865	0.686458333333333
chr3:129693222:129693817	0.33333333333333304	0.28333333333333305	0.40566037735849103	0.497206703910615	0.330645161290323	0.1875	0.3725490196078429	0.24137931034482799	0.515625	0.379807692307692	0.33333333333333304	0.43939393939393895	0.208333333333333	0.338308457711443	0.49313186813186793	0.407407407407407	0.44642857142857106	0.402777777777778	0.2	0.202702702702703	0.358024691358025	0.36734693877551006	0.17777777777777803	0.3	0.393063583815029	0.33846153846153804	0.39189189189189205	0.375	0.390625	0.305084745762712	0.389090909090909	0.297297297297297	0.308411214953271	0.36111111111111105	0.27536231884058004	0.407407407407407	0.38636363636363596	0.29166666666666696	0.5243902439024389	0.447368421052632	0.2	0.217741935483871	0.324786324786325	0.351351351351351	0.447552447552448	0.36904761904761896	0.468827930174564	0.44594594594594605	0.535714285714286
chr3:133577974:133578347	0.0965665236051502	0.128	0.3160173160173161	0.472222222222222	0.288343558282209	0.0851063829787234	0.33333333333333304	0.10526315789473699	0.18965517241379298	0.398936170212766	0.19387755102040802	0.456647398843931	0.0649350649350649	0.22580645161290303	0.46846846846846796	0.111111111111111	0.19491525423728798	0.28	0.12820512820512803	0.14876033057851198	0.20463320463320497	0.29473684210526296	0.18181818181818202	0.11510791366906499	0.505050505050505	0.0669856459330144	0.5130434782608699	0.10447761194029902	0.318965517241379	0.219931271477663	0.523148148148148	0.0931899641577061	0.0852941176470588	0.120104438642298	0.179775280898876	0.224043715846995	0.405882352941176	0.304461942257218	0.34146341463414603	0.24113475177305	0.12413793103448299	0.24285714285714302	0.145631067961165	0.148717948717949	0.42857142857142894	0.47619047619047605	0.375	0.15151515151515196	0.329113924050633
chr3:137483684:137484318	0.6676977463543969	0.299212598425197	0.38940520446096705	0.442256042972247	0.36253041362530397	0.294117647058824	0.24360699865410498	0.292604501607717	0.33734939759036103	0.387568555758684	0.341409691629956	0.372735507246377	0.32601880877742895	0.375985977212971	0.462171052631579	0.23536036036036	0.353870458135861	0.38790697674418606	0.313793103448276	0.312087912087912	0.330134357005758	0.376190476190476	0.24418604651162804	0.318791946308725	0.376256281407035	0.285310734463277	0.38387232255354903	0.399267399267399	0.363511659807956	0.33515981735159805	0.36538878059345903	0.23690773067331697	0.324577861163227	0.31288343558282206	0.31191088260496996	0.332727272727273	0.38555194805194803	0.339400428265525	0.32646755921730203	0.39618644067796605	0.216883116883117	0.296476306196841	0.29966887417218496	0.315326633165829	0.44647261963492796	0.232461873638344	0.40906547285954103	0.33983286908078	0.402150537634409
chr3:138171643:138172015	0.536585365853659	0.833333333333333	0.875	0.833333333333333	0.6444444444444439	0.5714285714285711	0.6938775510204079	0.5	0.8888888888888891	0.907407407407407	0.583333333333333	0.830985915492958	0.8125	0.612244897959184	0.733333333333333	0.7272727272727271	0.47368421052631604	0.8387096774193549	0.578947368421053	0.75	0.8125	0.9	0.6923076923076921	0.7692307692307689	0.958333333333333	0.578947368421053	0.8865248226950351	0.6	0.882352941176471	0.791666666666667	0.8148148148148149	0.615384615384615	0.5135135135135129	0.7	0.615384615384615	0.7	0.931034482758621	0.883333333333333	0.854838709677419	0.818181818181818	0.696969696969697	0.754098360655738	0.5	0.585365853658537	0.75	0.65702479338843	0.8644067796610171	0.6052631578947371	0.615384615384615
chr3:138658363:138659292	0.650206978119456	0.15884476534296	0.403614457831325	0.34375	0.20119521912350602	0.132216014897579	0.14064914992272	0.14695340501792098	0.16631578947368397	0.49036777583187396	0.15415821501014199	0.261189044756179	0.15540540540540498	0.21155555555555605	0.38376383763837607	0.12161415146489801	0.13624678663239098	0.293584379358438	0.146818923327896	0.160919540229885	0.20571428571428602	0.210884353741497	0.12433075550267698	0.161073825503356	0.26551226551226603	0.15343915343915301	0.134499396863691	0.147727272727273	0.221165279429251	0.25130890052356003	0.12064570943075599	0.13401187446989	0.29672650475184803	0.21178637200736605	0.129297458893871	0.17313432835820902	0.354570637119114	0.37745974955277295	0.18658698539176602	0.251689189189189	0.14294871794871802	0.1810551558753	0.148351648351648	0.143034825870647	0.27480916030534397	0.10492905153099301	0.363008971704624	0.25364077669902896	0.33160621761658
chr3:147109721:147110499	0.6140617096611031	0.202801867911941	0.351481184947958	0.39526669021547206	0.296190476190476	0.146241830065359	0.151839942836727	0.219800181653043	0.24644886363636398	0.38835407372622704	0.17227235438884303	0.342884130982368	0.19698009608785197	0.26091586794462196	0.47605746209098204	0.17720391807658104	0.20974358974358998	0.308981521272024	0.176520994001714	0.189005235602094	0.29851614780331703	0.298701298701299	0.14691702613549898	0.24299065420560698	0.338910761154856	0.16398713826366598	0.305022051500925	0.227732793522267	0.31947582467239	0.28156333128708805	0.279408255786209	0.171680705976735	0.222334004024145	0.23830369357045103	0.17971014492753604	0.264554163596168	0.346176821983274	0.325486182190379	0.29307282415630603	0.30714675395526503	0.170273146505853	0.19309328279637802	0.20569620253164606	0.23584029712163396	0.39306138009912295	0.125114995400184	0.387689848121503	0.254732287723094	0.30681298582533195
chr3:157811990:157812622	0.778576982892691	0.43509272467903004	0.474544429832801	0.531746031746032	0.471400394477318	0.41573033707865203	0.339427662957075	0.38382541720153995	0.455684870188004	0.501796860223189	0.4166666666666671	0.525615435795077	0.41066666666666707	0.49660219550444296	0.536318911879612	0.36185819070904607	0.462382445141066	0.5362669245647971	0.4215116279069771	0.43442622950819704	0.47233502538071104	0.45199275362318797	0.375	0.4270015698587129	0.48985438052041097	0.371223021582734	0.449323822261852	0.483766233766234	0.47998200629779597	0.43994943109987394	0.441218039316459	0.339362618432386	0.507888349514563	0.47622641509434	0.36637259989621207	0.4264803725881571	0.477410654079568	0.449304174950298	0.433484504913076	0.48127445500279503	0.304878048780488	0.44523411371237503	0.373092926490985	0.403918613413715	0.515318935208438	0.3628630453275	0.507350735073507	0.5697036223929749	0.492847854356307
chr3:170137042:170137847	0.44790833999467106	0.203125	0.164755977726826	0.13731099305271802	0.1224	0.153212520593081	0.176423416198877	0.18929254302103304	0.199088145896657	0.126383578184745	0.158333333333333	0.0940381069452981	0.231738035264484	0.15879678209164	0.28807947019867497	0.157268170426065	0.168704156479218	0.179040548258138	0.17655786350148397	0.12655800575263698	0.187285223367698	0.140932642487047	0.18194541637508702	0.19140625	0.138109305760709	0.168453292496172	0.149573018200638	0.224137931034483	0.141830378533781	0.107710557532622	0.16959972394755	0.13413715146948	0.21570926143024602	0.162836185819071	0.17495987158908496	0.166449934980494	0.10772104607721	0.06337535014005599	0.118582312023849	0.138429752066116	0.16162420382165602	0.13598250091141098	0.194565217391304	0.209443099273608	0.18589025755879102	0.14915395863797798	0.14171750351947401	0.279043280182232	0.0818046603867129
chr3:171175762:171176387	0.506416584402764	0.260780287474333	0.35847208619001003	0.35245901639344296	0.30925507900677196	0.20818505338078303	0.29360967184801395	0.278481012658228	0.275784753363229	0.398773006134969	0.228813559322034	0.38169257340241797	0.220873786407767	0.29516994633273697	0.362616822429907	0.22419354838709696	0.27685325264750393	0.414942528735632	0.316049382716049	0.226720647773279	0.290058479532164	0.24416135881104	0.2336227308603	0.28413284132841304	0.342629482071713	0.286681715575621	0.325901905147953	0.283870967741935	0.29679144385026696	0.320158102766798	0.31040462427745696	0.234519104084321	0.296743063932449	0.258855585831063	0.255639097744361	0.259860788863109	0.373184357541899	0.40441176470588197	0.27095199349064303	0.315463917525773	0.25454545454545496	0.259363957597173	0.26929674099485396	0.238834951456311	0.357947434292866	0.22342492367471603	0.34184068058778005	0.289473684210526	0.40257352941176505
chr3:181443948:181444316	0.6348228043143299	0.137931034482759	0.0947368421052632	0.174603174603175	0.18818380743982502	0.0853658536585366	0.0946372239747634	0.19230769230769199	0.14864864864864902	0.12941176470588198	0.0705882352941176	0.130801687763713	0.12179487179487199	0.21291866028708104	0.034965034965035	0.0853909465020576	0.0609418282548476	0.403565640194489	0.10788381742738601	0.147058823529412	0.12602739726027398	0.0454545454545455	0.154605263157895	0.15	0.2	0.10526315789473699	0.111413043478261	0.0967741935483871	0.052710843373494	0.137693631669535	0.118954248366013	0.11685393258427	0.0997150997150997	0.160633484162896	0.162162162162162	0.0573770491803279	0.167832167832168	0.0384615384615385	0.123893805309735	0.125	0.0637254901960784	0.14285714285714302	0.15846994535519102	0.0746268656716418	0.0578034682080925	0.10217243720298701	0.16	0.10267857142857101	0.141791044776119
chr3:188012863:188013231	0.42857142857142894	0.8125	0.657894736842105	0.75	0.692737430167598	0.81651376146789	0.755043227665706	0.715447154471545	0.78343949044586	0.647058823529412	0.766666666666667	0.754098360655738	0.7614678899082571	0.55868544600939	0.808988764044944	0.7740863787375408	0.733333333333333	0.6625	0.819672131147541	0.6989247311827961	0.7696629213483149	0.7741935483870971	0.758333333333333	0.819444444444444	0.745454545454545	0.744047619047619	0.7427184466019421	0.733333333333333	0.801587301587302	0.71264367816092	0.7892857142857141	0.737254901960784	0.7327586206896551	0.6918918918918922	0.7900763358778629	0.7142857142857142	0.7142857142857142	0.7763157894736842	0.7615062761506279	0.8125	0.783132530120482	0.798657718120805	0.7251908396946558	0.7372262773722629	0.7777777777777779	0.7967611336032391	0.811145510835913	0.7387755102040819	0.826086956521739
chr3:192125693:192126464	0.609362909466082	0.207639569049951	0.45025475998927295	0.45094664371772797	0.341147018661812	0.139013452914798	0.138907395069953	0.205949656750572	0.240276035131744	0.46583850931677	0.272867025365104	0.433415602532461	0.192943770672547	0.356908665105386	0.45892547660311994	0.163130598774163	0.237037037037037	0.380591497227357	0.18497109826589603	0.209191176470588	0.33013698630137	0.3346911065852	0.133751306165099	0.17694805194805202	0.40900562851782396	0.15547329455314599	0.370398773006135	0.267942583732057	0.396381578947368	0.350723427935448	0.21837176710409	0.18191841234840098	0.279154518950437	0.27797747423915603	0.15202702702702697	0.315	0.42472875226039797	0.447556499903419	0.310114503816794	0.3701829505644221	0.136672325976231	0.277513047424552	0.213903743315508	0.19138755980861197	0.40297308155885897	0.151909184726522	0.417053206002728	0.180717863105175	0.40821749795584605
chr3:193894362:193894901	0.805720453318942	0.7517241379310341	0.719676549865229	0.7430426716141001	0.7508602890571229	0.790825688073394	0.7464788732394371	0.6566125290023199	0.7826747720364741	0.726775956284153	0.7602739726027399	0.7155963302752291	0.732447817836812	0.766006984866123	0.7169082125603871	0.7887804878048779	0.7789473684210529	0.736454849498328	0.7836938435940101	0.7532637075718019	0.731921110299489	0.767790262172285	0.7118210862619809	0.748031496062992	0.7503267973856209	0.758664955070603	0.77286027798098	0.7675276752767528	0.786099865047234	0.728182323513063	0.748302872062663	0.774263120057513	0.720452209660843	0.7448418156808799	0.752422907488987	0.795454545454545	0.7196870925684491	0.697265625	0.7514367816091949	0.7418086500655309	0.7621268656716421	0.7564469914040122	0.747346072186836	0.762863534675615	0.7338345864661651	0.758974358974359	0.7268156424581009	0.75095785440613	0.698630136986301
chr3:196367478:196367991	0.653707703383729	0.414414414414414	0.421487603305785	0.453981385729059	0.43058161350844304	0.3529411764705879	0.191525423728814	0.538461538461538	0.262686567164179	0.42644135188866794	0.5416666666666671	0.396658711217184	0.3967391304347829	0.443668122270742	0.422594142259414	0.207674943566591	0.358267716535433	0.43611584327086894	0.41509433962264203	0.30718954248366	0.42780337941628294	0.40056818181818205	0.310198300283286	0.569148936170213	0.408704883227176	0.344387755102041	0.405592841163311	0.44799999999999995	0.40534521158129205	0.35107731305449896	0.361749116607774	0.331450094161959	0.38278931750741796	0.37078651685393293	0.253649635036496	0.359756097560976	0.43559322033898296	0.425451807228916	0.32204789430223	0.48263888888888895	0.218512898330804	0.336946702800361	0.34626038781163393	0.29532163742690104	0.44117647058823495	0.260606060606061	0.402049427365883	0.371196754563895	0.48905109489051096
chr3:196387418:196388060	0.420844327176781	0.524122807017544	0.51338199513382	0.6124401913875601	0.5936	0.5918367346938779	0.6554878048780489	0.592920353982301	0.5686274509803921	0.489270386266094	0.538834951456311	0.6492395437262359	0.480519480519481	0.583333333333333	0.5135135135135129	0.669478527607362	0.607344632768362	0.5130434782608699	0.5650406504065041	0.5804988662131519	0.527272727272727	0.530612244897959	0.706787330316742	0.39249146757679204	0.570388349514563	0.5621890547263679	0.710398445092323	0.45549738219895297	0.601750547045952	0.547480620155039	0.713091922005571	0.504638218923933	0.47480620155038794	0.51089588377724	0.5311004784689001	0.549295774647887	0.5	0.42122719734659997	0.631147540983607	0.5534759358288771	0.536903039073806	0.545201668984701	0.5025641025641029	0.468842729970326	0.531187122736419	0.7710706150341691	0.552795031055901	0.6998368678629691	0.55440414507772
chr3:197639424:197640056	0.530201342281879	0.573033707865168	0.48148148148148107	0.46616541353383506	0.670498084291188	0.681159420289855	0.7156398104265401	0.525	0.47560975609756106	0.46560846560846597	0.621621621621622	0.592156862745098	0.6	0.5435435435435441	0.3524229074889871	0.73046875	0.7247191011235949	0.574912891986063	0.75	0.576923076923077	0.5592105263157889	0.492537313432836	0.6696428571428571	0.58	0.5	0.5875	0.550065876152833	0.409836065573771	0.605504587155963	0.5971428571428571	0.556442417331813	0.685446009389671	0.591954022988506	0.42134831460674205	0.7422680412371129	0.567901234567901	0.609427609427609	0.419354838709677	0.5877437325905289	0.559322033898305	0.717607973421927	0.6346749226006191	0.5703125	0.651785714285714	0.504132231404959	0.7092369477911651	0.4803571428571429	0.7160493827160491	0.47
chr3:52828370:52828978	0.8248730964466999	0.846047156726768	0.669724770642202	0.856262833675565	0.835460992907801	0.8468834688346879	0.862341772151899	0.837320574162679	0.8929986789960369	0.637080867850099	0.842657342657343	0.8516355140186921	0.807017543859649	0.755535872453499	0.691919191919192	0.843709468223087	0.774289985052317	0.686813186813187	0.854351687388988	0.8431372549019609	0.761792452830189	0.8347107438016529	0.77877094972067	0.753048780487805	0.7391304347826091	0.7247924080664291	0.670602605863192	0.7307692307692311	0.7394247038917091	0.7947269303201508	0.700847457627119	0.8566308243727601	0.6932344763670071	0.774671990872789	0.7991452991452991	0.795454545454545	0.758278145695364	0.664576802507837	0.7430167597765359	0.833841463414634	0.842167255594817	0.831852358168148	0.875555555555556	0.7783251231527092	0.8218527315914491	0.7935924369747901	0.7614678899082571	0.8468677494199541	0.7884130982367759
chr3:62355922:62356656	0.567695961995249	0.266666666666667	0.47897623400365597	0.538461538461538	0.4463007159904529	0.254901960784314	0.25925925925925897	0.305084745762712	0.390909090909091	0.545338441890166	0.11428571428571402	0.536044362292052	0.307692307692308	0.501176470588235	0.41747572815534	0.378947368421053	0.269461077844311	0.49896480331262894	0.326923076923077	0.47	0.4906666666666671	0.405063291139241	0.22598870056497197	0.166666666666667	0.46233766233766205	0.436170212765957	0.5031020868584319	0.30681818181818205	0.449856733524355	0.437007874015748	0.459670424978317	0.41414141414141403	0.391534391534392	0.42455242966751894	0.214592274678112	0.419354838709677	0.49760765550239205	0.45405405405405397	0.47002398081534796	0.533807829181495	0.215753424657534	0.448275862068966	0.389380530973451	0.25954198473282397	0.4475	0.31283068783068796	0.49206349206349204	0.36898395721925104	0.45410628019323707
chr3:62362665:62363214	0.65	0.3666666666666671	0.666666666666667	0.40659340659340704	0.590163934426229	0.482758620689655	0.517241379310345	0.307692307692308	0.361702127659574	0.628205128205128	0.5	0.6745562130177509	0.2	0.6241134751773051	0.408521303258145	0.538461538461538	0.6125	0.60655737704918	0.681818181818182	0.5576923076923079	0.676616915422886	0.444444444444444	0.358024691358025	0.42857142857142894	0.6717557251908399	0.9090909090909091	0.6612111292962359	0.421052631578947	0.666666666666667	0.637795275590551	0.6511627906976739	0.6	0.583333333333333	0.6451612903225811	0.452054794520548	0.577777777777778	0.535714285714286	0.56140350877193	0.586206896551724	0.589041095890411	0.5217391304347829	0.589285714285714	0.424242424242424	0.6190476190476191	0.5	0.559859154929577	0.529197080291971	0.36046511627907	0.631578947368421
chr3:65692749:65693117	0.83728813559322	0.8254310344827591	0.920318725099602	0.7703435804701629	0.8617424242424241	0.7866666666666671	0.8026960784313729	0.8172588832487309	0.831353919239905	0.936241610738255	0.807017543859649	0.854436689930209	0.8188235294117651	0.857142857142857	0.9327485380116959	0.8070921985815601	0.787810383747178	0.8496453900709219	0.791304347826087	0.7730496453900709	0.7949101796407192	0.9027777777777779	0.80327868852459	0.813397129186603	0.9090909090909091	0.7890173410404621	0.929627023223082	0.7777777777777779	0.8613138686131391	0.7884393063583821	0.865342163355408	0.7675753228120521	0.8254237288135591	0.796961325966851	0.786324786324786	0.82421875	0.87888198757764	0.925093632958802	0.8106355382619971	0.859477124183007	0.811224489795918	0.8062827225130892	0.793103448275862	0.8202898550724641	0.860824742268041	0.803616273229533	0.839400428265525	0.845688350983359	0.89041095890411
chr3:9177941:9178492	0.589690721649485	0.27544910179640697	0.653357531760436	0.7336448598130841	0.573493975903615	0.231404958677686	0.24708171206225701	0.378151260504202	0.514705882352941	0.560178306092125	0.33793103448275896	0.621145374449339	0.293706293706294	0.508684863523573	0.78330658105939	0.306306306306306	0.381818181818182	0.631217838765009	0.35915492957746503	0.406862745098039	0.38386308068459707	0.490909090909091	0.23714759535655103	0.280701754385965	0.66025641025641	0.282051282051282	0.575983717774763	0.5089285714285711	0.5239361702127661	0.46726862302483096	0.500491642084562	0.325242718446602	0.396761133603239	0.447191011235955	0.28212290502793297	0.479674796747967	0.628787878787879	0.727941176470588	0.40655737704918	0.5798611111111109	0.1834451901566	0.416091954022988	0.293877551020408	0.253571428571429	0.670616113744076	0.208102108768036	0.609478672985782	0.31094527363184105	0.6584158415841579
chr4:101111558:101111926	0.623655913978495	0.5	0.51702786377709	0.5602836879432621	0.5	0.4166666666666671	0.258064516129032	0.33333333333333304	0.41025641025640996	0.5350877192982461	0.583333333333333	0.509108341323106	0.33333333333333304	0.4833333333333329	0.553459119496855	0.29824561403508804	0.38235294117647106	0.5550239234449761	0.33333333333333304	0.355769230769231	0.5204918032786879	0.413793103448276	0.2		0.483282674772036	0.351851851851852	0.5434591747146621	0.307692307692308	0.524305555555556	0.485119047619048	0.48923076923076897	0.444444444444444	0.465116279069767	0.5060240963855421	0.3	0.38775510204081604	0.48640483383685795	0.515555555555556	0.427046263345196	0.548022598870056	0.22077922077922102	0.568306010928962	0.276595744680851	0.33928571428571397	0.5397489539748951	0.35663082437276	0.622047244094488	0.214285714285714	0.5359477124183011
chr4:101111943:101112312	0.303030303030303	0.666666666666667	0.46296296296296297	0.559322033898305	0.49019607843137303		0.0	0.666666666666667	0.307692307692308	0.575757575757576		0.617647058823529	0.25	0.48765432098765393	0.384615384615385	0.27586206896551696	0.42857142857142894	0.544444444444444	0.833333333333333	0.42857142857142894	0.5142857142857139	0.166666666666667	0.4166666666666671	0.666666666666667	0.5185185185185179	0.38888888888888895	0.5		0.387096774193548	0.48387096774193505	0.5333333333333329	0.348837209302326	0.24444444444444396	0.456140350877193	0.166666666666667	0.625	0.580645161290323	0.35	0.4375	0.47619047619047605	0.33333333333333304	0.5	0.36363636363636404	0.166666666666667	0.4166666666666671	0.38235294117647106	0.5744680851063829	0.45454545454545503	0.545454545454545
chr4:111533827:111534513	0.49390243902438996	0.328125	0.21978021978022003	0.182741116751269	0.20379146919431304	0.254901960784314	0.233438485804416	0.194174757281553	0.214285714285714	0.23038728897716002	0.269736842105263	0.17969320672023398	0.339805825242718	0.264957264957265	0.23348017621145398	0.18059299191374698	0.266423357664234	0.338345864661654	0.290076335877863	0.20890410958904101	0.216444981862152	0.25414364640884	0.22988505747126398	0.273972602739726	0.23976608187134502	0.27884615384615397	0.219284603421462	0.310924369747899	0.254940711462451	0.245481927710843	0.234702430846605	0.198757763975155	0.19527896995708202	0.231464737793852	0.314711359404097	0.22519083969465603	0.15317559153175597	0.0605839416058394	0.214384508990318	0.18484848484848498	0.226415094339623	0.229166666666667	0.262008733624454	0.23555555555555605	0.23357664233576603	0.182012847965739	0.216485507246377	0.272373540856031	0.12241054613935999
chr4:111536273:111536641	0.618296529968454	0.32038834951456296	0.556427278213639	0.521617852161785	0.5038167938931299	0.45907473309608504	0.323943661971831	0.3612167300380229	0.38997214484679704	0.5818777292576421	0.4596491228070179	0.533236994219653	0.302919708029197	0.538032100488486	0.509803921568627	0.22443559096945603	0.46044098573281494	0.5168849069607171	0.41114058355437705	0.45808966861598405	0.5234375	0.537109375	0.290190735694823	0.35869565217391297	0.5486160397445	0.385224274406332	0.553067023232492	0.412698412698413	0.5172054223149111	0.514761137949544	0.529250457038391	0.345425867507886	0.506706408345753	0.502	0.438709677419355	0.527573529411765	0.545871559633027	0.496569468267581	0.46597277822257793	0.484177215189873	0.387573964497041	0.502057613168724	0.317543859649123	0.43319838056680204	0.44776119402985104	0.42228673514962	0.470996216897856	0.379690949227373	0.564345991561181
chr4:13543417:13543989	0.5541899441340781	0.543525571273123	0.500969061804608	0.506983240223464	0.389991896272285	0.40557553956834497	0.25793650793650796	0.412667946257198	0.542648523066711	0.47568532717151596	0.46595634095634103	0.43432518597236996	0.445214105793451	0.42928504527005895	0.6791226645004059	0.277641277641278	0.428706326723324	0.420181845282456	0.381437768240343	0.37889828038472795	0.43731317038860607	0.48353794642857106	0.37989061842658794	0.539645881447267	0.48419939177575	0.29824561403508804	0.45308650665165096	0.649862258953168	0.427133269415149	0.40313322171729205	0.46745677093452503	0.23033949290932504	0.3850467289719629	0.3626326963906579	0.410118908836559	0.43391003460207594	0.450539291217257	0.471537558685446	0.37751605995717297	0.4340690435766839	0.28032942667089	0.349081832768764	0.541284403669725	0.451352442470731	0.644733835960704	0.215983017188249	0.5373134328358211	0.48273291925465794	0.431506849315068
chr4:140656301:140656771	0.33755588673621506	0.33231939163498103	0.370845481049563	0.35240690281562204	0.336787564766839	0.37171837708830496	0.260759493670886	0.314447592067989	0.338842975206612	0.36539306104523495	0.38327904451683	0.347846225104215	0.306269270298047	0.3516424340333869	0.36037224807278295	0.26550598476605	0.357111209570226	0.35306748466257704	0.3488759367194	0.328617363344051	0.348565872630044	0.35581727337616	0.324634655532359	0.306224899598394	0.373029772329247	0.32760472610096697	0.376934450468211	0.34126984126984095	0.373923032739805	0.33877415056628896	0.37156916347731	0.296996662958843	0.323746918652424	0.32541824069077196	0.345252774352651	0.340425531914894	0.35596572181938	0.37287261474987105	0.310370931112793	0.37964551172098293	0.308708708708709	0.33549911399881893	0.32359813084112105	0.35977459904638104	0.36092396535129906	0.333630686886708	0.322244488977956	0.361786819991154	0.355945730247406
chr4:140656912:140657280	0.56140350877193	0.33333333333333304	0.392	0.415770609318996	0.41007194244604295	0.37037037037037	0.283582089552239	0.444444444444444	0.36111111111111105	0.43902439024390205	0.208333333333333	0.449799196787149	0.37037037037037	0.5535714285714289	0.381263616557734	0.256880733944954	0.513888888888889	0.446308724832215	0.41463414634146295	0.345238095238095	0.38983050847457595	0.4791666666666671	0.36111111111111105	0.450980392156863	0.42024539877300604	0.24358974358974397	0.41271442986881895	0.266666666666667	0.46031746031746	0.380645161290323	0.43737166324435295	0.46666666666666706	0.26896551724137896	0.34468085106383	0.33333333333333304	0.31034482758620696	0.38888888888888895	0.377358490566038	0.376288659793814	0.408163265306122	0.296296296296296	0.423280423280423	0.33333333333333304	0.21052631578947398	0.35864978902953604	0.25652173913043497	0.42042755344418103	0.552845528455285	0.439716312056738
chr4:147559852:147560220	0.5457788347205711	0.141608391608392	0.39189189189189205	0.33112582781457	0.19547511312217197	0.11655011655011699	0.145660377358491	0.12624584717608	0.101045296167247	0.394673123486683	0.171957671957672	0.34036759700476504	0.15991471215351802	0.313521545319465	0.18926553672316399	0.1205	0.191964285714286	0.27917833800186703	0.174468085106383	0.15086206896551702	0.23982869379014998	0.278026905829596	0.132275132275132	0.087719298245614	0.326415094339623	0.11299435028248599	0.31311018131101803	0.123287671232877	0.234741784037559	0.210864485981308	0.25035360678925	0.154613466334165	0.24277456647398798	0.21992337164751	0.15329341317365303	0.185454545454545	0.271056661562021	0.3626707132018211	0.22152560083594602	0.269090909090909	0.112431444241316	0.142945929148539	0.18055555555555605	0.12770562770562802	0.239393939393939	0.125685056631348	0.19372900335946203	0.161016949152542	0.23076923076923103
chr4:147560274:147560642	0.691860465116279	0.315789473684211	0.690217391304348	0.501449275362319	0.48101265822784794	0.137931034482759	0.18108108108108104	0.175438596491228	0.31818181818181795	0.645390070921986	0.222222222222222	0.536107711138311	0.130952380952381	0.484756097560976	0.44186046511627897	0.22429906542056102	0.32673267326732697	0.49206349206349204	0.4	0.41111111111111104	0.535714285714286	0.48387096774193505	0.17343173431734302	0.46666666666666706	0.6118721461187211	0.33823529411764697	0.350140056022409	0.193548387096774	0.592356687898089	0.51	0.279835390946502	0.254437869822485	0.34567901234567894	0.47600000000000003	0.130232558139535	0.362745098039216	0.557746478873239	0.45977011494252895	0.47091412742382305	0.647058823529412	0.20253164556961997	0.432835820895522	0.14893617021276598	0.32857142857142896	0.41317365269461104	0.157122905027933	0.529220779220779	0.3125	0.625
chr4:154709276:154709939	0.74642126789366	0.23706896551724102	0.5706638115631689	0.39627434377646104	0.459459459459459	0.358231707317073	0.170161773517076	0.255520504731861	0.28571428571428603	0.612107623318386	0.496996996996997	0.50778150747635	0.243291592128801	0.492965085982282	0.470742006836919	0.165646853146853	0.40982142857142895	0.466450717260528	0.30900621118012395	0.36435124508519	0.512171837708831	0.515535097813579	0.167275680064961	0.26395939086294395	0.550632911392405	0.26728110599078303	0.534561403508772	0.32851985559566804	0.5417085427135679	0.412795793163891	0.42789189189189203	0.26521344232515903	0.450648055832503	0.381770145310436	0.316526610644258	0.43844221105527603	0.574731626754748	0.601190476190476	0.34364994663820697	0.5491905354919051	0.269513008672448	0.349765258215962	0.262978723404255	0.391259105098855	0.39890042761148403	0.23221646760384698	0.38344519015659995	0.256566890653635	0.5252808988764051
chr4:155663804:155664406	0.602996254681648	0.287878787878788	0.684705882352941	0.60025873221216	0.5103244837758111	0.257425742574257	0.226666666666667	0.284848484848485	0.31818181818181795	0.71285140562249	0.346534653465347	0.55053974484789	0.267515923566879	0.504716981132076	0.684684684684685	0.20426287744227398	0.34375	0.518159806295399	0.268156424581006	0.43609022556391003	0.5386666666666671	0.432692307692308	0.23382045929018802	0.23333333333333303	0.6074498567335239	0.23008849557522099	0.596546310832025	0.29670329670329704	0.38105726872246704	0.472616632860041	0.4229166666666671	0.25866050808314106	0.402214022140221	0.41761363636363596	0.22662889518413604	0.5735294117647061	0.6975945017182129	0.615384615384615	0.380305602716469	0.550925925925926	0.18586387434555	0.374531835205993	0.222727272727273	0.296296296296296	0.6181318681318679	0.19123669123669101	0.597421203438395	0.29889298892988897	0.719298245614035
chr4:158141149:158141517	0.49648711943793894	0.38405797101449296	0.440184049079755	0.520408163265306	0.44141689373297	0.36764705882352894	0.31034482758620696	0.351063829787234	0.474452554744526	0.40298507462686606	0.37142857142857105	0.422264875239923	0.362903225806452	0.437908496732026	0.495915032679739	0.3708920187793429	0.36645962732919296	0.4375	0.40625	0.358778625954198	0.388625592417062	0.28800000000000003	0.42857142857142894	0.43478260869565205	0.416149068322981	0.339622641509434	0.436443331246086	0.44354838709677397	0.481927710843373	0.48148148148148107	0.44102564102564096	0.365384615384615	0.37185929648241206	0.40061162079510704	0.38378378378378397	0.37662337662337697	0.372146118721461	0.309322033898305	0.41958041958041997	0.469072164948454	0.31547619047619	0.42372881355932196	0.46190476190476204	0.29285714285714304	0.466321243523316	0.299447513812155	0.5013227513227511	0.425	0.3949579831932771
chr4:158141532:158141900	0.6930232558139541	0.354838709677419	0.458049886621315	0.385964912280702	0.362229102167183	0.41025641025640996	0.267326732673267	0.40625	0.316455696202532	0.444444444444444	0.394366197183099	0.393483709273183	0.330188679245283	0.4166666666666671	0.384070796460177	0.18243243243243198	0.41584158415841604	0.40234375	0.261363636363636	0.39344262295082005	0.42121212121212104	0.4	0.26	0.31818181818181795	0.42063492063492103	0.47142857142857103	0.40250696378830103	0.381818181818182	0.418685121107266	0.39622641509434	0.422518159806295	0.457364341085271	0.489208633093525	0.35471698113207506	0.42857142857142894	0.3958333333333329	0.40259740259740295	0.435028248587571	0.32962962962963	0.409722222222222	0.30316742081447995	0.406374501992032	0.32	0.460869565217391	0.34701492537313394	0.242540904716073	0.332635983263598	0.551351351351351	0.41860465116279105
chr4:170101116:170101492	0.358085808580858	0.5911111111111109	0.566666666666667	0.586666666666667	0.438271604938272	0.470967741935484	0.58695652173913	0.5447154471544721	0.511904761904762	0.49645390070921996	0.38636363636363596	0.46601941747572795	0.51056338028169	0.41981132075471705	0.567567567567568	0.398009950248756	0.3921568627450979	0.32167832167832205	0.52046783625731	0.456953642384106	0.43478260869565205	0.42718446601941706	0.62962962962963	0.486153846153846	0.453125	0.45108695652173897	0.457627118644068	0.555555555555556	0.46	0.39453125	0.453551912568306	0.39943342776204	0.36934673366834203	0.3897435897435901	0.459227467811159	0.3733333333333329	0.411764705882353	0.39047619047619	0.43478260869565205	0.42857142857142894	0.454849498327759	0.50251256281407	0.40776699029126207	0.46948356807511704	0.5466666666666671	0.37974683544303794	0.426229508196721	0.550724637681159	0.48
chr4:183369381:183369749																		0.0							0.0	0.0					0.0	0.5				0.0	0.0
chr4:190940227:190940595	0.856490541422048	0.209459459459459	0.688135593220339	0.4071428571428571	0.6367924528301889	0.41111111111111104	0.20495495495495497	0.224489795918367	0.44318181818181795	0.653610771113831	0.5	0.6706783369803061	0.15204678362573099	0.6674391657010429	0.46840659340659296	0.144254278728606	0.38235294117647106	0.604395604395604	0.63768115942029	0.509803921568627	0.657074340527578	0.551948051948052	0.152173913043478	0.204081632653061	0.604221635883905	0.42272727272727295	0.593966369930762	0.261363636363636	0.670235546038544	0.5893089960886571	0.582184517497349	0.38947368421052597	0.527472527472527	0.638181818181818	0.354368932038835	0.682403433476395	0.6706081081081079	0.48979591836734704	0.58609794628752	0.597727272727273	0.237668161434978	0.517915309446254	0.21359223300970898	0.44886363636363596	0.3975903614457829	0.36635638297872297	0.41460794844253496	0.3125	0.653937947494033
chr4:24801547:24802212	0.590163934426229	0.158343483556638	0.441595441595442	0.4570957095709571	0.35593220338983095	0.17449069973427803	0.172760511882998	0.201413427561837	0.192694063926941	0.506843455945252	0.250503018108652	0.391005835907999	0.180094786729858	0.38357664233576594	0.45492903720751793	0.142317380352645	0.253631284916201	0.37408207343412503	0.190072639225182	0.25679228746713395	0.400631820792648	0.275825346112886	0.156048675733715	0.261278195488722	0.443108233117484	0.13445378151260498	0.33130904183535803	0.319148936170213	0.39061075660893296	0.335957338750635	0.365409071640526	0.212475633528265	0.27933293627159	0.34575389948006896	0.157969978556112	0.31254752851711	0.44562022339800106	0.438699866945448	0.35914454277286106	0.40977777777777796	0.16114649681528698	0.269847185985837	0.237692307692308	0.252059308072488	0.47683008730691706	0.122456765005086	0.487689393939394	0.239680426098535	0.43063152660368004
chr4:2813797:2814345	0.7085308056872042	0.2	0.43478260869565205	0.370932754880694	0.42063492063492103	0.28571428571428603	0.42857142857142894	0.4166666666666671	0.307692307692308	0.44386422976501294	0.34782608695652195	0.442774566473988	0.25	0.53169014084507	0.310126582278481	0.279411764705882	0.34210526315789497	0.404761904761905	0.294117647058824	0.34285714285714297	0.403225806451613	0.35	0.6394557823129251	0.166666666666667	0.3774509803921571	0.444444444444444	0.43524416135881105	0.2	0.448979591836735	0.444444444444444	0.44117647058823495	0.4	0.613138686131387	0.437908496732026	0.5	0.47619047619047605	0.44961240310077505	0.28735632183908	0.46153846153846206	0.442477876106195	0.36363636363636404	0.41089108910891103	0.411764705882353	0.5	0.413793103448276	0.48	0.34649122807017496	0.5849056603773579	0.351351351351351
chr4:3311756:3312124	0.7464788732394371	0.818181818181818	0.919354838709677	0.9574468085106379	0.8648648648648649	0.7826086956521741	0.7909090909090909	0.766666666666667	0.813333333333333	0.9846153846153849	0.7777777777777779	0.919753086419753	0.8448275862068969	0.854545454545454	0.9758064516129029	0.825783972125436	0.8375	0.8695652173913041	0.695652173913043	0.8	0.857142857142857	0.933333333333333	0.8448979591836729	0.911764705882353	0.91358024691358	0.8947368421052628	0.9142857142857141	0.880952380952381	0.8636363636363641	0.883333333333333	0.9109589041095891	0.887323943661972	0.8	0.8775510204081629	0.76865671641791	0.72	0.905405405405405	0.912280701754386	0.8977272727272729	0.9047619047619051	0.8	0.829545454545455	0.7608695652173909	0.7719298245614029	0.903703703703704	0.822916666666667	0.9173913043478259	0.8660714285714292	0.9393939393939391
chr4:38672789:38673433	0.580152671755725	0.6967741935483871	0.525925925925926	0.61875	0.556910569105691	0.653846153846154	0.692041522491349	0.527027027027027	0.638297872340426	0.5096774193548389	0.552380952380952	0.60738255033557	0.6293103448275861	0.41130604288498995	0.615384615384615	0.667961165048544	0.686170212765957	0.5609756097560981	0.5538461538461539	0.610062893081761	0.338775510204082	0.597222222222222	0.653366583541147	0.577586206896552	0.4959349593495929	0.622222222222222	0.582317073170732	0.574074074074074	0.6363636363636359	0.6506666666666671	0.6938775510204079	0.654952076677316	0.363013698630137	0.5466666666666671	0.6428571428571429	0.578947368421053	0.5620915032679741	0.47402597402597396	0.6254295532646049	0.5286624203821659	0.695278969957081	0.688311688311688	0.5135135135135129	0.537878787878788	0.626373626373626	0.693403298350825	0.55078125	0.635467980295567	0.583333333333333
chr4:44449323:44449897	0.453996983408748	0.152542372881356	0.495291095890411	0.40658602150537604	0.35940298507462703	0.165601023017903	0.130746268656716	0.158490566037736	0.20439560439560397	0.491743119266055	0.20931899641577104	0.51539338654504	0.159390862944162	0.24213938411669395	0.45227906976744203	0.10613849410341698	0.17888563049853398	0.261282660332542	0.166666666666667	0.182912154031288	0.266036184210526	0.380157170923379	0.13171884229178998	0.212765957446809	0.41137855579868704	0.132978723404255	0.298633502226317	0.330717488789238	0.259699948266943	0.304904831625183	0.26588776774650397	0.114811912225705	0.15511391177896303	0.214466203411244	0.14342895263509	0.27445652173913004	0.553880934438583	0.742369543813587	0.231374017222014	0.29698708751793396	0.145526057030482	0.17902138880750101	0.176764076977904	0.22265321955003897	0.411826821541711	0.100864189743266	0.34534304331161403	0.208616780045351	0.39674894641782105
[truncated: 161 more rows]
[truncated: 971 more columns]
