# Supplementary material for: Non-invasive early detection of cancer four years before conventional diagnosis using a blood test
Source: Nat Commun. 2020 Jul 21;11:3475. doi: 10.1038/s41467-020-17316-z (PMC7374162; doi:10.1038/s41467-020-17316-z)
Supplement: Supplementary file 9 — Supplementary Data 6 [file 41467_2020_17316_MOESM9_ESM.txt]

	HT29_0percent_1	HT29_0percent_2	HT29_0percent_3	HT29_0percent_4	HT29_0percent_5	HT29_0percent_6	HT29_0p1percent_1	HT29_0p1percent_2	HT29_0p1percent_3	HT29_0p1percent_4	HT29_0p1percent_5	HT29_0p1percent_6	HT29_0p5percent_1	HT29_0p5percent_2	HT29_0p5percent_3	HT29_0p5percent_4	HT29_0p5percent_5	HT29_0p5percent_6	HT29_1percent_1	HT29_1percent_2	HT29_1percent_3	HT29_1percent_4	HT29_1percent_5	HT29_1percent_6	HT29_5percent_1	HT29_5percent_2	HT29_5percent_3	HT29_5percent_4	HT29_5percent_5	HT29_5percent_6	HT29_10percent_1	HT29_10percent_2	HT29_10percent_3	HT29_10percent_4	HT29_10percent_5	HT29_10percent_6	HT29_100percent_1	HT29_100percent_2	HT29_100percent_3	HT29_100percent_4	HT29_100percent_5
chr10:102587329	0.4375	0.545454545455	0.529411764706	0.5625	0.4	0.75	0.5714285714289999	0.33333333333299997	0.6	0.428571428571	0.357142857143	0.666666666667	0.8181818181820001	0.666666666667	0.222222222222	0.576923076923	0.428571428571	0.5	0.47368421052599996	0.555555555556	0.45	0.5714285714289999	0.733333333333	0.733333333333	0.416666666667	0.636363636364	0.5	0.0	0.444444444444	0.0	0.833333333333	0.6	0.0	0.5	0.538461538462	0.6	0.774509803922	0.7951807228919999	0.692307692308	0.7349397590360001	0.7927927927930001
chr10:102899823	0.09433962264149999	0.0684931506849	0.019607843137299998	0.02	0.125	0.0816326530612	0.138888888889	0.131578947368	0.113636363636	0.128205128205	0.0555555555556	0.105263157895	0.022727272727299998	0.08	0.104166666667	0.0579710144928	0.08695652173910001	0.051724137931	0.137931034483	0.114285714286	0.0645161290323	0.14	0.07407407407410001	0.025	0.08928571428570001	0.10810810810799999	0.137931034483	0.133333333333	0.1875	0.14893617021299999	0.047619047619	0.117647058824	0.15217391304300001	0.13636363636399998	0.225	0.288461538462	0.9589041095890001	0.9559748427670001	0.944444444444	0.992063492063	0.863436123348
chr10:102899825	0.11320754717	0.162162162162	0.078431372549	0.0689655172414	0.117647058824	0.0816326530612	0.0540540540541	0.179487179487	0.17777777777800002	0.1	0.07272727272730001	0.128205128205	0.06666666666669999	0.0961538461538	0.22	0.0724637681159	0.14893617021299999	0.050847457627099996	0.09677419354839999	0.111111111111	0.111111111111	0.0980392156863	0.185185185185	0.125	0.280701754386	0.225	0.206896551724	0.2	0.265306122449	0.3	0.0454545454545	0.156862745098	0.170212765957	0.204545454545	0.21951219512200001	0.25	0.9404255319149999	0.9883720930230001	0.932989690722	0.970149253731	0.9549180327869999
chr10:102899843	0.23943661971799998	0.218181818182	0.189873417722	0.255319148936	0.28	0.225	0.12962962963	0.132653061224	0.149253731343	0.21666666666700002	0.220930232558	0.25	0.171428571429	0.18947368421100003	0.232876712329	0.166666666667	0.101449275362	0.17204301075300002	0.261904761905	0.163636363636	0.158536585366	0.231707317073	0.16867469879500002	0.208955223881	0.18604651162799998	0.278481012658	0.25	0.23728813559300002	0.358208955224	0.39189189189199997	0.275	0.352112676056	0.275362318841	0.261538461538	0.295081967213	0.325842696629	0.943786982249	0.9328358208959999	0.9466666666670001	0.966507177033	0.9085872576180001
chr10:102899886	0.0	0.0	0.0	0.0	0.0	0.0	0.0	0.0	0.0	0.0	0.0	0.0	0.0	0.0	0.0	0.0	0.0	0.0	0.0	0.2	0.0	0.0	0.0	0.0	0.0	0.14285714285700002	0.0	0.0	0.0	0.0	0.0	0.0	0.0	0.0	0.2	0.33333333333299997	1.0	0.90625	0.910714285714	0.928571428571	0.9696969696969999
chr10:102899888	0.0	0.1	0.0	0.0	0.0	0.0	0.0	0.0	0.0	0.0	0.0	0.0	0.0	0.28571428571400004	0.0	0.0	0.0	0.2	0.0	0.2	0.0	0.0	0.0	0.0	0.166666666667	0.28571428571400004	0.0	0.0	0.0	0.2	0.0	0.0	0.4	0.0	0.2	0.33333333333299997	1.0	0.942857142857	0.915254237288	0.875	0.8823529411759999
chr10:102899913	0.2	0.0	0.0	0.0	0.0	0.14285714285700002	0.0	0.0	0.0	0.0	0.2	0.14285714285700002	0.0	0.14285714285700002	0.0	0.0	0.166666666667	0.166666666667	0.2	0.33333333333299997	0.0	0.125	0.0	0.0	0.125	0.444444444444	0.0	0.0	0.0	0.428571428571	0.625	0.4	0.0	0.777777777778	0.33333333333299997	0.363636363636	0.9135802469140001	0.963636363636	0.9126213592229999	0.944444444444	0.8805970149250001
chr10:102899934	0.125	0.0	0.0	0.0	0.0	0.0	0.0	0.0	0.2	0.14285714285700002	0.0	0.0	0.0	0.0	0.0	0.0	0.0	0.14285714285700002	0.0	0.14285714285700002	0.166666666667	0.0909090909091	0.0	0.33333333333299997	0.111111111111	0.545454545455	0.4	0.0	0.0	0.428571428571	0.4	0.666666666667	0.0	0.7	0.28571428571400004	0.38461538461499994	0.9401709401710001	0.965909090909	0.885714285714	1.0	0.927083333333
chr10:102899949	0.0	0.0	0.0	0.0	0.0	0.0	0.0	0.0	0.0	0.0	0.0	0.0	0.0	0.0	0.0	0.0	0.0	0.111111111111	0.0	0.125	0.166666666667	0.0909090909091	0.0	0.28571428571400004	0.181818181818	0.38461538461499994	0.4	0.33333333333299997	0.0	0.28571428571400004	0.3	0.666666666667	0.166666666667	0.444444444444	0.25	0.357142857143	0.771428571429	0.7807017543860001	0.7444444444439999	0.7625	0.7460317460320001
chr10:102899953	0.583333333333	0.467532467532	0.47619047618999993	0.358208955224	0.55	0.44230769230800004	0.40909090909100004	0.5625	0.49152542372900004	0.38	0.37209302325599997	0.391304347826	0.46	0.395833333333	0.488372093023	0.385964912281	0.38983050847499995	0.575757575758	0.444444444444	0.438596491228	0.307692307692	0.39473684210500004	0.360655737705	0.38983050847499995	0.36708860759499995	0.463414634146	0.29166666666700003	0.375	0.375	0.38983050847499995	0.390625	0.424657534247	0.459016393443	0.471698113208	0.388888888889	0.479452054795	0.591016548463	0.626543209877	0.648221343874	0.622222222222	0.54525862069
chr10:102899960	0.3125	0.341772151899	0.31746031746	0.223880597015	0.35	0.307692307692	0.311111111111	0.375	0.406779661017	0.28	0.162790697674	0.239130434783	0.32	0.33333333333299997	0.23255813953499999	0.33333333333299997	0.15	0.272727272727	0.222222222222	0.298245614035	0.205128205128	0.315789473684	0.19672131147500002	0.33898305084700003	0.33333333333299997	0.341463414634	0.25	0.296875	0.387755102041	0.305084745763	0.296875	0.27027027027	0.241935483871	0.320754716981	0.33333333333299997	0.324324324324	0.69623059867	0.667647058824	0.6450381679389999	0.698275862069	0.590814196242
chr10:102899983	0.5	0.17391304347800002	0.153846153846	0.5714285714289999	0.0	0.25	0.444444444444	0.363636363636	0.45454545454499995	0.375	0.33333333333299997	0.583333333333	0.0	0.266666666667	0.4	0.3125	0.538461538462	0.214285714286	0.375	0.272727272727	0.375	0.38461538461499994	0.428571428571	0.428571428571	0.45454545454499995	0.636363636364	0.444444444444	0.46666666666699996	0.636363636364	0.692307692308	0.4	0.45454545454499995	0.714285714286	0.647058823529	0.444444444444	0.545454545455	0.7526595744679999	0.712686567164	0.724465558195	0.733333333333	0.739130434783
chr10:102899987	0.166666666667	0.272727272727	0.307692307692	0.28571428571400004	0.0	0.5	0.111111111111	0.181818181818	0.181818181818	0.75	0.33333333333299997	0.45454545454499995	0.0	0.28571428571400004	0.2	0.14285714285700002	0.615384615385	0.14285714285700002	0.75	0.2	0.25	0.307692307692	0.666666666667	0.46153846153800004	0.47619047618999993	0.5	0.33333333333299997	0.5714285714289999	0.545454545455	0.46153846153800004	0.555555555556	0.3	0.714285714286	0.625	0.33333333333299997	0.545454545455	0.663956639566	0.660231660232	0.688725490196	0.631578947368	0.6938202247190001
chr10:103044168	0.0	0.0	0.0	0.0	0.0	0.0	0.0	0.0	0.0	0.0	0.0	0.0	0.0	0.07142857142860001	0.0	0.0	0.0	0.0	0.0	0.0	0.0769230769231	0.0	0.0	0.0	0.0	0.23076923076900002	0.0	0.0	0.0	0.0	0.0	0.28571428571400004	0.111111111111	0.166666666667	0.14285714285700002	0.0	0.78125	0.933333333333	0.903225806452	1.0	1.0
chr10:103044175	0.08333333333330001	0.0	0.0	0.1	0.0	0.0	0.0	0.0	0.0	0.0	0.0	0.0	0.0	0.0	0.08333333333330001	0.0769230769231	0.0	0.0	0.0434782608696	0.08333333333330001	0.047619047619	0.0	0.0769230769231	0.125	0.14285714285700002	0.157894736842	0.052631578947400004	0.0	0.0	0.0	0.375	0.28571428571400004	0.0909090909091	0.15	0.3	0.0	0.9487179487180001	0.7647058823530001	0.926829268293	1.0	0.8974358974359999
chr10:103044179	0.125	0.166666666667	0.0	0.0	0.0	0.0	0.0	0.08695652173910001	0.0	0.0	0.0	0.0	0.0	0.0	0.0	0.115384615385	0.07142857142860001	0.0	0.0416666666667	0.166666666667	0.0952380952381	0.0	0.0	0.0909090909091	0.0	0.15	0.1	0.08333333333330001	0.0625	0.06666666666669999	0.5	0.375	0.0909090909091	0.1	0.0909090909091	0.0	1.0	0.904761904762	0.963636363636	1.0	0.8
chr10:103044182	0.0384615384615	0.0	0.0	0.0909090909091	0.0	0.0	0.0	0.0	0.0	0.0	0.0588235294118	0.0	0.0	0.0	0.06666666666669999	0.0	0.0	0.052631578947400004	0.0	0.08333333333330001	0.0	0.0	0.0	0.0909090909091	0.0	0.15	0.0	0.0	0.125	0.0	0.3	0.222222222222	0.0	0.1	0.0909090909091	0.0	0.959183673469	0.90625	0.7205882352940001	0.653846153846	0.735849056604
chr10:103044211	0.020979020979	0.014925373134299999	0.0	0.0	0.0	0.019801980198	0.0105263157895	0.0	0.020833333333299998	0.0113636363636	0.0	0.0	0.021052631578900003	0.0	0.010752688172	0.015037593984999998	0.03125	0.019801980198	0.0	0.011235955056200002	0.0204081632653	0.024793388429799997	0.0322580645161	0.0649350649351	0.0326086956522	0.0571428571429	0.0722891566265	0.0384615384615	0.03614457831330001	0.104761904762	0.25	0.032786885245900003	0.115384615385	0.07142857142860001	0.07142857142860001	0.0980392156863	0.7400881057269999	0.7170868347339999	0.709507042254	0.724852071006	0.772058823529
chr10:103044219	0.0529801324503	0.036231884058	0.011764705882399999	0.036585365853699994	0.09302325581399999	0.10784313725500001	0.112244897959	0.0215827338129	0.0736842105263	0.0659340659341	0.0480769230769	0.0377358490566	0.03	0.05050505050509999	0.011111111111099999	0.0652173913043	0.0686274509804	0.0471698113208	0.0620689655172	0.0333333333333	0.0654205607477	0.075	0.101123595506	0.103896103896	0.0631578947368	0.09433962264149999	0.117647058824	0.025316455696200002	0.0777777777778	0.08411214953269999	0.253731343284	0.015873015873	0.150943396226	0.118811881188	0.111111111111	0.116071428571	0.898648648649	0.8713450292399999	0.8838475499089999	0.9071207430339999	0.904483430799
chr10:103044226	0.052631578947400004	0.043795620438	0.0	0.037037037037	0.0	0.0194174757282	0.019801980198	0.0289855072464	0.061224489795900006	0.0549450549451	0.0373831775701	0.0555555555556	0.038834951456300004	0.019801980198	0.011235955056200002	0.0281690140845	0.0588235294118	0.035087719298199996	0.013698630137	0.0315789473684	0.046728971962599994	0.0555555555556	0.0561797752809	0.0602409638554	0.08080808080810001	0.07142857142860001	0.132530120482	0.06329113924049999	0.08510638297869999	0.046728971962599994	0.295774647887	0.0579710144928	0.140350877193	0.12871287128699999	0.10810810810799999	0.141666666667	0.9313501144159999	0.9395770392749999	0.967054263566	0.9494949494949999	0.9197530864200001
chr10:103044229	0.0198675496689	0.029629629629599998	0.0	0.0	0.0	0.0	0.019801980198	0.00719424460432	0.0	0.010989010989	0.0283018867925	0.0	0.00952380952381	0.0294117647059	0.0	0.006944444444439999	0.04	0.00854700854701	0.0136054421769	0.0	0.0280373831776	0.0078125	0.0	0.0240963855422	0.07920792079210001	0.061403508771900005	0.0952380952381	0.0375	0.052631578947400004	0.0283018867925	0.25	0.0434782608696	0.131147540984	0.12	0.13698630137	0.14285714285700002	0.9375	0.94427244582	0.951361867704	0.941580756014	0.928721174004
chr10:103044231	0.00657894736842	0.014925373134299999	0.0434782608696	0.025	0.022222222222199998	0.0	0.0	0.0142857142857	0.0	0.0	0.0188679245283	0.0181818181818	0.0285714285714	0.019801980198	0.0	0.0138888888889	0.03	0.00854700854701	0.0068027210884399995	0.010752688172	0.045871559633	0.023255813953499998	0.0	0.0120481927711	0.0679611650485	0.04385964912280001	0.0238095238095	0.0243902439024	0.0315789473684	0.0384615384615	0.277777777778	0.042857142857099996	0.145161290323	0.11	0.09459459459460001	0.148760330579	0.9158415841580001	0.915887850467	0.93786407767	0.898954703833	0.9217758985200001
chr10:103044236	0.012987012987	0.0143884892086	0.0217391304348	0.0125	0.0	0.0392156862745	0.00990099009901	0.0214285714286	0.049504950495	0.0	0.0373831775701	0.0363636363636	0.0272727272727	0.0294117647059	0.0113636363636	0.0202702702703	0.04	0.0423728813559	0.0268456375839	0.0	0.035714285714300006	0.0238095238095	0.0	0.047619047619	0.06666666666669999	0.0701754385965	0.0375	0.03614457831330001	0.0531914893617	0.046296296296300006	0.257142857143	0.056338028169	0.140625	0.133333333333	0.06578947368419999	0.168067226891	0.924019607843	0.911854103343	0.903288201161	0.8369565217389999	0.912205567452
chr10:103044244	0.013071895424799999	0.0072992700729899995	0.0408163265306	0.0125	0.06976744186049999	0.019801980198	0.0	0.0136054421769	0.0291262135922	0.0	0.045871559633	0.052631578947400004	0.0	0.0194174757282	0.0114942528736	0.032894736842099995	0.039603960396	0.0162601626016	0.0326797385621	0.022222222222199998	0.0363636363636	0.022727272727299998	0.0204081632653	0.0243902439024	0.047619047619	0.115044247788	0.036585365853699994	0.03488372093019999	0.0315789473684	0.0555555555556	0.225352112676	0.07142857142860001	0.16176470588199998	0.130841121495	0.146666666667	0.166666666667	0.9431524547799999	0.942073170732	0.9210526315790001	0.958801498127	0.912472647702
chr10:103044246	0.0	0.0144927536232	0.030612244898	0.0	0.022222222222199998	0.0294117647059	0.0	0.00684931506849	0.00980392156863	0.0108695652174	0.0	0.0172413793103	0.0	0.05769230769230001	0.0	0.0392156862745	0.03	0.031746031746	0.0129032258065	0.032967032967	0.0454545454545	0.0229007633588	0.0102040816327	0.0121951219512	0.05769230769230001	0.095652173913	0.0481927710843	0.056818181818199996	0.03125	0.046728971962599994	0.21126760563400002	0.0416666666667	0.132352941176	0.133333333333	0.0789473684211	0.176470588235	0.846753246753	0.859756097561	0.8876190476189999	0.9225092250920001	0.851685393258
chr10:103044281	0.0136054421769	0.0264900662252	0.020618556701	0.0	0.06666666666669999	0.044642857142900005	0.0106382978723	0.0138888888889	0.0380952380952	0.043010752688199996	0.0377358490566	0.0	0.00847457627119	0.0294117647059	0.013157894736799998	0.0201342281879	0.029702970297	0.029850746268700004	0.0333333333333	0.034090909090900005	0.00909090909091	0.017094017094000002	0.02	0.0235294117647	0.0679611650485	0.137931034483	0.0574712643678	0.136842105263	0.10101010100999999	0.05102040816330001	0.16867469879500002	0.101265822785	0.156626506024	0.126315789474	0.0722891566265	0.17600000000000002	0.738271604938	0.7563025210079999	0.705882352941	0.676666666667	0.739819004525
chr10:103044301	0.5	0.505976095618	0.634042553191	0.533333333333	0.396551724138	0.5	0.46979865771799995	0.43497757847499996	0.516304347826	0.531791907514	0.490566037736	0.544715447154	0.483333333333	0.539325842697	0.478873239437	0.510040160643	0.496815286624	0.544680851064	0.5245901639339999	0.5570469798659999	0.46153846153800004	0.547738693467	0.49358974358999996	0.6227544910180001	0.550295857988	0.6302521008399999	0.475177304965	0.39682539682499995	0.387596899225	0.449275362319	0.623287671233	0.488721804511	0.597402597403	0.546012269939	0.510638297872	0.568181818182	0.6790352504639999	0.682804674457	0.676518883415	0.650510204082	0.7028380634389999
chr10:103044340	0.0	0.1	0.07142857142860001	0.0	0.375	0.0	0.0	0.235294117647	0.0	0.0588235294118	0.0	0.0	0.0	0.0	0.0	0.0	0.0	0.0	0.0	0.0	0.125	0.0	0.0	0.0	0.125	0.14285714285700002	0.0	0.0	0.111111111111	0.0	0.25	0.0	0.0	0.0	0.0625	0.14285714285700002	0.833333333333	0.8125	0.6949152542370001	0.7894736842110001	0.903225806452
chr10:103044352	0.0	0.111111111111	0.0	0.0	0.0	0.14285714285700002	0.0	0.307692307692	0.25	0.0	0.0	0.0	0.0	0.0	0.0	0.0	0.0	0.0	0.0	0.0	0.0	0.0	0.0	0.0	0.5	0.0	0.0	0.0	0.0	0.0909090909091	0.0	0.0	0.0	0.0	0.1875	0.33333333333299997	1.0	0.863636363636	0.7555555555560001	0.75	0.814814814815
chr10:108923844	0.0	0.0	0.0	0.0	0.0	0.0	0.0	0.0	0.0	0.0	0.0	0.0	0.0	0.0	0.0	0.0	0.0	0.0	0.0	0.0	0.0	0.0	0.0	0.0	0.0	0.0	0.0	0.0	0.0	0.0	0.0	0.0	0.0	0.0	0.0	0.222222222222	1.0	0.0	1.0	0.0	1.0
chr10:108923851	0.1	0.0769230769231	0.2	0.14285714285700002	0.0	0.0	0.0	0.5	0.0	0.0	0.0	0.0	0.4	0.0	0.0	0.2	0.0	0.0	0.0	0.1	0.25	0.0	0.0	0.0	0.166666666667	0.0	0.0	0.0	0.0	0.14285714285700002	0.0	0.0	0.0	0.0	0.0	0.272727272727	1.0	0.4	1.0	0.0	0.8666666666670001
chr10:108923857	0.0	0.07142857142860001	0.0	0.14285714285700002	0.2	0.0	0.0	0.0	0.0	0.0	0.0	0.0	0.0	0.0	0.0	0.2	0.0	0.0	0.0	0.0	0.125	0.0	0.0	0.0	0.0	0.0	0.5	0.0	0.4	0.0	0.0	0.0	0.0	0.0	0.0	0.25	0.6842105263160001	0.555555555556	0.888888888889	0.666666666667	0.8235294117649999
chr10:108923899	0.0344827586207	0.027027027026999998	0.111111111111	0.181818181818	0.0	0.0	0.0	0.0625	0.125	0.0434782608696	0.0	0.14285714285700002	0.0	0.0909090909091	0.0	0.04	0.0	0.166666666667	0.0	0.0	0.0769230769231	0.04	0.0	0.133333333333	0.133333333333	0.05	0.272727272727	0.294117647059	0.105263157895	0.052631578947400004	0.25	0.0	0.0	0.111111111111	0.0588235294118	0.16129032258099998	1.0	0.888888888889	0.928571428571	1.0	0.9545454545450001
chr10:108923908	0.0512820512821	0.0416666666667	0.125	0.28571428571400004	0.2	0.235294117647	0.0	0.08333333333330001	0.176470588235	0.148148148148	0.09375	0.222222222222	0.111111111111	0.0	0.117647058824	0.125	0.0454545454545	0.176470588235	0.0434782608696	0.0	0.0606060606061	0.0	0.0952380952381	0.388888888889	0.130434782609	0.111111111111	0.35294117647100004	0.315789473684	0.12	0.0	0.28571428571400004	0.222222222222	0.1	0.1	0.08333333333330001	0.15	0.943396226415	0.9714285714290001	0.9459459459460001	0.9565217391299998	0.9615384615379999
chr10:108923913	0.0816326530612	0.019607843137299998	0.04	0.06666666666669999	0.1875	0.052631578947400004	0.0454545454545	0.137931034483	0.130434782609	0.07407407407410001	0.0909090909091	0.111111111111	0.14285714285700002	0.052631578947400004	0.0	0.14705882352900002	0.0	0.176470588235	0.0434782608696	0.0434782608696	0.08333333333330001	0.151515151515	0.0	0.210526315789	0.172413793103	0.0	0.41176470588200004	0.35	0.115384615385	0.0	0.25	0.1	0.1	0.047619047619	0.08	0.15	0.9682539682539999	0.891891891892	0.9125	0.964285714286	0.901639344262
chr10:108923915	0.061224489795900006	0.056603773584900006	0.12	0.06666666666669999	0.125	0.0	0.0454545454545	0.172413793103	0.08695652173910001	0.07407407407410001	0.052631578947400004	0.111111111111	0.035714285714300006	0.052631578947400004	0.1	0.14705882352900002	0.0416666666667	0.117647058824	0.0	0.0	0.138888888889	0.0	0.0	0.25	0.103448275862	0.07142857142860001	0.470588235294	0.25	0.153846153846	0.0909090909091	0.1875	0.1	0.1	0.14285714285700002	0.04	0.1	0.8571428571430001	0.95	0.860759493671	0.878787878788	0.90625
chr10:108923926	0.07272727272730001	0.046153846153800006	0.037037037037	0.0	0.052631578947400004	0.0454545454545	0.0	0.111111111111	0.125	0.0689655172414	0.0731707317073	0.111111111111	0.125	0.115384615385	0.08695652173910001	0.153846153846	0.07407407407410001	0.130434782609	0.0769230769231	0.07407407407410001	0.153846153846	0.0810810810811	0.0	0.2	0.10810810810799999	0.06666666666669999	0.4	0.363636363636	0.14285714285700002	0.07142857142860001	0.263157894737	0.0	0.08333333333330001	0.166666666667	0.035714285714300006	0.162790697674	0.977011494253	0.958333333333	0.9540229885060001	0.9523809523810001	0.948051948052
chr10:108923946	0.102941176471	0.0789473684211	0.0555555555556	0.133333333333	0.14285714285700002	0.07407407407410001	0.184210526316	0.117647058824	0.131578947368	0.153846153846	0.183673469388	0.0	0.06818181818180001	0.176470588235	0.03125	0.0754716981132	0.0512820512821	0.10810810810799999	0.0769230769231	0.0606060606061	0.111111111111	0.0909090909091	0.14285714285700002	0.0769230769231	0.0909090909091	0.10638297872300001	0.28571428571400004	0.222222222222	0.151515151515	0.0882352941176	0.227272727273	0.0625	0.111111111111	0.111111111111	0.14285714285700002	0.145454545455	0.9307692307690001	0.9594594594589999	0.974576271186	0.96875	0.973451327434
chr10:108923951	0.159420289855	0.101265822785	0.138888888889	0.16129032258099998	0.0909090909091	0.07407407407410001	0.128205128205	0.22641509434	0.157894736842	0.282051282051	0.102040816327	0.214285714286	0.111111111111	0.19444444444400003	0.323529411765	0.28571428571400004	0.15	0.23076923076900002	0.2	0.14705882352900002	0.217391304348	0.133333333333	0.28571428571400004	0.192307692308	0.239130434783	0.1875	0.321428571429	0.296296296296	0.294117647059	0.228571428571	0.318181818182	0.117647058824	0.25	0.185185185185	0.114285714286	0.122807017544	0.971631205674	0.9213483146070001	0.9618320610690001	0.986111111111	0.976744186047
chr10:108923956	0.056338028169	0.0864197530864	0.157894736842	0.03125	0.13636363636399998	0.111111111111	0.0952380952381	0.056603773584900006	0.105263157895	0.0769230769231	0.0408163265306	0.214285714286	0.0652173913043	0.157894736842	0.20588235294100002	0.105263157895	0.075	0.0512820512821	0.121951219512	0.0588235294118	0.127659574468	0.170212765957	0.0857142857143	0.23076923076900002	0.14893617021299999	0.0816326530612	0.07142857142860001	0.310344827586	0.264705882353	0.162162162162	0.25	0.263157894737	0.190476190476	0.107142857143	0.135135135135	0.172413793103	0.9202453987729999	0.929292929293	0.9565217391299998	0.961038961039	0.978873239437
chr10:108923965	0.0281690140845	0.0352941176471	0.075	0.0	0.130434782609	0.0	0.09302325581399999	0.0188679245283	0.075	0.15	0.08	0.14285714285700002	0.0212765957447	0.102564102564	0.0555555555556	0.0819672131148	0.047619047619	0.0975609756098	0.047619047619	0.117647058824	0.10638297872300001	0.078431372549	0.2	0.115384615385	0.150943396226	0.12	0.241379310345	0.241379310345	0.171428571429	0.105263157895	0.24	0.227272727273	0.130434782609	0.0689655172414	0.10810810810799999	0.0983606557377	0.927777777778	0.9549549549549999	0.928571428571	0.932584269663	0.9171597633140001
chr10:108923969	0.112676056338	0.0470588235294	0.0	0.0588235294118	0.0434782608696	0.14285714285700002	0.195652173913	0.0185185185185	0.125	0.0952380952381	0.12	0.0	0.0408163265306	0.121951219512	0.111111111111	0.0645161290323	0.047619047619	0.07142857142860001	0.0952380952381	0.0882352941176	0.063829787234	0.117647058824	0.114285714286	0.115384615385	0.18867924528299998	0.0961538461538	0.258064516129	0.275862068966	0.19444444444400003	0.105263157895	0.24	0.181818181818	0.17391304347800002	0.06666666666669999	0.105263157895	0.147540983607	0.957894736842	0.957264957265	0.952941176471	0.957446808511	0.939226519337
chr10:108923974	0.027397260274	0.0113636363636	0.116279069767	0.0	0.0416666666667	0.0	0.0652173913043	0.0181818181818	0.06818181818180001	0.023255813953499998	0.0392156862745	0.06666666666669999	0.04	0.0243902439024	0.0277777777778	0.0625	0.09302325581399999	0.0238095238095	0.023255813953499998	0.0294117647059	0.08510638297869999	0.11320754717	0.026315789473700002	0.0	0.12962962963	0.11320754717	0.030303030303	0.233333333333	0.135135135135	0.025	0.24	0.12	0.20833333333299997	0.0882352941176	0.05	0.04838709677419999	0.7990654205609999	0.856	0.829787234043	0.792079207921	0.802816901408
chr10:108923985	0.0675675675676	0.010989010989	0.0212765957447	0.0	0.0	0.0	0.0408163265306	0.035714285714300006	0.0909090909091	0.0	0.0545454545455	0.0588235294118	0.056603773584900006	0.09302325581399999	0.08333333333330001	0.0857142857143	0.044444444444399996	0.0909090909091	0.0425531914894	0.026315789473700002	0.0416666666667	0.07142857142860001	0.0769230769231	0.17857142857099997	0.125	0.103448275862	0.263157894737	0.225806451613	0.075	0.047619047619	0.23076923076900002	0.2	0.192307692308	0.117647058824	0.0952380952381	0.140625	0.915322580645	0.898648648649	0.8539823008849999	0.872727272727	0.8702928870290001
chr10:108924103	0.0333333333333	0.06578947368419999	0.138888888889	0.05	0.0	0.030303030303	0.0	0.0	0.0	0.0	0.0769230769231	0.0588235294118	0.025	0.06666666666669999	0.0333333333333	0.0204081632653	0.035714285714300006	0.0	0.0	0.0952380952381	0.08333333333330001	0.0416666666667	0.0540540540541	0.0	0.0454545454545	0.0454545454545	0.115384615385	0.04	0.0	0.0769230769231	0.176470588235	0.0454545454545	0.052631578947400004	0.125	0.06666666666669999	0.10638297872300001	0.611764705882	0.61	0.577639751553	0.671232876712	0.668508287293
chr10:108924149	0.025	0.0	0.0	0.06666666666669999	0.0	0.0	0.0	0.0	0.0	0.0	0.0	0.07142857142860001	0.0	0.0	0.047619047619	0.0571428571429	0.0	0.0	0.0	0.0769230769231	0.0	0.035714285714300006	0.0	0.0	0.09677419354839999	0.0	0.0588235294118	0.0	0.0	0.0	0.14285714285700002	0.0	0.1	0.0588235294118	0.0909090909091	0.14705882352900002	0.847222222222	0.871794871795	0.746268656716	0.8518518518520001	0.8
chr10:108924162	0.0588235294118	0.026315789473700002	0.0	0.0	0.0	0.0	0.0	0.0	0.0434782608696	0.0	0.0	0.1	0.0	0.0	0.105263157895	0.0606060606061	0.0	0.0	0.1	0.08333333333330001	0.04	0.14285714285700002	0.037037037037	0.1	0.0769230769231	0.0	0.0	0.0	0.0769230769231	0.0	0.153846153846	0.0	0.2	0.0625	0.0	0.115384615385	0.655737704918	0.6451612903230001	0.622641509434	0.55	0.6875
chr10:108924185	0.0384615384615	0.0	0.0	0.0	0.0	0.0	0.0	0.06666666666669999	0.0	0.0	0.0	0.0	0.06666666666669999	0.0	0.125	0.0344827586207	0.0625	0.0454545454545	0.052631578947400004	0.166666666667	0.08333333333330001	0.06666666666669999	0.0416666666667	0.0	0.0416666666667	0.0	0.0	0.0	0.0	0.1	0.222222222222	0.0	0.0	0.0	0.0	0.08695652173910001	1.0	0.888888888889	0.8181818181820001	0.8125	0.953488372093
chr10:108924188	0.0	0.0	0.0	0.0	0.0	0.0	0.0909090909091	0.0	0.052631578947400004	0.0	0.0	0.0	0.214285714286	0.0	0.0	0.035714285714300006	0.0	0.0	0.052631578947400004	0.166666666667	0.0	0.0	0.0952380952381	0.0	0.0	0.111111111111	0.0	0.0769230769231	0.0	0.1	0.111111111111	0.0	0.0	0.0	0.176470588235	0.0909090909091	1.0	0.8823529411759999	0.9375	0.9375	0.9210526315790001
chr10:108924194	0.0	0.137931034483	0.0	0.0	0.0	0.08333333333330001	0.0	0.0	0.0	0.0	0.0	0.0	0.07142857142860001	0.0	0.0	0.04	0.07142857142860001	0.0	0.0	0.0	0.0	0.0	0.2	0.0	0.0	0.125	0.0	0.0	0.0	0.1	0.14285714285700002	0.111111111111	0.0	0.1	0.0625	0.0	0.72	0.615384615385	0.741935483871	0.8571428571430001	0.8823529411759999
chr10:108924198	0.0	0.037037037037	0.0	0.0	0.0	0.0	0.0	0.125	0.0	0.0	0.0	0.0	0.0	0.0	0.08333333333330001	0.0416666666667	0.0	0.0	0.0	0.0	0.0	0.0	0.0	0.0	0.0	0.0	0.0	0.0	0.0	0.125	0.14285714285700002	0.0	0.0	0.0	0.0	0.133333333333	1.0	0.833333333333	0.8928571428569999	0.916666666667	0.962962962963
chr10:108924203	0.0	0.12	0.08333333333330001	0.0	0.14285714285700002	0.1	0.222222222222	0.0416666666667	0.06666666666669999	0.0	0.0	0.0	0.08333333333330001	0.0	0.0	0.0	0.07142857142860001	0.0	0.0	0.0	0.0	0.0	0.0	0.0	0.0	0.0	0.0	0.0	0.0	0.125	0.14285714285700002	0.0	0.0	0.0	0.0769230769231	0.14285714285700002	0.833333333333	1.0	0.923076923077	0.916666666667	0.923076923077
chr10:110671903	0.0	0.0	0.0	0.0	0.0	0.0	0.0	0.0	0.0	0.0	0.0	0.0	0.0	0.0	0.0	0.0	0.0	0.0	0.0	0.0	0.0	0.0	0.0	0.0	0.0	0.0	0.0	0.0	0.8	0.0	0.0	0.4	0.8	0.0	0.8	0.75	0.9863013698630001	0.949152542373	0.967032967033	1.0	0.951219512195
chr10:110671905	0.0	0.0	0.0	0.0	0.0	0.0	0.0	0.0	0.0	0.0	0.0	0.0	0.0	0.0	0.0	0.0	0.0	0.0	0.0	0.0	0.0	0.0	0.0	0.0	0.0	0.0	0.0	0.0	0.8	0.0	0.0	0.6	0.6	0.0	0.8	0.75	0.986842105263	0.916666666667	0.978494623656	0.9111111111110001	0.977011494253
chr10:110671907	0.0	0.0	0.0	0.2	0.0	0.0	0.0	0.0	0.0	0.0	0.0	0.0	0.0	0.2	0.0	0.0	0.0	0.0	0.0	0.0	0.0	0.0	0.0	0.0	0.0	0.0	0.0	0.0	0.8	0.0	0.0	0.6	0.5	0.0	0.8	0.777777777778	0.9620253164560001	0.950819672131	0.989473684211	0.916666666667	0.9560439560439999
chr10:110671911	0.0	0.0	0.0	0.0	0.0	0.0	0.0	0.0	0.0	0.0	0.0	0.0	0.0	0.0	0.0	0.0	0.0	0.166666666667	0.0	0.0	0.0	0.0	0.0	0.0	0.0	0.2	0.0	0.0	0.8	0.0	0.0	0.6	0.833333333333	0.0	0.8	0.777777777778	0.9638554216869999	0.9393939393940001	0.958333333333	0.959183673469	0.9897959183670001
chr10:110672245	0.0384615384615	0.0416666666667	0.047619047619	0.16049382716	0.0588235294118	0.08333333333330001	0.0694444444444	0.0379746835443	0.152777777778	0.0731707317073	0.043956043956	0.06666666666669999	0.08333333333330001	0.107142857143	0.0	0.0229885057471	0.0384615384615	0.0434782608696	0.03488372093019999	0.06557377049180001	0.0	0.0375	0.03614457831330001	0.153846153846	0.0675675675676	0.10447761194	0.101694915254	0.0416666666667	0.0606060606061	0.0	0.046875	0.061224489795900006	0.132075471698	0.118644067797	0.046875	0.047619047619	0.671641791045	0.714285714286	0.654411764706	0.7052631578949999	0.718518518519
chr10:110672251	0.019801980198	0.0333333333333	0.0	0.0294117647059	0.030303030303	0.0434782608696	0.0	0.0422535211268	0.044776119403	0.0512820512821	0.0602409638554	0.0	0.0704225352113	0.025	0.0	0.0240963855422	0.0212765957447	0.047619047619	0.050632911392400004	0.051724137931	0.052631578947400004	0.0394736842105	0.0384615384615	0.114754098361	0.0597014925373	0.0806451612903	0.0545454545455	0.061538461538500004	0.0952380952381	0.0188679245283	0.05	0.047619047619	0.0769230769231	0.111111111111	0.0333333333333	0.0886075949367	0.813559322034	0.8125	0.7863247863249999	0.9176470588240001	0.846774193548
chr10:110672253	0.0412371134021	0.0113636363636	0.0384615384615	0.0147058823529	0.0	0.0441176470588	0.0	0.0422535211268	0.046875	0.025641025641	0.03614457831330001	0.0	0.0285714285714	0.0	0.06	0.0125	0.0217391304348	0.0161290322581	0.025974025974	0.0689655172414	0.0185185185185	0.026315789473700002	0.0384615384615	0.147540983607	0.078125	0.05	0.09259259259260001	0.046153846153800006	0.0634920634921	0.0	0.06666666666669999	0.0975609756098	0.0384615384615	0.0961538461538	0.051724137931	0.0512820512821	0.809090909091	0.9	0.7837837837839999	0.950617283951	0.7815126050419999
chr10:110672255	0.125	0.06818181818180001	0.0769230769231	0.117647058824	0.121212121212	0.0757575757576	0.0625	0.056338028169	0.0625	0.0641025641026	0.037037037037	0.0	0.0434782608696	0.0769230769231	0.08	0.125	0.0	0.0322580645161	0.0547945205479	0.107142857143	0.09259259259260001	0.0405405405405	0.0779220779221	0.166666666667	0.0625	0.135593220339	0.0185185185185	0.031746031746	0.11290322580600001	0.0	0.08333333333330001	0.052631578947400004	0.12	0.2	0.0689655172414	0.08	0.8217821782179999	0.965517241379	0.814814814815	0.87012987013	0.825688073394
chr10:110672260	0.0659340659341	0.06976744186049999	0.013157894736799998	0.0597014925373	0.03125	0.0819672131148	0.0	0.06666666666669999	0.032786885245900003	0.027027027026999998	0.0519480519481	0.0512820512821	0.044776119403	0.0571428571429	0.0416666666667	0.0	0.0	0.0	0.056338028169	0.0588235294118	0.078431372549	0.027027027026999998	0.0555555555556	0.08771929824560001	0.06557377049180001	0.052631578947400004	0.04	0.05	0.103448275862	0.0652173913043	0.0333333333333	0.09375	0.0816326530612	0.102040816327	0.017857142857099998	0.027397260274	0.83908045977	0.946428571429	0.8723404255320001	0.805970149254	0.919191919192
chr10:110672266	0.10810810810799999	0.03125	0.046153846153800006	0.218181818182	0.103448275862	0.0434782608696	0.046511627906999996	0.115384615385	0.07407407407410001	0.06666666666669999	0.0757575757576	0.0	0.0819672131148	0.0625	0.08333333333330001	0.061538461538500004	0.128205128205	0.08695652173910001	0.125	0.17777777777800002	0.08510638297869999	0.114754098361	0.118644067797	0.0434782608696	0.063829787234	0.06976744186049999	0.105263157895	0.0425531914894	0.06666666666669999	0.0810810810811	0.0652173913043	0.115384615385	0.06976744186049999	0.179487179487	0.08333333333330001	0.046875	0.739726027397	0.883720930233	0.8987341772149999	0.918367346939	0.887640449438
chr10:110672286	0.0512820512821	0.0	0.0333333333333	0.037037037037	0.06666666666669999	0.0384615384615	0.037037037037	0.0	0.0454545454545	0.0454545454545	0.153846153846	0.0	0.125	0.0625	0.111111111111	0.0769230769231	0.0	0.0285714285714	0.125	0.0	0.0588235294118	0.0344827586207	0.0555555555556	0.0	0.08	0.0	0.14285714285700002	0.0	0.0	0.111111111111	0.235294117647	0.0769230769231	0.0333333333333	0.0	0.06666666666669999	0.0588235294118	0.6046511627910001	0.68	0.8	0.666666666667	0.648148148148
chr10:110672290	0.0	0.0882352941176	0.0	0.04	0.0	0.125	0.0	0.105263157895	0.0952380952381	0.0	0.0	0.08333333333330001	0.0952380952381	0.0	0.2	0.05	0.0	0.0857142857143	0.025641025641	0.0625	0.0	0.0	0.09375	0.0	0.0	0.153846153846	0.052631578947400004	0.176470588235	0.157894736842	0.0555555555556	0.176470588235	0.08333333333330001	0.0344827586207	0.0	0.035714285714300006	0.0645161290323	0.7894736842110001	0.875	0.822222222222	0.9565217391299998	0.918367346939
chr10:110672293	0.0	0.0294117647059	0.0	0.0	0.0	0.0	0.0	0.0	0.1	0.052631578947400004	0.047619047619	0.0	0.157894736842	0.192307692308	0.2	0.0	0.0	0.0588235294118	0.0277777777778	0.0	0.14285714285700002	0.07407407407410001	0.0625	0.0588235294118	0.0	0.0	0.111111111111	0.0625	0.0588235294118	0.0588235294118	0.0625	0.08333333333330001	0.0	0.222222222222	0.0384615384615	0.07142857142860001	0.7647058823530001	0.5	0.72972972973	0.739130434783	0.551020408163
chr10:118892218	0.0	0.0	0.0	0.0	0.0	0.0	0.0	0.0	0.0	0.0	0.0	0.0	0.0	0.0	0.0	0.0	0.0	0.0	0.0	0.0	0.0	0.0	0.0	0.0	0.0	0.0	0.0	0.0	0.0	0.0	0.0	0.0	0.0	0.0	0.0	0.4	0.7	0.777777777778	0.785714285714	1.0	0.7894736842110001
chr10:118892295	0.08333333333330001	0.0	0.111111111111	0.0	0.125	0.1	0.14285714285700002	0.052631578947400004	0.125	0.0	0.0	0.14285714285700002	0.1	0.0625	0.1	0.111111111111	0.0	0.0	0.0	0.1	0.0	0.0	0.0	0.2	0.153846153846	0.0625	0.166666666667	0.3	0.222222222222	0.166666666667	0.5	0.4	0.363636363636	0.1	0.23076923076900002	0.166666666667	0.585106382979	0.651685393258	0.614678899083	0.7727272727269999	0.625
chr10:118892309	0.08333333333330001	0.17391304347800002	0.0909090909091	0.133333333333	0.111111111111	0.3	0.28571428571400004	0.190476190476	0.0	0.0	0.111111111111	0.0	0.0769230769231	0.235294117647	0.416666666667	0.25	0.0769230769231	0.06666666666669999	0.0	0.272727272727	0.1875	0.222222222222	0.3	0.166666666667	0.214285714286	0.235294117647	0.14285714285700002	0.08333333333330001	0.4	0.5	0.272727272727	0.5	0.3125	0.4	0.46153846153800004	0.444444444444	0.829457364341	0.858490566038	0.871212121212	0.793103448276	0.816666666667
chr10:118892332	0.0	0.035714285714300006	0.07142857142860001	0.0	0.111111111111	0.0909090909091	0.0	0.0	0.0	0.0	0.0	0.0	0.0	0.0	0.08333333333330001	0.166666666667	0.0625	0.0555555555556	0.0	0.0	0.0555555555556	0.0	0.166666666667	0.0	0.111111111111	0.052631578947400004	0.0	0.133333333333	0.3	0.14285714285700002	0.25	0.357142857143	0.15	0.272727272727	0.28571428571400004	0.15	0.660606060606	0.528985507246	0.621951219512	0.585714285714	0.64375
chr10:118892343	0.0	0.17857142857099997	0.28571428571400004	0.105263157895	0.0	0.166666666667	0.111111111111	0.04	0.08333333333330001	0.0	0.166666666667	0.0	0.14285714285700002	0.210526315789	0.33333333333299997	0.166666666667	0.0555555555556	0.111111111111	0.0769230769231	0.0	0.111111111111	0.0434782608696	0.25	0.3	0.0555555555556	0.263157894737	0.222222222222	0.06666666666669999	0.2	0.25	0.666666666667	0.33333333333299997	0.35	0.363636363636	0.227272727273	0.3	0.7351351351350001	0.807947019868	0.771428571429	0.725	0.8
chr10:118892346	0.444444444444	0.483870967742	0.428571428571	0.6	0.666666666667	0.5	0.2	0.5	0.5	0.4	0.583333333333	0.4	0.533333333333	0.42105263157899997	0.666666666667	0.38461538461499994	0.45454545454499995	0.47619047618999993	0.46153846153800004	0.615384615385	0.526315789474	0.538461538462	0.357142857143	0.363636363636	0.526315789474	0.45	0.111111111111	0.4375	0.3	0.33333333333299997	0.46153846153800004	0.46666666666699996	0.65	0.272727272727	0.608695652174	0.619047619048	0.663212435233	0.674698795181	0.7267759562839999	0.581395348837	0.675392670157
chr10:118892527	0.0	0.08510638297869999	0.105263157895	0.105263157895	0.0	0.0454545454545	0.08333333333330001	0.111111111111	0.0434782608696	0.0	0.0909090909091	0.0	0.0	0.0571428571429	0.190476190476	0.0952380952381	0.111111111111	0.0384615384615	0.07407407407410001	0.0	0.15	0.0625	0.20833333333299997	0.117647058824	0.114285714286	0.14285714285700002	0.08695652173910001	0.266666666667	0.15	0.4	0.25	0.190476190476	0.210526315789	0.0625	0.428571428571	0.16129032258099998	0.9459459459460001	0.922480620155	0.9759036144580001	0.951219512195	0.935294117647
chr10:118892537	0.111111111111	0.06976744186049999	0.052631578947400004	0.0	0.0	0.052631578947400004	0.08695652173910001	0.07407407407410001	0.1	0.153846153846	0.0454545454545	0.0	0.0	0.0	0.157894736842	0.0487804878049	0.0588235294118	0.08	0.037037037037	0.0909090909091	0.1	0.035714285714300006	0.130434782609	0.0588235294118	0.14285714285700002	0.0588235294118	0.08695652173910001	0.166666666667	0.1	0.307692307692	0.1875	0.15	0.111111111111	0.0625	0.33333333333299997	0.172413793103	0.9485294117649999	0.933333333333	0.908496732026	0.923076923077	0.9673202614380001
chr10:118892540	0.0	0.06976744186049999	0.166666666667	0.0588235294118	0.0	0.052631578947400004	0.0	0.037037037037	0.05	0.0	0.0	0.0	0.0	0.030303030303	0.157894736842	0.0487804878049	0.0	0.04	0.0	0.0	0.05	0.0	0.08695652173910001	0.117647058824	0.114285714286	0.0588235294118	0.0434782608696	0.25	0.1	0.307692307692	0.1875	0.105263157895	0.166666666667	0.0625	0.388888888889	0.103448275862	0.9772727272730001	0.930434782609	0.952054794521	0.9078947368420001	0.958333333333
chr10:118892547	0.037037037037	0.119047619048	0.0555555555556	0.0625	0.0	0.105263157895	0.05	0.07407407407410001	0.1	0.0	0.052631578947400004	0.0	0.0	0.0	0.222222222222	0.121951219512	0.0625	0.0416666666667	0.08	0.0	0.1	0.148148148148	0.17391304347800002	0.125	0.14705882352900002	0.0588235294118	0.0909090909091	0.5	0.1	0.33333333333299997	0.214285714286	0.222222222222	0.176470588235	0.133333333333	0.444444444444	0.214285714286	0.926829268293	0.9393939393940001	0.962686567164	0.8714285714290001	0.9318181818179999
chr10:118892581	0.047619047619	0.0606060606061	0.0	0.0	0.0	0.14285714285700002	0.0625	0.08	0.0625	0.08333333333330001	0.0	0.0	0.0	0.0	0.0	0.0277777777778	0.0	0.047619047619	0.0	0.0	0.0625	0.0434782608696	0.0	0.08333333333330001	0.07407407407410001	0.07142857142860001	0.0	0.222222222222	0.0625	0.2	0.2	0.0	0.07142857142860001	0.272727272727	0.266666666667	0.1	0.901234567901	0.881355932203	0.9368421052629999	0.9148936170209999	0.944444444444
chr10:118892588	0.05	0.151515151515	0.07142857142860001	0.0769230769231	0.0	0.14285714285700002	0.0	0.0	0.07142857142860001	0.0	0.0	0.0	0.0	0.0454545454545	0.0	0.0555555555556	0.0	0.047619047619	0.0	0.111111111111	0.07142857142860001	0.0	0.0625	0.08333333333330001	0.08	0.14285714285700002	0.06666666666669999	0.0	0.2	0.125	0.2	0.0769230769231	0.08333333333330001	0.1	0.28571428571400004	0.1	0.875	0.897959183673	0.888888888889	0.904761904762	0.888888888889
chr10:118892593	0.05	0.09375	0.0	0.0	0.0	0.0	0.0769230769231	0.0	0.0769230769231	0.0	0.0	0.0	0.0	0.0	0.0	0.0689655172414	0.0	0.05	0.0	0.125	0.07142857142860001	0.05	0.07142857142860001	0.0	0.0	0.0769230769231	0.0769230769231	0.14285714285700002	0.14285714285700002	0.125	0.2	0.0	0.1	0.111111111111	0.307692307692	0.125	0.892307692308	0.909090909091	0.945205479452	0.846153846154	0.912280701754
chr10:118892603	0.117647058824	0.2	0.0	0.1	0.0	0.1	0.08333333333330001	0.0	0.153846153846	0.0	0.0769230769231	0.0	0.0	0.0	0.111111111111	0.08333333333330001	0.0	0.2	0.0	0.0	0.08333333333330001	0.0625	0.0	0.0	0.0588235294118	0.0909090909091	0.0769230769231	0.0	0.23076923076900002	0.166666666667	0.14285714285700002	0.1	0.25	0.166666666667	0.23076923076900002	0.07142857142860001	0.7647058823530001	0.8823529411759999	0.8928571428569999	0.766666666667	0.863636363636
chr10:118892635	0.08333333333330001	0.0	0.0	0.0	0.0	0.14285714285700002	0.0909090909091	0.0909090909091	0.14285714285700002	0.0	0.33333333333299997	0.0	0.14285714285700002	0.08333333333330001	0.0	0.14285714285700002	0.0	0.1	0.0	0.0	0.222222222222	0.0	0.0	0.0	0.0	0.0	0.0	0.0	0.111111111111	0.0	0.0	0.0	0.14285714285700002	0.0	0.166666666667	0.0	0.791666666667	1.0	0.730769230769	0.888888888889	0.8
chr10:118892638	0.0	0.07142857142860001	0.0	0.0	0.0	0.0	0.0	0.0909090909091	0.14285714285700002	0.0	0.0	0.0	0.166666666667	0.0	0.0	0.0	0.0	0.1	0.0	0.0	0.0	0.0	0.25	0.0	0.0769230769231	0.14285714285700002	0.0	0.0	0.111111111111	0.0	0.0	0.0	0.166666666667	0.0	0.33333333333299997	0.0	0.7272727272730001	1.0	0.736842105263	0.666666666667	0.944444444444
chr10:119292293	0.0897435897436	0.047619047619	0.122994652406	0.10769230769200001	0.07216494845360001	0.0754716981132	0.0320855614973	0.0627450980392	0.08	0.0696517412935	0.0382513661202	0.0594059405941	0.0676328502415	0.07766990291260001	0.08771929824560001	0.0627450980392	0.0621761658031	0.08800000000000001	0.0781893004115	0.11445783132500001	0.0995024875622	0.0728744939271	0.077380952381	0.08633093525180001	0.13170731707299999	0.137755102041	0.14189189189200002	0.169014084507	0.119791666667	0.11724137931	0.248175182482	0.146853146853	0.196202531646	0.19512195122	0.218181818182	0.155102040816	0.882838283828	0.918629550321	0.871544715447	0.8459302325579999	0.890971039182
chr10:119292295	0.0683760683761	0.0506756756757	0.042328042328000005	0.132653061224	0.08333333333330001	0.037037037037	0.0695187165775	0.08627450980389999	0.0511363636364	0.0594059405941	0.0384615384615	0.039603960396	0.0533980582524	0.0631067961165	0.0643274853801	0.031128404669300003	0.06770833333330001	0.064	0.0576131687243	0.0602409638554	0.0544554455446	0.0364372469636	0.0654761904762	0.0647482014388	0.156097560976	0.111111111111	0.0536912751678	0.13698630137	0.10309278350500001	0.0896551724138	0.255319148936	0.145833333333	0.19631901840500002	0.16969696969700002	0.18404907975499998	0.122448979592	0.812807881773	0.827292110874	0.7906602254430001	0.7832369942199999	0.8291032148899999
chr10:119292300	0.10970464134999999	0.07023411371239999	0.06842105263159999	0.10152284264	0.112244897959	0.0683229813665	0.09574468085110001	0.0722891566265	0.050847457627099996	0.0829268292683	0.10752688172000001	0.078431372549	0.0682926829268	0.0728155339806	0.137931034483	0.0801526717557	0.0412371134021	0.0756972111554	0.107438016529	0.125	0.10447761194	0.085020242915	0.052941176470599996	0.10563380281700001	0.133971291866	0.0959595959596	0.0980392156863	0.114864864865	0.10769230769200001	0.135135135135	0.191489361702	0.15172413793099998	0.172839506173	0.132530120482	0.19879518072299998	0.145161290323	0.7203252032520001	0.711578947368	0.6855345911949999	0.6629526462399999	0.686985172982
chr10:119292306	0.165254237288	0.147157190635	0.192513368984	0.19170984456	0.112244897959	0.111111111111	0.133689839572	0.0971659919028	0.17613636363600002	0.172413793103	0.172972972973	0.145631067961	0.19902912621399999	0.19617224880399997	0.156976744186	0.111111111111	0.19371727748700002	0.13944223107599998	0.168724279835	0.160714285714	0.149253731343	0.191836734694	0.19642857142900003	0.147887323944	0.23943661971799998	0.20918367346900002	0.206666666667	0.20833333333299997	0.20207253886	0.208053691275	0.281481481481	0.21126760563400002	0.246913580247	0.271084337349	0.25595238095199996	0.224899598394	0.918433931485	0.9121338912129999	0.8921875	0.900269541779	0.920661157025
chr10:119292371	0.020833333333299998	0.0652173913043	0.1	0.0294117647059	0.0	0.08333333333330001	0.030303030303	0.0769230769231	0.0344827586207	0.022727272727299998	0.03125	0.0	0.0	0.0	0.0540540540541	0.0	0.06666666666669999	0.0	0.0769230769231	0.04	0.0555555555556	0.037037037037	0.0285714285714	0.07407407407410001	0.025	0.023255813953499998	0.0	0.047619047619	0.0571428571429	0.047619047619	0.047619047619	0.137931034483	0.0384615384615	0.103448275862	0.192307692308	0.15217391304300001	0.653333333333	0.660377358491	0.611764705882	0.6170212765959999	0.590909090909
chr10:119292394	0.310344827586	0.125	0.181818181818	0.166666666667	0.538461538462	0.28571428571400004	0.130434782609	0.37931034482799997	0.190476190476	0.25	0.4	0.5	0.235294117647	0.25	0.307692307692	0.366666666667	0.25	0.193548387097	0.2	0.272727272727	0.17391304347800002	0.117647058824	0.23076923076900002	0.272727272727	0.304347826087	0.344827586207	0.307692307692	0.25	0.269230769231	0.4	0.307692307692	0.42105263157899997	0.266666666667	0.41176470588200004	0.35	0.297297297297	0.865384615385	0.794117647059	0.784615384615	0.6875	0.8387096774189999
chr10:119295910	0.166666666667	0.0	0.0	0.166666666667	0.0	0.0	0.0	0.0	0.0	0.0	0.0	0.0	0.0	0.2	0.0	0.0	0.0909090909091	0.0	0.14285714285700002	0.0	0.0	0.2	0.0	0.0	0.0	0.0	0.0	0.0	0.0	0.14285714285700002	0.0	0.166666666667	0.0	0.0	0.0	0.14285714285700002	1.0	1.0	0.666666666667	1.0	0.8181818181820001
chr10:119295947	0.210526315789	0.214285714286	0.15	0.235294117647	0.0	0.0	0.111111111111	0.25	0.45454545454499995	0.294117647059	0.14285714285700002	0.33333333333299997	0.14285714285700002	0.111111111111	0.294117647059	0.212121212121	0.192307692308	0.275862068966	0.35294117647100004	0.222222222222	0.315789473684	0.08333333333330001	0.4375	0.33333333333299997	0.33333333333299997	0.0909090909091	0.14285714285700002	0.5714285714289999	0.357142857143	0.277777777778	0.3	0.2	0.5	0.666666666667	0.33333333333299997	0.33333333333299997	0.6375	0.58407079646	0.686346863469	0.652173913043	0.581314878893
chr10:119295952	0.08695652173910001	0.162790697674	0.2	0.157894736842	0.0	0.1875	0.444444444444	0.125	0.307692307692	0.2	0.14285714285700002	0.3	0.07142857142860001	0.15	0.272727272727	0.15	0.310344827586	0.41935483871	0.25	0.272727272727	0.380952380952	0.153846153846	0.380952380952	0.47619047618999993	0.24	0.260869565217	0.714285714286	0.666666666667	0.33333333333299997	0.42105263157899997	0.3	0.357142857143	0.55	0.533333333333	0.357142857143	0.382352941176	0.9191489361700002	0.942222222222	0.916349809886	0.954887218045	0.926056338028
chr10:119295957	0.08333333333330001	0.133333333333	0.05	0.190476190476	0.14285714285700002	0.125	0.2	0.153846153846	0.0	0.23809523809500002	0.0	0.3	0.33333333333299997	0.181818181818	0.0909090909091	0.170731707317	0.15625	0.30303030303	0.1	0.0909090909091	0.1	0.153846153846	0.25	0.318181818182	0.25	0.217391304348	0.428571428571	0.666666666667	0.28571428571400004	0.315789473684	0.45454545454499995	0.357142857143	0.5714285714289999	0.533333333333	0.28571428571400004	0.27027027027	0.93119266055	0.9159292035400001	0.888888888889	0.921875	0.921641791045
chr10:119295992	0.052631578947400004	0.0684931506849	0.0689655172414	0.0	0.1	0.107142857143	0.125	0.0425531914894	0.04	0.0	0.08695652173910001	0.0	0.0416666666667	0.0857142857143	0.0	0.0909090909091	0.017857142857099998	0.020833333333299998	0.0	0.05	0.0625	0.08333333333330001	0.166666666667	0.0344827586207	0.114285714286	0.14285714285700002	0.153846153846	0.0909090909091	0.0625	0.260869565217	0.14285714285700002	0.25	0.259259259259	0.117647058824	0.190476190476	0.111111111111	0.7682926829269999	0.933333333333	0.846153846154	0.864077669903	0.844086021505
chr10:119295999	0.05	0.09210526315789999	0.09375	0.03125	0.166666666667	0.0	0.111111111111	0.10638297872300001	0.035714285714300006	0.022727272727299998	0.0	0.0	0.125	0.0540540540541	0.0	0.0579710144928	0.015873015873	0.0961538461538	0.0	0.0416666666667	0.0588235294118	0.08	0.0416666666667	0.1	0.10810810810799999	0.10810810810799999	0.07142857142860001	0.0769230769231	0.0909090909091	0.08333333333330001	0.214285714286	0.15	0.24	0.125	0.0909090909091	0.08928571428570001	0.513698630137	0.666666666667	0.649681528662	0.7070707070710001	0.6227544910180001
chr10:119296414	0.09210526315789999	0.056074766355099996	0.10638297872300001	0.051724137931	0.0	0.0512820512821	0.0322580645161	0.046511627906999996	0.032786885245900003	0.08333333333330001	0.0408163265306	0.020833333333299998	0.015873015873	0.147540983607	0.044444444444399996	0.038834951456300004	0.12676056338	0.144927536232	0.06	0.166666666667	0.140845070423	0.1	0.0888888888889	0.0181818181818	0.241935483871	0.148148148148	0.0408163265306	0.24324324324299998	0.155172413793	0.10638297872300001	0.15	0.08510638297869999	0.127659574468	0.0882352941176	0.2	0.151515151515	0.7637795275589999	0.809248554913	0.768558951965	0.7828571428569999	0.794007490637
chr10:119296426	0.0694444444444	0.00961538461538	0.14893617021299999	0.056603773584900006	0.0	0.0147058823529	0.0	0.0	0.0	0.0810810810811	0.0975609756098	0.0652173913043	0.035087719298199996	0.13725490196100001	0.0487804878049	0.048543689320400006	0.07462686567160001	0.117647058824	0.08510638297869999	0.075	0.0769230769231	0.056603773584900006	0.105263157895	0.0188679245283	0.15625	0.207547169811	0.102564102564	0.357142857143	0.175438596491	0.116279069767	0.225806451613	0.0909090909091	0.209302325581	0.28125	0.170731707317	0.180327868852	0.948148148148	0.941176470588	0.924603174603	0.935483870968	0.9293286219079999
chr10:119296432	0.0694444444444	0.047619047619	0.170212765957	0.0384615384615	0.0625	0.042857142857099996	0.020833333333299998	0.038961038961	0.051724137931	0.0724637681159	0.0731707317073	0.0	0.0333333333333	0.12	0.047619047619	0.0660377358491	0.07462686567160001	0.0882352941176	0.0416666666667	0.15	0.0909090909091	0.0754716981132	0.19444444444400003	0.06	0.153846153846	0.245283018868	0.0731707317073	0.25	0.125	0.113636363636	0.125	0.0952380952381	0.23809523809500002	0.151515151515	0.14634146341499998	0.135593220339	0.886524822695	0.926701570681	0.878136200717	0.9037433155079999	0.905405405405
chr10:119296442	0.0294117647059	0.019607843137299998	0.020833333333299998	0.019607843137299998	0.0	0.0144927536232	0.0416666666667	0.04	0.0344827586207	0.042857142857099996	0.128205128205	0.046511627906999996	0.07142857142860001	0.0816326530612	0.0238095238095	0.00961538461538	0.151515151515	0.0606060606061	0.0454545454545	0.0769230769231	0.121212121212	0.019607843137299998	0.19444444444400003	0.0204081632653	0.184615384615	0.185185185185	0.18604651162799998	0.23076923076900002	0.145454545455	0.09302325581399999	0.20588235294100002	0.102564102564	0.227272727273	0.257142857143	0.175	0.105263157895	0.855263157895	0.903669724771	0.899022801303	0.927835051546	0.9041916167659999
chr10:119296444	0.044776119403	0.0416666666667	0.0416666666667	0.044444444444399996	0.0	0.0294117647059	0.0	0.041095890411	0.051724137931	0.0454545454545	0.025641025641	0.023255813953499998	0.107142857143	0.102040816327	0.1	0.038834951456300004	0.0307692307692	0.0769230769231	0.0909090909091	0.075	0.106060606061	0.0392156862745	0.14285714285700002	0.0625	0.215384615385	0.203703703704	0.09302325581399999	0.346153846154	0.132075471698	0.113636363636	0.1875	0.125	0.25	0.20588235294100002	0.205128205128	0.157894736842	0.947882736156	0.904545454545	0.9272151898729999	0.948453608247	0.93993993994
chr10:119296446	0.014925373134299999	0.0816326530612	0.08510638297869999	0.06666666666669999	0.0322580645161	0.132352941176	0.0212765957447	0.0405405405405	0.0344827586207	0.078125	0.0512820512821	0.09302325581399999	0.160714285714	0.102040816327	0.1	0.0873786407767	0.078125	0.09230769230769999	0.116279069767	0.2	0.140625	0.153846153846	0.257142857143	0.08333333333330001	0.261538461538	0.240740740741	0.162790697674	0.23076923076900002	0.12	0.266666666667	0.14705882352900002	0.175	0.260869565217	0.264705882353	0.153846153846	0.155172413793	0.9073482428120001	0.940909090909	0.9375	0.935	0.9178885630500001
chr10:119296467	0.361111111111	0.396396396396	0.418181818182	0.522388059701	0.30303030303	0.536585365854	0.362068965517	0.345679012346	0.373493975904	0.264705882353	0.42105263157899997	0.5	0.528571428571	0.467741935484	0.363636363636	0.429906542056	0.405405405405	0.477777777778	0.435483870968	0.5585585585589999	0.379746835443	0.4	0.48529411764700003	0.37704918032799994	0.43529411764700005	0.441558441558	0.493333333333	0.472727272727	0.5	0.314814814815	0.520833333333	0.314814814815	0.635135135135	0.375	0.37037037037	0.521739130435	0.621495327103	0.622895622896	0.658314350797	0.6202531645570001	0.591633466135
chr10:1201598	0.880952380952	0.9215686274510001	0.8157894736839999	0.8571428571430001	0.7894736842110001	0.909090909091	0.741935483871	0.829787234043	0.8125	0.7027027027030001	0.76	0.92	0.7962962962960001	0.7727272727269999	0.777777777778	0.8032786885250001	0.75	0.829787234043	0.745098039216	0.8709677419349999	0.790697674419	0.782608695652	0.666666666667	0.7727272727269999	0.775	0.8157894736839999	0.9	0.785714285714	0.833333333333	0.833333333333	0.8125	0.833333333333	0.9615384615379999	0.692307692308	0.8666666666670001	0.891304347826	0.7567567567569999	0.75	0.659574468085	0.826086956522	0.740740740741
chr10:1201607	0.825	0.897959183673	0.916666666667	0.775	0.9375	0.903225806452	0.785714285714	0.833333333333	0.8928571428569999	0.888888888889	0.958333333333	0.8181818181820001	0.9215686274510001	0.894736842105	0.777777777778	0.816666666667	0.791666666667	0.790697674419	0.8723404255320001	0.931034482759	0.85	0.860465116279	0.833333333333	0.7	0.861111111111	0.771428571429	0.8928571428569999	0.9	0.814814814815	0.909090909091	0.875	0.8695652173909999	0.923076923077	0.833333333333	0.925925925926	0.871794871795	0.677419354839	0.75	0.868421052632	0.904761904762	0.7272727272730001
chr10:1201625	0.827586206897	0.942857142857	0.862068965517	0.9545454545450001	0.923076923077	0.941176470588	0.9545454545450001	0.925925925926	0.944444444444	0.814814814815	0.8666666666670001	1.0	0.9473684210529999	0.9393939393940001	0.75	0.822222222222	0.7741935483869999	0.896551724138	0.8666666666670001	0.92	0.923076923077	0.909090909091	0.7647058823530001	0.928571428571	0.8695652173909999	0.894736842105	0.9	0.923076923077	0.888888888889	0.875	1.0	0.833333333333	0.7647058823530001	0.75	0.894736842105	0.791666666667	0.652173913043	0.736842105263	0.846153846154	0.647058823529	0.8
chr10:123923303	0.52380952381	0.294117647059	0.45454545454499995	0.615384615385	0.6	0.33333333333299997	0.428571428571	0.368421052632	0.5	0.5	0.5	0.4	0.625	0.4	0.8	0.636363636364	0.444444444444	0.28571428571400004	0.33333333333299997	0.0	0.2	0.5	0.33333333333299997	0.444444444444	0.5	0.647058823529	0.444444444444	0.416666666667	0.625	0.5	0.4	0.6	0.470588235294	0.5	0.416666666667	0.263157894737	0.7114427860699999	0.674641148325	0.75	0.715596330275	0.7252252252249999
chr10:123923839	0.0	0.1	0.0	0.125	0.0	0.0	0.0	0.111111111111	0.166666666667	0.14285714285700002	0.166666666667	0.14285714285700002	0.125	0.0	0.0	0.0	0.0	0.0769230769231	0.0	0.2	0.0	0.1	0.1	0.0	0.0	0.23076923076900002	0.5	0.0	0.28571428571400004	0.14285714285700002	0.2	0.5	0.153846153846	0.4	0.0	0.222222222222	0.95	0.944444444444	0.9589041095890001	0.928571428571	0.9387755102040001
chr10:123923870	0.125	0.181818181818	0.0	0.1	0.0	0.14285714285700002	0.0	0.0909090909091	0.25	0.28571428571400004	0.14285714285700002	0.111111111111	0.222222222222	0.0909090909091	0.0	0.0625	0.0	0.25	0.0	0.2	0.28571428571400004	0.166666666667	0.0909090909091	0.0	0.0	0.14285714285700002	0.25	0.428571428571	0.375	0.222222222222	0.166666666667	0.33333333333299997	0.33333333333299997	0.5	0.33333333333299997	0.272727272727	1.0	0.96875	0.922222222222	0.9375	0.9350649350650001
chr10:123923938	0.414715719064	0.415343915344	0.456081081081	0.439597315436	0.41573033707900003	0.34456928839	0.434210526316	0.41156462585000003	0.400778210117	0.449541284404	0.38129496402900004	0.376884422111	0.42125984252	0.448669201521	0.440154440154	0.429447852761	0.416083916084	0.36986301369900004	0.44483985765100004	0.408695652174	0.428571428571	0.44230769230800004	0.40370370370399994	0.401673640167	0.46530612244900005	0.460750853242	0.347150259067	0.42245989304799997	0.393805309735	0.46929824561399996	0.464114832536	0.487394957983	0.43111111111100003	0.491978609626	0.407079646018	0.409356725146	0.655359565807	0.620328849028	0.622666666667	0.585409252669	0.661375661376
chr10:123923945	0.0858895705521	0.13636363636399998	0.126984126984	0.121546961326	0.0588235294118	0.04375	0.112781954887	0.100591715976	0.172413793103	0.11304347826099999	0.138121546961	0.196078431373	0.153333333333	0.159722222222	0.189873417722	0.139784946237	0.09039548022600001	0.116129032258	0.155844155844	0.16541353383500002	0.09375	0.08152173913039999	0.13071895424799998	0.16923076923099997	0.191489361702	0.154471544715	0.159663865546	0.254237288136	0.154929577465	0.236220472441	0.33846153846199994	0.24264705882399998	0.267175572519	0.326732673267	0.28800000000000003	0.170984455959	0.924825174825	0.916859122402	0.92469352014	0.9158415841580001	0.917543859649
chr10:123923957	0.0340136054422	0.0445544554455	0.08035714285710001	0.0625	0.0434782608696	0.02	0.075	0.0314465408805	0.023076923076900003	0.056603773584900006	0.0487804878049	0.0459770114943	0.0671641791045	0.06666666666669999	0.048275862068999996	0.05780346820809999	0.019607843137299998	0.05594405594409999	0.0555555555556	0.06722689075629999	0.0344827586207	0.0813953488372	0.051470588235300006	0.0743801652893	0.08870967741939999	0.0782608695652	0.126126126126	0.12037037037000001	0.0984848484848	0.123966942149	0.22522522522500002	0.18253968254	0.191304347826	0.24175824175799998	0.206896551724	0.147727272727	0.918811881188	0.899721448468	0.881526104418	0.9260355029590001	0.904564315353
chr10:123923962	0.0724637681159	0.117647058824	0.14285714285700002	0.1	0.07142857142860001	0.0352112676056	0.128205128205	0.06578947368419999	0.0909090909091	0.125	0.09677419354839999	0.0864197530864	0.139344262295	0.09448818897639999	0.09558823529410002	0.0920245398773	0.027586206896599998	0.11450381679400001	0.12230215827299999	0.135593220339	0.10280373831800001	0.10828025477700001	0.10687022900800001	0.130434782609	0.132743362832	0.128440366972	0.163461538462	0.165048543689	0.19166666666700002	0.23275862069000003	0.25742574257399997	0.25	0.235294117647	0.306818181818	0.20560747663600001	0.160714285714	0.9102844638950001	0.919161676647	0.893617021277	0.93769470405	0.9212962962960001
chr10:123924006	0.0	0.06	0.0181818181818	0.0	0.037037037037	0.0	0.0	0.03125	0.0	0.035714285714300006	0.034090909090900005	0.0789473684211	0.0634920634921	0.03125	0.025	0.05952380952380001	0.0	0.09230769230769999	0.0240963855422	0.0606060606061	0.07272727272730001	0.0821917808219	0.0	0.0289855072464	0.08510638297869999	0.09259259259260001	0.106060606061	0.08333333333330001	0.0588235294118	0.155172413793	0.169014084507	0.133333333333	0.0816326530612	0.34782608695699996	0.166666666667	0.121951219512	0.78515625	0.64367816092	0.785714285714	0.7337662337659999	0.8181818181820001
chr10:123924018	0.0689655172414	0.176470588235	0.06	0.0789473684211	0.166666666667	0.13698630137	0.117647058824	0.17741935483899998	0.051724137931	0.09259259259260001	0.050632911392400004	0.09677419354839999	0.0862068965517	0.0535714285714	0.12676056338	0.168831168831	0.0694444444444	0.08928571428570001	0.123287671233	0.16949152542399998	0.117647058824	0.12307692307700001	0.05	0.153846153846	0.175	0.222222222222	0.160714285714	0.122448979592	0.105263157895	0.15217391304300001	0.298507462687	0.24615384615400002	0.19512195122	0.235294117647	0.159090909091	0.130434782609	0.922727272727	0.888	0.899470899471	0.9	0.959064327485
chr10:123924042	0.1	0.150943396226	0.235294117647	0.0588235294118	0.266666666667	0.06	0.09375	0.114285714286	0.184210526316	0.14285714285700002	0.133333333333	0.14285714285700002	0.119047619048	0.117647058824	0.13953488372099998	0.243902439024	0.0909090909091	0.0	0.0980392156863	0.19444444444400003	0.09375	0.176470588235	0.0	0.06818181818180001	0.08695652173910001	0.214285714286	0.121951219512	0.12903225806500002	0.117647058824	0.24	0.2	0.170212765957	0.2	0.217391304348	0.206896551724	0.119047619048	0.880281690141	0.833333333333	0.8362068965520001	0.9176470588240001	0.9553571428569999
chr10:123924047	0.026315789473700002	0.102040816327	0.0645161290323	0.08510638297869999	0.14285714285700002	0.0	0.103448275862	0.1	0.10810810810799999	0.102564102564	0.179487179487	0.14285714285700002	0.027027027026999998	0.0	0.0810810810811	0.18918918918900002	0.116279069767	0.0625	0.020833333333299998	0.171428571429	0.12903225806500002	0.242424242424	0.06666666666669999	0.046511627906999996	0.047619047619	0.107142857143	0.153846153846	0.12903225806500002	0.0689655172414	0.217391304348	0.162790697674	0.159090909091	0.07407407407410001	0.14285714285700002	0.08695652173910001	0.19512195122	0.923076923077	0.777777777778	0.9213483146070001	0.871794871795	0.9126213592229999
chr10:123924085	0.07142857142860001	0.181818181818	0.272727272727	0.210526315789	0.0	0.06666666666669999	0.33333333333299997	0.4	0.0	0.08333333333330001	0.08333333333330001	0.0	0.07142857142860001	0.0	0.0	0.0	0.0	0.0	0.0	0.0	0.125	0.0	0.0	0.0	0.0	0.0	0.0	0.08333333333330001	0.0	0.0909090909091	0.25	0.0	0.0	0.25	0.28571428571400004	0.14285714285700002	0.8484848484849999	0.896551724138	0.78125	0.965517241379	0.76
chr10:123924098	0.0	0.08333333333330001	0.1	0.266666666667	0.0	0.0	0.33333333333299997	0.0	0.0	0.166666666667	0.0	0.0	0.1	0.0	0.0	0.166666666667	0.0	0.0	0.0	0.0	0.28571428571400004	0.0	0.0	0.0	0.0	0.0	0.14285714285700002	0.1	0.0	0.2	0.5	0.0	0.0	0.0	0.0	0.222222222222	0.893617021277	0.8	0.92	0.8	0.8695652173909999
chr10:124905635	0.05	0.0394736842105	0.08510638297869999	0.0454545454545	0.137931034483	0.056338028169	0.0285714285714	0.05333333333330001	0.0392156862745	0.037037037037	0.0217391304348	0.130434782609	0.0	0.0392156862745	0.09302325581399999	0.0684931506849	0.017543859649099998	0.0441176470588	0.037037037037	0.13953488372099998	0.08928571428570001	0.12676056338	0.08695652173910001	0.166666666667	0.0625	0.0392156862745	0.138888888889	0.035714285714300006	0.14285714285700002	0.07142857142860001	0.14285714285700002	0.12	0.131578947368	0.14705882352900002	0.025	0.21666666666700002	0.950495049505	0.904761904762	0.941176470588	0.9651162790700001	0.9134615384620001
chr10:124905644	0.0281690140845	0.031914893617	0.017857142857099998	0.0192307692308	0.027027027026999998	0.0609756097561	0.023255813953499998	0.0352941176471	0.017543859649099998	0.015625	0.0416666666667	0.0	0.0416666666667	0.0491803278689	0.0204081632653	0.0243902439024	0.056338028169	0.013157894736799998	0.0491803278689	0.108695652174	0.0757575757576	0.08433734939760001	0.056603773584900006	0.0975609756098	0.07407407407410001	0.0169491525424	0.121951219512	0.0689655172414	0.0634920634921	0.09375	0.0909090909091	0.09677419354839999	0.162790697674	0.128205128205	0.044444444444399996	0.15625	0.945736434109	0.877358490566	0.913907284768	0.9523809523810001	0.944881889764
chr10:124905664	0.03488372093019999	0.025641025641	0.012987012987	0.05333333333330001	0.0	0.00970873786408	0.0153846153846	0.0366972477064	0.0519480519481	0.0352941176471	0.035714285714300006	0.0	0.044776119403	0.025	0.015873015873	0.017543859649099998	0.020618556701	0.037037037037	0.04	0.0645161290323	0.0384615384615	0.028846153846200002	0.014925373134299999	0.0185185185185	0.10843373494000001	0.025974025974	0.125	0.075	0.08045977011489999	0.0212765957447	0.14285714285700002	0.155555555556	0.13725490196100001	0.25	0.0363636363636	0.14634146341499998	0.9126213592229999	0.944751381215	0.918454935622	0.974683544304	0.942708333333
chr10:124905671	0.011235955056200002	0.024	0.075	0.050632911392400004	0.023255813953499998	0.0275229357798	0.0724637681159	0.017543859649099998	0.0384615384615	0.0344827586207	0.052631578947400004	0.0	0.0138888888889	0.0941176470588	0.07462686567160001	0.0333333333333	0.04	0.036036036036	0.0128205128205	0.13846153846200002	0.0625	0.0373831775701	0.0144927536232	0.017857142857099998	0.0786516853933	0.0853658536585	0.122807017544	0.0487804878049	0.12222222222200001	0.061224489795900006	0.138888888889	0.20833333333299997	0.145161290323	0.28813559322	0.07272727272730001	0.176470588235	0.9246861924690001	0.9473684210529999	0.9477611940299999	0.978723404255	0.9561403508769999
chr10:124905690	0.0	0.0285714285714	0.022727272727299998	0.0	0.0	0.0423728813559	0.0277777777778	0.046875	0.0108695652174	0.0392156862745	0.03125	0.022222222222199998	0.012987012987	0.0425531914894	0.027397260274	0.015503875969	0.0285714285714	0.0238095238095	0.034090909090900005	0.0857142857143	0.0326086956522	0.0347826086957	0.04	0.0138888888889	0.0625	0.043956043956	0.121212121212	0.0425531914894	0.112244897959	0.0338983050847	0.111111111111	0.19672131147500002	0.17391304347800002	0.25	0.0757575757576	0.127450980392	0.9202453987729999	0.8666666666670001	0.888888888889	0.9109311740889999	0.8967551622419999
chr10:124905693	0.0190476190476	0.020979020979	0.0113636363636	0.010752688172	0.0425531914894	0.00840336134454	0.027397260274	0.0078125	0.0217391304348	0.00980392156863	0.015625	0.0	0.012658227848100001	0.0105263157895	0.013333333333299998	0.023076923076900003	0.00943396226415	0.015873015873	0.0113636363636	0.121621621622	0.0322580645161	0.00862068965517	0.0379746835443	0.0555555555556	0.0515463917526	0.0549450549451	0.130434782609	0.0408163265306	0.112244897959	0.0645161290323	0.166666666667	0.241935483871	0.152777777778	0.296875	0.089552238806	0.14953271027999998	0.8936781609200001	0.9379562043799999	0.924324324324	0.8984962406020001	0.9213483146070001
chr10:124905702	0.045871559633	0.013698630137	0.044444444444399996	0.03125	0.145833333333	0.0252100840336	0.0933333333333	0.030534351145000003	0.05208333333330001	0.028846153846200002	0.044776119403	0.0425531914894	0.0246913580247	0.052631578947400004	0.0789473684211	0.0225563909774	0.0550458715596	0.0769230769231	0.06818181818180001	0.144736842105	0.0631578947368	0.0344827586207	0.036585365853699994	0.0684931506849	0.17	0.063829787234	0.183098591549	0.102040816327	0.108910891089	0.10769230769200001	0.2	0.24615384615400002	0.202702702703	0.298507462687	0.102941176471	0.240740740741	0.9590792838869999	0.941176470588	0.968137254902	0.9666666666670001	0.97037037037
chr10:124910965	0.611111111111	0.6722689075630001	0.715909090909	0.649350649351	0.5	0.653333333333	0.641509433962	0.618421052632	0.7428571428569999	0.6379310344829999	0.611111111111	0.666666666667	0.608108108108	0.7	0.6451612903230001	0.63829787234	0.5535714285710001	0.638554216867	0.628205128205	0.545454545455	0.490909090909	0.537313432836	0.7272727272730001	0.655737704918	0.56338028169	0.602564102564	0.548387096774	0.6122448979590001	0.603773584906	0.630434782609	0.7045454545450001	0.640625	0.741379310345	0.76	0.54	0.652631578947	0.5772357723579999	0.645933014354	0.618257261411	0.633333333333	0.653571428571
chr10:126135993	0.575757575758	0.5	0.611111111111	0.46666666666699996	0.6	0.5625	0.555555555556	0.38461538461499994	0.5	0.444444444444	0.666666666667	0.428571428571	0.785714285714	0.46153846153800004	0.45454545454499995	0.5	0.636363636364	0.354838709677	0.5652173913040001	0.625	0.44	0.642857142857	0.545454545455	0.0	0.555555555556	0.75	0.46666666666699996	0.444444444444	0.611111111111	0.176470588235	0.666666666667	0.428571428571	0.6875	0.733333333333	0.5714285714289999	0.263157894737	0.644578313253	0.7109375	0.685897435897	0.6283185840709999	0.691823899371
chr10:126136005	0.0333333333333	0.0	0.0	0.0	0.125	0.0	0.0	0.04	0.0	0.0625	0.0	0.33333333333299997	0.0	0.0	0.0	0.13636363636399998	0.0	0.0	0.105263157895	0.125	0.08695652173910001	0.0	0.125	0.0	0.3125	0.07142857142860001	0.133333333333	0.166666666667	0.117647058824	0.2	0.25	0.166666666667	0.25	0.38461538461499994	0.307692307692	0.052631578947400004	0.7278911564630001	0.741071428571	0.856115107914	0.844660194175	0.711111111111
chr10:126136007	0.07142857142860001	0.0	0.0	0.0	0.0	0.125	0.125	0.04	0.0	0.0625	0.0	0.0	0.0769230769231	0.0	0.0	0.0	0.0	0.0	0.105263157895	0.125	0.08695652173910001	0.0	0.125	0.0	0.3125	0.153846153846	0.133333333333	0.2	0.1875	0.14285714285700002	0.181818181818	0.33333333333299997	0.14285714285700002	0.38461538461499994	0.307692307692	0.111111111111	0.726618705036	0.871559633028	0.8582089552240001	0.88	0.7786885245899999
chr10:126136012	0.07142857142860001	0.14285714285700002	0.07142857142860001	0.08333333333330001	0.0	0.0	0.125	0.0	0.0	0.0	0.0	0.0	0.0	0.08333333333330001	0.1	0.13636363636399998	0.06666666666669999	0.0	0.105263157895	0.0	0.13636363636399998	0.08	0.25	0.0	0.4	0.23076923076900002	0.133333333333	0.2	0.25	0.214285714286	0.2	0.6	0.5714285714289999	0.46153846153800004	0.307692307692	0.111111111111	0.887218045113	0.885714285714	0.926829268293	0.933333333333	0.8971962616820001
chr10:126136046	0.0	0.0	0.1	0.0	0.33333333333299997	0.0	0.0	0.0	0.0	0.0	0.125	0.0	0.0	0.125	0.125	0.153846153846	0.0	0.0	0.181818181818	0.0	0.0555555555556	0.14285714285700002	0.125	0.0	0.363636363636	0.14285714285700002	0.0	0.0	0.23076923076900002	0.111111111111	0.166666666667	0.0	0.0	0.33333333333299997	0.14285714285700002	0.111111111111	0.835820895522	0.8793103448280001	0.887323943662	0.8043478260870001	0.824561403509
chr10:126136049	0.0555555555556	0.0555555555556	0.0	0.111111111111	0.0	0.0	0.0	0.0	0.0	0.0	0.0	0.0	0.0	0.428571428571	0.0	0.0909090909091	0.0	0.0	0.0	0.0	0.0588235294118	0.166666666667	0.125	0.0	0.4	0.14285714285700002	0.0	0.0	0.25	0.0	0.0	0.0	0.0	0.444444444444	0.166666666667	0.111111111111	0.875	0.87037037037	0.875	0.863636363636	0.9607843137250001
chr10:126136051	0.0555555555556	0.0588235294118	0.1	0.222222222222	0.6	0.111111111111	0.0	0.111111111111	0.0	0.14285714285700002	0.125	0.0	0.0	0.428571428571	0.166666666667	0.0909090909091	0.07142857142860001	0.06666666666669999	0.125	0.0	0.235294117647	0.166666666667	0.14285714285700002	0.0	0.4	0.28571428571400004	0.0	0.0	0.25	0.0	0.0	0.0	0.0	0.444444444444	0.0	0.222222222222	0.934426229508	0.9782608695649999	0.903225806452	0.868421052632	0.98
chr10:126136063	0.0	0.0	0.0	0.0	0.0	0.0	0.0	0.166666666667	0.0	0.0	0.0	0.0	0.0	0.4	0.0	0.0	0.0	0.0	0.0	0.0	0.272727272727	0.14285714285700002	0.0	0.0	0.428571428571	0.0	0.0	0.0	0.0	0.0	0.0	0.0	0.0	0.4	0.0	0.0	0.803921568627	0.885714285714	0.974358974359	0.84	0.8648648648649999
chr10:126136069	0.0	0.111111111111	0.0	0.0	0.0	0.0	0.0	0.33333333333299997	0.0	0.0	0.0	0.0	0.0	0.0	0.0	0.0	0.0	0.0	0.0	0.0	0.0	0.0	0.0	0.0	0.2	0.0	0.0	0.0	0.0	0.0	0.0	0.0	0.0	0.4	0.0	0.0	0.9459459459460001	0.935483870968	0.9473684210529999	1.0	0.933333333333
chr10:126136076	0.0	0.0	0.0	0.0	0.0	0.0	0.0	0.2	0.0	0.0	0.0	0.0	0.0	0.0	0.0	0.0	0.0	0.0	0.0	0.0	0.0	0.0	0.0	0.0	0.0	0.0	0.0	0.0	0.0	0.0	0.0	0.0	0.0	0.0	0.0	0.0	0.8666666666670001	0.96	0.852941176471	1.0	0.909090909091
chr10:129534753	0.0	0.04	0.0	0.0909090909091	0.0	0.0	0.1	0.07142857142860001	0.037037037037	0.0	0.08333333333330001	0.0	0.0	0.0769230769231	0.166666666667	0.0	0.125	0.0	0.0	0.0	0.0952380952381	0.0	0.0	0.0625	0.210526315789	0.375	0.428571428571	0.0769230769231	0.153846153846	0.2	0.5	0.28571428571400004	0.222222222222	0.4375	0.5	0.176470588235	0.902777777778	0.8375	0.8719512195119999	0.9342105263160001	0.8625
chr10:129534778	0.0	0.0	0.0	0.0	0.0	0.0	0.052631578947400004	0.0	0.0	0.0434782608696	0.0	0.0	0.0	0.111111111111	0.0	0.0	0.0	0.0	0.0	0.0	0.0333333333333	0.037037037037	0.0	0.0	0.1	0.08	0.181818181818	0.190476190476	0.0555555555556	0.25	0.25	0.08333333333330001	0.210526315789	0.105263157895	0.25	0.14285714285700002	0.648148148148	0.642857142857	0.62962962963	0.701754385965	0.7045454545450001
chr10:129534782	0.0	0.0	0.052631578947400004	0.0	0.0	0.0	0.0	0.0	0.0	0.0	0.05	0.0	0.0	0.0	0.06666666666669999	0.0	0.0	0.0	0.0	0.0	0.03125	0.035714285714300006	0.0	0.0	0.05	0.115384615385	0.166666666667	0.190476190476	0.0555555555556	0.1875	0.153846153846	0.0	0.2	0.05	0.176470588235	0.08333333333330001	0.566371681416	0.722222222222	0.5703125	0.620689655172	0.622047244094
chr10:129534807	0.0	0.0	0.0434782608696	0.0	0.0	0.0277777777778	0.0	0.0	0.0	0.0	0.0909090909091	0.0	0.12	0.0	0.0	0.0487804878049	0.0	0.0	0.0	0.047619047619	0.047619047619	0.0238095238095	0.0	0.0	0.04	0.102564102564	0.0	0.217391304348	0.0	0.130434782609	0.2	0.0	0.185185185185	0.0645161290323	0.227272727273	0.0689655172414	0.876404494382	0.887096774194	0.893617021277	0.9245283018870001	0.875
chr10:129534816	0.0	0.02	0.035714285714300006	0.03125	0.0	0.027027027026999998	0.0	0.0	0.0	0.0	0.037037037037	0.0	0.0	0.0	0.0	0.022222222222199998	0.0	0.04	0.0	0.130434782609	0.063829787234	0.0217391304348	0.0	0.035714285714300006	0.037037037037	0.111111111111	0.0	0.16	0.035714285714300006	0.107142857143	0.25	0.0	0.14285714285700002	0.1	0.227272727273	0.09375	0.930693069307	0.942028985507	0.909090909091	0.9516129032260001	0.941176470588
chr10:129534818	0.0	0.0	0.0689655172414	0.03125	0.0	0.027027027026999998	0.0	0.0	0.0	0.0555555555556	0.0	0.0	0.0	0.0	0.0	0.0	0.022727272727299998	0.0	0.0	0.08695652173910001	0.0212765957447	0.0217391304348	0.0	0.035714285714300006	0.037037037037	0.06666666666669999	0.0	0.17391304347800002	0.035714285714300006	0.107142857143	0.15	0.0	0.14285714285700002	0.1	0.190476190476	0.0625	0.99	0.911764705882	0.886363636364	0.903225806452	0.892156862745
chr10:129534820	0.0	0.019607843137299998	0.0	0.03125	0.0	0.0	0.0	0.0454545454545	0.0	0.0	0.035714285714300006	0.0	0.0	0.0	0.0	0.022222222222199998	0.022727272727299998	0.0	0.0	0.08333333333330001	0.0212765957447	0.0434782608696	0.0	0.0333333333333	0.037037037037	0.06976744186049999	0.0	0.17391304347800002	0.0	0.107142857143	0.15	0.0	0.14285714285700002	0.0625	0.0952380952381	0.125	0.911764705882	0.942028985507	0.8977272727269999	0.9516129032260001	0.922330097087
chr10:129534826	0.0	0.0	0.0	0.0	0.166666666667	0.0	0.0	0.0217391304348	0.022222222222199998	0.0	0.0	0.0	0.0	0.0	0.0	0.0	0.022222222222199998	0.0	0.0	0.0769230769231	0.0625	0.0204081632653	0.0	0.0333333333333	0.07142857142860001	0.06666666666669999	0.0	0.12	0.0344827586207	0.107142857143	0.23809523809500002	0.0	0.14285714285700002	0.0606060606061	0.190476190476	0.121212121212	0.884615384615	0.910447761194	0.9375	0.8507462686570001	0.895238095238
chr10:129534829	0.0	0.0181818181818	0.0	0.0294117647059	0.0	0.0277777777778	0.0	0.0	0.0	0.0	0.0344827586207	0.0769230769231	0.0	0.0645161290323	0.0	0.0212765957447	0.0	0.0172413793103	0.037037037037	0.035714285714300006	0.0416666666667	0.0384615384615	0.0	0.06666666666669999	0.107142857143	0.08695652173910001	0.0	0.16	0.1	0.103448275862	0.190476190476	0.05	0.137931034483	0.0606060606061	0.14285714285700002	0.117647058824	0.861111111111	0.915492957746	0.9387755102040001	0.90625	0.9626168224299999
chr10:129534843	0.0192307692308	0.016393442623	0.12903225806500002	0.025641025641	0.0	0.0	0.0	0.05769230769230001	0.122448979592	0.0238095238095	0.0322580645161	0.0	0.052631578947400004	0.0	0.03125	0.08	0.0188679245283	0.0161290322581	0.12903225806500002	0.103448275862	0.02	0.14285714285700002	0.0625	0.0322580645161	0.09375	0.122448979592	0.0	0.133333333333	0.08333333333330001	0.125	0.304347826087	0.0952380952381	0.14285714285700002	0.135135135135	0.17391304347800002	0.114285714286	0.887096774194	0.8695652173909999	0.90756302521	0.944444444444	0.8914728682170001
chr10:129534853	0.0	0.0151515151515	0.0625	0.0	0.0	0.0	0.0769230769231	0.0188679245283	0.0	0.0238095238095	0.0294117647059	0.0	0.025	0.0	0.0294117647059	0.0188679245283	0.0185185185185	0.032786885245900003	0.0606060606061	0.06666666666669999	0.0392156862745	0.0161290322581	0.0	0.0588235294118	0.09677419354839999	0.0625	0.0	0.12903225806500002	0.0540540540541	0.0810810810811	0.23809523809500002	0.05	0.172413793103	0.105263157895	0.16	0.08333333333330001	0.804511278195	0.885416666667	0.7404580152670001	0.8953488372089999	0.751724137931
chr10:129534866	0.0	0.026315789473700002	0.052631578947400004	0.022222222222199998	0.0	0.0	0.0	0.0333333333333	0.0	0.0	0.027027027026999998	0.0	0.0	0.025	0.027027027026999998	0.0166666666667	0.0	0.0151515151515	0.0294117647059	0.03125	0.0169491525424	0.0142857142857	0.0	0.0277777777778	0.151515151515	0.056603773584900006	0.0	0.0277777777778	0.1	0.102564102564	0.304347826087	0.05	0.151515151515	0.125	0.181818181818	0.179487179487	0.9125	0.9137931034479999	0.9221556886229999	0.9619047619050001	0.945454545455
chr10:129534891	0.027397260274	0.0	0.022727272727299998	0.02	0.181818181818	0.046511627906999996	0.0192307692308	0.0422535211268	0.07272727272730001	0.019607843137299998	0.020833333333299998	0.0434782608696	0.02	0.0	0.023255813953499998	0.0	0.0281690140845	0.0	0.0454545454545	0.025	0.0	0.0	0.022222222222199998	0.0769230769231	0.119047619048	0.06557377049180001	0.052631578947400004	0.131578947368	0.0454545454545	0.06818181818180001	0.172413793103	0.08333333333330001	0.1	0.07142857142860001	0.162790697674	0.127659574468	0.634615384615	0.554054054054	0.6255924170620001	0.738461538462	0.638009049774
chr10:130085039	0.0	0.0	0.0	0.0	0.0	0.0625	0.0	0.026315789473700002	0.0	0.0	0.0	0.0	0.0	0.0	0.0	0.0	0.0	0.0	0.0434782608696	0.0	0.0	0.0	0.0769230769231	0.0	0.0588235294118	0.0	0.0	0.0	0.0	0.0	0.111111111111	0.181818181818	0.06666666666669999	0.105263157895	0.0	0.0	0.53125	0.56	0.659574468085	0.631578947368	0.785714285714
chr10:130085051	0.0	0.0169491525424	0.0	0.0	0.0	0.030303030303	0.037037037037	0.0	0.0	0.0	0.0	0.0	0.0	0.0	0.0344827586207	0.0	0.0	0.0	0.05	0.0	0.0	0.0	0.0384615384615	0.0	0.0285714285714	0.0	0.0	0.0	0.0454545454545	0.037037037037	0.0769230769231	0.0769230769231	0.04	0.185185185185	0.0322580645161	0.0	0.6938775510199999	0.7441860465119999	0.648648648649	0.71875	0.7884615384620001
chr10:130085065	0.0	0.0	0.046511627906999996	0.0161290322581	0.0	0.0212765957447	0.0212765957447	0.0	0.0	0.0181818181818	0.022222222222199998	0.0	0.0	0.0238095238095	0.0	0.0	0.0	0.0	0.07352941176469999	0.0	0.022222222222199998	0.016393442623	0.0425531914894	0.0	0.016393442623	0.0	0.022727272727299998	0.0	0.0	0.0425531914894	0.153846153846	0.131578947368	0.116279069767	0.153846153846	0.0731707317073	0.06976744186049999	0.883720930233	0.887096774194	0.968	0.8909090909090001	0.879518072289
chr10:130085069	0.0547945205479	0.0	0.0	0.0	0.0	0.019607843137299998	0.0	0.0116279069767	0.0	0.0	0.020833333333299998	0.0	0.0	0.0	0.0	0.0	0.0	0.0	0.0281690140845	0.0	0.022222222222199998	0.0	0.04	0.0	0.0322580645161	0.04	0.0212765957447	0.0	0.05	0.0188679245283	0.09677419354839999	0.105263157895	0.111111111111	0.14634146341499998	0.0731707317073	0.0816326530612	0.923076923077	0.904109589041	0.977611940299	0.916666666667	0.988636363636
chr10:130085071	0.013157894736799998	0.0113636363636	0.0	0.031746031746	0.0384615384615	0.019607843137299998	0.0	0.0113636363636	0.0	0.0181818181818	0.020833333333299998	0.0	0.0	0.0	0.0	0.0	0.029850746268700004	0.0188679245283	0.04	0.0172413793103	0.0	0.0	0.0392156862745	0.0	0.0161290322581	0.0	0.0204081632653	0.0	0.05	0.0535714285714	0.09677419354839999	0.131578947368	0.111111111111	0.14634146341499998	0.0731707317073	0.0980392156863	0.962962962963	0.9367088607590001	0.9925925925929999	0.9682539682539999	0.916666666667
chr10:130085077	0.0	0.011111111111099999	0.0	0.0	0.0	0.0392156862745	0.0	0.0	0.0	0.0181818181818	0.0392156862745	0.0	0.0	0.022222222222199998	0.0	0.0684931506849	0.0	0.0	0.0641025641026	0.0	0.0	0.0	0.0377358490566	0.0	0.015625	0.0	0.0377358490566	0.022222222222199998	0.05	0.103448275862	0.09375	0.23809523809500002	0.04	0.166666666667	0.06818181818180001	0.078431372549	0.950819672131	0.935483870968	0.953020134228	0.9	0.936936936937
chr10:130085088	0.0	0.0	0.0	0.012658227848100001	0.0	0.014925373134299999	0.0	0.0185185185185	0.0	0.0138888888889	0.0289855072464	0.025	0.0	0.0	0.0147058823529	0.0106382978723	0.0	0.0	0.043956043956	0.0	0.0322580645161	0.0	0.027397260274	0.0	0.013157894736799998	0.0	0.0294117647059	0.0333333333333	0.06	0.0571428571429	0.06	0.132075471698	0.05	0.160714285714	0.052631578947400004	0.0769230769231	0.899408284024	0.8976377952760001	0.935828877005	0.91	0.8733333333329999
chr10:130085090	0.01	0.00877192982456	0.029850746268700004	0.0125	0.0	0.0147058823529	0.0307692307692	0.0	0.0	0.0675675675676	0.0555555555556	0.025	0.026666666666700003	0.017857142857099998	0.0147058823529	0.0212765957447	0.0375	0.0	0.0659340659341	0.025974025974	0.014925373134299999	0.0	0.027397260274	0.0172413793103	0.105263157895	0.0147058823529	0.0579710144928	0.0333333333333	0.06	0.0571428571429	0.078431372549	0.181818181818	0.05	0.16949152542399998	0.0689655172414	0.07462686567160001	0.9190751445090001	0.891304347826	0.944444444444	0.8909090909090001	0.9130434782610001
chr10:130085093	0.0	0.026315789473700002	0.0	0.0	0.0294117647059	0.0285714285714	0.0	0.017699115044200003	0.023255813953499998	0.026666666666700003	0.013157894736799998	0.022222222222199998	0.0	0.0	0.0142857142857	0.0204081632653	0.011904761904799999	0.012658227848100001	0.0315789473684	0.0	0.0289855072464	0.0125	0.0394736842105	0.0	0.012658227848100001	0.0140845070423	0.041095890411	0.0166666666667	0.0588235294118	0.08333333333330001	0.035714285714300006	0.120689655172	0.047619047619	0.109375	0.06557377049180001	0.0724637681159	0.8695652173909999	0.771241830065	0.792452830189	0.8114754098360001	0.779661016949
chr10:131213457	0.0	1.0	0.0	0.888888888889	0.0	0.8571428571430001	0.0	1.0	0.833333333333	0.0	1.0	1.0	1.0	0.0	0.875	1.0	0.0	1.0	1.0	1.0	1.0	1.0	0.0	1.0	1.0	0.875	0.0	0.0	1.0	0.0	0.0	1.0	1.0	1.0	0.0	1.0	1.0	0.0	0.0	0.0	0.0
chr10:131213577	0.658227848101	0.672566371681	0.728571428571	0.641025641026	0.78125	0.6527777777780001	0.6612903225810001	0.660377358491	0.633802816901	0.689189189189	0.7213114754100001	0.714285714286	0.7469879518070001	0.648648648649	0.8	0.75	0.69512195122	0.6451612903230001	0.75	0.808823529412	0.759493670886	0.757894736842	0.733333333333	0.7105263157889999	0.68	0.75	0.813953488372	0.72	0.7466666666670001	0.741935483871	0.683333333333	0.714285714286	0.8387096774189999	0.674418604651	0.6818181818179999	0.8	0.768	0.745762711864	0.699248120301	0.7272727272730001	0.68
chr10:131213587	0.8571428571430001	0.7169811320749999	0.822580645161	0.739130434783	0.923076923077	0.8656716417910001	0.836363636364	0.752475247525	0.816666666667	0.8405797101450001	0.826923076923	0.8181818181820001	0.802816901408	0.728571428571	0.7733333333329999	0.7734375	0.648648648649	0.752941176471	0.805194805195	0.784615384615	0.746478873239	0.827586206897	0.826923076923	0.791044776119	0.7428571428569999	0.813333333333	0.80487804878	0.733333333333	0.782608695652	0.661016949153	0.833333333333	0.745454545455	0.777777777778	0.682926829268	0.766666666667	0.7659574468089999	0.678260869565	0.567307692308	0.626984126984	0.673076923077	0.543103448276
chr10:131213616	1.0	0.9782608695649999	1.0	0.90625	0.894736842105	0.95	0.96875	0.9772727272730001	0.962962962963	0.972972972973	0.962962962963	0.9615384615379999	0.9487179487180001	0.951219512195	0.904761904762	0.927536231884	0.9666666666670001	0.923076923077	0.9756097560979999	1.0	0.90243902439	0.980769230769	0.962962962963	1.0	1.0	0.916666666667	0.95	0.92	0.972222222222	1.0	0.972972972973	0.846153846154	1.0	0.944444444444	0.9705882352940001	0.96	0.923076923077	0.875	0.936507936508	0.9545454545450001	0.8
chr10:131213641	0.916666666667	0.9	0.9130434782610001	0.884615384615	1.0	0.9615384615379999	0.875	0.964285714286	1.0	0.7575757575759999	0.888888888889	0.8666666666670001	0.935483870968	0.9714285714290001	1.0	0.963636363636	0.9130434782610001	0.926829268293	0.931034482759	0.909090909091	0.90625	0.923076923077	0.9	0.928571428571	0.884615384615	0.92	0.9375	0.894736842105	1.0	0.833333333333	1.0	0.9473684210529999	0.894736842105	0.8666666666670001	0.962962962963	0.9487179487180001	0.923076923077	0.923076923077	0.976744186047	1.0	0.928571428571
chr10:131213672	0.8	0.8695652173909999	1.0	1.0	1.0	0.8181818181820001	1.0	0.888888888889	0.7	0.7894736842110001	0.923076923077	0.8	0.8695652173909999	0.909090909091	0.9473684210529999	0.923076923077	0.846153846154	0.791666666667	0.9473684210529999	0.714285714286	0.894736842105	0.884615384615	0.909090909091	1.0	0.846153846154	1.0	0.916666666667	0.909090909091	1.0	0.909090909091	0.777777777778	0.909090909091	1.0	1.0	0.894736842105	0.9565217391299998	0.666666666667	0.375	0.6818181818179999	1.0	0.666666666667
chr10:131213679	0.9545454545450001	0.863636363636	1.0	0.8571428571430001	0.833333333333	0.909090909091	0.909090909091	0.8823529411759999	1.0	0.8823529411759999	0.909090909091	0.777777777778	0.9523809523810001	0.909090909091	0.8823529411759999	0.894736842105	0.916666666667	0.8095238095239999	1.0	0.8571428571430001	0.833333333333	1.0	0.909090909091	1.0	1.0	1.0	0.833333333333	1.0	1.0	0.8181818181820001	0.888888888889	0.909090909091	0.875	1.0	0.944444444444	0.909090909091	1.0	0.833333333333	0.705882352941	0.0	1.0
chr10:131223433	0.7327586206899999	0.6530612244899999	0.692307692308	0.655737704918	0.707317073171	0.666666666667	0.725	0.717948717949	0.7052631578949999	0.6818181818179999	0.75	0.682926829268	0.703389830508	0.692307692308	0.760683760684	0.681415929204	0.738461538462	0.7	0.671641791045	0.711111111111	0.6949152542370001	0.74358974359	0.7378640776700001	0.7125	0.732283464567	0.7045454545450001	0.765306122449	0.666666666667	0.69696969697	0.666666666667	0.709302325581	0.626506024096	0.6976744186049999	0.7466666666670001	0.708737864078	0.716814159292	0.704166666667	0.657142857143	0.696832579186	0.753846153846	0.709956709957
chr10:131223459	0.9263157894740001	0.9322033898309999	0.92	0.934579439252	0.926829268293	0.9418604651160001	0.927536231884	0.92523364486	0.8875	0.919191919192	0.91	0.9552238805969999	0.9215686274510001	0.920792079208	0.893203883495	0.941747572816	0.918699186992	0.9339622641509999	0.888	0.886075949367	0.910891089109	0.938144329897	0.931034482759	0.8840579710140001	0.8981481481479999	0.88	0.9	0.914285714286	0.965517241379	0.9010989010989999	0.931506849315	0.9545454545450001	0.922077922078	0.881355932203	0.9080459770110001	0.8404255319149999	0.797752808989	0.7214285714290001	0.811764705882	0.8252427184469999	0.754385964912
chr10:131223481	0.925925925926	0.8804347826090001	0.8933333333329999	0.923076923077	0.925925925926	0.930555555556	0.9	0.931034482759	0.90625	0.9135802469140001	0.888888888889	0.946428571429	0.8901098901100001	0.9125	0.919540229885	0.9740259740260001	0.897959183673	0.896551724138	0.948453608247	0.904761904762	0.8915662650599999	0.9605263157889999	0.854838709677	0.909090909091	0.863636363636	0.927272727273	0.920634920635	0.8679245283020001	0.914285714286	0.888888888889	0.771929824561	0.888888888889	0.904761904762	0.918367346939	0.903225806452	0.9210526315790001	0.7293233082709999	0.669902912621	0.661538461538	0.586666666667	0.6491228070180001
chr10:131223599	0.9203539823010001	0.883928571429	0.929411764706	0.9545454545450001	0.965517241379	0.9418604651160001	0.9375	0.9130434782610001	0.926829268293	0.96875	0.905263157895	0.9466666666670001	0.9545454545450001	0.931034482759	0.92	0.951219512195	0.959595959596	0.923076923077	0.961165048544	0.9714285714290001	0.928571428571	0.911764705882	0.964705882353	0.929577464789	0.873786407767	0.8961038961040001	0.9846153846150001	0.8915662650599999	0.973333333333	0.9571428571430001	0.878787878788	0.821428571429	0.887323943662	0.9076923076919999	0.8955223880600001	0.8850574712639999	0.6958333333329999	0.6976744186049999	0.654028436019	0.6339285714289999	0.745
chr10:131223629	0.704225352113	0.701388888889	0.652173913043	0.733333333333	0.785714285714	0.6857142857140001	0.7317073170730001	0.6885245901639999	0.6728971962620001	0.6875	0.7421875	0.7378640776700001	0.723577235772	0.71568627451	0.8163265306119999	0.721153846154	0.677419354839	0.739130434783	0.7950819672130001	0.649484536082	0.798165137615	0.778625954198	0.677685950413	0.7452830188680001	0.7196969696969999	0.6320754716979999	0.690721649485	0.678260869565	0.732673267327	0.6702127659570001	0.722222222222	0.64367816092	0.7113402061859999	0.6404494382020001	0.6976744186049999	0.733944954128	0.7054455445540001	0.619402985075	0.692753623188	0.615384615385	0.6525
chr10:134977981	0.922535211268	0.963157894737	0.9682539682539999	0.918032786885	0.9682539682539999	0.925	0.9133858267720001	0.96062992126	0.967741935484	0.9661016949150001	0.971830985915	0.984375	0.9485294117649999	0.978723404255	0.927272727273	0.935483870968	0.934959349593	0.955555555556	0.8730158730159999	0.910891089109	0.948905109489	0.883495145631	0.9430894308939999	0.942528735632	0.9359999999999999	0.930434782609	0.896551724138	0.963636363636	0.930693069307	0.933333333333	0.919540229885	0.9	0.919540229885	0.946902654867	0.980392156863	0.904255319149	0.930555555556	0.917012448133	0.9303030303030001	0.9493087557600001	0.9072164948450001
chr10:134977990	0.944055944056	0.937823834197	0.936507936508	0.983606557377	0.9846153846150001	0.925	0.9756097560979999	0.969465648855	0.955056179775	0.9682539682539999	0.962686567164	0.955882352941	0.9375	0.9148936170209999	0.925925925926	0.9248120300749999	0.9523809523810001	0.8955223880600001	0.9612403100779999	0.950980392157	0.945578231293	0.9537037037039999	0.933333333333	0.886363636364	0.916030534351	0.9380530973450001	0.973913043478	0.953271028037	0.918367346939	0.97247706422	0.918604651163	0.962264150943	0.967032967033	0.927272727273	0.915887850467	0.936170212766	0.908554572271	0.93665158371	0.9313725490200001	0.9264705882350001	0.9068493150679999
chr10:134977993	0.9657534246580001	0.937172774869	0.9435483870970001	0.9754098360660001	0.923076923077	0.925	0.9430894308939999	0.954887218045	0.910112359551	0.951219512195	0.9469696969700001	0.985074626866	0.9296875	0.9666666666670001	0.9339622641509999	0.962686567164	0.944444444444	0.969465648855	0.944881889764	0.91	0.9395973154359999	0.9514563106799999	0.9669421487600001	0.942528735632	0.847328244275	0.946902654867	0.9824561403509999	0.935779816514	0.905263157895	0.981308411215	0.918604651163	0.953271028037	0.923076923077	0.9196428571430001	0.875	0.9456521739129999	0.924698795181	0.926267281106	0.896666666667	0.89756097561	0.9405099150139999
chr10:134978012	0.867549668874	0.925373134328	0.929133858268	0.9	0.942028985507	0.92125984252	0.917355371901	0.9	0.8989898989899999	0.959677419355	0.9022556390979999	0.913978494624	0.8666666666670001	0.9462365591399999	0.91452991453	0.9210526315790001	0.8345864661650001	0.948905109489	0.880952380952	0.9217391304350001	0.861842105263	0.8571428571430001	0.9140625	0.877551020408	0.8455882352940001	0.884297520661	0.911504424779	0.893203883495	0.917525773196	0.862385321101	0.945054945055	0.854700854701	0.909090909091	0.91452991453	0.872549019608	0.894736842105	0.8428093645479999	0.8609625668449999	0.893382352941	0.8032786885250001	0.87417218543
chr10:134978015	0.922077922078	0.910891089109	0.921875	0.9612403100779999	0.897058823529	0.9133858267720001	0.9243697478990001	0.92700729927	0.897959183673	0.90243902439	0.9477611940299999	0.891304347826	0.9393939393940001	0.9462365591399999	0.929203539823	0.902597402597	0.859375	0.884892086331	0.9312977099240001	0.931623931624	0.9133333333329999	0.871794871795	0.9375	0.948453608247	0.874074074074	0.932773109244	0.9196428571430001	0.923076923077	0.8571428571430001	0.9339622641509999	0.934065934066	0.896551724138	0.9696969696969999	0.916666666667	0.891089108911	0.923913043478	0.863636363636	0.8833333333329999	0.9022556390979999	0.893258426966	0.8668941979520001
chr10:134978029	0.924050632911	0.902564102564	0.957627118644	0.9682539682539999	0.9264705882350001	0.946153846154	0.9478260869570001	0.934306569343	0.847619047619	0.91452991453	0.9302325581399999	0.9157894736839999	0.954887218045	0.9263157894740001	0.9026548672570001	0.959183673469	0.8699186991869999	0.9477611940299999	0.934959349593	0.9478260869570001	0.926174496644	0.877049180328	0.904	0.9238095238099999	0.941605839416	0.899159663866	0.8956521739129999	0.9126213592229999	0.968421052632	0.89	0.934065934066	0.9401709401710001	0.960396039604	0.9196428571430001	0.927083333333	0.9318181818179999	0.826086956522	0.844311377246	0.87109375	0.83850931677	0.84962406015
chr10:134978049	0.8716216216220001	0.888268156425	0.885964912281	0.88	0.903225806452	0.8769230769230001	0.904347826087	0.903703703704	0.9009009009010001	0.881818181818	0.916666666667	0.891304347826	0.924242424242	0.9130434782610001	0.9009009009010001	0.9074074074070001	0.7983870967739999	0.8095238095239999	0.873949579832	0.8849557522120001	0.823943661972	0.8769230769230001	0.887096774194	0.930693069307	0.8550724637680001	0.8508771929819999	0.915887850467	0.8823529411759999	0.81914893617	0.858585858586	0.916666666667	0.8688524590160001	0.86170212766	0.85	0.89	0.863157894737	0.863799283154	0.875	0.88326848249	0.831395348837	0.870848708487
chr10:134978095	0.824242424242	0.8783068783069999	0.8125	0.8421052631579999	0.9	0.864661654135	0.8897058823530001	0.8523489932889999	0.8731343283580001	0.863636363636	0.8181818181820001	0.9026548672570001	0.8589743589740001	0.915887850467	0.817391304348	0.798913043478	0.872483221477	0.8689655172409999	0.848	0.880281690141	0.860759493671	0.84076433121	0.83850931677	0.878787878788	0.8012422360250001	0.838235294118	0.892307692308	0.7833333333329999	0.793388429752	0.8079999999999999	0.8490566037739999	0.828571428571	0.871794871795	0.8125	0.8878504672900001	0.815384615385	0.653739612188	0.6741071428569999	0.6050156739810001	0.658008658009	0.674846625767
chr10:134978106	0.606382978723	0.671497584541	0.59748427673	0.664473684211	0.56338028169	0.638888888889	0.635761589404	0.642424242424	0.606666666667	0.625	0.61170212766	0.648	0.6453488372089999	0.6283185840709999	0.552845528455	0.6732673267329999	0.6273291925469999	0.6	0.5874125874130001	0.780821917808	0.634146341463	0.606936416185	0.691489361702	0.695364238411	0.655367231638	0.594936708861	0.5547945205479999	0.595588235294	0.653543307087	0.5	0.640625	0.633333333333	0.6597222222219999	0.5703125	0.637096774194	0.638157894737	0.604316546763	0.635416666667	0.637096774194	0.623052959502	0.5935960591130001
chr10:23480706	0.0	0.0	0.0	0.0	0.0	0.2	0.0	0.0	0.0	0.0	0.0	0.0	0.0	0.0	0.0	0.0	0.0	0.0	0.0	0.0	0.0	0.0	0.0	0.0	0.0	0.0	0.0	0.0	0.14285714285700002	0.0	0.0	0.0	0.0	0.0	0.0	0.0	0.8484848484849999	0.944444444444	0.8	1.0	0.875
chr10:23480708	0.0	0.0	0.0	0.0	0.0	0.0	0.0	0.0	0.0	0.0	0.0	0.0	0.166666666667	0.0	0.0	0.0	0.0	0.0	0.0	0.0	0.0	0.0	0.0	0.0	0.0	0.0	0.0	0.0	0.14285714285700002	0.0	0.0	0.0	0.0	0.0	0.0	0.0	0.926829268293	0.894736842105	0.8928571428569999	0.909090909091	0.933333333333
chr10:23480715	0.0	0.0	0.0	0.0	0.0	0.0	0.0	0.0	0.0	0.0	0.0	0.0	0.0	0.0	0.0	0.0	0.0	0.2	0.0	0.0	0.0	0.0	0.0	0.166666666667	0.0	0.2	0.0	0.0	0.14285714285700002	0.0	0.0	0.0	0.0	0.0	0.0	0.0	0.577777777778	0.625	0.705882352941	0.777777777778	0.625
chr10:23480730	0.125	0.0	0.0	0.0	0.0	0.0	0.166666666667	0.0909090909091	0.222222222222	0.2	0.0	0.0	0.0	0.33333333333299997	0.0	0.0	0.0	0.28571428571400004	0.0	0.0	0.0	0.222222222222	0.0	0.14285714285700002	0.0	0.33333333333299997	0.0	0.0	0.125	0.0	0.0	0.2	0.0	0.0	0.2	0.0	0.777777777778	0.8387096774189999	0.701754385965	0.705882352941	0.80487804878
chr10:23480784	0.0	0.0	0.0	0.0	0.0	0.0	0.0	0.07142857142860001	0.0625	0.0	0.08333333333330001	0.0	0.0	0.0	0.0	0.181818181818	0.0	0.0625	0.0	0.0	0.166666666667	0.06666666666669999	0.0	0.0	0.23076923076900002	0.33333333333299997	0.28571428571400004	0.166666666667	0.33333333333299997	0.28571428571400004	0.625	0.5	0.0	0.0	0.25	0.181818181818	0.9720279720280001	0.959183673469	0.980263157895	0.9523809523810001	0.9424460431649999
chr10:23480786	0.117647058824	0.0	0.0	0.125	0.0	0.0	0.0	0.07142857142860001	0.0588235294118	0.0	0.166666666667	0.0	0.0	0.0	0.0	0.13636363636399998	0.111111111111	0.25	0.0	0.0	0.166666666667	0.2	0.0	0.0	0.23076923076900002	0.33333333333299997	0.28571428571400004	0.28571428571400004	0.33333333333299997	0.25	0.75	0.5714285714289999	0.0	0.1	0.416666666667	0.23076923076900002	0.950617283951	0.9905660377359999	0.9393939393940001	0.965909090909	0.945578231293
chr10:23480796	0.111111111111	0.0	0.0	0.0	0.0	0.0	0.0	0.0	0.05	0.0	0.08333333333330001	0.2	0.0	0.0909090909091	0.0	0.0	0.1	0.0	0.0	0.1	0.111111111111	0.2	0.0909090909091	0.1	0.235294117647	0.444444444444	0.28571428571400004	0.181818181818	0.307692307692	0.111111111111	0.45454545454499995	0.5714285714289999	0.0	0.0909090909091	0.41176470588200004	0.111111111111	0.9438775510200001	0.976377952756	0.943005181347	0.941176470588	0.971264367816
chr10:23480800	0.105263157895	0.047619047619	0.0	0.0	0.0	0.0	0.0	0.0	0.2	0.06666666666669999	0.166666666667	0.0	0.0	0.0	0.125	0.037037037037	0.1	0.0	0.0	0.0	0.1	0.1875	0.0909090909091	0.0	0.263157894737	0.272727272727	0.375	0.45454545454499995	0.38461538461499994	0.33333333333299997	0.545454545455	0.5714285714289999	0.2	0.181818181818	0.294117647059	0.210526315789	0.941176470588	0.933333333333	0.955665024631	0.9545454545450001	0.9731182795700001
chr10:23480803	0.0	0.0909090909091	0.166666666667	0.07142857142860001	0.0	0.0	0.0	0.0588235294118	0.05	0.0	0.08333333333330001	0.1	0.0625	0.0	0.0	0.037037037037	0.0	0.0	0.0	0.1	0.1	0.0625	0.0909090909091	0.0	0.368421052632	0.272727272727	0.111111111111	0.363636363636	0.23076923076900002	0.222222222222	0.45454545454499995	0.533333333333	0.2	0.181818181818	0.176470588235	0.210526315789	0.9581395348839999	0.9858156028370001	0.97641509434	0.9520000000000001	0.9747474747470001
chr10:23480805	0.0	0.0454545454545	0.0	0.07142857142860001	0.0	0.0	0.0	0.0588235294118	0.1	0.0	0.08333333333330001	0.0	0.0	0.0	0.0	0.037037037037	0.2	0.0	0.0	0.1	0.2	0.1875	0.0909090909091	0.1	0.263157894737	0.33333333333299997	0.33333333333299997	0.181818181818	0.307692307692	0.222222222222	0.45454545454499995	0.625	0.2	0.0909090909091	0.33333333333299997	0.23809523809500002	0.9815668202760001	0.965986394558	0.9545454545450001	0.9849624060150001	0.971830985915
chr10:23480807	0.05	0.0434782608696	0.0	0.07142857142860001	0.0	0.08333333333330001	0.0909090909091	0.0	0.05	0.06666666666669999	0.0	0.1	0.0588235294118	0.0909090909091	0.0	0.037037037037	0.1	0.0	0.0909090909091	0.0	0.2	0.25	0.0909090909091	0.0	0.263157894737	0.307692307692	0.33333333333299997	0.166666666667	0.307692307692	0.222222222222	0.45454545454499995	0.588235294118	0.2	0.0909090909091	0.388888888889	0.227272727273	0.932432432432	0.973333333333	0.973451327434	0.985507246377	0.9545454545450001
chr10:23480814	0.363636363636	0.20833333333299997	0.0	0.5	0.0	0.08333333333330001	0.181818181818	0.0	0.2	0.133333333333	0.23076923076900002	0.2	0.0588235294118	0.08333333333330001	0.0	0.111111111111	0.2	0.105263157895	0.0909090909091	0.0	0.1	0.25	0.363636363636	0.2	0.368421052632	0.428571428571	0.33333333333299997	0.38461538461499994	0.307692307692	0.222222222222	0.545454545455	0.555555555556	0.33333333333299997	0.166666666667	0.555555555556	0.391304347826	0.970954356846	0.9939759036139999	0.987447698745	0.979452054795	0.983122362869
chr10:23480820	0.0	0.0	0.0	0.07142857142860001	0.0	0.0	0.0	0.0588235294118	0.05	0.0	0.0769230769231	0.0	0.117647058824	0.0	0.111111111111	0.0	0.0	0.0	0.0	0.0	0.1	0.125	0.181818181818	0.1	0.263157894737	0.4	0.222222222222	0.153846153846	0.153846153846	0.2	0.45454545454499995	0.55	0.33333333333299997	0.166666666667	0.277777777778	0.29166666666700003	0.893280632411	0.9011627906980001	0.913725490196	0.9466666666670001	0.8987854251010001
chr10:23480823	0.0434782608696	0.115384615385	0.0	0.0	0.0	0.0769230769231	0.0909090909091	0.0	0.0952380952381	0.0	0.153846153846	0.2	0.0588235294118	0.166666666667	0.0	0.037037037037	0.1	0.105263157895	0.0909090909091	0.0	0.1	0.125	0.181818181818	0.0	0.368421052632	0.46666666666699996	0.555555555556	0.214285714286	0.307692307692	0.3	0.545454545455	0.75	0.25	0.166666666667	0.5	0.33333333333299997	0.97265625	0.971751412429	0.9651162790700001	0.97385620915	0.9651162790700001
chr10:23481046	0.025641025641	0.0	0.0416666666667	0.0	0.0	0.0	0.0	0.0571428571429	0.0	0.0	0.0	0.0	0.0	0.0322580645161	0.04	0.0	0.0285714285714	0.0333333333333	0.0	0.0	0.0344827586207	0.0	0.0	0.0909090909091	0.03125	0.08333333333330001	0.0416666666667	0.105263157895	0.0588235294118	0.0	0.3	0.157894736842	0.190476190476	0.1875	0.148148148148	0.28571428571400004	0.737967914439	0.7371428571430001	0.7150259067360001	0.726315789474	0.760416666667
chr10:23481051	0.0	0.0	0.0416666666667	0.0	0.0	0.0	0.07142857142860001	0.0857142857143	0.035714285714300006	0.0588235294118	0.0	0.0	0.0	0.0322580645161	0.0	0.0	0.0285714285714	0.0333333333333	0.0434782608696	0.0	0.0344827586207	0.0204081632653	0.0	0.13636363636399998	0.0625	0.125	0.08333333333330001	0.105263157895	0.117647058824	0.1	0.2	0.105263157895	0.190476190476	0.1875	0.148148148148	0.214285714286	0.68449197861	0.72	0.751295336788	0.723404255319	0.742105263158
chr10:23481053	0.0	0.020833333333299998	0.0	0.0	0.0	0.05	0.0	0.114285714286	0.07142857142860001	0.0	0.0	0.0769230769231	0.0	0.0322580645161	0.04	0.0512820512821	0.0571428571429	0.0333333333333	0.0434782608696	0.0555555555556	0.0344827586207	0.0408163265306	0.0	0.13636363636399998	0.0	0.08333333333330001	0.0416666666667	0.0	0.0588235294118	0.0	0.2	0.210526315789	0.28571428571400004	0.1875	0.148148148148	0.214285714286	0.654054054054	0.686046511628	0.671875	0.674157303371	0.715053763441
chr10:23481055	0.0	0.0212765957447	0.0416666666667	0.0	0.0	0.0	0.0	0.0	0.0	0.0	0.0	0.0	0.03125	0.0	0.0	0.0	0.0	0.06666666666669999	0.0	0.0	0.0344827586207	0.020833333333299998	0.0	0.0909090909091	0.0625	0.08333333333330001	0.08333333333330001	0.0555555555556	0.0588235294118	0.0	0.2	0.105263157895	0.23809523809500002	0.1875	0.185185185185	0.25	0.698863636364	0.6845238095239999	0.6772486772490001	0.6477272727269999	0.683333333333
chr10:23481061	0.0	0.0	0.0909090909091	0.0	0.0	0.0	0.0	0.0	0.0	0.0	0.0	0.0	0.0	0.0333333333333	0.0	0.0	0.0606060606061	0.07142857142860001	0.0	0.0	0.0344827586207	0.0212765957447	0.0	0.1	0.03125	0.08333333333330001	0.166666666667	0.0555555555556	0.0	0.0344827586207	0.2	0.117647058824	0.23809523809500002	0.2	0.0416666666667	0.148148148148	0.59477124183	0.618705035971	0.612716763006	0.658536585366	0.6913580246909999
chr10:23481132	0.0	0.0	0.0	0.0	0.0	0.0	0.0	0.0	0.0	0.0	0.0	0.0	0.05	0.0	0.0	0.047619047619	0.0	0.111111111111	0.0	0.0	0.08333333333330001	0.0344827586207	0.0	0.0	0.0	0.08333333333330001	0.166666666667	0.0	0.0	0.0588235294118	0.0	0.0	0.0	0.125	0.0769230769231	0.07142857142860001	0.677419354839	0.675675675676	0.594594594595	0.5	0.621621621622
chr10:23481145	0.0	0.125	0.0	0.0	0.0	0.0	0.0	0.0	0.0	0.0	0.0	0.0	0.153846153846	0.0	0.0	0.0	0.0	0.166666666667	0.0769230769231	0.0	0.0	0.04	0.0	0.0	0.0769230769231	0.125	0.25	0.125	0.2	0.06666666666669999	0.0	0.0	0.0	0.0	0.0	0.0	0.863636363636	0.833333333333	0.862068965517	0.666666666667	0.758620689655
chr10:23481148	0.0	0.0	0.0	0.0	0.0	0.0	0.0	0.0	0.0	0.0	0.0	0.0	0.08333333333330001	0.0	0.0	0.0	0.0	0.0	0.0	0.0	0.0	0.04	0.0	0.0	0.0909090909091	0.125	0.33333333333299997	0.0	0.2	0.06666666666669999	0.0	0.0	0.0	0.0	0.0909090909091	0.0	0.9	0.652173913043	0.92	0.75	0.964285714286
chr10:23481156	0.0	0.0	0.0	0.0	0.0	0.0	0.0	0.0	0.0	0.0	0.0	0.0	0.08333333333330001	0.0	0.0	0.0	0.166666666667	0.0	0.0	0.14285714285700002	0.0	0.08695652173910001	0.0	0.0	0.1	0.25	0.4	0.0	0.0	0.153846153846	0.0	0.0	0.0	0.0	0.0	0.0	1.0	1.0	0.9565217391299998	1.0	1.0
chr10:23481158	0.0	0.0	0.0	0.0	0.0	0.0	0.0	0.0	0.0	0.0	0.0	0.0	0.0	0.0	0.0	0.0	0.0	0.0	0.0	0.0	0.0	0.0434782608696	0.0	0.0	0.111111111111	0.125	0.2	0.0	0.0	0.0769230769231	0.0	0.0	0.0	0.0	0.0	0.0	0.8125	1.0	0.826086956522	0.833333333333	0.875
chr10:23481174	0.0	0.0	0.0	0.0	0.0	0.0	0.2	0.0	0.0	0.0	0.0	0.0	0.0	0.0	0.0	0.111111111111	0.0	0.0	0.0	0.0	0.0	0.157894736842	0.0	0.0	0.375	0.0	0.25	0.0	0.0	0.1	0.0	0.0	0.0	0.0	0.0	0.0	0.8181818181820001	1.0	0.733333333333	0.0	0.714285714286
chr10:23481176	0.0	0.0	0.0	0.0	0.0	0.0	0.0	0.33333333333299997	0.0	0.0	0.0	0.0	0.0	0.0	0.0	0.0	0.0	0.0	0.0	0.0	0.0	0.052631578947400004	0.0	0.2	0.125	0.0	0.25	0.0	0.0	0.1	0.0	0.0	0.0	0.0	0.2	0.0	1.0	0.875	0.909090909091	0.0	1.0
chr10:23481192	0.0	0.0	0.0	0.0	0.0	0.0	0.0	0.0	0.0	0.0	0.0	0.0	0.0	0.0	0.0	0.0	0.0	0.0	0.0	0.0	0.0	0.111111111111	0.0	0.0	0.2	0.0	0.28571428571400004	0.0	0.0	0.0	0.0	0.0	0.0	0.0	0.0	0.0	0.666666666667	1.0	0.666666666667	0.0	1.0
chr10:23481194	0.0	0.0	0.0	0.0	0.0	0.0	0.0	0.0	0.0	0.0	0.0	0.0	0.0	0.0	0.0	0.125	0.0	0.0	0.0	0.0	0.0	0.0	0.0	0.0	0.4	0.0	0.28571428571400004	0.0	0.0	0.0	0.0	0.0	0.0	0.0	0.0	0.0	0.0	0.666666666667	1.0	0.0	1.0
chr10:28034412	0.0	0.0	0.0	0.0	0.0	0.111111111111	0.0	0.0	0.0	0.0	0.0	0.0	0.0	0.0	0.0	0.0	0.0	0.0	0.0	0.0	0.0	0.0454545454545	0.0	0.0	0.181818181818	0.0	0.14285714285700002	0.28571428571400004	0.0	0.111111111111	0.0	0.0	0.6	0.0	0.0	0.0555555555556	0.953488372093	1.0	0.875	0.7894736842110001	0.8043478260870001
chr10:28034415	0.14285714285700002	0.0	0.0	0.1	0.0	0.111111111111	0.0	0.0	0.0	0.0	0.0	0.0	0.08333333333330001	0.0	0.0	0.0	0.0	0.1	0.0	0.0	0.0	0.0454545454545	0.0	0.0	0.272727272727	0.0	0.14285714285700002	0.5714285714289999	0.0	0.0	0.0	0.0	0.8	0.0	0.111111111111	0.0555555555556	0.955555555556	0.8695652173909999	0.980392156863	0.9523809523810001	0.872727272727
chr10:28034418	0.125	0.05	0.14285714285700002	0.1	0.0	0.1	0.0	0.0	0.0	0.0	0.0	0.0	0.25	0.0	0.0	0.0	0.0	0.08333333333330001	0.111111111111	0.0	0.133333333333	0.0416666666667	0.4	0.0	0.166666666667	0.0	0.125	0.428571428571	0.0	0.0	0.0	0.0	0.666666666667	0.4	0.111111111111	0.111111111111	0.964285714286	0.925925925926	0.9661016949150001	0.958333333333	0.925373134328
chr10:28034442	0.0	0.0	0.1	0.0	0.0	0.0	0.0	0.0909090909091	0.08333333333330001	0.153846153846	0.0	0.0	0.416666666667	0.0909090909091	0.0	0.0588235294118	0.0588235294118	0.0555555555556	0.0	0.0	0.05	0.035714285714300006	0.0	0.0	0.1875	0.105263157895	0.111111111111	0.222222222222	0.28571428571400004	0.0909090909091	0.2	0.181818181818	0.444444444444	0.28571428571400004	0.0	0.047619047619	0.733333333333	0.671875	0.525773195876	0.8181818181820001	0.6949152542370001
chr10:28034444	0.08333333333330001	0.0434782608696	0.0	0.0	0.0	0.0	0.0	0.166666666667	0.0	0.0	0.0	0.0	0.166666666667	0.0	0.0	0.0588235294118	0.0	0.0	0.0769230769231	0.0	0.0	0.035714285714300006	0.0	0.0	0.25	0.052631578947400004	0.111111111111	0.222222222222	0.28571428571400004	0.0	0.2	0.181818181818	0.5	0.625	0.166666666667	0.14285714285700002	0.8387096774189999	0.8840579710140001	0.8058252427179999	0.958333333333	0.8515625
chr10:28034467	0.0	0.04	0.0769230769231	0.0	0.0	0.0555555555556	0.0	0.08333333333330001	0.0769230769231	0.0	0.166666666667	0.0	0.153846153846	0.14285714285700002	0.125	0.111111111111	0.0	0.0	0.07142857142860001	0.1	0.0	0.133333333333	0.125	0.0	0.235294117647	0.105263157895	0.2	0.222222222222	0.375	0.0	0.666666666667	0.357142857143	0.666666666667	0.777777777778	0.153846153846	0.125	0.916666666667	0.95	0.946308724832	0.96	0.9877300613500001
chr10:28034469	0.0	0.08	0.0	0.0625	0.0	0.222222222222	0.2	0.08333333333330001	0.0769230769231	0.07142857142860001	0.166666666667	0.111111111111	0.0769230769231	0.07142857142860001	0.125	0.111111111111	0.0	0.0	0.07142857142860001	0.0	0.0952380952381	0.1	0.125	0.272727272727	0.235294117647	0.1	0.3	0.33333333333299997	0.375	0.0769230769231	0.714285714286	0.533333333333	0.666666666667	0.777777777778	0.23076923076900002	0.166666666667	0.962962962963	0.920792079208	0.9545454545450001	0.987012987013	0.959537572254
chr10:28034654	0.0384615384615	0.0161290322581	0.0	0.0	0.0	0.0588235294118	0.0	0.0	0.0	0.0555555555556	0.027027027026999998	0.0	0.0588235294118	0.0555555555556	0.0	0.0217391304348	0.0	0.025641025641	0.0	0.0	0.0	0.0294117647059	0.0333333333333	0.185185185185	0.114285714286	0.1875	0.133333333333	0.16	0.2	0.2	0.1875	0.233333333333	0.25	0.295454545455	0.212121212121	0.133333333333	0.828488372093	0.8058252427179999	0.8436578171089999	0.8022598870059999	0.862179487179
chr10:28034658	0.019607843137299998	0.0166666666667	0.0	0.0	0.111111111111	0.0294117647059	0.0333333333333	0.0425531914894	0.0	0.0625	0.0540540540541	0.0	0.030303030303	0.0	0.0	0.0434782608696	0.0	0.027027027026999998	0.0	0.0	0.0285714285714	0.0606060606061	0.0333333333333	0.166666666667	0.0909090909091	0.27083333333299997	0.137931034483	0.16	0.06666666666669999	0.25	0.28125	0.310344827586	0.2	0.27906976744199996	0.21875	0.166666666667	0.922839506173	0.9384615384620001	0.912225705329	0.946428571429	0.9370860927150001
chr10:28034669	0.0	0.0338983050847	0.025	0.0	0.0	0.03125	0.0	0.0434782608696	0.0	0.0	0.0277777777778	0.0	0.030303030303	0.0	0.0	0.0	0.025641025641	0.0277777777778	0.0	0.0	0.0571428571429	0.0606060606061	0.0	0.17391304347800002	0.09677419354839999	0.255319148936	0.192307692308	0.16	0.06666666666669999	0.269230769231	0.1875	0.310344827586	0.2	0.341463414634	0.193548387097	0.170731707317	0.93031358885	0.9545454545450001	0.959595959596	0.925170068027	0.9204545454549999
chr10:28034682	0.0425531914894	0.0545454545455	0.0	0.0	0.0	0.0322580645161	0.0	0.046511627906999996	0.0	0.0	0.0555555555556	0.0	0.0	0.06666666666669999	0.0	0.023255813953499998	0.027027027026999998	0.0285714285714	0.0	0.035714285714300006	0.0	0.0606060606061	0.0	0.17391304347800002	0.133333333333	0.227272727273	0.08	0.166666666667	0.133333333333	0.20833333333299997	0.17857142857099997	0.36	0.16129032258099998	0.282051282051	0.137931034483	0.117647058824	0.89837398374	0.932432432432	0.8927203065129999	0.8984375	0.9493087557600001
chr10:28034687	0.0217391304348	0.0	0.0	0.0	0.0	0.0	0.0	0.0238095238095	0.0	0.0	0.0285714285714	0.0	0.0	0.0344827586207	0.0	0.0	0.0285714285714	0.03125	0.0	0.0	0.0	0.030303030303	0.0	0.17391304347800002	0.07407407407410001	0.190476190476	0.08695652173910001	0.0909090909091	0.06666666666669999	0.190476190476	0.185185185185	0.28	0.2	0.25641025641	0.035714285714300006	0.0333333333333	0.7521367521369999	0.874074074074	0.7561983471070001	0.773109243697	0.7523809523810001
chr10:28034697	0.07142857142860001	0.08333333333330001	0.0285714285714	0.05	0.0	0.0	0.0	0.0769230769231	0.0	0.0	0.0645161290323	0.0	0.0344827586207	0.08	0.047619047619	0.027027027026999998	0.0	0.0	0.0857142857143	0.0	0.07142857142860001	0.133333333333	0.0434782608696	0.17391304347800002	0.13636363636399998	0.25	0.0909090909091	0.0952380952381	0.25	0.2	0.23076923076900002	0.15	0.259259259259	0.33333333333299997	0.148148148148	0.214285714286	0.9215686274510001	0.946902654867	0.888372093023	0.87	0.9130434782610001
chr10:28034711	0.07407407407410001	0.0	0.107142857143	0.0	0.0	0.05	0.05	0.0769230769231	0.0	0.07142857142860001	0.08	0.0	0.190476190476	0.0555555555556	0.0	0.0294117647059	0.105263157895	0.0	0.0689655172414	0.0	0.0416666666667	0.14285714285700002	0.07142857142860001	0.15	0.0	0.33333333333299997	0.06666666666669999	0.166666666667	0.181818181818	0.2	0.217391304348	0.3125	0.130434782609	0.28125	0.181818181818	0.13636363636399998	0.8571428571430001	0.9318181818179999	0.915151515152	0.9178082191779999	0.863309352518
chr10:28034714	0.0	0.0	0.0769230769231	0.0	0.0	0.0	0.05	0.20833333333299997	0.0	0.0	0.0	0.0	0.15	0.0588235294118	0.105263157895	0.0294117647059	0.0	0.0434782608696	0.0384615384615	0.052631578947400004	0.0454545454545	0.05	0.0	0.2	0.0	0.33333333333299997	0.06666666666669999	0.117647058824	0.181818181818	0.07142857142860001	0.217391304348	0.33333333333299997	0.0909090909091	0.233333333333	0.111111111111	0.0909090909091	0.918367346939	0.906666666667	0.9605263157889999	0.9130434782610001	0.941176470588
chr10:28034727	0.05	0.0	0.0	0.0	0.0	0.0	0.0	0.0	0.0	0.0	0.0	0.0	0.052631578947400004	0.0	0.0	0.0	0.0	0.0	0.0	0.0	0.0	0.0	0.0	0.214285714286	0.0	0.363636363636	0.07142857142860001	0.06666666666669999	0.0	0.0909090909091	0.357142857143	0.4	0.0588235294118	0.33333333333299997	0.0625	0.166666666667	0.9035087719299999	0.9666666666670001	0.888888888889	0.846153846154	0.9456521739129999
chr10:28034729	0.0	0.0	0.0	0.0	0.0	0.0	0.0	0.06666666666669999	0.0	0.0	0.0	0.0	0.052631578947400004	0.0	0.0	0.0	0.0	0.0	0.0	0.0	0.0	0.0	0.0	0.28571428571400004	0.0	0.363636363636	0.07142857142860001	0.07142857142860001	0.0	0.181818181818	0.307692307692	0.444444444444	0.0588235294118	0.28571428571400004	0.06666666666669999	0.222222222222	0.990476190476	0.948275862069	0.87962962963	0.9777777777779999	0.9130434782610001
chr10:28034739	0.0	0.0	0.0	0.0	0.0	0.0	0.0	0.111111111111	0.0	0.0	0.0	0.0	0.14285714285700002	0.07142857142860001	0.0	0.0	0.0	0.0	0.0588235294118	0.0	0.07142857142860001	0.0	0.0	0.33333333333299997	0.0	0.444444444444	0.08333333333330001	0.0769230769231	0.0	0.14285714285700002	0.375	0.444444444444	0.08333333333330001	0.35294117647100004	0.133333333333	0.214285714286	0.931034482759	1.0	0.9780219780220001	0.909090909091	0.816091954023
chr10:28034741	0.0	0.04	0.0625	0.0	0.0	0.166666666667	0.0	0.125	0.0	0.0	0.0	0.0	0.07142857142860001	0.0	0.0	0.0	0.0	0.0	0.0	0.0	0.07142857142860001	0.0	0.0	0.25	0.0	0.388888888889	0.08333333333330001	0.0	0.2	0.28571428571400004	0.5	0.444444444444	0.08333333333330001	0.41176470588200004	0.06666666666669999	0.214285714286	0.939759036145	1.0	0.9780219780220001	0.9523809523810001	0.9210526315790001
chr10:28034751	0.0	0.0	0.0	0.0	0.0	0.0	0.0	0.2	0.0	0.0	0.0	0.0	0.14285714285700002	0.0	0.0	0.0	0.0	0.0	0.0	0.0	0.0	0.0	0.0	0.4	0.0	0.533333333333	0.0	0.0	0.0	0.0	0.33333333333299997	0.5	0.166666666667	0.5	0.06666666666669999	0.25	0.942028985507	0.893617021277	0.883116883117	0.8974358974359999	0.934426229508
chr10:28034757	0.0	0.0	0.08333333333330001	0.0	0.0	0.0	0.2	0.0	0.0	0.0	0.0	0.0	0.166666666667	0.0	0.0	0.0	0.0	0.0	0.0	0.125	0.0	0.0	0.0	0.5	0.0	0.615384615385	0.2	0.0	0.0	0.0	0.2	0.0	0.2	0.45454545454499995	0.0769230769231	0.25	0.983606557377	0.891304347826	0.746478873239	0.8666666666670001	0.905660377358
chr10:28034760	0.0	0.0	0.0	0.0	0.2	0.0	0.0	0.0	0.0	0.0	0.0	0.0	0.08333333333330001	0.0	0.0	0.0	0.0	0.0	0.0	0.0	0.125	0.0	0.0	0.6	0.0	0.615384615385	0.0	0.0	0.0	0.0	0.2	0.0	0.2	0.45454545454499995	0.0769230769231	0.272727272727	0.967213114754	0.785714285714	0.921875	0.8928571428569999	0.84
chr10:28034763	0.0	0.0	0.0	0.0	0.0	0.0	0.0	0.0	0.0	0.0	0.0	0.0	0.2	0.0	0.0	0.0	0.0	0.0	0.0	0.14285714285700002	0.14285714285700002	0.0	0.0	0.6	0.0	0.416666666667	0.0	0.0	0.0	0.0	0.2	0.0	0.2	0.45454545454499995	0.0769230769231	0.3	0.898305084746	0.7272727272730001	0.9	0.846153846154	0.886363636364
chr10:28034768	0.0	0.0	0.0	0.0	0.0	0.0	0.0	0.0	0.0	0.0	0.0	0.0	0.0	0.0	0.0	0.0	0.0	0.0	0.125	0.0	0.0	0.0	0.0	0.6	0.0	0.625	0.0	0.0	0.0	0.0	0.0	0.0	0.2	0.375	0.0909090909091	0.125	0.7659574468089999	1.0	0.803571428571	0.65	0.90243902439
chr10:28396611	0.0	0.8	1.0	1.0	0.0	1.0	0.0	0.0	0.0	0.0	0.0	0.0	1.0	1.0	1.0	1.0	1.0	1.0	1.0	0.8	1.0	0.888888888889	0.0	0.0	0.0	1.0	0.0	0.0	0.0	0.0	0.8	0.0	0.0	0.0	0.0	0.0	0.8571428571430001	1.0	0.8	0.0	0.8
chr10:555354	1.0	0.891891891892	1.0	1.0	1.0	1.0	1.0	1.0	1.0	0.928571428571	0.95	1.0	0.9473684210529999	0.9	1.0	0.8695652173909999	0.944444444444	1.0	1.0	1.0	0.9666666666670001	1.0	1.0	1.0	1.0	1.0	0.9523809523810001	1.0	1.0	1.0	1.0	1.0	0.944444444444	1.0	1.0	1.0	0.9666666666670001	0.9473684210529999	0.97619047619	0.941176470588	1.0
chr10:555356	1.0	1.0	1.0	1.0	1.0	1.0	1.0	0.8823529411759999	0.923076923077	1.0	1.0	1.0	0.95	0.9	1.0	0.826086956522	0.944444444444	1.0	0.928571428571	0.8666666666670001	0.967741935484	1.0	1.0	1.0	1.0	1.0	1.0	0.928571428571	0.9375	1.0	1.0	1.0	1.0	1.0	0.888888888889	1.0	0.9696969696969999	1.0	0.909090909091	1.0	0.967741935484
chr10:555376	0.9565217391299998	0.871794871795	0.95	0.8571428571430001	0.888888888889	0.933333333333	1.0	0.85	0.875	1.0	0.96	0.916666666667	1.0	0.9130434782610001	0.8666666666670001	0.92	0.944444444444	0.944444444444	1.0	0.8	0.894736842105	1.0	0.90625	0.928571428571	1.0	1.0	0.904761904762	0.833333333333	0.95	0.884615384615	1.0	0.916666666667	1.0	1.0	0.888888888889	0.92	0.886363636364	0.965517241379	0.936507936508	0.9375	0.916666666667
chr10:555405	0.891304347826	0.9565217391299998	1.0	0.942857142857	0.888888888889	0.967741935484	0.8974358974359999	0.833333333333	1.0	0.868421052632	0.95	0.9666666666670001	0.8648648648649999	0.9772727272730001	0.972972972973	0.9111111111110001	0.9714285714290001	0.9318181818179999	0.918918918919	0.9459459459460001	0.971014492754	0.918367346939	0.910714285714	0.958333333333	0.944444444444	0.852941176471	0.923076923077	0.933333333333	0.853658536585	0.911764705882	0.833333333333	0.951219512195	0.9111111111110001	0.962962962963	0.96875	0.888888888889	0.865979381443	0.9264705882350001	0.8730158730159999	0.875	0.8953488372089999
chr10:555435	0.922077922078	0.984126984127	0.949152542373	0.972222222222	0.9	0.964912280702	0.945454545455	0.9565217391299998	0.9838709677420001	0.9516129032260001	0.958333333333	1.0	0.967741935484	0.9402985074629999	0.943661971831	0.967391304348	0.958333333333	0.961038961039	0.986842105263	0.920634920635	0.981818181818	0.948051948052	0.9764705882350001	0.9615384615379999	0.9827586206899999	0.985507246377	1.0	1.0	0.986842105263	0.984126984127	0.9387755102040001	0.96875	0.958333333333	0.98	0.936507936508	0.9487179487180001	0.9666666666670001	0.955555555556	0.9653465346529999	0.9338842975210001	0.959064327485
chr10:555446	0.96875	0.973684210526	0.9404761904760001	0.969072164948	0.975	0.972972972973	0.923076923077	0.9887640449439999	0.9638554216869999	0.985714285714	0.989361702128	0.9848484848479999	0.975308641975	0.987179487179	0.977011494253	0.991071428571	0.9782608695649999	0.8842105263160001	0.9263157894740001	0.9625	0.9421487603309999	0.9693877551019999	0.990825688073	0.9782608695649999	1.0	0.9890109890109999	0.931506849315	0.9838709677420001	0.957446808511	0.935897435897	0.970149253731	0.975308641975	0.9560439560439999	0.9852941176469999	0.964705882353	0.9896907216490001	0.955555555556	0.947058823529	0.965957446809	0.9318181818179999	0.939086294416
chr10:555453	0.722772277228	0.771084337349	0.7340425531910001	0.8425925925929999	0.8666666666670001	0.730769230769	0.763157894737	0.725490196078	0.829787234043	0.7402597402600001	0.831683168317	0.779220779221	0.677777777778	0.7045454545450001	0.762886597938	0.740157480315	0.745098039216	0.7181818181820001	0.7979797979800001	0.6956521739129999	0.7637795275589999	0.761904761905	0.75	0.7373737373739999	0.753086419753	0.752577319588	0.759493670886	0.675675675676	0.7884615384620001	0.758620689655	0.74358974359	0.770114942529	0.794117647059	0.671232876712	0.742268041237	0.766355140187	0.765625	0.7188612099639999	0.7837837837839999	0.7653631284919999	0.710247349823
chr10:6183528	0.0	0.833333333333	1.0	0.0	0.0	0.5714285714289999	1.0	0.0	0.0	1.0	0.0	1.0	0.0	0.0	0.0	1.0	1.0	0.0	1.0	0.0	0.0	0.0	0.0	0.0	0.0	1.0	0.8	0.0	0.0	0.0	0.0	0.0	0.0	0.0	0.0	0.0	0.933333333333	0.888888888889	0.785714285714	0.5	0.782608695652
chr10:6183541	1.0	1.0	1.0	1.0	0.0	0.875	0.833333333333	0.0	0.0	1.0	1.0	1.0	1.0	0.0	1.0	0.7272727272730001	1.0	0.0	0.9	0.0	1.0	0.75	0.0	0.0	0.0	0.8571428571430001	0.8	0.0	1.0	0.0	0.0	0.0	0.0	0.0	1.0	0.0	0.9523809523810001	0.909090909091	0.96	1.0	0.896551724138
chr10:6183544	0.8	1.0	1.0	1.0	0.0	1.0	0.833333333333	0.0	0.0	1.0	1.0	0.833333333333	1.0	0.0	0.8	0.916666666667	1.0	0.0	1.0	0.0	1.0	1.0	0.0	0.0	0.0	0.8571428571430001	1.0	0.0	0.8	0.0	0.0	0.0	0.0	0.0	1.0	0.0	0.708333333333	0.909090909091	0.92	0.666666666667	0.8823529411759999
chr10:6183566	0.875	0.8181818181820001	1.0	0.909090909091	0.0	0.75	0.8181818181820001	0.75	1.0	0.8571428571430001	1.0	0.8571428571430001	0.777777777778	0.769230769231	0.833333333333	0.7	1.0	1.0	0.8571428571430001	0.875	1.0	0.8235294117649999	1.0	0.666666666667	0.888888888889	0.9	1.0	1.0	0.8	0.8	0.6	0.833333333333	0.75	0.0	0.785714285714	0.5	0.575757575758	0.705882352941	0.694444444444	0.615384615385	0.77358490566
chr10:6183575	1.0	0.75	1.0	0.909090909091	0.0	1.0	0.8181818181820001	0.625	1.0	0.933333333333	1.0	1.0	1.0	0.769230769231	1.0	0.7727272727269999	0.941176470588	0.785714285714	0.928571428571	1.0	0.75	0.8823529411759999	1.0	0.833333333333	1.0	0.8	1.0	0.6	0.916666666667	0.8	0.8	1.0	1.0	0.0	1.0	1.0	0.564102564103	0.7894736842110001	0.810810810811	0.8571428571430001	0.758620689655
chr10:6183592	0.5	0.52380952381	0.6	0.916666666667	0.8	0.722222222222	0.529411764706	0.666666666667	0.7	0.47368421052599996	0.46666666666699996	0.8181818181820001	0.45454545454499995	0.8666666666670001	0.615384615385	0.46428571428599996	0.6956521739129999	0.6842105263160001	0.6875	0.5714285714289999	0.533333333333	0.434782608696	0.555555555556	0.7272727272730001	0.75	0.555555555556	0.545454545455	0.5714285714289999	0.5714285714289999	0.5	0.714285714286	0.4	0.888888888889	0.714285714286	0.8666666666670001	0.470588235294	0.603773584906	0.545454545455	0.62	0.7727272727269999	0.7160493827159999
chr10:72320350	0.916666666667	0.8571428571430001	0.0	0.636363636364	0.9	0.0	0.0	1.0	0.0	1.0	0.7272727272730001	0.0	0.846153846154	0.75	0.0	1.0	1.0	0.33333333333299997	0.875	1.0	1.0	0.666666666667	0.5	0.75	0.0	1.0	1.0	1.0	0.0	0.0	0.8	0.0	0.0	1.0	0.8571428571430001	1.0	1.0	1.0	0.9473684210529999	1.0	0.733333333333
chr10:72320354	0.692307692308	0.9375	0.0	0.833333333333	0.363636363636	0.0	0.0	0.941176470588	0.0	0.875	0.7272727272730001	0.0	1.0	0.538461538462	0.8	0.8571428571430001	0.714285714286	1.0	0.75	0.6	0.636363636364	0.666666666667	0.4	0.777777777778	0.0	1.0	0.8571428571430001	0.777777777778	0.0	0.0	0.666666666667	0.0	0.0	0.714285714286	0.5714285714289999	1.0	0.875	0.692307692308	0.9523809523810001	1.0	0.9375
chr10:72320424	0.9245283018870001	0.9384615384620001	0.914285714286	0.833333333333	0.885714285714	0.9523809523810001	0.875	0.926829268293	0.758620689655	0.868421052632	0.9069767441859999	1.0	0.8	0.9074074074070001	0.9666666666670001	0.9318181818179999	0.94	0.895833333333	0.923076923077	0.972222222222	0.967741935484	0.943396226415	0.7659574468089999	0.891304347826	0.962962962963	0.95	0.9696969696969999	0.904761904762	0.8387096774189999	0.8387096774189999	0.8157894736839999	0.833333333333	0.9130434782610001	0.8157894736839999	0.972972972973	0.9215686274510001	0.9669421487600001	0.9789473684209999	0.922480620155	0.8709677419349999	0.87
chr10:72320476	0.791443850267	0.818584070796	0.8079999999999999	0.8136645962729999	0.854368932039	0.8053097345129999	0.818791946309	0.792682926829	0.7481481481479999	0.763888888889	0.805194805195	0.7759999999999999	0.756906077348	0.794117647059	0.76	0.803797468354	0.777142857143	0.798969072165	0.7959183673469999	0.8267716535430001	0.8361581920899999	0.8095238095239999	0.823943661972	0.7961783439489999	0.739130434783	0.787096774194	0.73381294964	0.720238095238	0.777777777778	0.8203125	0.786764705882	0.7226890756300001	0.748031496063	0.853658536585	0.813008130081	0.819277108434	0.735922330097	0.721982758621	0.748653500898	0.7576791808869999	0.631493506494
chr10:72320491	0.780269058296	0.832684824903	0.757961783439	0.826530612245	0.925	0.848920863309	0.7932960893850001	0.775	0.808917197452	0.7919075144509999	0.8379888268160001	0.813333333333	0.810185185185	0.753694581281	0.7647058823530001	0.811518324607	0.783251231527	0.785388127854	0.8361581920899999	0.8064516129029999	0.8009950248759999	0.805	0.8713450292399999	0.785714285714	0.757731958763	0.8	0.779761904762	0.714285714286	0.822857142857	0.784810126582	0.8181818181820001	0.7533333333329999	0.701388888889	0.8181818181820001	0.7517730496449999	0.756345177665	0.743676222597	0.708253358925	0.7597597597600001	0.765217391304	0.640218878249
chr10:72320508	0.9485294117649999	0.9060402684559999	0.945054945055	0.943722943723	0.9375	0.938202247191	0.900497512438	0.888888888889	0.927083333333	0.917073170732	0.933333333333	0.8987341772149999	0.9535864978899999	0.917748917749	0.94	0.933628318584	0.8808510638299999	0.944649446494	0.953051643192	0.882978723404	0.9118942731280001	0.9061224489799998	0.8820754716979999	0.929577464789	0.9245283018870001	0.941747572816	0.938144329897	0.9019607843140001	0.9405940594059999	0.922222222222	0.933701657459	0.9367088607590001	0.888157894737	0.9193548387100001	0.939759036145	0.933333333333	0.9663299663299999	0.9414141414139999	0.9589665653499999	0.935828877005	0.9457735247210001
chr10:72320525	0.586440677966	0.539156626506	0.622641509434	0.609195402299	0.586666666667	0.5671641791040001	0.577777777778	0.566176470588	0.637254901961	0.6283185840709999	0.630705394191	0.5561797752809999	0.5820895522389999	0.541501976285	0.574074074074	0.576612903226	0.642857142857	0.6013745704469999	0.622406639004	0.577272727273	0.5887096774189999	0.59022556391	0.6625	0.637168141593	0.6270491803279999	0.62389380531	0.658767772512	0.642857142857	0.613043478261	0.578431372549	0.585714285714	0.64880952381	0.670454545455	0.583333333333	0.594736842105	0.628458498024	0.6842105263160001	0.7140151515150001	0.6832844574779999	0.63523573201	0.690440060698
chr10:72320588	0.5	0.692307692308	0.0	0.5714285714289999	0.0	0.75	0.0	0.6	0.2	0.666666666667	0.75	0.5714285714289999	0.444444444444	0.714285714286	0.5714285714289999	0.55	0.7	0.578947368421	0.642857142857	0.5	0.5	0.923076923077	0.8	0.272727272727	0.545454545455	0.833333333333	0.4	0.6	0.636363636364	0.5	0.714285714286	0.5	0.888888888889	0.0	0.33333333333299997	0.428571428571	0.766666666667	0.904761904762	0.896551724138	0.75	0.92
chr10:74078124	0.07207207207210001	0.0837988826816	0.121951219512	0.0789473684211	0.0857142857143	0.058139534883699995	0.130434782609	0.119047619048	0.121621621622	0.152941176471	0.0	0.214285714286	0.06818181818180001	0.078431372549	0.145454545455	0.07462686567160001	0.116071428571	0.09701492537310001	0.126213592233	0.153846153846	0.0736842105263	0.06	0.07272727272730001	0.1	0.117647058824	0.145631067961	0.120689655172	0.153846153846	0.0602409638554	0.166666666667	0.210526315789	0.17741935483899998	0.08928571428570001	0.0909090909091	0.144736842105	0.154761904762	0.8959999999999999	0.829787234043	0.921875	0.8840579710140001	0.838095238095
chr10:74078137	0.07920792079210001	0.107594936709	0.131578947368	0.157142857143	0.0588235294118	0.0909090909091	0.128205128205	0.105263157895	0.154929577465	0.175	0.0487804878049	0.228571428571	0.1125	0.10638297872300001	0.211538461538	0.0901639344262	0.08	0.08333333333330001	0.16129032258099998	0.157894736842	0.137931034483	0.0795454545455	0.078431372549	0.114285714286	0.12	0.130434782609	0.163636363636	0.130434782609	0.09210526315789999	0.23076923076900002	0.2	0.25	0.0392156862745	0.133333333333	0.13636363636399998	0.157894736842	0.8877551020409999	0.9178082191779999	0.906542056075	0.875	0.831168831169
chr10:74078155	0.05	0.0260869565217	0.0588235294118	0.0	0.0416666666667	0.017543859649099998	0.0434782608696	0.0243902439024	0.0	0.0	0.0689655172414	0.0454545454545	0.08928571428570001	0.0307692307692	0.025641025641	0.0229885057471	0.013157894736799998	0.021978021978	0.0677966101695	0.0588235294118	0.0	0.035087719298199996	0.0909090909091	0.0344827586207	0.052631578947400004	0.046875	0.0277777777778	0.15	0.0344827586207	0.0909090909091	0.125	0.133333333333	0.0769230769231	0.0909090909091	0.12962962963	0.0754716981132	0.7432432432430001	0.7678571428569999	0.770114942529	0.6976744186049999	0.6842105263160001
chr10:7449774	0.0	0.0	0.0	0.0	0.0	0.0	0.0	0.0	0.0	0.0	0.0	0.0	0.0909090909091	0.125	0.0	0.0	0.0	0.0	0.2	0.0	0.0	0.0	0.166666666667	0.0	0.0	0.2	0.0	0.0	0.0	0.0	0.0	0.0	0.0	0.0	0.14285714285700002	0.0	0.9375	1.0	1.0	0.846153846154	1.0
chr10:7449781	0.0	0.0	0.0	0.0	0.0	0.0	0.0	0.0	0.0	0.0	0.0	0.0	0.181818181818	0.111111111111	0.0	0.166666666667	0.0	0.166666666667	0.0	0.0	0.0	0.0	0.0	0.0	0.0	0.2	0.0	0.0	0.0	0.0	0.0	0.0	0.0	0.0	0.125	0.0	0.95	0.75	0.8571428571430001	0.692307692308	0.8
chr10:7449795	0.0	0.0	0.0	0.0	0.0	0.0	0.0	0.0	0.0	0.0	0.07142857142860001	0.0	0.23076923076900002	0.111111111111	0.0	0.125	0.0	0.0	0.33333333333299997	0.0	0.07142857142860001	0.0	0.0	0.0	0.0	0.166666666667	0.14285714285700002	0.2	0.125	0.0	0.0	0.0	0.0	0.222222222222	0.0909090909091	0.166666666667	0.9615384615379999	1.0	1.0	1.0	0.85
chr10:7449810	0.0	0.0	0.0909090909091	0.0	0.0	0.181818181818	0.0	0.0	0.125	0.0	0.0	0.0	0.176470588235	0.133333333333	0.181818181818	0.1	0.0	0.0	0.1875	0.0	0.117647058824	0.111111111111	0.0909090909091	0.0909090909091	0.210526315789	0.111111111111	0.1	0.14285714285700002	0.0909090909091	0.125	0.166666666667	0.25	0.2	0.14285714285700002	0.214285714286	0.153846153846	0.967741935484	0.923076923077	0.8571428571430001	0.9473684210529999	0.9666666666670001
chr10:7449812	0.0	0.0	0.0	0.111111111111	0.0	0.0	0.0	0.0	0.125	0.0	0.0	0.0	0.166666666667	0.06666666666669999	0.08333333333330001	0.1	0.0	0.0	0.0555555555556	0.0	0.0	0.0	0.0	0.0909090909091	0.05	0.08333333333330001	0.1	0.28571428571400004	0.0909090909091	0.0	0.166666666667	0.25	0.0	0.14285714285700002	0.14285714285700002	0.0	0.9696969696969999	0.888888888889	1.0	0.8695652173909999	0.90625
chr10:7449818	0.0454545454545	0.0	0.08333333333330001	0.0	0.0	0.0769230769231	0.117647058824	0.0	0.0	0.0	0.0	0.0	0.15	0.0	0.0769230769231	0.0	0.0	0.0	0.0	0.0	0.0555555555556	0.0	0.0909090909091	0.08333333333330001	0.047619047619	0.166666666667	0.0769230769231	0.125	0.08333333333330001	0.0	0.28571428571400004	0.14285714285700002	0.33333333333299997	0.2	0.14285714285700002	0.14285714285700002	0.888888888889	1.0	0.962962962963	1.0	0.918918918919
chr10:7449830	0.1	0.07407407407410001	0.05	0.1875	0.0	0.0416666666667	0.0	0.05	0.0	0.0	0.0344827586207	0.153846153846	0.0882352941176	0.0384615384615	0.047619047619	0.0	0.07142857142860001	0.0555555555556	0.035714285714300006	0.052631578947400004	0.0	0.0	0.0	0.117647058824	0.0606060606061	0.07142857142860001	0.0555555555556	0.153846153846	0.166666666667	0.125	0.363636363636	0.15	0.1	0.130434782609	0.117647058824	0.13636363636399998	0.9318181818179999	0.8823529411759999	0.9772727272730001	1.0	0.957446808511
chr10:7449838	0.0909090909091	0.117647058824	0.0434782608696	0.105263157895	0.25	0.0	0.047619047619	0.046511627906999996	0.157894736842	0.0434782608696	0.151515151515	0.07142857142860001	0.157894736842	0.137931034483	0.260869565217	0.0909090909091	0.09375	0.15	0.0294117647059	0.0769230769231	0.0277777777778	0.08	0.0909090909091	0.13636363636399998	0.0571428571429	0.111111111111	0.0952380952381	0.0625	0.137931034483	0.0	0.23076923076900002	0.0952380952381	0.181818181818	0.148148148148	0.1	0.222222222222	0.8679245283020001	0.9565217391299998	0.90625	0.923076923077	0.90625
chr10:7449840	0.117647058824	0.0571428571429	0.0434782608696	0.05	0.08333333333330001	0.04	0.08695652173910001	0.023255813953499998	0.0	0.0	0.117647058824	0.133333333333	0.0769230769231	0.0333333333333	0.0434782608696	0.0	0.030303030303	0.0	0.0285714285714	0.0384615384615	0.0277777777778	0.08	0.0	0.0454545454545	0.0277777777778	0.052631578947400004	0.047619047619	0.125	0.0689655172414	0.0	0.14285714285700002	0.08695652173910001	0.08333333333330001	0.185185185185	0.0909090909091	0.107142857143	0.872727272727	0.916666666667	0.8695652173909999	0.9302325581399999	0.8955223880600001
chr10:7449872	0.05	0.06557377049180001	0.025	0.135135135135	0.111111111111	0.0952380952381	0.025641025641	0.04838709677419999	0.0487804878049	0.05	0.09433962264149999	0.035714285714300006	0.151515151515	0.115384615385	0.135135135135	0.14285714285700002	0.117647058824	0.063829787234	0.0535714285714	0.105263157895	0.05769230769230001	0.08333333333330001	0.0512820512821	0.102564102564	0.214285714286	0.116279069767	0.06976744186049999	0.176470588235	0.153846153846	0.0731707317073	0.24	0.166666666667	0.227272727273	0.15217391304300001	0.181818181818	0.09433962264149999	0.878504672897	0.985074626866	0.894736842105	0.8823529411759999	0.9074074074070001
chr10:7449877	0.031746031746	0.121212121212	0.0731707317073	0.07142857142860001	0.05	0.119047619048	0.05	0.030303030303	0.0	0.06818181818180001	0.07407407407410001	0.0645161290323	0.07142857142860001	0.09433962264149999	0.10810810810799999	0.09302325581399999	0.05769230769230001	0.145833333333	0.0677966101695	0.0243902439024	0.09259259259260001	0.132075471698	0.0512820512821	0.0512820512821	0.118644067797	0.06976744186049999	0.113636363636	0.0882352941176	0.09259259259260001	0.121951219512	0.192307692308	0.138888888889	0.125	0.132075471698	0.0909090909091	0.0535714285714	0.933333333333	0.9571428571430001	0.888888888889	0.9342105263160001	0.892561983471
chr10:7449897	0.0886075949367	0.047619047619	0.0701754385965	0.0333333333333	0.0	0.037037037037	0.0188679245283	0.0952380952381	0.0983606557377	0.0	0.1375	0.0	0.05952380952380001	0.0454545454545	0.0416666666667	0.0363636363636	0.026666666666700003	0.0625	0.0405405405405	0.052631578947400004	0.0793650793651	0.0897435897436	0.037037037037	0.06	0.0704225352113	0.0555555555556	0.109090909091	0.13636363636399998	0.144927536232	0.09259259259260001	0.166666666667	0.150943396226	0.131578947368	0.125	0.2	0.0649350649351	0.902702702703	0.925	0.9487179487180001	0.9430894308939999	0.953367875648
chr10:7449904	0.0731707317073	0.021978021978	0.032786885245900003	0.0285714285714	0.04	0.0535714285714	0.0	0.011235955056200002	0.0294117647059	0.03125	0.0481927710843	0.023255813953499998	0.034090909090900005	0.0151515151515	0.02	0.0333333333333	0.0	0.0140845070423	0.06578947368419999	0.0161290322581	0.0140845070423	0.0470588235294	0.015625	0.0344827586207	0.04	0.052631578947400004	0.0491803278689	0.104166666667	0.0684931506849	0.0344827586207	0.111111111111	0.133333333333	0.09302325581399999	0.102564102564	0.13846153846200002	0.07058823529410001	0.937799043062	0.917293233083	0.916666666667	0.9357142857140001	0.9688888888889999
chr10:7449908	0.0243902439024	0.0769230769231	0.032786885245900003	0.013698630137	0.0	0.035087719298199996	0.0161290322581	0.0326086956522	0.0289855072464	0.0	0.035714285714300006	0.0	0.0454545454545	0.089552238806	0.0377358490566	0.0819672131148	0.0128205128205	0.0277777777778	0.06578947368419999	0.046875	0.0281690140845	0.0459770114943	0.0	0.0	0.0779220779221	0.051724137931	0.0645161290323	0.102040816327	0.08	0.051724137931	0.10810810810799999	0.08333333333330001	0.130434782609	0.102564102564	0.181818181818	0.09302325581399999	0.8508771929819999	0.909090909091	0.923694779116	0.933333333333	0.916334661355
chr10:7455166	0.428571428571	0.2	0.166666666667	0.166666666667	0.0	0.0	0.0	0.0	0.0	0.166666666667	0.0	0.0	0.0	0.0	0.0	0.0	0.0	0.166666666667	0.0	0.0	0.0	0.4	0.0	0.0	0.0	0.4	0.0	0.0	0.0	0.0	0.0	0.4	0.0	0.0	0.2	0.375	0.608108108108	0.652173913043	0.6	0.72972972973	0.6046511627910001
chr10:7455176	0.428571428571	0.2	0.166666666667	0.33333333333299997	0.0	0.0	0.0	0.2	0.0	0.33333333333299997	0.0	0.0	0.0	0.0	0.0	0.0	0.0	0.33333333333299997	0.0	0.0	0.0	0.2	0.0	0.0	0.0	0.666666666667	0.0	0.0	0.0	0.0	0.0	0.0	0.0	0.2	0.2	0.625	0.935897435897	0.883720930233	0.9473684210529999	1.0	0.9135802469140001
chr10:7455178	0.28571428571400004	0.2	0.0	0.33333333333299997	0.0	0.0	0.0	0.2	0.0	0.33333333333299997	0.0	0.0	0.0	0.0	0.0	0.0	0.0	0.166666666667	0.0	0.0	0.0	0.2	0.0	0.0	0.0	0.666666666667	0.0	0.0	0.0	0.0	0.0	0.0	0.0	0.2	0.2	0.5	0.9523809523810001	0.883720930233	0.9620253164560001	0.9714285714290001	0.9615384615379999
chr10:7455180	0.14285714285700002	0.6	0.5	0.33333333333299997	0.0	0.0	0.0	0.166666666667	0.0	0.33333333333299997	0.0	0.0	0.0	0.0	0.0	0.0	0.0	0.666666666667	0.4	0.6	0.0	0.6	0.0	0.0	0.0	0.833333333333	0.0	0.0	0.0	0.0	0.0	0.0	0.0	0.6	0.2	0.5	0.952941176471	0.886363636364	0.927710843373	0.916666666667	0.909090909091
chr10:7455186	0.0	0.4	0.33333333333299997	0.33333333333299997	0.0	0.0	0.0	0.166666666667	0.0	0.0	0.0	0.0	0.0	0.0	0.0	0.0	0.0	0.33333333333299997	0.0	0.4	0.0	0.2	0.0	0.0	0.0	0.6	0.0	0.0	0.0	0.0	0.0	0.0	0.0	0.2	0.0	0.5	0.9523809523810001	0.933333333333	0.953488372093	0.9714285714290001	0.944444444444
chr10:7455197	0.28571428571400004	0.0	0.14285714285700002	0.33333333333299997	0.0	0.0	0.0	0.0	0.0	0.2	0.0	0.0	0.0	0.0	0.0	0.2	0.0	0.0	0.0	0.4	0.0	0.2	0.0	0.0	0.0	0.6	0.0	0.0	0.0	0.0	0.0	0.4	0.0	0.0	0.0	0.666666666667	0.955555555556	0.94	0.953488372093	0.9459459459460001	0.971014492754
chr10:7455204	0.75	0.5	0.0	0.33333333333299997	0.0	0.0	0.0	0.0	0.0	0.2	0.0	0.0	0.0	0.0	0.0	0.2	0.0	0.33333333333299997	0.0	0.4	0.0	0.2	0.0	0.0	0.0	0.0	0.0	0.0	0.0	0.0	0.0	0.6	0.0	0.0	0.0	0.666666666667	0.888888888889	0.980769230769	0.9111111111110001	0.8974358974359999	0.985507246377
chr10:7455211	0.375	0.33333333333299997	0.666666666667	0.33333333333299997	0.0	0.0	0.0	0.4	0.0	0.2	0.0	0.0	0.0	0.0	0.0	0.6	0.0	0.666666666667	0.2	0.6	0.0	0.2	0.0	0.0	0.0	0.0	0.0	0.0	0.0	0.0	0.0	0.8	0.0	0.2	0.2	1.0	0.9666666666670001	0.87037037037	0.923913043478	0.926829268293	0.914285714286
chr10:77156287	0.0188679245283	0.0	0.035087719298199996	0.0769230769231	0.0588235294118	0.0307692307692	0.0491803278689	0.0113636363636	0.0	0.0	0.0	0.0	0.0	0.017543859649099998	0.0161290322581	0.0246913580247	0.0	0.017543859649099998	0.052631578947400004	0.0212765957447	0.111111111111	0.012987012987	0.0	0.0441176470588	0.101449275362	0.111111111111	0.051724137931	0.08695652173910001	0.0	0.0535714285714	0.196078431373	0.103448275862	0.222222222222	0.20588235294100002	0.21568627450999997	0.16	0.936170212766	0.906666666667	0.898245614035	0.9289617486339999	0.9227941176469999
chr10:77156299	0.0421052631579	0.0	0.04	0.019607843137299998	0.0	0.0	0.0909090909091	0.0128205128205	0.0188679245283	0.0588235294118	0.0294117647059	0.0	0.0555555555556	0.06	0.0338983050847	0.0405405405405	0.0185185185185	0.0	0.05769230769230001	0.05	0.0821917808219	0.0294117647059	0.0	0.08928571428570001	0.10769230769200001	0.08474576271189999	0.0588235294118	0.1	0.0434782608696	0.056603773584900006	0.125	0.16	0.2	0.19672131147500002	0.212765957447	0.12307692307700001	0.922077922078	0.9212121212119999	0.920833333333	0.87898089172	0.947115384615
chr10:77156309	0.034090909090900005	0.0	0.022727272727299998	0.0238095238095	0.0625	0.0	0.08	0.027397260274	0.0	0.0204081632653	0.015873015873	0.0	0.0	0.044444444444399996	0.0545454545455	0.0294117647059	0.0	0.04	0.022727272727299998	0.0	0.08695652173910001	0.016393442623	0.0	0.06666666666669999	0.0862068965517	0.08928571428570001	0.06666666666669999	0.0789473684211	0.025641025641	0.08510638297869999	0.0857142857143	0.20833333333299997	0.214285714286	0.206896551724	0.23809523809500002	0.125	0.937799043062	0.9060402684559999	0.9473684210529999	0.8968253968250001	0.9415204678360001
chr10:77156311	0.0235294117647	0.034090909090900005	0.0454545454545	0.047619047619	0.0	0.02	0.061224489795900006	0.0281690140845	0.0204081632653	0.0204081632653	0.04838709677419999	0.05	0.020833333333299998	0.0	0.0181818181818	0.0441176470588	0.0	0.0	0.047619047619	0.0	0.0434782608696	0.0	0.0	0.0454545454545	0.052631578947400004	0.107142857143	0.06818181818180001	0.0810810810811	0.026315789473700002	0.063829787234	0.0571428571429	0.125	0.222222222222	0.157894736842	0.190476190476	0.109090909091	0.936274509804	0.9148936170209999	0.9516908212559999	0.9	0.9638554216869999
chr10:77156319	0.0769230769231	0.03614457831330001	0.0487804878049	0.0243902439024	0.0	0.022727272727299998	0.113636363636	0.015625	0.0	0.0434782608696	0.050847457627099996	0.0	0.0	0.025	0.0204081632653	0.0	0.0	0.0	0.0238095238095	0.0	0.106060606061	0.0392156862745	0.0285714285714	0.0487804878049	0.0754716981132	0.08928571428570001	0.07142857142860001	0.121212121212	0.030303030303	0.06818181818180001	0.0625	0.13636363636399998	0.24	0.265306122449	0.19444444444400003	0.14	0.950819672131	0.9473684210529999	0.967914438503	0.8828828828829999	0.923566878981
chr10:77156323	0.025974025974	0.0	0.052631578947400004	0.025641025641	0.07142857142860001	0.0	0.0975609756098	0.0645161290323	0.0	0.0238095238095	0.0172413793103	0.0	0.0243902439024	0.025	0.0204081632653	0.04838709677419999	0.0434782608696	0.0	0.0	0.0	0.09230769230769999	0.0	0.0	0.05	0.056603773584900006	0.09259259259260001	0.0731707317073	0.0606060606061	0.0606060606061	0.06818181818180001	0.0689655172414	0.0952380952381	0.272727272727	0.255319148936	0.264705882353	0.08510638297869999	0.9356725146200001	0.926229508197	0.9545454545450001	0.9134615384620001	0.9210526315790001
chr10:77156329	0.0147058823529	0.0	0.08333333333330001	0.0571428571429	0.0769230769231	0.0	0.153846153846	0.0169491525424	0.0243902439024	0.0238095238095	0.035087719298199996	0.0	0.025	0.052631578947400004	0.0212765957447	0.035714285714300006	0.0	0.047619047619	0.027027027026999998	0.0384615384615	0.0793650793651	0.0425531914894	0.0	0.102564102564	0.061224489795900006	0.117647058824	0.0789473684211	0.09375	0.103448275862	0.0952380952381	0.107142857143	0.2	0.0952380952381	0.159090909091	0.181818181818	0.113636363636	0.888888888889	0.9338842975210001	0.9523809523810001	0.945054945055	0.944055944056
chr10:77156350	0.0434782608696	0.08333333333330001	0.2	0.166666666667	0.0	0.0	0.125	0.08333333333330001	0.10810810810799999	0.103448275862	0.121951219512	0.214285714286	0.107142857143	0.0333333333333	0.14285714285700002	0.130434782609	0.0882352941176	0.0	0.0909090909091	0.07142857142860001	0.125	0.0731707317073	0.125	0.2	0.15625	0.08333333333330001	0.258064516129	0.0689655172414	0.08695652173910001	0.12903225806500002	0.13636363636399998	0.28571428571400004	0.25	0.14634146341499998	0.233333333333	0.09375	0.769230769231	0.739436619718	0.757062146893	0.744680851064	0.8881118881119999
chr10:77156354	0.545454545455	0.470085470085	0.597826086957	0.691588785047	0.5714285714289999	0.467741935484	0.648148148148	0.6302521008399999	0.584745762712	0.6344086021509999	0.5391304347829999	0.771428571429	0.672	0.5609756097559999	0.593984962406	0.5762711864410001	0.615384615385	0.656862745098	0.594202898551	0.567901234568	0.542056074766	0.552845528455	0.666666666667	0.6837606837610001	0.625899280576	0.6048387096769999	0.6379310344829999	0.654411764706	0.530864197531	0.6160714285710001	0.722222222222	0.7040000000000001	0.708737864078	0.646551724138	0.6764705882350001	0.623853211009	0.740845070423	0.606299212598	0.652173913043	0.638418079096	0.650793650794
chr10:77156391	0.0	0.0	0.0	0.0	0.0	0.0	0.0	0.0	0.0	0.0	0.111111111111	0.0	0.0	0.0	0.1	0.2	0.0	0.0	0.0	0.0	0.0	0.0	0.0	0.0	0.0	0.166666666667	0.133333333333	0.0	0.0	0.0	0.0	0.0	0.0	0.0	0.2	0.0	0.95	1.0	1.0	0.8666666666670001	0.828571428571
chr10:77156394	0.0	0.0	0.0	0.0	0.0	0.0	0.0	0.0	0.0	0.08333333333330001	0.0	0.0	0.0	0.0	0.0	0.25	0.0	0.0	0.0	0.0	0.0	0.0	0.0	0.14285714285700002	0.2	0.181818181818	0.14285714285700002	0.0	0.0	0.0	0.0	0.0	0.0	0.0	0.222222222222	0.0	0.9473684210529999	0.933333333333	0.923076923077	1.0	1.0
chr10:8094212	0.0	0.0	0.0	0.0	0.0	0.0	0.0	0.0	0.0	0.0	0.0	0.0	0.14285714285700002	0.0	0.0	0.0909090909091	0.8	0.1	0.25	0.0	0.125	0.0909090909091	0.0	0.125	0.33333333333299997	0.0	0.0	0.0	0.0	0.0	0.4	0.0	0.0	0.0	0.0	0.0	0.769230769231	0.958333333333	0.730769230769	0.909090909091	0.92
chr10:8094259	0.111111111111	0.0	0.0	0.0	0.0	0.08695652173910001	0.0	0.04	0.0625	0.08	0.0909090909091	0.307692307692	0.047619047619	0.0909090909091	0.125	0.030303030303	0.105263157895	0.0384615384615	0.0	0.1	0.0	0.09677419354839999	0.4	0.0769230769231	0.214285714286	0.0588235294118	0.1	0.0	0.0	0.222222222222	0.538461538462	0.470588235294	0.0909090909091	0.33333333333299997	0.25	0.105263157895	0.9789473684209999	0.944444444444	0.965277777778	0.948051948052	0.991596638655
chr10:8094268	0.0	0.047619047619	0.0625	0.047619047619	0.1	0.08333333333330001	0.0555555555556	0.0	0.0	0.035714285714300006	0.0	0.0	0.0416666666667	0.08	0.176470588235	0.102564102564	0.0434782608696	0.0322580645161	0.0294117647059	0.2	0.103448275862	0.166666666667	0.2	0.0	0.241379310345	0.05	0.08695652173910001	0.0	0.037037037037	0.181818181818	0.5	0.428571428571	0.23076923076900002	0.266666666667	0.307692307692	0.1	0.965517241379	1.0	0.9638554216869999	0.95	0.9527027027030001
chr10:8094280	0.0	0.017857142857099998	0.0	0.0434782608696	0.1	0.0571428571429	0.0	0.0	0.0	0.07142857142860001	0.0454545454545	0.052631578947400004	0.0384615384615	0.07142857142860001	0.0952380952381	0.0425531914894	0.027027027026999998	0.0285714285714	0.023255813953499998	0.0555555555556	0.0	0.05	0.23076923076900002	0.052631578947400004	0.176470588235	0.14285714285700002	0.04	0.125	0.0	0.14285714285700002	0.4375	0.392857142857	0.111111111111	0.25	0.307692307692	0.04	0.916083916084	0.942857142857	0.946078431373	0.957983193277	0.9468085106380001
chr10:8094282	0.0277777777778	0.035714285714300006	0.0	0.0	0.1	0.0285714285714	0.0	0.0512820512821	0.0	0.103448275862	0.0	0.052631578947400004	0.035714285714300006	0.0689655172414	0.13636363636399998	0.0416666666667	0.075	0.0277777777778	0.0	0.105263157895	0.0588235294118	0.046511627906999996	0.23076923076900002	0.0	0.171428571429	0.14285714285700002	0.12	0.2	0.114285714286	0.125	0.4375	0.413793103448	0.1	0.33333333333299997	0.307692307692	0.192307692308	0.947712418301	0.957746478873	0.935483870968	0.96062992126	0.908163265306
chr10:8094296	0.0512820512821	0.0344827586207	0.0909090909091	0.0	0.166666666667	0.0	0.0333333333333	0.0	0.0	0.09677419354839999	0.0	0.0	0.0333333333333	0.0625	0.08695652173910001	0.037037037037	0.06666666666669999	0.022727272727299998	0.0	0.130434782609	0.05	0.08	0.133333333333	0.0	0.2	0.176470588235	0.214285714286	0.33333333333299997	0.052631578947400004	0.117647058824	0.5	0.34375	0.166666666667	0.36	0.33333333333299997	0.111111111111	0.945205479452	0.976303317536	0.9182156133830001	0.936170212766	0.962962962963
chr10:8094328	0.063829787234	0.0434782608696	0.07407407407410001	0.0285714285714	0.153846153846	0.0416666666667	0.111111111111	0.06818181818180001	0.0	0.0	0.0625	0.0	0.0555555555556	0.128205128205	0.111111111111	0.08333333333330001	0.08	0.0192307692308	0.0188679245283	0.166666666667	0.06818181818180001	0.109090909091	0.35	0.037037037037	0.309090909091	0.266666666667	0.14705882352900002	0.388888888889	0.17777777777800002	0.130434782609	0.551724137931	0.358974358974	0.3125	0.48275862069	0.304347826087	0.20408163265299997	0.948369565217	0.935294117647	0.9830508474580001	0.96644295302	0.9746543778799999
chr10:8094336	0.603448275862	0.540540540541	0.6451612903230001	0.545454545455	0.588235294118	0.534482758621	0.575	0.551020408163	0.613636363636	0.627906976744	0.5277777777780001	0.6875	0.595238095238	0.590909090909	0.548387096774	0.594202898551	0.528301886792	0.47457627118600004	0.7213114754100001	0.615384615385	0.574468085106	0.603448275862	0.608695652174	0.59375	0.568965517241	0.660377358491	0.638888888889	0.55	0.531914893617	0.666666666667	0.7428571428569999	0.604166666667	0.621621621622	0.74358974359	0.6	0.568965517241	0.887311446318	0.879873551106	0.8852611940299999	0.861271676301	0.8865313653139999
chr10:89897767	0.916666666667	0.8235294117649999	1.0	1.0	0.8	0.909090909091	0.933333333333	0.846153846154	0.9	0.909090909091	0.8	0.8	1.0	1.0	1.0	0.9473684210529999	1.0	0.85	0.9565217391299998	1.0	0.9	0.909090909091	0.0	0.8	0.0	1.0	1.0	0.8	1.0	0.0	1.0	0.0	0.8	1.0	0.916666666667	1.0	0.9375	0.833333333333	1.0	0.0	1.0
chr10:94451987	0.07142857142860001	0.0434782608696	0.0769230769231	0.07142857142860001	0.0	0.0	0.0769230769231	0.0625	0.0	0.07142857142860001	0.0	0.0	0.2	0.0	0.0	0.0	0.0	0.0	0.07142857142860001	0.0	0.0	0.0625	0.0	0.0	0.176470588235	0.272727272727	0.1	0.166666666667	0.4	0.0	0.5	0.5	0.272727272727	0.545454545455	0.153846153846	0.130434782609	0.633136094675	0.7120000000000001	0.7239263803679999	0.655913978495	0.796460176991
chr10:94451992	0.0	0.0454545454545	0.0769230769231	0.07142857142860001	0.0	0.0	0.25	0.0769230769231	0.0	0.214285714286	0.166666666667	0.2	0.111111111111	0.0769230769231	0.166666666667	0.047619047619	0.0	0.176470588235	0.14285714285700002	0.0	0.0	0.06666666666669999	0.0	0.0	0.33333333333299997	0.45454545454499995	0.125	0.33333333333299997	0.266666666667	0.0	0.6	0.615384615385	0.33333333333299997	0.545454545455	0.23076923076900002	0.217391304348	0.922580645161	0.875	0.875	0.909090909091	0.873786407767
chr10:94452058	0.0	0.214285714286	0.0	0.2	0.0	0.0	0.5	0.0	0.0	0.0	0.125	0.0	0.0	0.2	0.0	0.0	0.0	0.14285714285700002	0.28571428571400004	0.0	0.0	0.0	0.2	0.0	0.166666666667	0.714285714286	0.0	0.0	0.14285714285700002	0.0	0.0	0.5	0.0	0.0	0.33333333333299997	0.46153846153800004	0.84	0.826086956522	1.0	0.888888888889	0.980392156863
chr10:94452083	0.0	0.222222222222	0.0	0.6	0.0	0.166666666667	0.0	0.166666666667	0.0	0.0	0.0	0.0	0.0	0.0	0.0	0.125	0.2	0.0	0.0	0.0	0.0	0.0	0.0	0.0	0.222222222222	0.0	0.0	0.0	0.0	0.0	0.0	0.0	0.0	0.0	0.0	0.0	0.967741935484	0.928571428571	0.8648648648649999	1.0	1.0
chr10:94822393	0.0	0.153846153846	0.0	0.0	0.0	0.0	0.0	0.0	0.0	0.0	0.222222222222	0.0	0.0	0.0	0.0	0.0	0.0	0.0	0.0	0.0	0.222222222222	0.0	0.8571428571430001	0.0	0.692307692308	0.0	0.428571428571	0.0	0.307692307692	0.375	0.75	0.625	0.8	0.0	0.5	0.769230769231	0.958174904943	0.978571428571	0.950943396226	0.976377952756	0.953781512605
chr10:94822416	0.0	0.133333333333	0.0	0.0	0.0	0.0	0.2	0.0	0.25	0.14285714285700002	0.2	0.0	0.0	0.25	0.0	0.25	0.0	0.0	0.166666666667	0.2	0.2	0.0	0.8571428571430001	0.0	0.75	0.25	0.444444444444	0.0	0.41176470588200004	0.5	0.8571428571430001	0.555555555556	0.846153846154	0.625	0.7	0.75	0.955882352941	0.945205479452	0.975476839237	0.9696969696969999	0.95625
chr10:94822422	0.0	0.133333333333	0.125	0.0	0.0	0.0	0.2	0.14285714285700002	0.25	0.0	0.2	0.0	0.0	0.111111111111	0.0	0.153846153846	0.0	0.14285714285700002	0.166666666667	0.2	0.2	0.0	0.8571428571430001	0.2	0.75	0.375	0.444444444444	1.0	0.41176470588200004	0.583333333333	0.8571428571430001	0.6	0.769230769231	0.5	0.7	0.75	0.957983193277	0.9615384615379999	0.950904392765	0.971698113208	0.970674486804
chr10:94822555	0.022727272727299998	0.0183486238532	0.0	0.06818181818180001	0.0	0.0	0.0	0.013513513513499999	0.0138888888889	0.056338028169	0.0555555555556	0.0	0.0	0.026315789473700002	0.0	0.017543859649099998	0.020833333333299998	0.0375	0.0	0.0789473684211	0.0192307692308	0.0535714285714	0.0434782608696	0.0416666666667	0.140350877193	0.10810810810799999	0.111111111111	0.166666666667	0.166666666667	0.1875	0.27450980392200003	0.31914893617	0.266666666667	0.0769230769231	0.25	0.148514851485	0.9376114081999999	0.9520000000000001	0.923327895595	0.936231884058	0.9257028112450001
chr10:94822566	0.0	0.0291262135922	0.0	0.0	0.0	0.0	0.0	0.0307692307692	0.0151515151515	0.0588235294118	0.0625	0.0	0.015625	0.0	0.026315789473700002	0.00925925925926	0.0	0.0	0.0	0.0571428571429	0.02	0.0434782608696	0.0909090909091	0.0243902439024	0.181818181818	0.1	0.0645161290323	0.131578947368	0.157894736842	0.25	0.191489361702	0.311111111111	0.245283018868	0.111111111111	0.265625	0.16091954023	0.950515463918	0.936170212766	0.9459459459460001	0.9584664536740001	0.967517401392
chr10:94822568	0.025316455696200002	0.0	0.0	0.075	0.0555555555556	0.013157894736799998	0.0	0.0153846153846	0.0151515151515	0.0147058823529	0.0	0.0384615384615	0.0	0.014925373134299999	0.0	0.0188679245283	0.0	0.0140845070423	0.017543859649099998	0.0588235294118	0.02	0.0434782608696	0.0454545454545	0.0512820512821	0.11320754717	0.1	0.0645161290323	0.18918918918900002	0.160714285714	0.204545454545	0.204545454545	0.311111111111	0.245283018868	0.06666666666669999	0.234375	0.151162790698	0.925373134328	0.950464396285	0.9666666666670001	0.947540983607	0.953271028037
chr10:94822571	0.0	0.00990099009901	0.0	0.05	0.0	0.0	0.0	0.0153846153846	0.015625	0.0307692307692	0.0	0.0	0.0	0.0454545454545	0.0	0.00961538461538	0.0	0.0285714285714	0.0181818181818	0.0588235294118	0.04	0.044444444444399996	0.06818181818180001	0.0512820512821	0.132075471698	0.0588235294118	0.0645161290323	0.138888888889	0.181818181818	0.18604651162799998	0.18604651162799998	0.33333333333299997	0.207547169811	0.047619047619	0.225806451613	0.132530120482	0.944444444444	0.930158730159	0.958333333333	0.948805460751	0.933333333333
chr10:94822575	0.0	0.019801980198	0.0	0.0512820512821	0.0	0.0	0.023255813953499998	0.015625	0.0161290322581	0.0	0.0	0.04	0.031746031746	0.0	0.0	0.0194174757282	0.0	0.0144927536232	0.0	0.0588235294118	0.02	0.044444444444399996	0.07142857142860001	0.0	0.117647058824	0.0909090909091	0.0645161290323	0.138888888889	0.163636363636	0.15	0.0975609756098	0.311111111111	0.196078431373	0.0975609756098	0.203389830508	0.121951219512	0.941451990632	0.944625407166	0.931863727455	0.932384341637	0.9506493506489999
chr10:94822580	0.012987012987	0.0	0.0	0.0540540540541	0.0	0.041095890411	0.0243902439024	0.032786885245900003	0.035087719298199996	0.03125	0.0	0.0416666666667	0.0	0.0333333333333	0.027027027026999998	0.010101010100999999	0.025	0.0151515151515	0.0	0.0588235294118	0.04	0.06666666666669999	0.0769230769231	0.027027027026999998	0.12	0.0819672131148	0.0689655172414	0.151515151515	0.150943396226	0.18918918918900002	0.2	0.302325581395	0.2	0.0555555555556	0.206896551724	0.0810810810811	0.931279620853	0.951557093426	0.9600840336130001	0.916666666667	0.950138504155
chr10:94822593	0.0	0.022471910112400004	0.0	0.0645161290323	0.0	0.0	0.0	0.0192307692308	0.0416666666667	0.0169491525424	0.0416666666667	0.0555555555556	0.02	0.05769230769230001	0.0	0.011764705882399999	0.0	0.017543859649099998	0.0	0.0645161290323	0.022222222222199998	0.0487804878049	0.0625	0.0322580645161	0.116279069767	0.08	0.0384615384615	0.222222222222	0.145833333333	0.14285714285700002	0.19444444444400003	0.368421052632	0.14285714285700002	0.0645161290323	0.196078431373	0.089552238806	0.8955223880600001	0.883534136546	0.941605839416	0.9459459459460001	0.891373801917
chr10:94822596	0.0	0.0235294117647	0.0	0.0645161290323	0.0	0.0	0.0	0.0588235294118	0.020833333333299998	0.051724137931	0.0	0.0555555555556	0.020833333333299998	0.04	0.0	0.0120481927711	0.0	0.0	0.0	0.0	0.0238095238095	0.05	0.09375	0.0322580645161	0.119047619048	0.08510638297869999	0.08	0.2	0.145833333333	0.16	0.19444444444400003	0.263157894737	0.14634146341499998	0.0645161290323	0.0816326530612	0.061538461538500004	0.910256410256	0.8978723404260001	0.939240506329	0.901869158879	0.844827586207
chr10:94822607	0.0535714285714	0.0144927536232	0.0	0.08695652173910001	0.0	0.02	0.0	0.025	0.0243902439024	0.0204081632653	0.0	0.0588235294118	0.05	0.0	0.035714285714300006	0.0422535211268	0.0	0.0	0.0	0.12	0.0625	0.0571428571429	0.0769230769231	0.035714285714300006	0.0789473684211	0.105263157895	0.05	0.181818181818	0.14285714285700002	0.17391304347800002	0.103448275862	0.34285714285700003	0.151515151515	0.07407407407410001	0.176470588235	0.09259259259260001	0.934065934066	0.8955223880600001	0.889937106918	0.923976608187	0.9111111111110001
chr10:94822618	0.0217391304348	0.04838709677419999	0.0	0.1	0.0909090909091	0.0	0.0	0.0	0.0285714285714	0.022727272727299998	0.0	0.06666666666669999	0.0606060606061	0.0285714285714	0.0454545454545	0.0169491525424	0.0769230769231	0.0857142857143	0.0810810810811	0.0454545454545	0.0	0.0625	0.0	0.12	0.09375	0.1875	0.1875	0.235294117647	0.181818181818	0.277777777778	0.0416666666667	0.433333333333	0.153846153846	0.08695652173910001	0.153846153846	0.105263157895	0.9246861924690001	0.928571428571	0.890625	0.9328358208959999	0.9768786127169999
chr10:94822626	0.03125	0.0588235294118	0.0	0.117647058824	0.1	0.0	0.0	0.0	0.0	0.0285714285714	0.0	0.0	0.0	0.0333333333333	0.0	0.0555555555556	0.0454545454545	0.0	0.0606060606061	0.0	0.0	0.137931034483	0.0588235294118	0.105263157895	0.0689655172414	0.12903225806500002	0.06666666666669999	0.266666666667	0.16129032258099998	0.235294117647	0.047619047619	0.375	0.14285714285700002	0.1	0.190476190476	0.137931034483	0.8817733990150001	0.8785714285709999	0.897321428571	0.9545454545450001	0.781690140845
chr10:94822628	0.0	0.0	0.0	0.117647058824	0.0	0.0	0.0	0.0	0.0	0.0294117647059	0.0	0.0	0.0	0.0384615384615	0.0	0.0	0.0	0.0322580645161	0.0	0.0625	0.0	0.0689655172414	0.0	0.0	0.07142857142860001	0.12903225806500002	0.0	0.266666666667	0.12903225806500002	0.235294117647	0.047619047619	0.130434782609	0.14285714285700002	0.052631578947400004	0.190476190476	0.107142857143	0.949152542373	0.806201550388	0.92523364486	0.906542056075	0.798319327731
chr10:94822630	0.0322580645161	0.0212765957447	0.0	0.0	0.0	0.0	0.0	0.0	0.0	0.0294117647059	0.0625	0.0	0.0344827586207	0.0	0.0	0.0	0.05	0.0	0.0	0.0	0.0	0.0689655172414	0.0	0.105263157895	0.07142857142860001	0.12903225806500002	0.0	0.28571428571400004	0.12903225806500002	0.235294117647	0.047619047619	0.34782608695699996	0.14285714285700002	0.105263157895	0.190476190476	0.07142857142860001	0.964912280702	0.85593220339	0.8235294117649999	0.9313725490200001	0.738317757009
chr10:94822648	0.0	0.0294117647059	0.0	0.0	0.0	0.0	0.0	0.0	0.0	0.0434782608696	0.0	0.0	0.0952380952381	0.0625	0.07142857142860001	0.0	0.0909090909091	0.0	0.0	0.0	0.0	0.222222222222	0.0	0.33333333333299997	0.133333333333	0.052631578947400004	0.0909090909091	0.444444444444	0.1	0.307692307692	0.0588235294118	0.4375	0.0	0.1	0.33333333333299997	0.105263157895	0.903703703704	0.925925925926	0.9752066115700001	0.9756097560979999	0.813333333333
chr10:94822656	0.0	0.030303030303	0.0	0.0	0.0	0.0	0.0	0.0	0.0	0.047619047619	0.0	0.0	0.0	0.14285714285700002	0.0	0.0	0.0	0.0	0.0	0.0	0.0	0.133333333333	0.0	0.0	0.08333333333330001	0.0769230769231	0.125	0.222222222222	0.111111111111	0.4	0.0588235294118	0.3125	0.0	0.14285714285700002	0.181818181818	0.111111111111	0.8974358974359999	0.9615384615379999	0.957264957265	0.945205479452	0.981818181818
chr10:94822661	0.0	0.0	0.07142857142860001	0.0	0.0	0.0	0.0	0.0	0.0	0.157894736842	0.0	0.0	0.0	0.07142857142860001	0.0	0.0384615384615	0.111111111111	0.0	0.0	0.0	0.0	0.14285714285700002	0.0	0.0	0.0909090909091	0.08333333333330001	0.0	0.5	0.0	0.4	0.06666666666669999	0.538461538462	0.0	0.0	0.0	0.0	0.889908256881	0.923076923077	0.9523809523810001	0.934426229508	0.963636363636
chr10:94822668	0.0	0.0	0.0	0.0	0.0	0.0	0.0	0.0	0.0	0.0	0.0	0.0	0.0	0.153846153846	0.0	0.0	0.111111111111	0.0	0.0	0.0	0.0	0.14285714285700002	0.0	0.0	0.125	0.125	0.0	0.5714285714289999	0.14285714285700002	0.33333333333299997	0.0769230769231	0.583333333333	0.0	0.0	0.0	0.0	0.913978494624	0.929577464789	0.922222222222	0.963636363636	0.909090909091
chr10:94822673	0.0	0.0	0.0	0.0	0.0	0.214285714286	0.0	0.0	0.0	0.0	0.0	0.0	0.0769230769231	0.0769230769231	0.0	0.0	0.0	0.0	0.0	0.0	0.0	0.14285714285700002	0.0	0.0	0.125	0.14285714285700002	0.0	0.4	0.0	0.33333333333299997	0.08333333333330001	0.166666666667	0.0	0.0	0.0	0.0	0.8630136986299999	0.759259259259	0.9487179487180001	0.9215686274510001	0.63829787234
chr10:94822681	0.0	0.0	0.0	0.0	0.0	0.0	0.0	0.0	0.0	0.0	0.0	0.0	0.0	0.0	0.0	0.0	0.0	0.0	0.0	0.0	0.0	0.166666666667	0.0	0.0	0.125	0.0	0.0	0.0	0.0	0.428571428571	0.1	0.0	0.0	0.0	0.0	0.0	0.8	0.9705882352940001	0.8484848484849999	1.0	0.88
chr10:94828149	0.0	0.0	0.0	0.0	0.0	0.0	0.0	0.0	0.0	0.0	0.0	0.0	0.0	0.0	0.0	0.0	0.0	0.0	0.0	0.0	0.0	0.0	0.0	0.0	0.4	0.2	0.0	0.0	0.0	0.0	0.6	0.0	0.0	1.0	0.0	0.666666666667	1.0	0.985507246377	0.9777777777779999	0.931034482759	0.955882352941
chr10:94828160	0.0	0.0	0.0	0.0	0.0	0.0	0.0	0.0	0.0	0.0	0.0	0.0	0.0	0.0	0.0	0.0	0.0	0.0	0.0	0.0	0.0	0.0	0.0	0.0	0.4	0.428571428571	0.0	0.0	0.0	0.0	0.6	0.0	0.6	0.8571428571430001	0.0	0.666666666667	0.966386554622	0.9638554216869999	0.970873786408	0.984375	0.9404761904760001
chr10:94828169	0.0	0.0	0.0	0.0	0.0	0.0	0.0	0.0	0.0	0.0	0.0	0.0	0.0	0.0	0.0	0.0	0.0	0.0	0.0	0.0	0.0	0.166666666667	0.0	0.0	0.33333333333299997	0.444444444444	0.0	0.0	0.0	0.0	0.6	0.0	0.8	0.666666666667	0.0	0.714285714286	0.941176470588	0.9438202247190001	0.9243697478990001	0.986842105263	0.948453608247
chr10:94828179	0.0	0.0	0.0	0.0	0.0	0.0	0.0	0.0	0.0	0.0	0.0	0.0	0.0	0.0	0.0	0.0	0.125	0.0	0.0	0.0	0.0	0.0	0.0	0.0	0.28571428571400004	0.444444444444	0.0	0.0	0.0	0.0	0.6	0.0	0.8	0.8	0.0	0.714285714286	0.972789115646	0.9714285714290001	0.9527559055120001	0.9638554216869999	0.990909090909
chr10:94828184	0.0	0.0	0.0	0.0	0.0	0.0	0.0	0.0	0.0	0.0	0.0	0.0	0.0	0.0	0.0	0.2	0.25	0.33333333333299997	0.0	0.0	0.0	0.0	0.0	0.0	0.25	0.444444444444	0.0	0.0	0.0	0.0	0.6	0.0	0.8	0.7	0.0	0.714285714286	1.0	0.990909090909	0.9777777777779999	0.9651162790700001	0.9666666666670001
chr10:94828187	0.0	0.0	0.0	0.0	0.0	0.0	0.0	0.0	0.0	0.0	0.0	0.0	0.0	0.0	0.0	0.0	0.125	0.166666666667	0.0	0.0	0.0	0.166666666667	0.0	0.0	0.25	0.444444444444	0.0	0.0	0.0	0.0	0.6	0.0	0.8	0.8181818181820001	0.0	0.714285714286	0.9877300613500001	0.965811965812	0.9928571428569999	0.9780219780220001	0.96
chr10:94828192	0.0	0.0	0.0	0.0	0.0	0.0	0.0	0.0	0.0	0.166666666667	0.0	0.0	0.0	0.0	0.0	0.0	0.125	0.166666666667	0.0	0.0	0.0	0.0	0.0	0.0	0.25	0.444444444444	0.0	0.2	0.0	0.4	0.6	0.0	0.8	0.833333333333	0.0	0.714285714286	0.97619047619	0.95867768595	0.973333333333	0.9587628865979999	1.0
chr10:94828194	0.0	0.0	0.0	0.0	0.0	0.0	0.0	0.0	0.0	0.0	0.0	0.0	0.0	0.0	0.0	0.0	0.0	0.166666666667	0.0	0.0	0.0	0.0	0.0	0.0	0.25	0.444444444444	0.0	0.0	0.0	0.4	0.6	0.0	0.666666666667	0.833333333333	0.0	0.714285714286	0.982558139535	0.9837398373980001	0.974193548387	0.979591836735	0.985074626866
chr10:94828196	0.0	0.0	0.0	0.0	0.0	0.0	0.0	0.0	0.0	0.0	0.0	0.0	0.0	0.0	0.0	0.0	0.125	0.166666666667	0.0	0.0	0.0	0.33333333333299997	0.0	0.0	0.375	0.444444444444	0.0	0.0	0.0	0.4	0.6	0.0	0.833333333333	0.833333333333	0.0	0.714285714286	0.988571428571	0.9682539682539999	0.9683544303799999	0.9405940594059999	0.9724137931029999
chr10:99080948	0.5762711864410001	0.5079365079370001	0.603174603175	0.591549295775	0.433333333333	0.627906976744	0.540540540541	0.596774193548	0.619047619048	0.556962025316	0.552631578947	0.568	0.506024096386	0.655172413793	0.6867469879520001	0.609375	0.632911392405	0.579710144928	0.489361702128	0.5535714285710001	0.40476190476199997	0.5376344086020001	0.5	0.577464788732	0.434782608696	0.589743589744	0.584158415842	0.561983471074	0.591836734694	0.694117647059	0.566265060241	0.587301587302	0.656565656566	0.5053763440860001	0.476923076923	0.539473684211	0.587105624143	0.57247706422	0.597402597403	0.656862745098	0.590346534653
chr10:99080950	0.745762711864	0.650793650794	0.777777777778	0.774647887324	0.7	0.9069767441859999	0.7162162162160001	0.741935483871	0.650793650794	0.708860759494	0.723684210526	0.72	0.7951807228919999	0.689655172414	0.7590361445780001	0.671875	0.658227848101	0.710144927536	0.6170212765959999	0.714285714286	0.738095238095	0.666666666667	0.707547169811	0.69014084507	0.760869565217	0.7051282051279999	0.60396039604	0.694214876033	0.6938775510199999	0.694117647059	0.6987951807230001	0.6984126984129999	0.686868686869	0.709677419355	0.7424242424240001	0.7105263157889999	0.7013698630140001	0.714285714286	0.725363489499	0.6905537459280001	0.710429447853
chr10:99080997	0.0	0.133333333333	0.125	0.166666666667	0.5	0.28571428571400004	0.08333333333330001	0.14285714285700002	0.0	0.6	0.166666666667	0.111111111111	0.23076923076900002	0.33333333333299997	0.363636363636	0.375	0.125	0.28571428571400004	0.166666666667	0.444444444444	0.272727272727	0.35294117647100004	0.3	0.375	0.272727272727	0.33333333333299997	0.428571428571	0.25	0.0	0.33333333333299997	0.2	0.4	0.444444444444	0.538461538462	0.5	0.38461538461499994	0.653465346535	0.563535911602	0.638095238095	0.625	0.584
chr10:99081004	0.0	0.2	0.0	0.4	0.33333333333299997	0.14285714285700002	0.33333333333299997	0.28571428571400004	0.2	0.4	0.0	0.0	0.153846153846	0.375	0.181818181818	0.375	0.25	0.428571428571	0.166666666667	0.111111111111	0.45454545454499995	0.41176470588200004	0.4	0.375	0.272727272727	0.444444444444	0.5714285714289999	0.375	0.0	0.33333333333299997	0.4	0.3	0.35294117647100004	0.38461538461499994	0.5	0.46153846153800004	0.740740740741	0.705882352941	0.713567839196	0.7304347826090001	0.6764705882350001
chr10:99081014	0.0	0.266666666667	0.75	0.8	0.166666666667	0.5714285714289999	0.666666666667	0.0	0.2	0.8	0.5	0.375	0.615384615385	0.25	0.6	0.125	0.375	0.28571428571400004	0.33333333333299997	0.666666666667	0.363636363636	0.41176470588200004	0.3	0.25	0.45454545454499995	0.222222222222	0.8571428571430001	0.625	0.0	0.75	0.444444444444	0.6	0.642857142857	0.5	0.375	0.583333333333	0.6931818181820001	0.5632911392409999	0.6648648648650001	0.592592592593	0.613953488372
chr11:1099485	1.0	1.0	0.8571428571430001	1.0	0.0	0.0	1.0	1.0	0.0	0.833333333333	1.0	0.0	0.0	0.8571428571430001	1.0	1.0	1.0	1.0	1.0	1.0	0.0	1.0	0.0	0.0	0.0	0.0	0.8	0.0	0.0	0.0	0.0	0.0	0.0	0.0	0.0	0.0	1.0	0.833333333333	0.75	0.0	0.875
chr11:1099506	0.888888888889	0.933333333333	0.5714285714289999	1.0	0.0	0.0	1.0	0.909090909091	0.0	0.833333333333	1.0	0.0	0.0	0.8571428571430001	0.8571428571430001	1.0	1.0	1.0	1.0	0.8	0.0	1.0	0.0	0.0	0.0	0.0	1.0	0.0	0.0	0.0	0.0	0.0	0.0	0.0	0.0	0.0	1.0	1.0	1.0	0.0	1.0
chr11:1099518	1.0	0.933333333333	1.0	1.0	0.0	0.0	1.0	0.909090909091	0.0	0.833333333333	1.0	0.0	0.0	1.0	1.0	0.9	1.0	1.0	1.0	1.0	0.0	1.0	0.0	0.0	0.0	0.0	1.0	0.0	0.0	0.0	0.0	0.0	0.0	0.0	0.0	0.0	1.0	1.0	0.875	0.0	0.875
chr11:1099523	1.0	1.0	1.0	1.0	0.0	0.0	1.0	0.909090909091	0.0	0.833333333333	1.0	0.0	0.0	0.8571428571430001	1.0	0.9	1.0	0.909090909091	0.8	1.0	0.0	1.0	0.0	0.0	0.0	0.0	1.0	0.0	0.0	0.0	0.0	0.0	0.0	0.0	0.0	0.0	1.0	1.0	1.0	0.0	0.875
chr11:125036420	0.03125	0.0	0.0	0.02	0.0	0.0684931506849	0.0	0.0	0.0545454545455	0.0	0.017857142857099998	0.0555555555556	0.0	0.014925373134299999	0.0147058823529	0.036585365853699994	0.017857142857099998	0.0166666666667	0.016393442623	0.0	0.0	0.0	0.06557377049180001	0.0	0.0294117647059	0.030303030303	0.116279069767	0.0754716981132	0.025	0.022727272727299998	0.0625	0.111111111111	0.10810810810799999	0.12903225806500002	0.11320754717	0.246575342466	0.71270718232	0.671052631579	0.677419354839	0.630901287554	0.642857142857
chr11:125036425	0.0120481927711	0.0113636363636	0.0	0.0652173913043	0.0344827586207	0.042857142857099996	0.02	0.025	0.0961538461538	0.015873015873	0.0204081632653	0.0606060606061	0.0	0.016393442623	0.0166666666667	0.116883116883	0.02	0.0377358490566	0.052631578947400004	0.0212765957447	0.013698630137	0.0	0.08928571428570001	0.047619047619	0.06666666666669999	0.109375	0.0243902439024	0.111111111111	0.0789473684211	0.075	0.133333333333	0.133333333333	0.111111111111	0.135593220339	0.170212765957	0.23880597014899999	0.749271137026	0.771844660194	0.74375	0.759615384615	0.722222222222
chr11:125036454	0.0512820512821	0.052631578947400004	0.0	0.0	0.0	0.0	0.05	0.0	0.117647058824	0.0	0.0	0.0	0.04	0.0	0.0	0.1	0.0	0.047619047619	0.2	0.0	0.0789473684211	0.0434782608696	0.08695652173910001	0.06666666666669999	0.04	0.14285714285700002	0.0588235294118	0.0	0.33333333333299997	0.052631578947400004	0.08333333333330001	0.2	0.0909090909091	0.346153846154	0.1	0.33333333333299997	0.8287037037039999	0.8976377952760001	0.8730964467010001	0.870503597122	0.86320754717
chr11:125036458	0.025641025641	0.0789473684211	0.0	0.0625	0.0909090909091	0.0	0.105263157895	0.0645161290323	0.0625	0.035714285714300006	0.0	0.0909090909091	0.125	0.0384615384615	0.08	0.06666666666669999	0.125	0.15	0.1	0.0	0.131578947368	0.0	0.0434782608696	0.14285714285700002	0.08	0.25	0.06666666666669999	0.0	0.111111111111	0.052631578947400004	0.08333333333330001	0.3	0.0909090909091	0.38461538461499994	0.157894736842	0.368421052632	0.9095477386929999	0.915254237288	0.8602150537630001	0.904761904762	0.8776595744679999
chr11:125036463	0.027027027026999998	0.0	0.0588235294118	0.0	0.0	0.0434782608696	0.0	0.0333333333333	0.0	0.0	0.0909090909091	0.0	0.0952380952381	0.0434782608696	0.0	0.0	0.0	0.105263157895	0.103448275862	0.0	0.0555555555556	0.0	0.0434782608696	0.07142857142860001	0.04	0.04	0.0	0.0	0.111111111111	0.0555555555556	0.166666666667	0.0	0.111111111111	0.28	0.052631578947400004	0.297297297297	0.909604519774	0.892156862745	0.909638554217	0.8793103448280001	0.9044585987260001
chr11:125036465	0.0277777777778	0.0	0.0	0.0	0.0	0.0	0.0	0.0	0.0	0.04	0.047619047619	0.0	0.047619047619	0.0	0.0416666666667	0.0689655172414	0.14285714285700002	0.052631578947400004	0.07142857142860001	0.0	0.0277777777778	0.0	0.14285714285700002	0.0769230769231	0.08695652173910001	0.12	0.0	0.0	0.111111111111	0.0588235294118	0.08333333333330001	0.0	0.111111111111	0.24	0.052631578947400004	0.257142857143	0.971098265896	0.989361702128	0.875	0.917431192661	0.9607843137250001
chr11:125036468	0.0555555555556	0.0294117647059	0.181818181818	0.07142857142860001	0.1	0.0	0.133333333333	0.035714285714300006	0.06666666666669999	0.08333333333330001	0.0	0.0	0.0952380952381	0.13636363636399998	0.0416666666667	0.172413793103	0.153846153846	0.0588235294118	0.07142857142860001	0.0	0.0857142857143	0.263157894737	0.14285714285700002	0.0	0.0	0.2	0.0	0.1	0.111111111111	0.1875	0.08333333333330001	0.111111111111	0.125	0.28	0.052631578947400004	0.235294117647	0.871165644172	0.924731182796	0.9178082191779999	0.9029126213590001	0.844594594595
chr11:125036473	0.030303030303	0.0	0.181818181818	0.07142857142860001	0.0	0.047619047619	0.0	0.0384615384615	0.0	0.0416666666667	0.1	0.181818181818	0.0952380952381	0.047619047619	0.0	0.0769230769231	0.0769230769231	0.0	0.0769230769231	0.0	0.0882352941176	0.0555555555556	0.1	0.0	0.0454545454545	0.08	0.0	0.1	0.0	0.0625	0.2	0.222222222222	0.14285714285700002	0.25	0.052631578947400004	0.233333333333	0.855263157895	0.898876404494	0.874015748031	0.8602150537630001	0.890625
chr11:125036479	0.0322580645161	0.0	0.0	0.0	0.0	0.0	0.0769230769231	0.0	0.14285714285700002	0.0909090909091	0.0	0.0	0.052631578947400004	0.0	0.0	0.12	0.0	0.0	0.0	0.0	0.09375	0.1875	0.105263157895	0.0	0.05	0.04	0.0	0.0	0.0	0.125	0.1	0.33333333333299997	0.166666666667	0.25	0.14285714285700002	0.269230769231	0.928057553957	0.8	0.8828828828829999	0.9404761904760001	0.9193548387100001
chr11:125036487	0.0	0.0	0.0	0.0	0.0	0.0	0.0769230769231	0.0	0.08333333333330001	0.0	0.0	0.0	0.0	0.0	0.0	0.0	0.0	0.0	0.0	0.0	0.0322580645161	0.0	0.06666666666669999	0.0	0.0588235294118	0.0	0.0	0.0	0.0	0.14285714285700002	0.0	0.0	0.166666666667	0.260869565217	0.0	0.33333333333299997	0.8507462686570001	0.8852459016390001	0.8421052631579999	0.847222222222	0.8504672897200001
chr11:125036496	0.0	0.0	0.0	0.0	0.0	0.0	0.0	0.0	0.0	0.0	0.0	0.0	0.0	0.0	0.0	0.0588235294118	0.0	0.0	0.0	0.0	0.06666666666669999	0.0	0.0769230769231	0.0	0.0625	0.05	0.0	0.0	0.0	0.0	0.0	0.0	0.428571428571	0.105263157895	0.0	0.157894736842	0.936936936937	0.981132075472	0.863636363636	0.8688524590160001	0.8777777777779999
chr11:125036498	0.0434782608696	0.0	0.125	0.0	0.0	0.0	0.0	0.0	0.0	0.0	0.0	0.0	0.0	0.0	0.0	0.0	0.0	0.0	0.0	0.1	0.0769230769231	0.0	0.0769230769231	0.0	0.0625	0.05	0.2	0.0	0.0	0.25	0.0	0.0	0.5	0.052631578947400004	0.0	0.176470588235	0.936363636364	0.909090909091	0.951219512195	0.967213114754	0.8823529411759999
chr11:125036505	0.0	0.0	0.0	0.0	0.0	0.0	0.0	0.0	0.0	0.0	0.0	0.0	0.0769230769231	0.0	0.0	0.06666666666669999	0.0	0.0	0.0	0.0	0.08333333333330001	0.0	0.0909090909091	0.0	0.07142857142860001	0.133333333333	0.0	0.0	0.0	0.0	0.0	0.2	0.666666666667	0.23076923076900002	0.125	0.25	0.9615384615379999	0.942307692308	0.987012987013	0.8518518518520001	0.9459459459460001
chr11:125036525	0.0	0.0	0.0	0.0	0.0	0.111111111111	0.0	0.0	0.0	0.0	0.0	0.0	0.0	0.0	0.0	0.153846153846	0.0	0.0	0.08333333333330001	0.0	0.06666666666669999	0.0	0.111111111111	0.0	0.08333333333330001	0.23076923076900002	0.0	0.0	0.0	0.0	0.0	0.0	0.8	0.111111111111	0.0	0.2	0.979166666667	0.9074074074070001	0.8805970149250001	0.8	0.796610169492
chr11:125036534	0.0	0.0	0.0	0.0	0.0	0.0	0.0	0.0	0.0	0.0	0.0	0.125	0.0	0.0	0.0	0.222222222222	0.0	0.0	0.125	0.0	0.0909090909091	0.0	0.0	0.0	0.0	0.0	0.2	0.0	0.0	0.0	0.0	0.0	0.33333333333299997	0.25	0.0	0.33333333333299997	0.659090909091	0.640625	0.731343283582	0.666666666667	0.765625
chr11:125036552	0.0	0.0	0.0	0.0	0.0	0.0	0.0	0.0	0.0	0.0	0.0	0.0	0.125	0.0	0.0	0.0	0.0	0.0	0.0	0.0	0.0	0.0	0.0	0.0	0.111111111111	0.08333333333330001	0.0	0.0	0.0	0.5	0.0	0.6	0.8571428571430001	0.0	0.0	0.5	0.73	0.8026315789470001	0.692307692308	0.9215686274510001	0.6849315068490001
chr11:125036614	0.0	0.4	0.0	0.0	0.0	0.33333333333299997	0.0	0.0	0.0	0.0	0.0	0.0	0.0	0.0	0.0	0.428571428571	0.0	0.0	0.0	0.0	0.0	0.0	0.0	0.0	0.625	0.666666666667	0.625	0.0	0.0	1.0	1.0	0.5714285714289999	0.777777777778	0.0	0.6	0.5	0.7416267942579999	0.7706422018350001	0.7815533980580001	0.728813559322	0.752475247525
chr11:128169005	0.5625	0.492063492063	0.5	0.52380952381	0.526315789474	0.5609756097559999	0.575757575758	0.371428571429	0.535714285714	0.5	0.555555555556	0.69696969697	0.5666666666669999	0.512195121951	0.5	0.434782608696	0.53488372093	0.5	0.451612903226	0.518518518519	0.46666666666699996	0.62	0.416666666667	0.555555555556	0.52380952381	0.651162790698	0.578947368421	0.541666666667	0.6	0.611111111111	0.526315789474	0.625	0.5	0.444444444444	0.423076923077	0.387096774194	0.586956521739	0.6818181818179999	0.662790697674	0.816091954023	0.602564102564
chr11:128169045	0.9302325581399999	0.88	0.9545454545450001	0.903225806452	0.833333333333	0.827586206897	0.9130434782610001	0.96	0.8823529411759999	0.9130434782610001	0.8823529411759999	0.8823529411759999	0.9523809523810001	0.9375	0.875	0.9705882352940001	0.8387096774189999	0.8421052631579999	0.8695652173909999	0.916666666667	0.791666666667	0.923076923077	1.0	0.923076923077	0.9696969696969999	0.92	0.923076923077	1.0	0.916666666667	0.909090909091	0.916666666667	0.888888888889	0.833333333333	0.923076923077	0.9523809523810001	0.962962962963	0.807692307692	0.777777777778	0.7837837837839999	0.904761904762	0.9607843137250001
chr11:128169224	0.9473684210529999	0.833333333333	0.8695652173909999	0.833333333333	0.909090909091	0.9	0.916666666667	0.9	0.944444444444	1.0	0.7272727272730001	1.0	0.85	0.9523809523810001	0.846153846154	0.837837837838	0.875	0.863636363636	0.9	0.8571428571430001	1.0	0.611111111111	0.875	1.0	0.8181818181820001	0.8571428571430001	1.0	1.0	1.0	0.666666666667	0.846153846154	1.0	1.0	1.0	0.9473684210529999	0.807692307692	1.0	0.875	1.0	0.0	1.0
chr11:128169260	0.96875	0.862745098039	0.9210526315790001	0.9523809523810001	0.933333333333	0.90625	0.875	0.820512820513	0.888888888889	0.833333333333	0.7894736842110001	0.875	0.875	0.8823529411759999	0.6875	0.78431372549	0.928571428571	0.868421052632	0.888888888889	0.916666666667	0.935483870968	0.678571428571	0.769230769231	0.916666666667	0.925925925926	0.909090909091	0.928571428571	1.0	1.0	0.75	0.888888888889	0.785714285714	0.9473684210529999	0.8571428571430001	0.888888888889	0.769230769231	1.0	0.875	0.821428571429	0.875	0.941176470588
chr11:15621545	1.0	1.0	1.0	1.0	1.0	1.0	1.0	1.0	1.0	1.0	1.0	1.0	1.0	1.0	1.0	1.0	1.0	1.0	1.0	1.0	1.0	1.0	1.0	1.0	1.0	1.0	1.0	1.0	1.0	1.0	1.0	1.0	1.0	1.0	1.0	1.0	1.0	1.0	1.0	1.0	1.0
chr11:17497508	0.0	0.06666666666669999	0.0	0.0	0.0	0.0	0.0	0.0	0.222222222222	0.33333333333299997	0.2	0.0	0.14285714285700002	0.0	0.14285714285700002	0.0	0.0	0.1	0.0	0.166666666667	0.1	0.0909090909091	0.25	0.0	0.25	0.0	0.0	0.0	0.0	0.0	0.0	0.125	0.0	0.25	0.0	0.0	0.75	0.888888888889	1.0	1.0	0.8571428571430001
chr11:17497511	0.0	0.06666666666669999	0.0	0.0	0.0	0.0	0.0	0.0	0.111111111111	0.0	0.2	0.0	0.111111111111	0.14285714285700002	0.0	0.166666666667	0.0	0.0	0.0555555555556	0.0	0.2	0.0	0.0769230769231	0.0	0.2	0.0	0.0	0.0	0.0	0.0	0.0	0.125	0.0	0.25	0.0	0.0909090909091	1.0	0.95	0.7272727272730001	0.833333333333	0.8571428571430001
chr11:17497517	0.0	0.0555555555556	0.0	0.2	0.0	0.14285714285700002	0.0	0.0	0.0	0.0	0.0	0.0	0.0	0.0	0.0	0.153846153846	0.0	0.08333333333330001	0.0555555555556	0.0	0.1	0.0909090909091	0.07142857142860001	0.0	0.181818181818	0.0	0.0	0.0	0.0	0.0	0.0	0.0	0.0	0.25	0.0	0.08333333333330001	0.928571428571	0.9615384615379999	0.923076923077	0.888888888889	0.7
chr11:17497522	0.0	0.0	0.0	0.0	0.0	0.28571428571400004	0.0	0.0909090909091	0.111111111111	0.0	0.0	0.0	0.0909090909091	0.0	0.0	0.06666666666669999	0.0	0.0	0.111111111111	0.0	0.181818181818	0.14285714285700002	0.07142857142860001	0.0	0.153846153846	0.0	0.0	0.0	0.111111111111	0.0	0.0	0.1	0.0	0.25	0.0	0.07142857142860001	0.875	0.827586206897	1.0	1.0	0.833333333333
chr11:17497525	0.0	0.0	0.0	0.33333333333299997	0.0	0.125	0.0	0.0909090909091	0.111111111111	0.0	0.2	0.0	0.0	0.0	0.0	0.07142857142860001	0.0	0.133333333333	0.111111111111	0.0	0.0909090909091	0.0	0.07142857142860001	0.0	0.153846153846	0.0	0.0	0.0	0.222222222222	0.0	0.0	0.2	0.0	0.2	0.0	0.14285714285700002	0.875	0.931034482759	0.9	1.0	0.916666666667
chr11:17497528	0.0	0.0	0.0	0.0	0.0	0.0	0.0	0.0909090909091	0.0	0.0	0.0	0.0	0.0909090909091	0.0	0.0	0.0	0.0	0.0	0.0	0.0	0.166666666667	0.0	0.07142857142860001	0.0	0.14285714285700002	0.0	0.0	0.0	0.0	0.0	0.0	0.2	0.0	0.2	0.0	0.14285714285700002	0.8095238095239999	0.8064516129029999	0.9615384615379999	1.0	0.846153846154
chr11:17497533	0.0	0.0	0.0	0.0	0.0	0.0909090909091	0.0	0.0909090909091	0.0	0.0	0.166666666667	0.0	0.0	0.0	0.0	0.06666666666669999	0.05	0.0	0.0555555555556	0.25	0.153846153846	0.0	0.07142857142860001	0.0	0.14285714285700002	0.0	0.0	0.125	0.0	0.0	0.0	0.0909090909091	0.0	0.2	0.0	0.0588235294118	0.9615384615379999	0.852941176471	0.8928571428569999	0.8095238095239999	0.9
chr11:17497546	0.0555555555556	0.0454545454545	0.125	0.111111111111	0.0	0.08333333333330001	0.0	0.0	0.2	0.0	0.0	0.0	0.133333333333	0.0	0.166666666667	0.176470588235	0.0952380952381	0.0	0.047619047619	0.0	0.222222222222	0.125	0.052631578947400004	0.125	0.25	0.0625	0.125	0.0	0.2	0.0	0.0	0.0909090909091	0.0	0.181818181818	0.0909090909091	0.157894736842	0.911764705882	0.9777777777779999	0.918918918919	0.96	0.903225806452
chr11:17497565	0.0	0.03125	0.08333333333330001	0.052631578947400004	0.0	0.0	0.166666666667	0.0	0.08333333333330001	0.0	0.0769230769231	0.222222222222	0.117647058824	0.0555555555556	0.06666666666669999	0.0	0.137931034483	0.0	0.03125	0.0	0.0952380952381	0.037037037037	0.1	0.0	0.13636363636399998	0.0	0.0	0.07142857142860001	0.0	0.0	0.125	0.0	0.28571428571400004	0.153846153846	0.166666666667	0.08333333333330001	0.760869565217	0.8181818181820001	0.84375	0.931034482759	0.865384615385
chr11:17497828	0.0	0.0	0.0	0.02	0.0	0.0	0.011904761904799999	0.0173913043478	0.0108695652174	0.0579710144928	0.017857142857099998	0.015873015873	0.0125	0.016806722689100002	0.0123456790123	0.0763888888889	0.0	0.0	0.043795620438	0.0294117647059	0.00934579439252	0.0	0.058252427184499994	0.00877192982456	0.03488372093019999	0.0185185185185	0.027397260274	0.110169491525	0.0641025641026	0.03125	0.151515151515	0.0941176470588	0.108333333333	0.0535714285714	0.144329896907	0.0980392156863	0.664921465969	0.626702997275	0.634730538922	0.558073654391	0.599613152805
chr11:2378969	0.0	0.75	0.0	0.0	0.0	1.0	0.0	1.0	0.0	1.0	1.0	0.0	0.0	0.0	0.0	0.0	0.0	0.0	0.0	0.0	0.0	0.0	0.0	0.0	0.0	0.0	0.714285714286	0.0	0.0	0.0	0.0	1.0	0.0	0.0	0.0	0.0	0.75	1.0	0.625	0.0	0.0
chr11:2379006	0.0	0.75	0.0	0.0	0.0	1.0	0.0	1.0	0.0	1.0	1.0	0.0	0.0	0.0	0.0	0.0	0.0	0.0	0.0	0.0	0.0	0.0	0.0	0.0	0.0	0.0	1.0	0.0	0.0	0.0	0.0	1.0	0.0	0.0	0.0	0.0	0.923076923077	0.666666666667	1.0	0.0	0.0
chr11:2379029	0.0	1.0	0.0	0.0	0.0	0.875	0.0	1.0	0.0	0.8	1.0	0.0	0.0	0.0	0.0	0.0	0.0	0.0	0.0	0.0	0.0	0.0	0.0	0.0	0.0	0.0	1.0	0.0	0.0	0.0	0.0	1.0	0.0	0.0	0.0	0.0	0.916666666667	0.666666666667	0.888888888889	0.0	0.0
chr11:281297	0.06818181818180001	0.054263565891500005	0.0660377358491	0.0555555555556	0.113636363636	0.104166666667	0.0963855421687	0.0737704918033	0.0989010989011	0.063829787234	0.06666666666669999	0.10447761194	0.0555555555556	0.10752688172000001	0.117647058824	0.05932203389830001	0.05769230769230001	0.0683760683761	0.0769230769231	0.13483146067399998	0.100917431193	0.13675213675200001	0.0952380952381	0.0933333333333	0.109090909091	0.176470588235	0.119047619048	0.18333333333299998	0.133333333333	0.120481927711	0.144927536232	0.181818181818	0.168831168831	0.255319148936	0.287671232877	0.163043478261	0.8823529411759999	0.9	0.8847058823530001	0.906574394464	0.916142557652
chr11:281299	0.08333333333330001	0.0859375	0.12380952380999999	0.111111111111	0.0909090909091	0.0842105263158	0.0975609756098	0.0826446280992	0.06666666666669999	0.10638297872300001	0.114285714286	0.0757575757576	0.12037037037000001	0.12903225806500002	0.130952380952	0.0598290598291	0.0679611650485	0.11206896551699999	0.0854700854701	0.125	0.110091743119	0.12173913043500001	0.0961538461538	0.106666666667	0.12727272727299999	0.159663865546	0.16867469879500002	0.18333333333299998	0.211111111111	0.0975609756098	0.264705882353	0.197368421053	0.155844155844	0.244680851064	0.301369863014	0.164835164835	0.90692124105	0.90522875817	0.892086330935	0.886925795053	0.877378435518
chr11:281306	0.0839694656489	0.136	0.11650485436899999	0.13	0.13636363636399998	0.119565217391	0.113924050633	0.109243697479	0.056818181818199996	0.118279569892	0.114285714286	0.0952380952381	0.134615384615	0.0978260869565	0.14634146341499998	0.08035714285710001	0.078431372549	0.095652173913	0.0854700854701	0.130952380952	0.10280373831800001	0.146788990826	0.118811881188	0.0675675675676	0.128440366972	0.182608695652	0.185185185185	0.101694915254	0.183908045977	0.1	0.234375	0.135135135135	0.133333333333	0.217391304348	0.228571428571	0.130952380952	0.768229166667	0.730215827338	0.758441558442	0.660516605166	0.723830734967
chr11:281309	0.0610687022901	0.0983606557377	0.0490196078431	0.08080808080810001	0.13636363636399998	0.14130434782600002	0.0779220779221	0.0504201680672	0.046511627906999996	0.05376344086019999	0.0873786407767	0.0645161290323	0.134615384615	0.119565217391	0.14634146341499998	0.0630630630631	0.0693069306931	0.0521739130435	0.0769230769231	0.0963855421687	0.06730769230769999	0.121495327103	0.0909090909091	0.10810810810799999	0.08411214953269999	0.149122807018	0.0987654320988	0.155172413793	0.129411764706	0.0769230769231	0.15625	0.125	0.135135135135	0.193181818182	0.235294117647	0.0963855421687	0.7696476964769999	0.7424242424240001	0.794594594595	0.725868725869	0.7540983606559999
chr11:281325	0.061403508771900005	0.05	0.0588235294118	0.132530120482	0.0606060606061	0.0684931506849	0.0454545454545	0.058252427184499994	0.04	0.0609756097561	0.047619047619	0.07142857142860001	0.07446808510639999	0.07407407407410001	0.13636363636399998	0.05376344086019999	0.046511627906999996	0.0606060606061	0.031914893617	0.1	0.0886075949367	0.06741573033710001	0.0609756097561	0.106060606061	0.0777777777778	0.2	0.128571428571	0.145833333333	0.09230769230769999	0.07462686567160001	0.125	0.155172413793	0.14285714285700002	0.19480519480500003	0.321428571429	0.1	0.868686868687	0.861111111111	0.8449367088609999	0.875	0.915730337079
chr11:281333	0.07272727272730001	0.08695652173910001	0.09210526315789999	0.153846153846	0.0689655172414	0.089552238806	0.0634920634921	0.0909090909091	0.056338028169	0.131578947368	0.0875	0.14	0.176470588235	0.133333333333	0.14285714285700002	0.105882352941	0.0512820512821	0.08602150537630002	0.022222222222199998	0.109375	0.09589041095889998	0.08333333333330001	0.105263157895	0.118644067797	0.0941176470588	0.23809523809500002	0.234375	0.18604651162799998	0.133333333333	0.09677419354839999	0.119047619048	0.153846153846	0.12962962963	0.225352112676	0.28571428571400004	0.153846153846	0.8871595330740001	0.871134020619	0.902173913043	0.908653846154	0.882165605096
chr11:281341	0.063829787234	0.1125	0.1	0.171428571429	0.08	0.135593220339	0.107142857143	0.10638297872300001	0.046875	0.0579710144928	0.146666666667	0.104166666667	0.156626506024	0.130434782609	0.14285714285700002	0.105263157895	0.0972222222222	0.127906976744	0.0352941176471	0.133333333333	0.0454545454545	0.0540540540541	0.117647058824	0.134615384615	0.0909090909091	0.21333333333299997	0.214285714286	0.15	0.061224489795900006	0.07142857142860001	0.10810810810799999	0.175	0.122448979592	0.212121212121	0.307692307692	0.155172413793	0.936936936937	0.8571428571430001	0.923694779116	0.848314606742	0.883211678832
chr11:281365	0.08474576271189999	0.107142857143	0.08928571428570001	0.14893617021299999	0.0	0.113636363636	0.119047619048	0.0724637681159	0.0212765957447	0.134615384615	0.0961538461538	0.09375	0.1	0.119047619048	0.15625	0.113636363636	0.047619047619	0.14285714285700002	0.044776119403	0.046511627906999996	0.0588235294118	0.0652173913043	0.0434782608696	0.103448275862	0.09259259259260001	0.203703703704	0.23076923076900002	0.125	0.0789473684211	0.025641025641	0.0	0.0454545454545	0.133333333333	0.169811320755	0.20833333333299997	0.08695652173910001	0.918367346939	0.940677966102	0.936781609195	0.8976377952760001	0.92513368984
chr11:281367	0.186440677966	0.14285714285700002	0.132075471698	0.15217391304300001	0.0588235294118	0.119047619048	0.119047619048	0.07352941176469999	0.08510638297869999	0.173076923077	0.115384615385	0.16129032258099998	0.2	0.21951219512200001	0.193548387097	0.13636363636399998	0.0975609756098	0.225806451613	0.13636363636399998	0.166666666667	0.0980392156863	0.15217391304300001	0.08695652173910001	0.17857142857099997	0.132075471698	0.269230769231	0.23684210526299998	0.12903225806500002	0.184210526316	0.0769230769231	0.08	0.0909090909091	0.2	0.2	0.28571428571400004	0.133333333333	0.916083916084	0.929203539823	0.9461077844310001	0.9083333333329999	0.9
chr11:281378	0.20408163265299997	0.108695652174	0.181818181818	0.166666666667	0.133333333333	0.114285714286	0.228571428571	0.166666666667	0.0606060606061	0.17777777777800002	0.133333333333	0.0416666666667	0.1875	0.259259259259	0.16	0.19444444444400003	0.0571428571429	0.267857142857	0.09433962264149999	0.166666666667	0.06976744186049999	0.125	0.128205128205	0.263157894737	0.130434782609	0.275	0.257142857143	0.0	0.14285714285700002	0.0882352941176	0.05	0.153846153846	0.190476190476	0.243902439024	0.1875	0.0769230769231	0.89	0.844444444444	0.898550724638	0.8823529411759999	0.9571428571430001
chr11:281390	0.209302325581	0.14285714285700002	0.125	0.12903225806500002	0.14285714285700002	0.0344827586207	0.2	0.17857142857099997	0.0	0.162162162162	0.171428571429	0.0555555555556	0.204545454545	0.1	0.13636363636399998	0.1875	0.09677419354839999	0.166666666667	0.121951219512	0.151515151515	0.0789473684211	0.0	0.111111111111	0.125	0.121951219512	0.28571428571400004	0.28	0.0	0.08	0.09677419354839999	0.117647058824	0.0909090909091	0.0588235294118	0.179487179487	0.214285714286	0.12903225806500002	0.774647887324	0.9264705882350001	0.8113207547169999	0.9069767441859999	0.807339449541
chr11:281392	0.190476190476	0.121951219512	0.075	0.133333333333	0.14285714285700002	0.0689655172414	0.172413793103	0.09259259259260001	0.037037037037	0.114285714286	0.0857142857143	0.0	0.23809523809500002	0.105263157895	0.0952380952381	0.15625	0.1	0.25	0.0512820512821	0.151515151515	0.052631578947400004	0.0	0.0882352941176	0.125	0.1	0.25	0.125	0.05	0.08695652173910001	0.09677419354839999	0.0	0.181818181818	0.117647058824	0.10810810810799999	0.214285714286	0.103448275862	0.965517241379	0.9393939393940001	0.955555555556	0.9625	0.93
chr11:281397	0.128205128205	0.135135135135	0.0789473684211	0.17857142857099997	0.14285714285700002	0.137931034483	0.28571428571400004	0.22641509434	0.166666666667	0.151515151515	0.0857142857143	0.111111111111	0.21951219512200001	0.210526315789	0.14285714285700002	0.16129032258099998	0.133333333333	0.326086956522	0.0810810810811	0.1875	0.131578947368	0.0769230769231	0.15625	0.25	0.25	0.307692307692	0.304347826087	0.0	0.0909090909091	0.133333333333	0.1875	0.181818181818	0.117647058824	0.151515151515	0.14285714285700002	0.103448275862	0.943396226415	1.0	0.925	0.9078947368420001	0.891304347826
chr11:281403	0.171428571429	0.0344827586207	0.0333333333333	0.08333333333330001	0.181818181818	0.0344827586207	0.181818181818	0.0909090909091	0.0	0.12903225806500002	0.07407407407410001	0.0	0.179487179487	0.28571428571400004	0.166666666667	0.1	0.0769230769231	0.204545454545	0.0625	0.16	0.06666666666669999	0.0384615384615	0.0	0.07142857142860001	0.1	0.17391304347800002	0.15	0.0	0.0555555555556	0.0416666666667	0.07142857142860001	0.1	0.0625	0.107142857143	0.181818181818	0.130434782609	0.9069767441859999	0.9565217391299998	0.9350649350650001	0.905405405405	0.914634146341
chr11:281405	0.20588235294100002	0.035714285714300006	0.04	0.130434782609	0.181818181818	0.0344827586207	0.2	0.116279069767	0.125	0.133333333333	0.08333333333330001	0.0	0.228571428571	0.0	0.176470588235	0.185185185185	0.0769230769231	0.309523809524	0.09677419354839999	0.125	0.0	0.0	0.08	0.07142857142860001	0.153846153846	0.181818181818	0.0	0.0	0.133333333333	0.0909090909091	0.0909090909091	0.33333333333299997	0.07142857142860001	0.14285714285700002	0.222222222222	0.130434782609	0.891891891892	0.9777777777779999	0.88	0.904109589041	0.8961038961040001
chr11:281411	0.12	0.0434782608696	0.0434782608696	0.111111111111	0.111111111111	0.0384615384615	0.277777777778	0.125	0.23076923076900002	0.047619047619	0.08695652173910001	0.0	0.193548387097	0.25	0.133333333333	0.190476190476	0.04	0.176470588235	0.107142857143	0.13636363636399998	0.0	0.0	0.0434782608696	0.181818181818	0.14285714285700002	0.125	0.0	0.0	0.07142857142860001	0.052631578947400004	0.1	0.222222222222	0.1	0.125	0.25	0.157894736842	0.814814814815	0.8780487804880001	0.910447761194	0.888888888889	0.931506849315
chr11:281415	0.133333333333	0.0588235294118	0.0	0.133333333333	0.125	0.0	0.375	0.121212121212	0.272727272727	0.0588235294118	0.0	0.181818181818	0.217391304348	0.166666666667	0.357142857143	0.222222222222	0.0952380952381	0.272727272727	0.0909090909091	0.2	0.0	0.0	0.05	0.222222222222	0.157894736842	0.181818181818	0.0	0.0909090909091	0.08333333333330001	0.0	0.1	0.28571428571400004	0.125	0.25	0.0	0.1875	0.88	1.0	1.0	0.881355932203	0.835820895522
chr11:281423	0.222222222222	0.0	0.0909090909091	0.0909090909091	0.0	0.07142857142860001	0.1	0.107142857143	0.0	0.07142857142860001	0.06666666666669999	0.0	0.190476190476	0.0	0.166666666667	0.33333333333299997	0.07142857142860001	0.24	0.0	0.117647058824	0.0	0.0	0.0	0.14285714285700002	0.153846153846	0.0	0.0	0.0	0.1	0.0	0.0	0.0	0.0	0.1875	0.0	0.133333333333	0.666666666667	0.8181818181820001	0.826086956522	0.608695652174	0.78431372549
chr11:281442	0.0	0.0	0.0	0.0	0.0	0.0	0.0	0.1	0.0	0.0	0.0	0.0	0.166666666667	0.0	0.0	0.0	0.0	0.25	0.0	0.0	0.0	0.0	0.0	0.0	0.25	0.0	0.0	0.0	0.0	0.0	0.0	0.0	0.0	0.4	0.0	0.5	0.0	1.0	0.8095238095239999	0.8095238095239999	0.9375
chr11:31820362	0.0	0.13636363636399998	0.0	0.0	0.0	0.0	0.0	0.0	0.0	0.0	0.0	0.0	0.28571428571400004	0.0	0.0	0.0909090909091	0.2	0.0	0.0909090909091	0.0	0.125	0.14285714285700002	0.0	0.0	0.0	0.666666666667	0.0	0.0	0.111111111111	0.0	0.0	0.0	0.0	0.0	0.0	0.28571428571400004	0.830508474576	0.8	0.8235294117649999	0.8235294117649999	0.896551724138
chr11:31820365	0.0	0.0434782608696	0.0	0.0	0.0	0.2	0.0	0.0	0.0	0.222222222222	0.0	0.0	0.28571428571400004	0.0	0.0	0.0	0.2	0.0	0.0	0.0	0.125	0.33333333333299997	0.0	0.0	0.0	0.428571428571	0.0	0.0	0.444444444444	0.14285714285700002	0.14285714285700002	0.0	0.0	0.0	0.0	0.357142857143	0.9210526315790001	0.936507936508	0.9418604651160001	0.915254237288	0.909090909091
chr11:31820376	0.0	0.0	0.0	0.0	0.0	0.111111111111	0.0	0.0	0.0	0.0909090909091	0.0	0.0	0.25	0.0	0.0	0.0	0.166666666667	0.0	0.07142857142860001	0.0	0.125	0.0	0.166666666667	0.0	0.0	0.5	0.0	0.0	0.4	0.25	0.125	0.0	0.0	0.0	0.222222222222	0.428571428571	0.83908045977	0.712328767123	0.651785714286	0.819444444444	0.659793814433
chr11:31820380	0.07142857142860001	0.08	0.0	0.0	0.0	0.0	0.0	0.0	0.0	0.0	0.0	0.0	0.25	0.0	0.0	0.0	0.166666666667	0.0	0.0	0.0	0.111111111111	0.2	0.166666666667	0.0	0.0	0.5	0.0	0.6	0.5	0.25	0.125	0.0	0.0	0.4	0.222222222222	0.33333333333299997	0.9473684210529999	0.7976190476189999	0.858333333333	0.88	0.814814814815
chr11:31820385	0.0	0.185185185185	0.0	0.0	0.0	0.0	0.0	0.0	0.0	0.0	0.0	0.0	0.222222222222	0.0	0.0	0.0625	0.14285714285700002	0.0	0.0	0.0	0.2	0.2	0.166666666667	0.0	0.0	0.545454545455	0.5	0.8	0.5	0.25	0.111111111111	0.0	0.0	0.666666666667	0.222222222222	0.35294117647100004	0.8518518518520001	0.908163265306	0.830882352941	0.8695652173909999	0.8592592592589999
chr11:31820389	0.214285714286	0.111111111111	0.0	0.0	0.0	0.0	0.0	0.0	0.25	0.153846153846	0.0	0.0	0.0	0.0	0.0	0.0	0.28571428571400004	0.0625	0.0	0.0	0.08333333333330001	0.3	0.166666666667	0.0	0.0	0.45454545454499995	0.375	0.6	0.4	0.25	0.0	0.0	0.0	0.555555555556	0.111111111111	0.157894736842	0.796460176991	0.7213114754100001	0.769784172662	0.694444444444	0.6907894736839999
chr11:31820441	0.25	0.227272727273	0.366666666667	0.470588235294	0.125	0.260869565217	0.0	0.23076923076900002	0.45454545454499995	0.260869565217	0.52380952381	0.538461538462	0.310344827586	0.171428571429	0.266666666667	0.35294117647100004	0.294117647059	0.222222222222	0.272727272727	0.357142857143	0.34375	0.25	0.642857142857	0.38461538461499994	0.33333333333299997	0.4	0.483870967742	0.470588235294	0.392857142857	0.35294117647100004	0.33333333333299997	0.75	0.53125	0.518518518519	0.382352941176	0.37037037037	0.710970464135	0.640625	0.696308724832	0.721052631579	0.654700854701
chr11:31820461	0.51968503937	0.372781065089	0.5496688741719999	0.58883248731	0.36585365853699997	0.496688741722	0.5	0.47619047618999993	0.47741935483900005	0.45299145299099997	0.483870967742	0.485342019544	0.487341772152	0.380530973451	0.55487804878	0.383333333333	0.463917525773	0.477832512315	0.495327102804	0.489795918367	0.475409836066	0.52	0.45348837209299997	0.557971014493	0.46938775510200004	0.509677419355	0.548387096774	0.46323529411799996	0.504504504505	0.5	0.534591194969	0.625	0.545	0.5606060606059999	0.510869565217	0.47560975609800005	0.658142664872	0.6372924648789999	0.683014354067	0.598885793872	0.633489461358
chr11:31837464	0.0	0.0	0.0	0.0	0.0	0.0	0.0	0.0	0.0	0.0	0.166666666667	0.0	0.0	0.33333333333299997	0.0	0.0	0.0	0.0	0.0	0.0	0.0	0.0	0.0	0.2	0.0	0.25	0.0	0.0	0.5	1.0	0.7	0.625	0.181818181818	0.25	0.375	0.3	0.7404580152670001	0.570093457944	0.6572769953050001	0.7037037037039999	0.648148148148
chr11:31837478	0.0	0.0454545454545	0.0	0.0	0.0	0.0	0.0	0.0	0.0	0.0	0.111111111111	0.0	0.0	0.222222222222	0.0	0.0	0.0	0.0	0.181818181818	0.272727272727	0.0	0.06666666666669999	0.428571428571	0.428571428571	0.4	0.222222222222	0.0	0.25	0.266666666667	0.8571428571430001	0.714285714286	0.545454545455	0.5	0.14285714285700002	0.33333333333299997	0.36	0.948863636364	0.9178082191779999	0.9375	0.9264705882350001	0.9326424870469999
chr11:31837484	0.0	0.0454545454545	0.0	0.0	0.2	0.0	0.0	0.0	0.0	0.0	0.08333333333330001	0.0	0.0	0.166666666667	0.0	0.0	0.06666666666669999	0.0	0.214285714286	0.0	0.0	0.176470588235	0.33333333333299997	0.222222222222	0.33333333333299997	0.272727272727	0.33333333333299997	0.222222222222	0.222222222222	0.6	0.555555555556	0.666666666667	0.578947368421	0.1875	0.45454545454499995	0.428571428571	0.9613526570049999	0.959064327485	0.963235294118	0.93288590604	0.916299559471
chr11:31837488	0.0	0.04	0.0	0.0	0.0	0.0	0.0	0.0	0.0555555555556	0.07142857142860001	0.0769230769231	0.166666666667	0.157894736842	0.153846153846	0.0	0.0	0.052631578947400004	0.0	0.14285714285700002	0.214285714286	0.14285714285700002	0.1	0.3	0.166666666667	0.153846153846	0.2	0.33333333333299997	0.166666666667	0.222222222222	0.545454545455	0.52380952381	0.5714285714289999	0.40909090909100004	0.1875	0.23076923076900002	0.233333333333	0.880530973451	0.8622448979590001	0.9050847457629999	0.8974358974359999	0.883064516129
chr11:31837514	0.146666666667	0.145631067961	0.126984126984	0.0731707317073	0.03125	0.150943396226	0.0754716981132	0.08	0.130434782609	0.102941176471	0.09259259259260001	0.11320754717	0.13846153846200002	0.0983606557377	0.0952380952381	0.15625	0.166666666667	0.132530120482	0.135802469136	0.192307692308	0.0689655172414	0.07058823529410001	0.18867924528299998	0.18918918918900002	0.125	0.107142857143	0.268292682927	0.06818181818180001	0.12962962963	0.18	0.346153846154	0.09259259259260001	0.210526315789	0.16129032258099998	0.269230769231	0.128571428571	0.5987903225810001	0.589743589744	0.6115107913669999	0.606936416185	0.6059027777780001
chr11:31837542	0.0	0.0103092783505	0.0	0.0	0.0	0.015625	0.0161290322581	0.0	0.0	0.0144927536232	0.0	0.0	0.0	0.0123456790123	0.0	0.00943396226415	0.0	0.0	0.0108695652174	0.0322580645161	0.016393442623	0.0	0.0204081632653	0.02	0.0375	0.03614457831330001	0.0	0.050847457627099996	0.0	0.04838709677419999	0.121951219512	0.09677419354839999	0.1	0.050847457627099996	0.130434782609	0.0909090909091	0.648888888889	0.6875	0.5976095617530001	0.619718309859	0.551971326165
chr11:31837601	0.00666666666667	0.005555555555560001	0.00847457627119	0.00934579439252	0.0	0.0	0.0	0.005917159763310001	0.00862068965517	0.015873015873	0.0	0.0	0.0	0.0409836065574	0.0172413793103	0.0	0.0	0.0214285714286	0.00666666666667	0.0	0.0406504065041	0.020833333333299998	0.0105263157895	0.010752688172	0.09219858156030002	0.0882352941176	0.0277777777778	0.09574468085110001	0.0275229357798	0.051724137931	0.0694444444444	0.133928571429	0.21686746988000002	0.10377358490599999	0.19444444444400003	0.0845070422535	0.754816112084	0.7203219315899999	0.798690671031	0.7304785894210001	0.7679389312980001
chr11:31837607	0.026315789473700002	0.010989010989	0.0165289256198	0.009174311926610001	0.0169491525424	0.0173913043478	0.00847457627119	0.011560693641600001	0.0	0.015873015873	0.007407407407409999	0.012658227848100001	0.0	0.008196721311479999	0.017094017094000002	0.011764705882399999	0.0	0.0211267605634	0.00662251655629	0.017857142857099998	0.0487804878049	0.027586206896599998	0.0103092783505	0.010752688172	0.05594405594409999	0.07352941176469999	0.0416666666667	0.07291666666669999	0.0272727272727	0.050847457627099996	0.08333333333330001	0.08035714285710001	0.192771084337	0.111111111111	0.17592592592599998	0.0827586206897	0.705400981997	0.669260700389	0.6784615384620001	0.64200477327	0.65350877193
chr11:31837665	0.0	0.06666666666669999	0.0	0.0	0.0	0.0	0.0	0.0	0.047619047619	0.0	0.0	0.0	0.0	0.0	0.1	0.05	0.06666666666669999	0.0416666666667	0.0	0.166666666667	0.111111111111	0.0645161290323	0.08333333333330001	0.1875	0.23076923076900002	0.14285714285700002	0.25	0.28571428571400004	0.235294117647	0.222222222222	0.470588235294	0.14285714285700002	0.35	0.428571428571	0.217391304348	0.37037037037	0.836653386454	0.8777777777779999	0.864541832669	0.884615384615	0.8171641791040001
chr11:31837667	0.0	0.0	0.0	0.14285714285700002	0.0	0.0	0.0	0.0555555555556	0.052631578947400004	0.0	0.0	0.0	0.06666666666669999	0.0	0.052631578947400004	0.052631578947400004	0.133333333333	0.14285714285700002	0.0454545454545	0.08333333333330001	0.166666666667	0.103448275862	0.0	0.2	0.272727272727	0.148148148148	0.28571428571400004	0.153846153846	0.1875	0.28571428571400004	0.4375	0.2	0.35	0.416666666667	0.227272727273	0.36	0.898305084746	0.89349112426	0.9083333333329999	0.888888888889	0.917355371901
chr11:31837669	0.0	0.0	0.0	0.0	0.0	0.0	0.0	0.0	0.0	0.0	0.0	0.0	0.06666666666669999	0.08333333333330001	0.0588235294118	0.0555555555556	0.14285714285700002	0.0	0.0909090909091	0.08333333333330001	0.1875	0.103448275862	0.0	0.14285714285700002	0.3	0.2	0.25	0.2	0.25	0.28571428571400004	0.33333333333299997	0.5	0.388888888889	0.5	0.25	0.391304347826	0.941441441441	0.96178343949	0.948275862069	0.94262295082	0.952586206897
chr11:31837672	0.0	0.037037037037	0.0	0.0	0.0	0.0	0.0	0.0588235294118	0.0588235294118	0.0	0.0	0.0	0.133333333333	0.08333333333330001	0.0625	0.111111111111	0.0769230769231	0.05	0.0454545454545	0.0909090909091	0.125	0.0689655172414	0.125	0.214285714286	0.3	0.2	0.33333333333299997	0.3	0.25	0.28571428571400004	0.4	0.33333333333299997	0.388888888889	0.5	0.315789473684	0.40909090909100004	0.957746478873	0.920529801325	0.9473684210529999	0.956896551724	0.924444444444
chr11:31837674	0.0	0.0	0.0	0.0	0.0	0.0	0.0	0.117647058824	0.0	0.0	0.0	0.0	0.0	0.0	0.0625	0.0555555555556	0.0769230769231	0.0	0.0	0.0909090909091	0.125	0.0689655172414	0.0	0.214285714286	0.3	0.2	0.3	0.2	0.3125	0.28571428571400004	0.46666666666699996	0.33333333333299997	0.388888888889	0.6	0.263157894737	0.40909090909100004	0.9186602870810001	0.958333333333	0.928571428571	0.929824561404	0.926605504587
chr11:31837679	0.0	0.0	0.0	0.0	0.0	0.0	0.0	0.0588235294118	0.0	0.0	0.0	0.0	0.0	0.0909090909091	0.07142857142860001	0.117647058824	0.0769230769231	0.0	0.047619047619	0.1	0.2	0.148148148148	0.125	0.166666666667	0.444444444444	0.217391304348	0.33333333333299997	0.3	0.28571428571400004	0.14285714285700002	0.538461538462	0.33333333333299997	0.470588235294	0.555555555556	0.294117647059	0.363636363636	0.9393939393940001	0.941176470588	0.926605504587	0.936363636364	0.930693069307
chr11:31837681	0.0	0.0	0.0	0.0	0.0	0.0	0.0	0.125	0.07142857142860001	0.0	0.0	0.0	0.0	0.0909090909091	0.07142857142860001	0.117647058824	0.08333333333330001	0.0	0.14285714285700002	0.111111111111	0.153846153846	0.0769230769231	0.0	0.2	0.33333333333299997	0.181818181818	0.33333333333299997	0.2	0.28571428571400004	0.166666666667	0.538461538462	0.33333333333299997	0.3125	0.444444444444	0.3125	0.33333333333299997	0.9128205128210001	0.9279999999999999	0.904761904762	0.916666666667	0.89847715736
chr11:31837698	0.0	0.06666666666669999	0.0	0.0	0.0	0.0	0.0	0.0	0.0	0.111111111111	0.0	0.0	0.1	0.0	0.0	0.0909090909091	0.14285714285700002	0.0	0.0	0.0	0.0	0.176470588235	0.2	0.25	0.33333333333299997	0.25	0.222222222222	0.25	0.363636363636	0.2	0.45454545454499995	0.33333333333299997	0.272727272727	0.5	0.28571428571400004	0.315789473684	0.689024390244	0.734693877551	0.722891566265	0.731958762887	0.7448275862070001
chr11:31837716	0.125	0.1	0.25	0.0	0.0	0.111111111111	0.0	0.0	0.0	0.0	0.0	0.0	0.0	0.0	0.222222222222	0.0	0.28571428571400004	0.08333333333330001	0.0	0.0	0.4	0.272727272727	0.0	0.0	0.6	0.25	0.25	0.0	0.33333333333299997	0.0	0.7	0.0	0.5	0.6	0.28571428571400004	0.25	0.95	0.892307692308	0.9069767441859999	0.876712328767	0.922413793103
chr11:31837721	0.0	0.125	0.166666666667	0.0	0.0	0.0	0.0	0.0	0.0	0.0	0.0	0.0	0.0	0.0	0.0	0.0	0.166666666667	0.0	0.0	0.0	0.4	0.1	0.0	0.0	0.4	0.2	0.25	0.0	0.375	0.0	0.6	0.0	0.33333333333299997	0.4	0.4	0.25	0.83	0.927272727273	0.904347826087	0.836363636364	0.89247311828
chr11:31837723	0.0	0.0	0.0	0.0	0.0	0.0	0.0	0.0	0.0	0.0	0.0	0.0	0.0	0.0	0.0	0.0	0.166666666667	0.0	0.0	0.0	0.4	0.2	0.0	0.0	0.2	0.2	0.28571428571400004	0.0	0.25	0.0	0.7	0.0	0.4	0.6	0.4	0.25	0.9130434782610001	0.925925925926	0.888888888889	0.941176470588	0.9010989010989999
chr11:31837725	0.0	0.0	0.0	0.0	0.0	0.0	0.0	0.0	0.0	0.0	0.0	0.0	0.0	0.0	0.0	0.0	0.166666666667	0.08333333333330001	0.0	0.0	0.4	0.222222222222	0.0	0.0	0.0	0.1	0.28571428571400004	0.0	0.25	0.0	0.6	0.0	0.4	0.6	0.2	0.08333333333330001	0.9764705882350001	0.918367346939	0.897959183673	0.8823529411759999	0.964705882353
chr11:31837727	0.0	0.0	0.0	0.0	0.0	0.0	0.0	0.0	0.0	0.0	0.0	0.0	0.0	0.0	0.0	0.0	0.166666666667	0.08333333333330001	0.0	0.0	0.4	0.222222222222	0.0	0.0	0.0	0.0	0.28571428571400004	0.0	0.25	0.0	0.666666666667	0.0	0.4	0.6	0.0	0.181818181818	0.916666666667	0.94	0.8901098901100001	0.9	0.867469879518
chr11:32462744	0.75	0.923076923077	0.666666666667	1.0	0.0	0.8	0.666666666667	0.642857142857	0.714285714286	0.875	0.666666666667	0.875	0.888888888889	0.5714285714289999	1.0	0.692307692308	0.666666666667	0.9	0.8181818181820001	0.0	0.0	0.785714285714	0.7	0.0	0.777777777778	0.8	0.45454545454499995	0.6	0.0	0.833333333333	0.5	0.875	0.714285714286	0.8	0.0	0.777777777778	0.714285714286	0.675675675676	0.7230769230769999	0.8095238095239999	0.711111111111
chr11:32462748	0.5	0.38461538461499994	0.166666666667	0.5714285714289999	0.0	0.2	0.166666666667	0.0909090909091	0.166666666667	0.28571428571400004	0.444444444444	0.33333333333299997	0.28571428571400004	0.0	0.5	0.545454545455	0.357142857143	0.428571428571	0.363636363636	0.0	0.0	0.307692307692	0.2	0.0	0.5	0.33333333333299997	0.6	0.0	0.0	0.833333333333	0.33333333333299997	0.33333333333299997	0.8	0.625	0.0	0.25	0.8	0.6875	0.701754385965	0.705882352941	0.75
chr11:34176888	0.8571428571430001	0.941176470588	0.0	0.0	0.0	0.909090909091	0.8571428571430001	1.0	1.0	1.0	1.0	1.0	0.8	0.888888888889	0.0	0.9523809523810001	1.0	0.9	1.0	1.0	1.0	1.0	1.0	1.0	1.0	1.0	0.0	0.0	0.916666666667	1.0	1.0	0.0	0.833333333333	0.0	1.0	0.833333333333	1.0	1.0	1.0	1.0	1.0
chr11:34176903	0.833333333333	0.8235294117649999	0.0	0.0	0.0	0.909090909091	1.0	0.916666666667	1.0	1.0	1.0	1.0	1.0	0.888888888889	0.0	0.9523809523810001	0.933333333333	0.9	0.8	1.0	1.0	0.8571428571430001	1.0	1.0	1.0	0.833333333333	0.0	0.0	1.0	0.8	1.0	0.0	1.0	0.0	1.0	1.0	1.0	1.0	1.0	1.0	1.0
chr11:42830690	0.738095238095	0.78125	0.8974358974359999	0.868421052632	0.826086956522	0.760869565217	0.678571428571	0.8421052631579999	0.717391304348	0.666666666667	0.692307692308	0.8823529411759999	0.666666666667	0.886363636364	0.8181818181820001	0.7647058823530001	0.605263157895	0.770491803279	0.75	0.793103448276	0.7954545454549999	0.6818181818179999	0.740740740741	0.7741935483869999	0.75	0.787878787879	0.8484848484849999	0.65	0.657142857143	0.875	0.6842105263160001	0.740740740741	0.65	0.7894736842110001	0.653846153846	0.6	0.666666666667	0.894736842105	0.625	0.75	0.761904761905
chr11:45230723	1.0	1.0	1.0	0.0	0.0	1.0	0.0	1.0	0.0	1.0	1.0	1.0	1.0	0.8	1.0	1.0	1.0	1.0	1.0	0.0	1.0	0.0	1.0	1.0	0.0	0.0	0.0	0.0	0.0	0.0	0.0	0.0	0.0	0.0	0.0	1.0	0.0	0.0	1.0	0.833333333333	0.0
chr11:45230745	1.0	1.0	1.0	0.0	0.0	1.0	0.0	0.875	0.0	1.0	1.0	1.0	1.0	1.0	0.833333333333	1.0	0.833333333333	1.0	0.909090909091	0.0	1.0	0.0	1.0	1.0	0.0	0.0	0.0	0.0	0.0	0.0	0.0	0.0	0.0	0.0	0.0	1.0	0.0	0.0	1.0	1.0	0.0
chr11:45230752	1.0	1.0	0.8	0.0	0.0	1.0	0.0	1.0	0.0	1.0	0.888888888889	1.0	0.8571428571430001	1.0	1.0	1.0	1.0	0.714285714286	1.0	0.0	0.8	0.0	1.0	1.0	0.0	0.0	0.0	0.0	0.0	0.0	0.0	0.0	0.0	0.0	0.0	1.0	0.0	0.0	1.0	1.0	0.0
chr11:45230769	1.0	1.0	1.0	0.0	0.0	0.888888888889	0.0	0.875	0.0	1.0	0.888888888889	1.0	1.0	1.0	1.0	1.0	1.0	1.0	1.0	0.0	1.0	0.0	1.0	1.0	0.0	0.0	0.0	0.0	0.0	0.0	0.0	0.0	0.0	0.0	0.0	1.0	0.0	0.0	0.6	1.0	0.0
chr11:45230772	0.875	1.0	1.0	0.0	0.0	1.0	0.0	0.875	0.0	1.0	1.0	0.833333333333	1.0	1.0	1.0	1.0	0.916666666667	1.0	1.0	0.0	1.0	0.0	1.0	1.0	0.0	0.0	0.0	0.0	0.0	0.0	0.0	0.0	0.0	0.0	0.0	1.0	0.0	0.0	1.0	1.0	0.0
chr11:45230781	1.0	1.0	1.0	0.0	0.0	1.0	0.0	1.0	0.0	1.0	0.777777777778	1.0	1.0	1.0	1.0	0.8	0.833333333333	1.0	1.0	0.0	1.0	0.0	1.0	0.833333333333	0.0	0.0	0.0	0.0	0.0	0.0	0.0	0.0	0.0	0.0	0.0	1.0	0.0	0.0	1.0	1.0	0.0
chr11:45230786	1.0	1.0	0.0	0.0	0.0	1.0	0.0	1.0	0.0	0.875	1.0	1.0	0.8571428571430001	1.0	1.0	1.0	0.916666666667	0.8571428571430001	1.0	0.0	0.8	0.0	1.0	0.8	0.0	0.0	0.0	0.0	0.0	0.0	0.0	0.0	0.0	0.0	0.0	1.0	0.0	0.0	1.0	0.833333333333	0.0
chr11:45230795	0.833333333333	1.0	0.0	0.0	0.0	1.0	0.0	1.0	0.0	1.0	1.0	1.0	1.0	0.0	0.0	0.0	0.916666666667	1.0	1.0	0.0	1.0	0.0	1.0	1.0	0.0	0.0	0.0	0.0	0.0	0.0	0.0	0.0	0.0	0.0	0.0	1.0	0.0	0.0	1.0	0.6	0.0
chr11:45230797	0.833333333333	1.0	0.0	0.0	0.0	1.0	0.0	0.714285714286	0.0	1.0	1.0	1.0	1.0	0.0	0.0	0.0	0.916666666667	1.0	1.0	0.0	1.0	0.0	1.0	1.0	0.0	0.0	0.0	0.0	0.0	0.0	0.0	0.0	0.0	0.0	0.0	1.0	0.0	0.0	1.0	0.0	0.0
chr11:45230811	1.0	1.0	0.0	0.0	0.0	1.0	0.0	1.0	0.0	1.0	0.75	1.0	0.0	0.0	0.0	0.0	1.0	0.0	1.0	0.0	0.0	0.0	1.0	0.8	0.0	0.0	0.0	0.0	0.0	0.0	0.0	0.0	0.0	0.0	0.0	0.0	0.0	0.0	1.0	0.0	0.0
chr11:58672879	0.0769230769231	0.0	0.0	0.0	0.0	0.0	0.125	0.0	0.0	0.0	0.0	0.0	0.0	0.0	0.0	0.0	0.0	0.0	0.08333333333330001	0.166666666667	0.0	0.0	0.0	0.2	0.125	0.0769230769231	0.0	0.444444444444	0.0	0.1	0.1	0.2	0.08333333333330001	0.0	0.0	0.0	0.8157894736839999	0.5714285714289999	0.8	0.888888888889	0.777777777778
chr11:58672885	0.0	0.0	0.0	0.0	0.0	0.0	0.0	0.0	0.0	0.0	0.0	0.0	0.0	0.0769230769231	0.0	0.0	0.0	0.0	0.08333333333330001	0.0	0.0	0.0625	0.0	0.0	0.1	0.0	0.0	0.33333333333299997	0.0	0.0909090909091	0.2	0.0	0.0769230769231	0.0769230769231	0.307692307692	0.0	0.904761904762	0.714285714286	0.766666666667	0.916666666667	0.896551724138
chr11:58672888	0.0625	0.0434782608696	0.0	0.0	0.0	0.0	0.0	0.0	0.0	0.0	0.0	0.08333333333330001	0.0	0.0	0.0625	0.0	0.0	0.0	0.153846153846	0.0	0.0454545454545	0.0	0.0	0.0	0.08333333333330001	0.0625	0.0	0.33333333333299997	0.0	0.08333333333330001	0.0	0.0	0.07142857142860001	0.133333333333	0.153846153846	0.0	0.833333333333	0.642857142857	0.7575757575759999	1.0	0.862068965517
chr11:58672891	0.052631578947400004	0.0	0.0	0.0	0.0	0.0588235294118	0.0	0.0	0.0	0.0	0.0555555555556	0.0	0.0	0.0	0.0588235294118	0.0	0.0	0.0	0.06666666666669999	0.0	0.08333333333330001	0.0	0.0	0.0	0.07142857142860001	0.0	0.133333333333	0.33333333333299997	0.0	0.08333333333330001	0.0	0.0	0.07142857142860001	0.0555555555556	0.14285714285700002	0.0	0.9130434782610001	0.8	0.634146341463	0.923076923077	0.8
chr11:58672902	0.0	0.0243902439024	0.0	0.0	0.0	0.0	0.07142857142860001	0.06666666666669999	0.0	0.0	0.0	0.0	0.0	0.0	0.0	0.0	0.0	0.0	0.105263157895	0.0	0.0	0.0	0.0	0.0	0.0454545454545	0.0	0.15	0.3	0.0434782608696	0.0588235294118	0.0909090909091	0.166666666667	0.0555555555556	0.0416666666667	0.0909090909091	0.0	0.8125	0.692307692308	0.6461538461540001	0.821428571429	0.792452830189
chr11:58672930	0.0	0.075	0.0	0.025641025641	0.0	0.0416666666667	0.0	0.012987012987	0.0487804878049	0.0	0.0	0.0	0.0545454545455	0.0	0.020833333333299998	0.03125	0.08928571428570001	0.0645161290323	0.0392156862745	0.0	0.052631578947400004	0.0	0.0	0.025	0.0677966101695	0.05	0.052631578947400004	0.153846153846	0.06	0.0285714285714	0.0	0.0	0.0769230769231	0.0188679245283	0.166666666667	0.0188679245283	0.9243697478990001	0.816901408451	0.847619047619	0.8644067796610001	0.8571428571430001
chr11:58672972	0.015503875969	0.0	0.0	0.027027027026999998	0.0185185185185	0.0121951219512	0.0172413793103	0.008333333333329999	0.0	0.0	0.00961538461538	0.0	0.00934579439252	0.022471910112400004	0.022727272727299998	0.008333333333329999	0.028846153846200002	0.00952380952381	0.0103092783505	0.0	0.026315789473700002	0.0	0.0125	0.0405405405405	0.0353982300885	0.0384615384615	0.07407407407410001	0.0864197530864	0.0128205128205	0.0	0.0338983050847	0.0188679245283	0.0422535211268	0.032967032967	0.0571428571429	0.0888888888889	0.6559999999999999	0.59375	0.630630630631	0.6258064516130001	0.583732057416
chr11:58672974	0.0	0.0212765957447	0.011904761904799999	0.0	0.0	0.0	0.0	0.0165289256198	0.0	0.010752688172	0.00952380952381	0.0	0.0185185185185	0.021978021978	0.0	0.0166666666667	0.0190476190476	0.0190476190476	0.010101010100999999	0.0166666666667	0.04385964912280001	0.0	0.0	0.013333333333299998	0.0347826086957	0.0375	0.0487804878049	0.08433734939760001	0.025316455696200002	0.0153846153846	0.050847457627099996	0.0181818181818	0.0555555555556	0.0217391304348	0.0281690140845	0.063829787234	0.64367816092	0.5714285714289999	0.6068376068379999	0.630303030303	0.5848214285710001
chr11:58672987	0.0144927536232	0.0192307692308	0.011235955056200002	0.013157894736799998	0.0185185185185	0.0	0.0	0.014925373134299999	0.0116279069767	0.0	0.00943396226415	0.0161290322581	0.0258620689655	0.0204081632653	0.0	0.0	0.00909090909091	0.0530973451327	0.0192307692308	0.0606060606061	0.0330578512397	0.00877192982456	0.0	0.0	0.0325203252033	0.0344827586207	0.043956043956	0.101123595506	0.037037037037	0.05333333333330001	0.102941176471	0.051724137931	0.0875	0.0421052631579	0.05333333333330001	0.08	0.748484848485	0.76	0.7220338983050001	0.74537037037	0.7172413793100001
chr11:58673000	0.0402684563758	0.045197740113000005	0.0693069306931	0.058139534883699995	0.0338983050847	0.030303030303	0.0675675675676	0.019607843137299998	0.030612244898	0.101851851852	0.0416666666667	0.0	0.039370078740199994	0.0363636363636	0.07207207207210001	0.0780141843972	0.024193548387099997	0.044444444444399996	0.100840336134	0.05	0.0546875	0.032	0.020833333333299998	0.0412371134021	0.09230769230769999	0.0918367346939	0.07216494845360001	0.152380952381	0.0114942528736	0.0795454545455	0.166666666667	0.14285714285700002	0.105882352941	0.11320754717	0.0919540229885	0.103448275862	0.7980535279809999	0.795221843003	0.773684210526	0.807971014493	0.73670212766
chr11:58673009	0.013071895424799999	0.0164835164835	0.0188679245283	0.0105263157895	0.0	0.0	0.0235294117647	0.0251572327044	0.0	0.00862068965517	0.024	0.025316455696200002	0.0300751879699	0.0254237288136	0.0	0.00662251655629	0.0075187969924799996	0.0138888888889	0.024590163934400004	0.0588235294118	0.052631578947400004	0.00757575757576	0.0102040816327	0.01	0.08759124087589999	0.0480769230769	0.0480769230769	0.0818181818182	0.0434782608696	0.0736842105263	0.119047619048	0.103896103896	0.10752688172000001	0.0701754385965	0.0631578947368	0.106060606061	0.774468085106	0.713864306785	0.748847926267	0.7827476038339999	0.7172413793100001
chr11:58673011	0.0	0.016393442623	0.009174311926610001	0.0	0.0322580645161	0.0	0.0229885057471	0.012422360248399999	0.018691588785	0.00854700854701	0.016	0.0	0.0294117647059	0.008333333333329999	0.0165289256198	0.00657894736842	0.037037037037	0.0204081632653	0.0487804878049	0.033707865168499995	0.044444444444399996	0.0151515151515	0.0	0.0	0.0724637681159	0.0377358490566	0.0471698113208	0.09009009009010001	0.05376344086019999	0.0824742268041	0.13953488372099998	0.1	0.09375	0.060344827586199995	0.061224489795900006	0.10447761194	0.783231083845	0.7612359550560001	0.7625272331149999	0.824242424242	0.7383592017739999
chr11:58673017	0.00641025641026	0.026455026455000002	0.0267857142857	0.0102040816327	0.015873015873	0.00900900900901	0.011111111111099999	0.0363636363636	0.026315789473700002	0.0166666666667	0.039370078740199994	0.0	0.0143884892086	0.032	0.00806451612903	0.025806451612900003	0.0287769784173	0.0193548387097	0.03125	0.0322580645161	0.0510948905109	0.035971223021599996	0.0	0.0	0.08510638297869999	0.0363636363636	0.0555555555556	0.0442477876106	0.030612244898	0.05	0.10989010989	0.0574712643678	0.13725490196100001	0.0840336134454	0.05050505050509999	0.09859154929580001	0.6540642722119999	0.616187989556	0.6264591439689999	0.62962962963	0.594758064516
chr11:61537021	0.9666666666670001	0.9594594594589999	1.0	0.911764705882	0.9682539682539999	0.9279279279279999	0.9537037037039999	0.9752066115700001	0.9764705882350001	0.8974358974359999	0.979381443299	0.988636363636	0.931623931624	0.9615384615379999	0.935185185185	0.9469696969700001	0.941176470588	0.9459459459460001	0.974358974359	0.9456521739129999	0.902985074627	0.9368421052629999	0.948979591837	0.9626168224299999	0.9313725490200001	0.934065934066	0.970297029703	0.932773109244	0.912280701754	0.915887850467	0.8953488372089999	0.929577464789	0.952941176471	0.8990825688070001	0.911764705882	0.9619047619050001	0.610576923077	0.696296296296	0.699421965318	0.578431372549	0.6161137440760001
chr11:61537027	0.9312977099240001	0.9594594594589999	0.9368421052629999	0.990099009901	1.0	0.964601769912	0.972222222222	0.9831932773109999	0.9318181818179999	0.956896551724	0.959595959596	0.904761904762	0.9217391304350001	0.970297029703	0.953271028037	0.9612403100779999	0.959183673469	0.9487179487180001	0.965811965812	0.94	0.9635036496349999	0.9	1.0	0.971962616822	0.9238095238099999	0.931034482759	0.950980392157	0.940677966102	0.9203539823010001	0.981132075472	0.9080459770110001	0.9178082191779999	0.867469879518	0.904761904762	0.9130434782610001	0.9130434782610001	0.678391959799	0.6814814814810001	0.654761904762	0.580357142857	0.695
chr11:62211891	0.0	0.28571428571400004	0.0	0.0	0.0	0.166666666667	0.2	0.222222222222	0.2	0.14285714285700002	0.0	0.0	0.2	0.125	0.0	0.0	0.14285714285700002	0.33333333333299997	0.0	0.375	0.0	0.266666666667	0.0	0.0	0.0	0.181818181818	0.0	0.0	0.4	0.0	0.428571428571	0.0	0.0	0.4	0.6	0.2	0.810810810811	0.92	0.770491803279	0.741935483871	0.844444444444
chr11:62211918	0.5	0.190476190476	0.0	0.0	0.166666666667	0.176470588235	0.25	0.153846153846	0.375	0.125	0.2	0.166666666667	0.363636363636	0.2	0.0	0.125	0.222222222222	0.368421052632	0.363636363636	0.25	0.0	0.23809523809500002	0.0	0.0	0.33333333333299997	0.266666666667	0.0	0.6	0.533333333333	0.555555555556	0.6	0.33333333333299997	0.0	0.428571428571	0.5	0.444444444444	0.8549618320610001	0.896551724138	0.920634920635	0.881578947368	0.8852459016390001
chr11:63687205	0.346153846154	0.21951219512200001	0.315789473684	0.23076923076900002	0.375	0.1875	0.269230769231	0.214285714286	0.37931034482799997	0.260869565217	0.428571428571	0.307692307692	0.23076923076900002	0.23076923076900002	0.34782608695699996	0.14705882352900002	0.275862068966	0.3	0.45454545454499995	0.25	0.28571428571400004	0.37209302325599997	0.636363636364	0.181818181818	0.25	0.33333333333299997	0.25	0.25	0.3125	0.6	0.5	0.692307692308	0.157894736842	0.555555555556	0.33333333333299997	0.35	0.559633027523	0.643835616438	0.629310344828	0.642857142857	0.544554455446
chr11:63687212	0.185185185185	0.28571428571400004	0.4	0.428571428571	0.428571428571	0.25	0.307692307692	0.241379310345	0.413793103448	0.318181818182	0.5	0.25	0.33333333333299997	0.357142857143	0.391304347826	0.20588235294100002	0.206896551724	0.33333333333299997	0.44117647058799997	0.260869565217	0.33333333333299997	0.37209302325599997	0.45454545454499995	0.545454545455	0.235294117647	0.33333333333299997	0.25	0.25	0.1875	0.41176470588200004	0.538461538462	0.46153846153800004	0.235294117647	0.388888888889	0.28571428571400004	0.358974358974	0.7340425531910001	0.707692307692	0.768518518519	0.708333333333	0.6530612244899999
chr11:63687238	0.35	0.413793103448	0.45454545454499995	0.28571428571400004	0.5	0.307692307692	0.388888888889	0.4	0.47619047618999993	0.3125	0.583333333333	0.166666666667	0.47619047618999993	0.5714285714289999	0.46666666666699996	0.217391304348	0.428571428571	0.318181818182	0.5	0.25	0.33333333333299997	0.433333333333	0.5714285714289999	0.6	0.428571428571	0.28571428571400004	0.33333333333299997	0.5	0.33333333333299997	0.28571428571400004	0.444444444444	0.615384615385	0.38461538461499994	0.583333333333	0.125	0.392857142857	0.573170731707	0.625	0.717647058824	0.632653061224	0.653333333333
chr11:63687250	0.263157894737	0.269230769231	0.625	0.23076923076900002	0.0	0.23076923076900002	0.28571428571400004	0.33333333333299997	0.294117647059	0.133333333333	0.08333333333330001	0.4	0.33333333333299997	0.14285714285700002	0.5714285714289999	0.0909090909091	0.157894736842	0.25	0.368421052632	0.272727272727	0.35	0.206896551724	0.28571428571400004	0.33333333333299997	0.423076923077	0.33333333333299997	0.2	0.181818181818	0.0909090909091	0.357142857143	0.5	0.222222222222	0.363636363636	0.5	0.0	0.5	0.6	0.88	0.807228915663	0.605263157895	0.779220779221
chr11:63687288	0.5714285714289999	0.428571428571	0.0	0.2	0.0	0.0	0.444444444444	0.666666666667	0.5714285714289999	0.8	0.6	0.0	0.0	0.0	0.6	0.33333333333299997	0.714285714286	0.6	0.0	0.0	0.5	0.8	0.0	0.0	0.8571428571430001	0.28571428571400004	0.0	0.0	0.428571428571	0.0	0.0	0.4	0.0	0.0	0.0	0.7	1.0	0.636363636364	0.526315789474	1.0	0.733333333333
chr11:636918	0.0	0.0	0.0	0.2	0.0	0.0	0.0	0.0	0.0	0.0	0.0	0.0	0.0	0.0	0.0	0.0	0.0	0.0	0.0	0.0	0.0	0.0	0.0	0.0	0.0	0.2	0.14285714285700002	0.0	0.0	0.0	0.0	0.0	0.0	0.0	0.0	0.0	0.8823529411759999	0.9	1.0	1.0	1.0
chr11:636923	0.166666666667	0.0	0.0	0.0	0.0	0.33333333333299997	0.0	0.14285714285700002	0.14285714285700002	0.0	0.0	0.0	0.0	0.0	0.0	0.153846153846	0.0	0.14285714285700002	0.0	0.0	0.14285714285700002	0.222222222222	0.0	0.0	0.0	0.166666666667	0.28571428571400004	0.0	0.0	0.0	0.0	0.0	0.0	0.0	0.0	0.4	0.85	0.833333333333	1.0	0.888888888889	1.0
chr11:636927	0.0	0.0	0.0	0.1	0.0	0.28571428571400004	0.0	0.0	0.0	0.0	0.0	0.0	0.0	0.2	0.0	0.0	0.0	0.125	0.0	0.14285714285700002	0.0	0.0	0.0	0.0	0.0	0.166666666667	0.0	0.0	0.0	0.0	0.0	0.0	0.0	0.0	0.0	0.4	0.9	0.916666666667	1.0	0.9	1.0
chr11:636931	0.0	0.0	0.0	0.0	0.0	0.0	0.0	0.0	0.0	0.0	0.0	0.0	0.0	0.0	0.0	0.0	0.0	0.0	0.0	0.0	0.0	0.0769230769231	0.0	0.0	0.0	0.14285714285700002	0.0	0.6	0.0	0.0	0.0	0.0	0.0	0.0	0.0	0.25	0.928571428571	0.941176470588	0.925925925926	0.909090909091	0.736842105263
chr11:636936	0.0	0.0	0.0	0.0	0.0	0.0	0.0	0.0	0.0	0.14285714285700002	0.0	0.0	0.0	0.222222222222	0.14285714285700002	0.0	0.0	0.0	0.0	0.0	0.0	0.14285714285700002	0.0	0.0	0.2	0.14285714285700002	0.0	0.2	0.0	0.0	0.0	0.0	0.0	0.0	0.0	0.111111111111	0.8928571428569999	0.8095238095239999	1.0	0.846153846154	1.0
chr11:636948	0.133333333333	0.0	0.0	0.0	0.2	0.0588235294118	0.14285714285700002	0.06666666666669999	0.111111111111	0.1	0.1	0.166666666667	0.0	0.0909090909091	0.07142857142860001	0.13636363636399998	0.0	0.0	0.166666666667	0.07142857142860001	0.08333333333330001	0.25	0.0	0.0909090909091	0.0	0.111111111111	0.0	0.222222222222	0.0	0.2	0.0	0.0	0.0	0.33333333333299997	0.3	0.153846153846	0.957446808511	1.0	0.95	1.0	0.962962962963
chr11:636954	0.06666666666669999	0.0	0.0	0.0588235294118	0.0	0.0	0.125	0.0625	0.2	0.0	0.0454545454545	0.166666666667	0.0	0.08333333333330001	0.0	0.0454545454545	0.133333333333	0.0	0.125	0.0	0.0	0.0588235294118	0.0	0.08333333333330001	0.0	0.0	0.1	0.181818181818	0.0	0.2	0.0	0.0	0.0	0.2	0.2	0.14285714285700002	0.946428571429	1.0	0.958333333333	0.9615384615379999	1.0
chr11:636957	0.117647058824	0.0434782608696	0.0	0.0	0.0	0.052631578947400004	0.25	0.111111111111	0.1	0.0	0.0434782608696	0.0	0.0	0.08333333333330001	0.07142857142860001	0.08695652173910001	0.133333333333	0.0	0.375	0.0	0.214285714286	0.111111111111	0.2	0.153846153846	0.0625	0.111111111111	0.0	0.0909090909091	0.0	0.0	0.0	0.0	0.0	0.272727272727	0.0909090909091	0.0625	0.904761904762	1.0	0.96	0.9	0.911764705882
chr11:636964	0.166666666667	0.0	0.07142857142860001	0.0555555555556	0.166666666667	0.15	0.0	0.052631578947400004	0.2	0.0625	0.0	0.14285714285700002	0.0	0.0769230769231	0.0	0.035714285714300006	0.06666666666669999	0.0769230769231	0.1	0.0625	0.0	0.166666666667	0.0	0.07142857142860001	0.1875	0.0909090909091	0.0	0.214285714286	0.0	0.0	0.0	0.4	0.0	0.25	0.08333333333330001	0.105263157895	0.9866666666670001	1.0	0.981132075472	1.0	0.886363636364
chr11:636966	0.111111111111	0.04	0.07142857142860001	0.0	0.166666666667	0.1	0.0	0.052631578947400004	0.0	0.0	0.0416666666667	0.0	0.111111111111	0.23076923076900002	0.0	0.035714285714300006	0.06666666666669999	0.0	0.2	0.0	0.0	0.111111111111	0.0	0.14285714285700002	0.0625	0.0909090909091	0.1	0.14285714285700002	0.166666666667	0.0	0.0	0.4	0.0	0.166666666667	0.08333333333330001	0.14285714285700002	0.951807228916	0.903846153846	0.945454545455	0.9696969696969999	0.9545454545450001
chr11:636968	0.111111111111	0.08	0.07142857142860001	0.0555555555556	0.0	0.15	0.0	0.052631578947400004	0.0	0.0625	0.08333333333330001	0.28571428571400004	0.222222222222	0.0769230769231	0.0	0.035714285714300006	0.06666666666669999	0.0	0.1	0.0	0.07142857142860001	0.166666666667	0.0	0.07142857142860001	0.0625	0.0909090909091	0.166666666667	0.14285714285700002	0.14285714285700002	0.0	0.0	0.4	0.0	0.08333333333330001	0.166666666667	0.190476190476	0.97619047619	0.945454545455	1.0	0.972222222222	0.877551020408
chr11:636989	0.0434782608696	0.0285714285714	0.0555555555556	0.14285714285700002	0.111111111111	0.181818181818	0.0	0.107142857143	0.0769230769231	0.047619047619	0.16129032258099998	0.125	0.0769230769231	0.15	0.1	0.0571428571429	0.15	0.0952380952381	0.176470588235	0.047619047619	0.0555555555556	0.125	0.0	0.28571428571400004	0.0952380952381	0.117647058824	0.266666666667	0.105263157895	0.0909090909091	0.3	0.23076923076900002	0.5	0.0	0.25	0.2	0.25	0.957264957265	0.9375	0.9468085106380001	0.981481481481	0.929411764706
chr11:637006	0.121212121212	0.0	0.0	0.0	0.0	0.08	0.0	0.0	0.0	0.0	0.0	0.0	0.0	0.0769230769231	0.13636363636399998	0.0769230769231	0.08333333333330001	0.07142857142860001	0.0952380952381	0.0434782608696	0.04	0.07407407407410001	0.0769230769231	0.052631578947400004	0.2	0.14285714285700002	0.25	0.1	0.06666666666669999	0.0769230769231	0.0769230769231	0.5	0.0	0.166666666667	0.210526315789	0.0689655172414	0.9565217391299998	0.979381443299	0.991452991453	0.9589041095890001	0.940677966102
chr11:637014	0.030303030303	0.0	0.0	0.0	0.0	0.04	0.0	0.0625	0.0	0.0	0.0	0.0	0.0	0.0	0.0416666666667	0.0487804878049	0.0	0.0333333333333	0.130434782609	0.0434782608696	0.0769230769231	0.137931034483	0.07142857142860001	0.05	0.0769230769231	0.047619047619	0.12	0.05	0.0625	0.0769230769231	0.153846153846	0.4	0.0	0.166666666667	0.15	0.06666666666669999	0.8490566037739999	0.823008849558	0.815602836879	0.888888888889	0.902097902098
chr11:637019	0.0857142857143	0.0	0.0	0.035714285714300006	0.0909090909091	0.0	0.0	0.0285714285714	0.0	0.0	0.025641025641	0.0	0.0	0.0384615384615	0.0416666666667	0.07142857142860001	0.12	0.0645161290323	0.0384615384615	0.08333333333330001	0.07142857142860001	0.09677419354839999	0.07142857142860001	0.0	0.07407407407410001	0.08695652173910001	0.148148148148	0.35	0.111111111111	0.07142857142860001	0.14285714285700002	0.5	0.0	0.111111111111	0.272727272727	0.125	0.945054945055	0.9769230769230001	0.981012658228	0.980392156863	0.969325153374
chr11:637021	0.114285714286	0.020833333333299998	0.0	0.035714285714300006	0.0909090909091	0.0384615384615	0.052631578947400004	0.027027027026999998	0.0	0.0769230769231	0.128205128205	0.0	0.07142857142860001	0.037037037037	0.08333333333330001	0.047619047619	0.08	0.12903225806500002	0.115384615385	0.166666666667	0.035714285714300006	0.12903225806500002	0.07142857142860001	0.0434782608696	0.111111111111	0.23076923076900002	0.185185185185	0.28571428571400004	0.105263157895	0.07142857142860001	0.14285714285700002	0.5	0.1	0.222222222222	0.363636363636	0.125	0.9375	0.985185185185	0.953216374269	0.990384615385	0.959064327485
chr11:637028	0.0555555555556	0.02	0.0	0.0	0.0	0.0	0.157894736842	0.025	0.0	0.0	0.025	0.0	0.0	0.035714285714300006	0.04	0.0217391304348	0.0769230769231	0.0322580645161	0.037037037037	0.08333333333330001	0.06666666666669999	0.117647058824	0.0625	0.0384615384615	0.1	0.137931034483	0.21875	0.130434782609	0.105263157895	0.133333333333	0.2	0.46153846153800004	0.08333333333330001	0.105263157895	0.304347826087	0.0857142857143	0.956097560976	0.981012658228	0.966850828729	0.981818181818	0.947643979058
chr11:637030	0.027027027026999998	0.0	0.0454545454545	0.06666666666669999	0.0	0.0	0.052631578947400004	0.025	0.0	0.0344827586207	0.05	0.0	0.0	0.035714285714300006	0.04	0.0217391304348	0.0769230769231	0.03125	0.07407407407410001	0.0416666666667	0.0333333333333	0.117647058824	0.125	0.115384615385	0.1	0.172413793103	0.21875	0.217391304348	0.052631578947400004	0.133333333333	0.125	0.428571428571	0.08333333333330001	0.105263157895	0.217391304348	0.0857142857143	0.957547169811	0.963636363636	0.959183673469	0.991228070175	0.97461928934
chr11:637032	0.0810810810811	0.02	0.0	0.0333333333333	0.08333333333330001	0.037037037037	0.052631578947400004	0.025	0.0	0.0	0.05	0.0	0.0	0.07142857142860001	0.0384615384615	0.0217391304348	0.115384615385	0.03125	0.07142857142860001	0.0416666666667	0.0333333333333	0.117647058824	0.0625	0.115384615385	0.2	0.103448275862	0.272727272727	0.304347826087	0.157894736842	0.133333333333	0.125	0.428571428571	0.2	0.1	0.32	0.210526315789	0.945701357466	0.9235294117649999	0.9393939393940001	0.9830508474580001	0.9613526570049999
chr11:637035	0.135135135135	0.04	0.0454545454545	0.0344827586207	0.166666666667	0.037037037037	0.052631578947400004	0.052631578947400004	0.06666666666669999	0.0322580645161	0.025641025641	0.0	0.0	0.035714285714300006	0.0769230769231	0.0425531914894	0.0769230769231	0.0909090909091	0.0689655172414	0.0769230769231	0.09375	0.0588235294118	0.117647058824	0.0769230769231	0.1	0.206896551724	0.272727272727	0.130434782609	0.263157894737	0.1875	0.125	0.428571428571	0.294117647059	0.15	0.296296296296	0.175	0.951965065502	0.977528089888	0.9386792452830001	1.0	0.968325791855
chr11:637042	0.231578947368	0.166666666667	0.348314606742	0.244680851064	0.23076923076900002	0.24	0.261538461538	0.211764705882	0.304347826087	0.20238095238099998	0.23863636363600002	0.295774647887	0.35294117647100004	0.231884057971	0.294117647059	0.228813559322	0.26966292134799996	0.20430107526900002	0.4	0.1875	0.172413793103	0.163265306122	0.228915662651	0.218390804598	0.33333333333299997	0.28125	0.33333333333299997	0.27397260274	0.28301886792500003	0.245901639344	0.266666666667	0.412698412698	0.39759036144599996	0.194029850746	0.267605633803	0.259615384615	0.639053254438	0.555891238671	0.604992657856	0.625954198473	0.58495460441
chr11:637057	0.282828282828	0.148514851485	0.22826086956500002	0.191489361702	0.23076923076900002	0.173333333333	0.179104477612	0.141176470588	0.24324324324299998	0.211764705882	0.10227272727299999	0.281690140845	0.20289855072500002	0.188405797101	0.206896551724	0.2	0.31868131868099997	0.170212765957	0.173333333333	0.12307692307700001	0.116666666667	0.15306122449	0.2	0.191011235955	0.22619047619000002	0.17346938775499998	0.3375	0.19178082191799997	0.298245614035	0.31147540983600003	0.276315789474	0.296875	0.282352941176	0.257142857143	0.342465753425	0.284403669725	0.666666666667	0.607898448519	0.618257261411	0.688995215311	0.618990384615
chr11:637071	0.234042553191	0.22413793103399998	0.214285714286	0.20588235294100002	0.06666666666669999	0.176470588235	0.17391304347800002	0.162790697674	0.166666666667	0.268292682927	0.162790697674	0.133333333333	0.3	0.33333333333299997	0.33333333333299997	0.145454545455	0.25	0.121951219512	0.20588235294100002	0.322580645161	0.19444444444400003	0.19512195122	0.28571428571400004	0.212121212121	0.410256410256	0.272727272727	0.307692307692	0.28571428571400004	0.46428571428599996	0.23809523809500002	0.366666666667	0.68	0.23076923076900002	0.516129032258	0.375	0.383333333333	0.61421319797	0.6096997690529999	0.60861423221	0.635135135135	0.646956521739
chr11:637095	0.0	0.2	0.0	0.0	0.0	0.0	0.0	0.0	0.0	0.0	0.0	0.0	0.0	0.0	0.0	0.0	0.0	0.0	0.0	0.0	0.0	0.0	0.0	0.0	0.625	0.3	0.6	0.0	0.0	0.0	0.5	1.0	0.0	1.0	0.0	0.5	0.928143712575	0.941176470588	0.942857142857	0.967741935484	0.9545454545450001
chr11:637098	0.0	0.0	0.0	0.0	0.0	0.0	0.0	0.0	0.0	0.0	0.0	0.0	0.0	0.0	0.0	0.0	0.0	0.0	0.0	0.0	0.0	0.0	0.0	0.0	0.625	0.3	0.8	0.0	0.0	0.0	0.5	0.875	0.0	1.0	0.0	0.46153846153800004	0.942675159236	0.976377952756	0.95625	0.919540229885	0.9457831325299999
chr11:637104	0.0	0.0	0.0	0.0	0.0	0.0	0.0	0.0	0.0	0.0	0.0	0.0	0.0	0.0	0.0	0.0	0.0	0.0	0.0	0.0	0.0	0.0	0.0	0.0	0.5	0.25	0.8	0.0	0.0	0.0	0.6	1.0	0.0	1.0	0.0	0.46153846153800004	0.931034482759	0.9565217391299998	0.912162162162	0.973333333333	0.953333333333
chr11:65393179	0.0	1.0	0.8	0.0	0.0	0.666666666667	1.0	0.0	1.0	0.0	0.0	0.0	0.0	1.0	0.0	1.0	0.9	1.0	1.0	1.0	1.0	1.0	1.0	0.0	1.0	1.0	0.5	1.0	1.0	0.0	0.0	0.0	0.0	1.0	1.0	1.0	1.0	0.894736842105	1.0	1.0	1.0
chr11:65393188	0.0	1.0	0.714285714286	0.0	0.0	1.0	0.7	1.0	1.0	0.0	0.0	0.0	0.666666666667	1.0	0.0	0.916666666667	1.0	1.0	0.928571428571	1.0	1.0	1.0	1.0	0.0	1.0	1.0	1.0	0.8571428571430001	1.0	0.0	0.0	0.0	0.0	1.0	1.0	1.0	1.0	0.9523809523810001	0.96875	0.916666666667	1.0
chr11:65393197	1.0	1.0	0.714285714286	0.0	0.0	0.75	0.9	0.875	0.625	0.0	0.0	0.8	0.833333333333	1.0	0.0	0.75	0.909090909091	0.916666666667	1.0	1.0	0.8571428571430001	1.0	0.875	1.0	1.0	1.0	0.8571428571430001	0.8571428571430001	1.0	0.0	0.0	0.0	1.0	1.0	1.0	0.777777777778	0.8974358974359999	0.909090909091	1.0	0.944444444444	0.964285714286
chr11:65393233	1.0	0.9215686274510001	1.0	1.0	1.0	0.9545454545450001	1.0	1.0	0.9	0.95	0.933333333333	1.0	0.928571428571	0.944444444444	0.909090909091	0.964285714286	1.0	1.0	1.0	1.0	1.0	0.9615384615379999	0.928571428571	0.9375	0.928571428571	1.0	0.8823529411759999	0.888888888889	1.0	1.0	1.0	1.0	1.0	1.0	0.846153846154	0.90625	0.96	0.933333333333	0.974358974359	0.9302325581399999	0.9130434782610001
chr11:65393246	0.967741935484	0.9661016949150001	1.0	1.0	1.0	1.0	1.0	1.0	0.96	1.0	1.0	1.0	0.95	1.0	0.923076923077	0.8709677419349999	0.942857142857	0.9696969696969999	0.9696969696969999	0.958333333333	0.9705882352940001	0.9375	1.0	0.9523809523810001	0.9666666666670001	0.84	0.9473684210529999	1.0	0.9545454545450001	1.0	1.0	0.8571428571430001	1.0	0.944444444444	0.965517241379	0.9714285714290001	0.875	0.964285714286	0.936170212766	0.96	0.926829268293
chr11:65393257	1.0	0.9848484848479999	0.8571428571430001	1.0	1.0	0.935483870968	1.0	0.953488372093	1.0	1.0	0.9473684210529999	0.9375	0.9130434782610001	1.0	0.928571428571	1.0	0.9714285714290001	0.972222222222	0.914285714286	0.916666666667	0.972972972973	0.878787878788	1.0	1.0	0.967741935484	1.0	0.95	1.0	0.958333333333	1.0	1.0	1.0	1.0	0.888888888889	1.0	0.973684210526	0.991304347826	0.9571428571430001	1.0	1.0	0.959595959596
chr11:65393281	0.625	0.606060606061	0.5714285714289999	0.6875	0.7647058823530001	0.612903225806	0.739130434783	0.488372093023	0.36	0.6818181818179999	0.631578947368	0.625	0.739130434783	0.583333333333	0.714285714286	0.555555555556	0.542857142857	0.694444444444	0.457142857143	0.625	0.7567567567569999	0.606060606061	0.875	0.6818181818179999	0.5806451612899999	0.68	0.9	0.666666666667	0.666666666667	0.714285714286	0.9	0.33333333333299997	0.615384615385	0.777777777778	0.48275862069	0.631578947368	0.739130434783	0.5	0.6698113207549999	0.7192982456139999	0.616161616162
chr11:69449349	0.0	0.8571428571430001	0.0	0.0	0.0	0.6	0.0	0.8	0.0	0.0	0.0	0.0	0.0	0.0	0.666666666667	1.0	0.75	0.375	0.0	0.0	0.428571428571	0.0	0.0	0.0	0.0	0.0	0.0	0.0	1.0	0.0	0.0	0.8	0.0	0.0	0.0	0.555555555556	0.8181818181820001	0.833333333333	0.5714285714289999	0.0	1.0
chr11:70211379	0.125	0.23076923076900002	0.0	0.0	0.0	0.0	0.0	0.0	0.0	0.0	0.0	0.111111111111	0.14285714285700002	0.4	0.0	0.0	0.0	0.1	0.0	0.0	0.0	0.125	0.0	0.0	0.166666666667	0.0	0.0	0.0	0.0	0.0	0.363636363636	0.0	0.0	0.0	0.0	0.125	0.933333333333	1.0	1.0	1.0	0.875
chr11:70211408	0.14285714285700002	0.0454545454545	0.272727272727	0.0	0.0	0.0	0.6	0.05	0.0	0.0	0.0	0.0	0.0	0.0	0.0	0.2	0.0	0.07142857142860001	0.0	0.14285714285700002	0.1	0.0	0.0	0.0	0.25	0.0	0.0	0.0	0.111111111111	0.0	0.25	0.0	0.0	0.0	0.33333333333299997	0.08333333333330001	0.9375	0.888888888889	0.9666666666670001	0.9375	1.0
chr11:70211505	0.06334841628959999	0.0561056105611	0.103225806452	0.0828025477707	0.0280373831776	0.046153846153800006	0.06818181818180001	0.046728971962599994	0.0434782608696	0.018779342723	0.09302325581399999	0.038834951456300004	0.0502793296089	0.04278074866309999	0.0763358778626	0.0486725663717	0.0497512437811	0.059113300492599996	0.0909090909091	0.075	0.0941176470588	0.10404624277499999	0.0839160839161	0.05594405594409999	0.11464968152899999	0.13071895424799998	0.186274509804	0.168224299065	0.104294478528	0.110091743119	0.17894736842099998	0.218487394958	0.256	0.21666666666700002	0.113636363636	0.08673469387760001	0.937185929648	0.901856763926	0.9401709401710001	0.942122186495	0.905511811024
chr11:70211519	0.08	0.0696864111498	0.0993788819876	0.0679012345679	0.056603773584900006	0.061855670103099995	0.10400000000000001	0.0637254901961	0.06285714285709999	0.0285714285714	0.0942028985507	0.0824742268041	0.0965909090909	0.033519553072599996	0.0606060606061	0.048309178744	0.0670103092784	0.09644670050760001	0.11931818181800001	0.0980392156863	0.0837988826816	0.106145251397	0.108843537415	0.061224489795900006	0.14465408805	0.168918918919	0.18095238095199997	0.222222222222	0.134615384615	0.18691588785	0.23469387755100002	0.268292682927	0.24	0.23931623931600002	0.116788321168	0.11940298507500001	0.9357601713060001	0.927536231884	0.918811881188	0.9404761904760001	0.9473684210529999
chr11:70211523	0.09292035398229999	0.08424908424910002	0.12418300653599999	0.10691823899399999	0.078431372549	0.08465608465610001	0.114754098361	0.08205128205130001	0.08333333333330001	0.055	0.14285714285700002	0.0989010989011	0.0924855491329	0.047619047619	0.10447761194	0.0631067961165	0.0837988826816	0.132653061224	0.127906976744	0.138157894737	0.134502923977	0.0987654320988	0.12587412587400001	0.125	0.19753086419799998	0.167832167832	0.163461538462	0.240740740741	0.132075471698	0.25	0.21875	0.279661016949	0.280991735537	0.2	0.16535433070900002	0.15	0.9273858921160001	0.928240740741	0.9390476190479999	0.9508670520229999	0.93661971831
chr11:70211531	0.09859154929580001	0.11583011582999998	0.164383561644	0.11842105263199999	0.0882352941176	0.10928961748600001	0.138888888889	0.0756756756757	0.0909090909091	0.0659340659341	0.15	0.0963855421687	0.08333333333330001	0.0802469135802	0.09375	0.07065217391300001	0.08771929824560001	0.133333333333	0.132075471698	0.155555555556	0.126506024096	0.101265822785	0.15328467153300002	0.13698630137	0.223684210526	0.201438848921	0.235849056604	0.263636363636	0.147651006711	0.20408163265299997	0.257731958763	0.27678571428599996	0.302521008403	0.22641509434	0.148760330579	0.155440414508	0.946153846154	0.946428571429	0.9379562043799999	0.924324324324	0.950537634409
chr11:70211534	0.12380952380999999	0.115537848606	0.132867132867	0.119205298013	0.11	0.122905027933	0.150943396226	0.07142857142860001	0.12582781457	0.0494505494505	0.15328467153300002	0.125	0.0909090909091	0.0573248407643	0.10400000000000001	0.0769230769231	0.07647058823530001	0.11340206185599999	0.146496815287	0.164179104478	0.14285714285700002	0.12422360248400001	0.176470588235	0.12230215827299999	0.225165562914	0.214285714286	0.23809523809500002	0.252252252252	0.145695364238	0.247422680412	0.25	0.266055045872	0.30081300813	0.242990654206	0.17213114754099998	0.16923076923099997	0.9438202247190001	0.930585683297	0.934397163121	0.9490616621979999	0.956611570248
chr11:70211540	0.0917874396135	0.0737704918033	0.15646258503399998	0.103896103896	0.052631578947400004	0.08988764044939998	0.121495327103	0.0670391061453	0.08724832214770001	0.044444444444399996	0.14598540146	0.119047619048	0.10303030302999999	0.08333333333330001	0.0826446280992	0.06285714285709999	0.08928571428570001	0.13	0.135483870968	0.17777777777800002	0.111111111111	0.119496855346	0.143884892086	0.135714285714	0.22602739725999998	0.17931034482799998	0.247422680412	0.24107142857099997	0.12	0.18	0.216494845361	0.28571428571400004	0.282258064516	0.22935779816500002	0.204724409449	0.155	0.9393939393940001	0.939879759519	0.9364261168379999	0.9445843828720001	0.955769230769
chr11:70211550	0.145631067961	0.126530612245	0.126666666667	0.167785234899	0.08602150537630002	0.172413793103	0.20588235294100002	0.130952380952	0.110344827586	0.0852272727273	0.18439716312100002	0.2	0.173652694611	0.115107913669	0.10655737704900001	0.118343195266	0.103658536585	0.141414141414	0.155844155844	0.167883211679	0.16867469879500002	0.14723926380400001	0.22142857142900002	0.147887323944	0.28187919463100003	0.278145695364	0.281553398058	0.277777777778	0.13605442176899998	0.22115384615400002	0.30851063829799996	0.303571428571	0.322580645161	0.293577981651	0.18939393939399998	0.19024390243900002	0.932343234323	0.930841121495	0.9324546952220001	0.949397590361	0.943005181347
chr11:70211595	0.08333333333330001	0.105263157895	0.0	0.0	0.0	0.153846153846	0.0	0.166666666667	0.0	0.0	0.0	0.2	0.181818181818	0.125	0.125	0.0454545454545	0.0	0.0	0.0	0.0	0.0	0.125	0.0	0.153846153846	0.14285714285700002	0.0	0.0	0.33333333333299997	0.176470588235	0.0	0.28571428571400004	0.0	0.0	0.0	0.307692307692	0.0588235294118	0.777777777778	1.0	0.9696969696969999	0.904761904762	1.0
chr11:70850198	1.0	0.928571428571	0.916666666667	0.88	0.9473684210529999	0.833333333333	0.826086956522	0.9393939393940001	0.8571428571430001	0.846153846154	0.785714285714	0.928571428571	1.0	0.923076923077	0.944444444444	0.862068965517	0.862068965517	0.9	1.0	0.8571428571430001	0.916666666667	0.978723404255	0.791666666667	0.833333333333	1.0	0.916666666667	1.0	0.909090909091	0.909090909091	1.0	0.9375	0.923076923077	1.0	0.894736842105	1.0	0.958333333333	0.9682539682539999	0.807692307692	0.912280701754	0.909090909091	0.826086956522
chr11:70850222	0.90625	0.962264150943	0.933333333333	0.928571428571	0.965517241379	0.92	0.8974358974359999	0.8571428571430001	0.9375	0.94	0.8421052631579999	0.9615384615379999	0.9130434782610001	0.9111111111110001	0.916666666667	0.942307692308	0.865384615385	0.931034482759	0.941176470588	0.8484848484849999	0.973684210526	0.875	0.90243902439	0.925925925926	0.9	0.923076923077	0.85	0.904761904762	0.888888888889	0.928571428571	0.909090909091	0.9	0.96875	0.911764705882	1.0	0.9565217391299998	0.9196428571430001	0.925925925926	0.888888888889	0.9111111111110001	0.891891891892
chr11:70850288	0.963414634146	0.957746478873	0.967391304348	0.9615384615379999	0.923076923077	0.964285714286	0.95	0.968992248062	0.955555555556	0.930693069307	0.9821428571430001	1.0	0.959595959596	0.950495049505	0.973684210526	0.9765625	0.951923076923	0.964601769912	0.9777777777779999	0.9848484848479999	0.9777777777779999	0.9830508474580001	0.9605263157889999	0.9431818181820001	0.957446808511	0.9878048780490001	1.0	1.0	0.977011494253	0.964285714286	0.9827586206899999	0.9625	0.958333333333	0.9682539682539999	0.897058823529	0.957446808511	0.958847736626	0.9731543624160001	0.964912280702	0.992	0.9549549549549999
chr11:70850294	0.9756097560979999	0.971830985915	0.9782608695649999	0.9615384615379999	0.9615384615379999	0.9821428571430001	0.9375	0.9379844961239999	0.955555555556	0.910891089109	0.9821428571430001	0.9402985074629999	0.9696969696969999	0.9801980198019999	0.948051948052	1.0	0.951923076923	1.0	0.9777777777779999	0.924242424242	0.9777777777779999	0.9661016949150001	0.9210526315790001	0.9772727272730001	0.957446808511	0.939024390244	0.962962962963	0.912280701754	0.977011494253	0.964285714286	0.9827586206899999	0.95	0.916666666667	0.9682539682539999	0.941176470588	0.9468085106380001	0.9713114754100001	0.9731543624160001	0.978165938865	0.96	0.986547085202
chr11:70850300	0.865853658537	0.908450704225	0.9130434782610001	0.932692307692	0.865384615385	0.928571428571	0.95	0.899224806202	0.9	0.920792079208	0.839285714286	0.8955223880600001	0.959595959596	0.920792079208	0.948051948052	0.9140625	0.980769230769	0.964601769912	0.933333333333	0.909090909091	0.9777777777779999	0.898305084746	0.894736842105	0.909090909091	0.957446808511	0.939024390244	0.925925925926	0.9824561403509999	0.931034482759	0.9404761904760001	0.965517241379	0.9125	0.944444444444	0.9523809523810001	0.941176470588	0.936170212766	0.963114754098	0.9731543624160001	0.960698689956	0.968	0.973214285714
chr11:70850303	0.914634146341	0.9507042253519999	0.923913043478	0.941747572816	0.942307692308	0.9375	0.9625	0.953488372093	0.944444444444	0.970297029703	0.9821428571430001	0.910447761194	0.979797979798	0.970297029703	0.922077922078	0.9453125	0.951923076923	0.9203539823010001	0.944444444444	0.924242424242	0.9777777777779999	0.923728813559	0.9473684210529999	0.9772727272730001	0.957446808511	0.9878048780490001	0.925925925926	0.912280701754	0.942528735632	0.9523809523810001	0.9137931034479999	0.9375	0.902777777778	0.9682539682539999	0.897058823529	0.925531914894	0.9303278688519999	0.9395973154359999	0.951965065502	0.976	0.964285714286
chr11:72415405	1.0	0.769230769231	0.0	1.0	0.0	0.9	0.8	0.8235294117649999	0.0	0.9	1.0	1.0	1.0	1.0	0.428571428571	0.909090909091	0.0	1.0	0.875	0.833333333333	0.888888888889	0.8181818181820001	0.0	1.0	0.8823529411759999	1.0	0.0	0.75	1.0	1.0	0.0	0.0	0.833333333333	1.0	1.0	1.0	0.777777777778	1.0	0.958333333333	0.833333333333	0.785714285714
chr11:72415428	0.888888888889	0.846153846154	0.0	0.888888888889	0.0	1.0	0.7	1.0	0.0	1.0	0.8181818181820001	1.0	0.714285714286	1.0	1.0	0.8181818181820001	0.0	0.583333333333	1.0	1.0	1.0	0.916666666667	0.0	0.888888888889	1.0	1.0	0.0	0.875	0.714285714286	0.8	0.0	0.0	0.833333333333	1.0	0.833333333333	1.0	1.0	1.0	1.0	1.0	1.0
chr11:72415433	1.0	0.846153846154	0.0	0.777777777778	0.0	0.9	1.0	0.941176470588	0.0	1.0	0.7272727272730001	0.9	0.8571428571430001	1.0	1.0	0.8181818181820001	0.0	1.0	1.0	1.0	1.0	0.833333333333	0.0	0.777777777778	0.7647058823530001	0.7	0.0	0.75	0.714285714286	0.8	0.0	0.0	0.833333333333	1.0	1.0	1.0	1.0	0.8	1.0	1.0	1.0
chr11:76033164	0.0769230769231	0.115384615385	0.0625	0.0	0.125	0.14285714285700002	0.0	0.0	0.0	0.08333333333330001	0.0909090909091	0.0	0.0	0.23076923076900002	0.222222222222	0.0555555555556	0.0	0.04	0.07142857142860001	0.06666666666669999	0.125	0.105263157895	0.08333333333330001	0.125	0.210526315789	0.2	0.0909090909091	0.0	0.0	0.117647058824	0.636363636364	0.181818181818	0.33333333333299997	0.217391304348	0.133333333333	0.222222222222	0.661971830986	0.65	0.6736842105259999	0.810810810811	0.714285714286
chr11:76033171	0.0	0.12	0.0	0.0	0.14285714285700002	0.0	0.0	0.0	0.0	0.0	0.0	0.0	0.0	0.0	0.0	0.0	0.0	0.0	0.0909090909091	0.08333333333330001	0.153846153846	0.0	0.0	0.0	0.176470588235	0.125	0.0	0.0	0.1	0.117647058824	0.5	0.363636363636	0.33333333333299997	0.23809523809500002	0.133333333333	0.2	0.550724637681	0.6857142857140001	0.588235294118	0.6764705882350001	0.666666666667
chr11:76033174	0.08333333333330001	0.08333333333330001	0.0	0.0	0.28571428571400004	0.0	0.0	0.0	0.0	0.0	0.0	0.0	0.0	0.0	0.2	0.07142857142860001	0.0	0.1	0.181818181818	0.0	0.0769230769231	0.0	0.0	0.0	0.214285714286	0.0	0.0	0.0	0.0	0.117647058824	0.363636363636	0.25	0.33333333333299997	0.23809523809500002	0.166666666667	0.266666666667	0.594202898551	0.588235294118	0.646341463415	0.677419354839	0.68253968254
chr11:76033181	0.0	0.0	0.0	0.0	0.0	0.0	0.0	0.0	0.0	0.0	0.0	0.0	0.0	0.0	0.2	0.0	0.0	0.0454545454545	0.0909090909091	0.1	0.0	0.0	0.0	0.0	0.23076923076900002	0.0	0.0	0.0	0.0	0.176470588235	0.272727272727	0.3	0.25	0.2	0.181818181818	0.222222222222	0.623188405797	0.575757575758	0.525	0.7	0.763888888889
chr11:76033184	0.0	0.14285714285700002	0.0	0.0	0.14285714285700002	0.0	0.0	0.0	0.0	0.0	0.0	0.0	0.0	0.0	0.0	0.0	0.0909090909091	0.1	0.1	0.1	0.0	0.0	0.0909090909091	0.0	0.23076923076900002	0.0	0.0	0.0	0.0	0.1875	0.272727272727	0.3	0.125	0.15	0.181818181818	0.222222222222	0.577464788732	0.588235294118	0.5844155844160001	0.733333333333	0.791666666667
chr11:76033186	0.0769230769231	0.0	0.0	0.14285714285700002	0.0	0.0	0.0	0.0	0.0	0.0	0.0	0.0	0.0588235294118	0.0	0.0	0.0	0.0	0.105263157895	0.1	0.1	0.0	0.0	0.0	0.0	0.23076923076900002	0.0	0.0	0.0	0.0	0.0625	0.272727272727	0.272727272727	0.125	0.15	0.181818181818	0.235294117647	0.594202898551	0.657894736842	0.576923076923	0.741935483871	0.780821917808
chr11:76033190	0.181818181818	0.15	0.0	0.0	0.28571428571400004	0.0909090909091	0.0	0.125	0.0	0.0	0.0	0.0	0.0	0.0	0.2	0.0	0.0	0.105263157895	0.1	0.33333333333299997	0.0909090909091	0.0	0.0	0.0	0.28571428571400004	0.0	0.0	0.0	0.0	0.133333333333	0.5	0.363636363636	0.25	0.222222222222	0.181818181818	0.33333333333299997	0.691176470588	0.641025641026	0.666666666667	0.689655172414	0.75
chr11:76033197	0.0909090909091	0.0555555555556	0.0	0.0	0.166666666667	0.0909090909091	0.0	0.0	0.0	0.0	0.0	0.0	0.0	0.0	0.0	0.0	0.0	0.052631578947400004	0.111111111111	0.111111111111	0.0	0.0	0.0	0.25	0.28571428571400004	0.0	0.0	0.0	0.0	0.133333333333	0.375	0.363636363636	0.28571428571400004	0.235294117647	0.181818181818	0.277777777778	0.65671641791	0.722222222222	0.7260273972600001	0.666666666667	0.8142857142859999
chr11:76033202	0.0909090909091	0.1875	0.0	0.0	0.0	0.0	0.0	0.0	0.0	0.0	0.0	0.0	0.0	0.0	0.0	0.0	0.0	0.052631578947400004	0.111111111111	0.125	0.0	0.0	0.0	0.0	0.307692307692	0.0	0.0	0.0	0.0	0.14285714285700002	0.375	0.4	0.0	0.133333333333	0.2	0.35294117647100004	0.652173913043	0.736842105263	0.653333333333	0.666666666667	0.760563380282
chr11:76750751	0.00970873786408	0.020689655172400002	0.03614457831330001	0.020833333333299998	0.0	0.0165289256198	0.038961038961	0.045045045044999996	0.0120481927711	0.019801980198	0.0204081632653	0.052631578947400004	0.0	0.051724137931	0.013698630137	0.0384615384615	0.0192307692308	0.0192307692308	0.019607843137299998	0.015873015873	0.0217391304348	0.0824742268041	0.0243902439024	0.041095890411	0.0888888888889	0.0315789473684	0.0952380952381	0.05769230769230001	0.0634920634921	0.0285714285714	0.119047619048	0.145161290323	0.117647058824	0.152777777778	0.111111111111	0.0857142857143	0.596256684492	0.613636363636	0.633879781421	0.66015625	0.559036144578
chr11:76750769	0.010752688172	0.022222222222199998	0.0	0.0116279069767	0.0	0.00862068965517	0.0140845070423	0.0192307692308	0.0	0.0114942528736	0.023255813953499998	0.0	0.011904761904799999	0.036036036036	0.0144927536232	0.0	0.030303030303	0.0212765957447	0.03	0.05	0.0	0.025	0.0	0.0	0.06578947368419999	0.0459770114943	0.0689655172414	0.0652173913043	0.052631578947400004	0.0491803278689	0.0789473684211	0.109090909091	0.0983606557377	0.0571428571429	0.07407407407410001	0.113636363636	0.676829268293	0.703056768559	0.703125	0.657534246575	0.628895184136
chr11:76750774	0.054347826087	0.030303030303	0.026315789473700002	0.0235294117647	0.0	0.04385964912280001	0.0294117647059	0.0392156862745	0.056338028169	0.0113636363636	0.0470588235294	0.0	0.0609756097561	0.027027027026999998	0.08695652173910001	0.0330578512397	0.061224489795900006	0.0561797752809	0.03	0.051724137931	0.0238095238095	0.111111111111	0.0285714285714	0.0153846153846	0.0821917808219	0.0235294117647	0.051724137931	0.0652173913043	0.08771929824560001	0.06557377049180001	0.135135135135	0.0909090909091	0.116666666667	0.0882352941176	0.132075471698	0.10227272727299999	0.696485623003	0.715555555556	0.694968553459	0.699074074074	0.698224852071
chr11:76750780	0.011111111111099999	0.0	0.0	0.0	0.0	0.0	0.0151515151515	0.0106382978723	0.0142857142857	0.0235294117647	0.0240963855422	0.0	0.0125	0.00943396226415	0.0	0.0172413793103	0.0212765957447	0.0481927710843	0.0106382978723	0.07272727272730001	0.013157894736799998	0.0547945205479	0.015625	0.0161290322581	0.07142857142860001	0.0493827160494	0.07407407407410001	0.0487804878049	0.0535714285714	0.05	0.111111111111	0.06	0.08928571428570001	0.131147540984	0.08	0.158536585366	0.8160535117059999	0.733644859813	0.7960526315790001	0.773869346734	0.7788161993770001
chr11:76750787	0.0	0.0243902439024	0.0	0.0	0.0	0.0	0.0	0.0	0.0153846153846	0.0	0.0375	0.0	0.0375	0.0291262135922	0.0	0.008695652173910001	0.0217391304348	0.025316455696200002	0.021052631578900003	0.052631578947400004	0.0	0.0140845070423	0.0344827586207	0.032786885245900003	0.0724637681159	0.0853658536585	0.07407407407410001	0.05	0.0555555555556	0.05	0.111111111111	0.1	0.0625	0.101694915254	0.13636363636399998	0.158536585366	0.700348432056	0.7425742574259999	0.765886287625	0.701030927835	0.7401315789470001
chr11:76750793	0.0	0.00862068965517	0.0	0.0	0.0	0.0105263157895	0.032786885245900003	0.03488372093019999	0.0	0.0	0.025641025641	0.0	0.026315789473700002	0.03	0.0	0.0	0.0	0.026666666666700003	0.021978021978	0.0545454545455	0.0142857142857	0.0151515151515	0.0	0.0169491525424	0.078125	0.0759493670886	0.0961538461538	0.026315789473700002	0.0588235294118	0.052631578947400004	0.14705882352900002	0.125	0.09302325581399999	0.135593220339	0.125	0.14102564102600001	0.827464788732	0.79512195122	0.872549019608	0.812154696133	0.8283828382840001
chr11:76750801	0.0	0.0172413793103	0.0	0.0	0.0	0.0113636363636	0.0	0.0352941176471	0.0	0.0138888888889	0.013698630137	0.0416666666667	0.0	0.021505376344099998	0.017543859649099998	0.010101010100999999	0.0125	0.013698630137	0.0116279069767	0.05769230769230001	0.0	0.0151515151515	0.0	0.0	0.078125	0.06329113924049999	0.150943396226	0.0277777777778	0.061224489795900006	0.0545454545455	0.176470588235	0.0625	0.05	0.0862068965517	0.10810810810799999	0.133333333333	0.785714285714	0.84693877551	0.8149350649349999	0.796610169492	0.832797427653
chr11:76750805	0.011904761904799999	0.0	0.05	0.0	0.0	0.0	0.017857142857099998	0.0	0.0	0.0142857142857	0.0138888888889	0.0	0.0138888888889	0.0	0.0	0.0	0.0125	0.0	0.0240963855422	0.056603773584900006	0.014925373134299999	0.015625	0.02	0.0	0.078125	0.0641025641026	0.132075471698	0.0606060606061	0.061224489795900006	0.0377358490566	0.14705882352900002	0.108695652174	0.05	0.120689655172	0.0810810810811	0.152777777778	0.815602836879	0.845	0.86875	0.8609625668449999	0.860681114551
chr11:76750810	0.025	0.00892857142857	0.0338983050847	0.0153846153846	0.0	0.0	0.0	0.0	0.0	0.044776119403	0.0416666666667	0.0	0.0140845070423	0.011111111111099999	0.0	0.0	0.04	0.0	0.0246913580247	0.0754716981132	0.015873015873	0.0333333333333	0.0	0.0	0.10769230769200001	0.06578947368419999	0.153846153846	0.03125	0.125	0.0625	0.2	0.113636363636	0.14634146341499998	0.0862068965517	0.157894736842	0.12676056338	0.842281879195	0.8465116279070001	0.880952380952	0.876288659794	0.8411764705879999
chr11:76750814	0.0375	0.009174311926610001	0.0333333333333	0.015873015873	0.03125	0.0	0.0	0.0125	0.0	0.0	0.0	0.0	0.0142857142857	0.0	0.0	0.0	0.013513513513499999	0.0	0.0246913580247	0.0754716981132	0.0	0.017543859649099998	0.0	0.0	0.11290322580600001	0.052631578947400004	0.185185185185	0.0322580645161	0.10638297872300001	0.0625	0.222222222222	0.14285714285700002	0.1	0.105263157895	0.162162162162	0.12676056338	0.825082508251	0.8310502283110001	0.848571428571	0.91	0.841359773371
chr11:76750819	0.013333333333299998	0.00934579439252	0.052631578947400004	0.016393442623	0.0	0.012658227848100001	0.0	0.013698630137	0.0	0.0	0.0422535211268	0.0416666666667	0.0147058823529	0.011904761904799999	0.0377358490566	0.0	0.0405405405405	0.0	0.0384615384615	0.0961538461538	0.0	0.0188679245283	0.0	0.019607843137299998	0.114754098361	0.05333333333330001	0.173076923077	0.03125	0.10638297872300001	0.08695652173910001	0.277777777778	0.121951219512	0.153846153846	0.111111111111	0.21621621621599998	0.128571428571	0.885993485342	0.8722466960349999	0.863888888889	0.895	0.861971830986
chr11:76750822	0.0	0.0192307692308	0.0555555555556	0.016393442623	0.0	0.0	0.0188679245283	0.0	0.0204081632653	0.0	0.0140845070423	0.0	0.0294117647059	0.0	0.0	0.0	0.0140845070423	0.0	0.012987012987	0.0769230769231	0.0322580645161	0.0384615384615	0.0	0.019607843137299998	0.114754098361	0.0540540540541	0.18	0.0645161290323	0.133333333333	0.06976744186049999	0.228571428571	0.15	0.153846153846	0.109090909091	0.205128205128	0.125	0.87537993921	0.851239669421	0.879120879121	0.8823529411759999	0.888888888889
chr11:76750826	0.013333333333299998	0.0	0.0377358490566	0.035087719298199996	0.0	0.0	0.0	0.0140845070423	0.0	0.0	0.0434782608696	0.0	0.0147058823529	0.0	0.0	0.0116279069767	0.0	0.0151515151515	0.012987012987	0.078431372549	0.0	0.019607843137299998	0.0	0.019607843137299998	0.122807017544	0.0588235294118	0.14285714285700002	0.0344827586207	0.127659574468	0.0731707317073	0.242424242424	0.153846153846	0.105263157895	0.09259259259260001	0.210526315789	0.154929577465	0.852507374631	0.825396825397	0.8624338624339999	0.888349514563	0.893048128342
chr11:76750831	0.0	0.0	0.0204081632653	0.0	0.0	0.0	0.0192307692308	0.015625	0.0	0.0	0.044776119403	0.0	0.030303030303	0.0	0.0	0.0	0.014925373134299999	0.03125	0.0405405405405	0.0816326530612	0.0	0.02	0.027027027026999998	0.020833333333299998	0.145454545455	0.0757575757576	0.170212765957	0.0384615384615	0.155555555556	0.0731707317073	0.257142857143	0.175	0.162162162162	0.08	0.131578947368	0.164179104478	0.8825136612019999	0.868913857678	0.890025575448	0.9146919431280001	0.9116161616159999
chr11:76750835	0.0	0.0108695652174	0.0	0.0	0.035714285714300006	0.0	0.0	0.0169491525424	0.0	0.0	0.0625	0.0	0.0172413793103	0.0	0.0243902439024	0.0	0.0	0.0166666666667	0.016393442623	0.09302325581399999	0.0181818181818	0.0204081632653	0.0294117647059	0.0	0.132075471698	0.0634920634921	0.191489361702	0.0769230769231	0.2	0.0731707317073	0.322580645161	0.23684210526299998	0.151515151515	0.09302325581399999	0.205128205128	0.171875	0.8649350649349999	0.863309352518	0.891089108911	0.907834101382	0.8958837772399999
chr11:76750841	0.0	0.0	0.0	0.0	0.0	0.0	0.0	0.019607843137299998	0.0	0.0204081632653	0.035714285714300006	0.0	0.017857142857099998	0.014925373134299999	0.0	0.027027027026999998	0.0	0.0	0.047619047619	0.0975609756098	0.0	0.0425531914894	0.0	0.0	0.132075471698	0.0793650793651	0.22916666666700003	0.16	0.190476190476	0.0769230769231	0.366666666667	0.20588235294100002	0.212121212121	0.0952380952381	0.205128205128	0.21311475409800001	0.899742930591	0.8819672131149999	0.8571428571430001	0.8931623931620001	0.901601830664
chr11:76750875	0.0	0.0	0.14285714285700002	0.0	0.0	0.0	0.0	0.0	0.0	0.0	0.166666666667	0.0	0.0	0.0	0.0	0.166666666667	0.0	0.0	0.0	0.0	0.0	0.0	0.0	0.0	0.0	0.0	0.0	0.0	0.111111111111	0.14285714285700002	0.0	0.0	0.0	0.0	0.0	0.0	0.6842105263160001	0.733333333333	0.9523809523810001	0.545454545455	0.9375
chr11:76750881	0.0	0.0	0.0	0.0	0.0	0.0	0.0	0.0	0.0	0.0	0.0	0.0	0.0	0.0	0.0	0.1	0.0	0.0	0.0	0.0	0.0	0.0	0.0	0.0	0.0	0.0	0.0	0.0	0.0	0.0	0.0	0.0	0.0	0.0	0.0	0.0	0.545454545455	0.916666666667	0.9523809523810001	0.875	0.733333333333
chr11:893307	1.0	0.923076923077	0.0	0.0	0.0	0.8571428571430001	0.0	0.0	0.0	0.0	0.0	0.0	0.0	0.0	0.0	1.0	0.0	0.8571428571430001	0.0	0.0	1.0	0.8571428571430001	0.8	0.0	0.0	0.0	0.0	0.0	0.0	0.0	0.0	0.0	1.0	0.0	0.0	0.0	0.0	0.0	0.0	0.0	0.625
chr11:893353	1.0	1.0	0.0	0.0	0.0	1.0	0.0	0.0	0.0	0.0	0.0	0.0	0.0	0.0	0.0	1.0	0.0	1.0	0.8	0.0	1.0	1.0	1.0	0.0	0.0	0.0	0.0	0.0	0.0	0.0	0.0	0.0	1.0	0.0	1.0	0.0	1.0	0.0	0.0	0.0	1.0
chr11:94600681	0.545454545455	0.650793650794	0.821428571429	0.590909090909	0.5	0.56	0.428571428571	0.606060606061	0.78125	0.730769230769	0.586206896552	0.627906976744	0.564102564103	0.636363636364	0.615384615385	0.593220338983	0.632653061224	0.5714285714289999	0.666666666667	0.586206896552	0.628571428571	0.622641509434	0.555555555556	0.458333333333	0.775	0.7567567567569999	0.75	0.6956521739129999	0.69696969697	0.68	0.55	0.72	0.657894736842	0.631578947368	0.619047619048	0.666666666667	0.623762376238	0.5875	0.6043956043959999	0.581395348837	0.621212121212
chr12:108169273	0.428571428571	0.583333333333	0.375	0.8571428571430001	0.0	0.125	0.0	0.0	0.0	0.0	0.0	0.5	0.5	0.0	0.0	0.416666666667	0.428571428571	0.5	0.8	0.0	0.0	0.666666666667	1.0	0.714285714286	0.875	0.375	0.5	0.666666666667	0.0	0.0	0.5	0.538461538462	0.642857142857	0.6	0.6	0.5	0.64453125	0.6612903225810001	0.637362637363	0.694805194805	0.6530612244899999
chr12:108169275	0.28571428571400004	0.416666666667	0.375	0.28571428571400004	0.0	0.125	0.0	0.0	0.0	0.0	0.0	0.166666666667	0.5	0.0	0.0	0.416666666667	0.28571428571400004	0.33333333333299997	0.6	0.0	0.0	0.33333333333299997	0.666666666667	0.5714285714289999	0.375	0.5625	0.25	0.666666666667	0.0	0.0	0.5	0.46153846153800004	0.5	0.8	0.4	0.3	0.640625	0.577419354839	0.655677655678	0.6233766233770001	0.6938775510199999
chr12:108169406	0.0285714285714	0.020576131687200003	0.0597014925373	0.0212765957447	0.0235294117647	0.0469798657718	0.0379746835443	0.03614457831330001	0.04666666666669999	0.0555555555556	0.0486111111111	0.0125	0.050632911392400004	0.0454545454545	0.0797101449275	0.025	0.017441860465099997	0.0177514792899	0.0387596899225	0.0366972477064	0.0372670807453	0.0211267605634	0.066265060241	0.0491803278689	0.0866666666667	0.024193548387099997	0.125925925926	0.08527131782950001	0.109090909091	0.131782945736	0.22033898305100003	0.223300970874	0.131868131868	0.126865671642	0.106194690265	0.123529411765	0.886035313002	0.875751503006	0.8895899053630001	0.896253602305	0.8646153846150001
chr12:108169408	0.0146341463415	0.021186440677999997	0.00806451612903	0.029629629629599998	0.0487804878049	0.041095890411	0.0387096774194	0.0185185185185	0.0540540540541	0.0281690140845	0.007246376811590001	0.0379746835443	0.0448717948718	0.0551181102362	0.0294117647059	0.013333333333299998	0.006060606060609999	0.0246913580247	0.0487804878049	0.03	0.012987012987	0.043165467625900004	0.0128205128205	0.0169491525424	0.035460992907800006	0.0512820512821	0.131782945736	0.046875	0.09433962264149999	0.123966942149	0.22413793103399998	0.17	0.134146341463	0.11450381679400001	0.0825688073394	0.09433962264149999	0.925549915398	0.895833333333	0.883306320908	0.910714285714	0.9312
chr12:108169412	0.025125628140699997	0.044642857142900005	0.017094017094000002	0.0077519379845	0.0	0.0215827338129	0.0202702702703	0.0201342281879	0.0340136054422	0.0220588235294	0.0390625	0.026666666666700003	0.0547945205479	0.0629921259843	0.031007751938	0.034965034964999996	0.0127388535032	0.0496894409938	0.0169491525424	0.0108695652174	0.0408163265306	0.015503875969	0.0402684563758	0.0377358490566	0.052631578947400004	0.0796460176991	0.06504065040649999	0.0243902439024	0.0679611650485	0.130434782609	0.25217391304299996	0.168421052632	0.09459459459460001	0.1171875	0.106796116505	0.0866666666667	0.954782608696	0.9086859688200002	0.937172774869	0.926153846154	0.943238731219
chr12:108169415	0.005181347150260001	0.037914691943099994	0.008849557522120001	0.024793388429799997	0.0394736842105	0.014814814814799999	0.027397260274	0.035460992907800006	0.0625	0.039370078740199994	0.0333333333333	0.013698630137	0.041958041958	0.0330578512397	0.032	0.036231884058	0.0067114093959700005	0.032894736842099995	0.035087719298199996	0.0459770114943	0.0416666666667	0.0396825396825	0.0281690140845	0.028846153846200002	0.031007751938	0.0285714285714	0.0689655172414	0.0512820512821	0.061855670103099995	0.0810810810811	0.256637168142	0.18279569892499997	0.183098591549	0.11199999999999999	0.07	0.07534246575339999	0.8395721925130001	0.76091954023	0.869801084991	0.844884488449	0.8128249566719999
chr12:108169418	0.0	0.0490196078431	0.045871559633	0.0	0.026315789473700002	0.0	0.020833333333299998	0.0285714285714	0.0141843971631	0.0157480314961	0.033613445378200005	0.0555555555556	0.08510638297869999	0.034188034188000004	0.0162601626016	0.029850746268700004	0.0068027210884399995	0.032894736842099995	0.0	0.023255813953499998	0.042857142857099996	0.064	0.007246376811590001	0.028846153846200002	0.0793650793651	0.0	0.060869565217399994	0.00934579439252	0.07216494845360001	0.174757281553	0.24545454545499998	0.13953488372099998	0.159420289855	0.107438016529	0.08080808080810001	0.0647482014388	0.8897196261679999	0.891304347826	0.917148362235	0.892255892256	0.8903107861059999
chr12:108169428	0.0484848484848	0.037037037037	0.023255813953499998	0.025	0.0	0.0283018867925	0.0173913043478	0.00952380952381	0.0366972477064	0.0121951219512	0.0104166666667	0.0	0.0258620689655	0.0326086956522	0.0192307692308	0.0192307692308	0.0283018867925	0.032786885245900003	0.0	0.044776119403	0.0291262135922	0.035714285714300006	0.026315789473700002	0.026315789473700002	0.0588235294118	0.0602409638554	0.011111111111099999	0.046511627906999996	0.0909090909091	0.0975609756098	0.252747252747	0.0909090909091	0.162790697674	0.10101010100999999	0.05333333333330001	0.0762711864407	0.882599580713	0.855555555556	0.892177589852	0.8984962406020001	0.864118895966
chr12:108169435	0.0434782608696	0.0827586206897	0.05333333333330001	0.0	0.0204081632653	0.09708737864080001	0.0294117647059	0.0909090909091	0.0816326530612	0.013513513513499999	0.022471910112400004	0.022222222222199998	0.0862068965517	0.07058823529410001	0.0594059405941	0.05769230769230001	0.0	0.0762711864407	0.0120481927711	0.0161290322581	0.0625	0.058139534883699995	0.0882352941176	0.07142857142860001	0.0645161290323	0.0375	0.036585365853699994	0.025641025641	0.0972222222222	0.227848101266	0.24719101123599999	0.157894736842	0.2	0.11340206185599999	0.05333333333330001	0.117117117117	0.7800453514740001	0.758823529412	0.76993166287	0.800829875519	0.746575342466
chr12:108169448	0.0	0.0381679389313	0.0147058823529	0.0	0.0	0.0	0.0240963855422	0.0229885057471	0.0	0.0	0.0	0.0952380952381	0.0277777777778	0.0246913580247	0.0333333333333	0.0106382978723	0.0	0.056074766355099996	0.013513513513499999	0.0	0.0116279069767	0.0	0.010989010989	0.017857142857099998	0.022727272727299998	0.0147058823529	0.0138888888889	0.0294117647059	0.102941176471	0.1	0.197368421053	0.156862745098	0.06666666666669999	0.03614457831330001	0.0571428571429	0.05050505050509999	0.7272727272730001	0.778877887789	0.761273209549	0.658653846154	0.729658792651
chr12:108169451	0.0	0.023076923076900003	0.0	0.0	0.0	0.0315789473684	0.0123456790123	0.011904761904799999	0.010989010989	0.0	0.013698630137	0.025	0.00925925925926	0.025316455696200002	0.022222222222199998	0.011235955056200002	0.0	0.0571428571429	0.0	0.017543859649099998	0.0121951219512	0.0	0.0	0.0188679245283	0.05952380952380001	0.014925373134299999	0.0138888888889	0.014925373134299999	0.0294117647059	0.101449275362	0.236111111111	0.156862745098	0.06666666666669999	0.0246913580247	0.1	0.0103092783505	0.894586894587	0.7821782178219999	0.825	0.820105820106	0.8662952646240001
chr12:108169471	0.0409836065574	0.0689655172414	0.08474576271189999	0.0	0.0	0.0235294117647	0.0	0.016393442623	0.0	0.017857142857099998	0.0153846153846	0.0	0.0786516853933	0.0588235294118	0.027397260274	0.0	0.014925373134299999	0.035714285714300006	0.0	0.020833333333299998	0.0140845070423	0.0181818181818	0.044776119403	0.025641025641	0.0555555555556	0.0491803278689	0.0701754385965	0.035714285714300006	0.125	0.032786885245900003	0.153846153846	0.121951219512	0.08695652173910001	0.07352941176469999	0.017543859649099998	0.0759493670886	0.8455598455600001	0.854166666667	0.869009584665	0.883211678832	0.860465116279
chr12:108169474	0.0165289256198	0.04385964912280001	0.0169491525424	0.0	0.0	0.0238095238095	0.03125	0.0	0.0	0.035714285714300006	0.0153846153846	0.0	0.011235955056200002	0.0147058823529	0.013698630137	0.0	0.0307692307692	0.036585365853699994	0.0	0.0	0.015625	0.0625	0.0	0.026315789473700002	0.0138888888889	0.050847457627099996	0.0555555555556	0.0	0.08928571428570001	0.035087719298199996	0.206349206349	0.121951219512	0.08695652173910001	0.0294117647059	0.0181818181818	0.0	0.7768595041320001	0.671052631579	0.742474916388	0.639705882353	0.822463768116
chr12:108169480	0.0	0.0550458715596	0.0185185185185	0.0	0.0	0.0125	0.0	0.022222222222199998	0.0	0.0188679245283	0.0	0.0	0.036585365853699994	0.0153846153846	0.0281690140845	0.0147058823529	0.0307692307692	0.0	0.0377358490566	0.0	0.061538461538500004	0.0909090909091	0.017857142857099998	0.138888888889	0.0434782608696	0.050847457627099996	0.0754716981132	0.0	0.0416666666667	0.0377358490566	0.22033898305100003	0.10810810810799999	0.222222222222	0.046153846153800006	0.0185185185185	0.0555555555556	0.888888888889	0.793721973094	0.839590443686	0.825396825397	0.8755020080320001
chr12:108169490	0.027027027026999998	0.01	0.0	0.0	0.0	0.0153846153846	0.0	0.023255813953499998	0.015625	0.0	0.0	0.0	0.026666666666700003	0.0	0.0	0.015873015873	0.0344827586207	0.0	0.019607843137299998	0.0	0.032786885245900003	0.022727272727299998	0.0	0.0909090909091	0.046153846153800006	0.0545454545455	0.063829787234	0.0	0.046511627906999996	0.0416666666667	0.20833333333299997	0.09375	0.06666666666669999	0.0172413793103	0.0185185185185	0.014925373134299999	0.6527777777780001	0.526041666667	0.63813229572	0.580357142857	0.632286995516
chr12:108169515	0.11450381679400001	0.16	0.258823529412	0.157894736842	0.0645161290323	0.0875	0.08	0.169014084507	0.15	0.217391304348	0.12307692307700001	0.222222222222	0.102564102564	0.158536585366	0.12987012987	0.125	0.15625	0.220183486239	0.210526315789	0.16393442622999999	0.14705882352900002	0.16393442622999999	0.175438596491	0.18867924528299998	0.12359550561799999	0.206896551724	0.255319148936	0.229508196721	0.125	0.115384615385	0.267605633803	0.209302325581	0.292682926829	0.130434782609	0.106060606061	0.18888888888900002	0.680608365019	0.5573770491800001	0.733333333333	0.722222222222	0.6884615384620001
chr12:108169519	0.133802816901	0.154411764706	0.18279569892499997	0.175675675676	0.138888888889	0.08695652173910001	0.0864197530864	0.131578947368	0.10638297872300001	0.144736842105	0.0853658536585	0.22413793103399998	0.117021276596	0.25287356321800003	0.0588235294118	0.20388349514600002	0.10810810810799999	0.0634920634921	0.08045977011489999	0.157142857143	0.12676056338	0.20253164557	0.146666666667	0.166666666667	0.141414141414	0.125	0.19642857142900003	0.184210526316	0.157894736842	0.08333333333330001	0.132530120482	0.25	0.25	0.171428571429	0.140845070423	0.27450980392200003	0.609318996416	0.570093457944	0.631736526946	0.645569620253	0.578274760383
chr12:108169543	0.0294117647059	0.15625	0.15	0.0	0.166666666667	0.214285714286	0.0	0.0	0.0	0.0	0.06666666666669999	0.272727272727	0.133333333333	0.0	0.0	0.07142857142860001	0.0	0.0	0.06666666666669999	0.166666666667	0.111111111111	0.214285714286	0.117647058824	0.125	0.0	0.263157894737	0.08333333333330001	0.315789473684	0.214285714286	0.2	0.277777777778	0.0	0.0	0.0555555555556	0.0625	0.190476190476	0.925	0.884615384615	0.66	0.8666666666670001	0.9210526315790001
chr12:108169547	0.09375	0.16129032258099998	0.0	0.0	0.166666666667	0.0	0.0555555555556	0.0909090909091	0.0769230769231	0.166666666667	0.272727272727	0.1	0.2	0.25	0.363636363636	0.33333333333299997	0.181818181818	0.0416666666667	0.0909090909091	0.2	0.166666666667	0.0909090909091	0.08333333333330001	0.33333333333299997	0.25	0.105263157895	0.166666666667	0.105263157895	0.14285714285700002	0.0	0.0	0.8	0.0	0.0555555555556	0.0625	0.0	1.0	0.769230769231	0.9756097560979999	1.0	0.9714285714290001
chr12:108169550	0.17857142857099997	0.366666666667	0.3	0.33333333333299997	0.25	0.153846153846	0.0555555555556	0.0909090909091	0.1	0.0588235294118	0.272727272727	0.2	0.06666666666669999	0.307692307692	0.0606060606061	0.166666666667	0.181818181818	0.0	0.3	0.0	0.235294117647	0.0909090909091	0.181818181818	0.133333333333	0.210526315789	0.052631578947400004	0.45454545454499995	0.157894736842	0.153846153846	0.153846153846	0.266666666667	0.0	0.0	0.1875	0.07142857142860001	0.33333333333299997	0.777777777778	1.0	0.875	0.6	1.0
chr12:108169557	0.111111111111	0.185185185185	0.166666666667	0.166666666667	0.0	0.0769230769231	0.0	0.181818181818	0.0	0.0625	0.33333333333299997	0.0	0.0	0.0	0.296296296296	0.166666666667	0.0	0.263157894737	0.0	0.0	0.06666666666669999	0.0	0.0	0.28571428571400004	0.105263157895	0.0625	0.6	0.214285714286	0.33333333333299997	0.125	0.06666666666669999	0.0	0.0	0.0	0.666666666667	0.0	1.0	1.0	0.9714285714290001	1.0	0.9
chr12:108169559	0.0	0.272727272727	0.0555555555556	0.0	0.181818181818	0.0	0.33333333333299997	0.45454545454499995	0.0	0.5	0.111111111111	0.0	0.222222222222	0.0	0.296296296296	0.0	0.0	0.0	0.1	0.0	0.2	0.111111111111	0.0	0.357142857143	0.166666666667	0.0	0.6	0.125	0.222222222222	0.125	0.2	0.0	0.0	0.0625	0.583333333333	0.0	1.0	1.0	1.0	1.0	1.0
chr12:108169565	0.166666666667	0.5	0.08333333333330001	0.0	0.181818181818	0.1	0.277777777778	0.0	0.0	0.2	0.111111111111	0.428571428571	0.08333333333330001	0.0	0.23809523809500002	0.0	0.1	0.0	0.1	0.0	0.0	0.0	0.33333333333299997	0.615384615385	0.176470588235	0.0769230769231	0.4	0.0	0.0	0.0	0.0	0.0	0.0	0.2	0.125	0.222222222222	1.0	1.0	1.0	1.0	0.964285714286
chr12:108169569	0.1875	0.45454545454499995	0.3	0.0	0.111111111111	0.222222222222	0.0588235294118	0.111111111111	0.166666666667	0.25	0.14285714285700002	0.0	0.0434782608696	0.25	0.263157894737	0.2	0.0	0.235294117647	0.2	0.0	0.0909090909091	0.0	0.33333333333299997	0.25	0.0588235294118	0.0769230769231	0.2	0.33333333333299997	0.0	0.14285714285700002	0.0	0.0	0.0	0.0	0.25	0.0	0.9523809523810001	1.0	0.52380952381	0.5	0.928571428571
chr12:109628172	1.0	0.8571428571430001	0.833333333333	1.0	0.0	1.0	0.0	0.0	0.0	0.923076923077	0.0	0.0	0.0	0.833333333333	0.0	0.888888888889	1.0	0.777777777778	1.0	1.0	1.0	1.0	0.0	0.0	0.9	0.0	0.0	0.0	0.0	0.0	0.0	0.0	0.0	0.0	1.0	0.0	0.625	0.0	0.8571428571430001	1.0	0.8181818181820001
chr12:109628283	0.980952380952	0.9831460674160001	0.965517241379	0.966386554622	1.0	0.978417266187	0.973451327434	1.0	0.920634920635	0.948148148148	0.979166666667	1.0	0.908163265306	0.919117647059	0.97	0.9551282051279999	0.979591836735	0.957446808511	0.9350649350650001	0.9696969696969999	0.97619047619	0.949152542373	1.0	0.989130434783	0.926829268293	0.92	0.9313725490200001	0.925925925926	0.943925233645	0.9393939393940001	0.9651162790700001	0.896551724138	0.969072164948	0.932432432432	0.9607843137250001	0.978102189781	0.7	0.578616352201	0.6036866359449999	0.5820895522389999	0.6695652173910001
chr12:109628296	0.924657534247	0.948275862069	0.9594594594589999	0.9671052631579999	0.942528735632	0.920634920635	0.944055944056	0.939698492462	0.9350649350650001	0.9404761904760001	0.936507936508	0.9885057471259999	0.923611111111	0.950276243094	0.9393939393940001	0.9521276595739999	0.946524064171	0.9010989010989999	0.9521531100480001	0.946564885496	0.9404761904760001	0.923566878981	0.961165048544	0.940677966102	0.909090909091	0.937062937063	0.9248120300749999	0.904761904762	0.944055944056	0.934065934066	0.945454545455	0.9666666666670001	0.9720279720280001	0.881188118812	0.900763358779	0.9421965317919999	0.8103975535169999	0.777777777778	0.738805970149	0.753164556962	0.7643097643100001
chr12:109628411	0.94701986755	0.9339622641509999	0.947712418301	0.950495049505	0.959183673469	0.929078014184	0.874015748031	0.957831325301	0.968992248062	0.934306569343	0.9359999999999999	0.9693877551019999	0.9523809523810001	0.95	0.932098765432	0.9421965317919999	0.973509933775	0.920529801325	0.923664122137	0.9459459459460001	0.9668874172190001	0.967948717949	0.879120879121	0.95	0.9605263157889999	0.94	0.96	0.9560439560439999	0.9523809523810001	0.9540229885060001	0.9473684210529999	0.929411764706	0.971830985915	0.840336134454	0.932692307692	0.9635036496349999	0.9393939393940001	0.923913043478	0.9363295880149999	0.910256410256	0.8960396039599999
chr12:109628418	0.917910447761	0.974093264249	0.933774834437	0.9565217391299998	0.979166666667	0.921875	0.885964912281	0.935483870968	0.934426229508	0.92125984252	0.911504424779	0.927835051546	0.963768115942	0.946428571429	0.9459459459460001	0.974683544304	0.909722222222	0.915492957746	0.968503937008	0.884615384615	0.952054794521	0.9597315436239999	0.965517241379	0.9350649350650001	0.923611111111	0.947916666667	0.957627118644	0.9010989010989999	0.942028985507	0.914634146341	0.986111111111	0.962962962963	0.9565217391299998	0.980769230769	0.929292929293	0.96062992126	0.877637130802	0.879518072289	0.8181818181820001	0.828358208955	0.8361581920899999
chr12:109628458	0.8769230769230001	0.775	0.788732394366	0.847826086957	0.7037037037039999	0.786666666667	0.893617021277	0.775	0.759259259259	0.877192982456	0.833333333333	0.8723404255320001	0.802816901408	0.8367346938779999	0.794117647059	0.784090909091	0.8522727272730001	0.8545454545450001	0.8518518518520001	0.84126984127	0.8714285714290001	0.7974683544300001	0.717948717949	0.909090909091	0.868421052632	0.860465116279	0.854166666667	0.883720930233	0.8113207547169999	0.853658536585	0.7837837837839999	0.846153846154	0.903225806452	0.8421052631579999	0.863636363636	0.8367346938779999	0.575757575758	0.666666666667	0.526315789474	0.7647058823530001	0.489361702128
chr12:113901298	0.14285714285700002	0.0	0.0	0.0	0.0	0.0	0.0	0.0	0.0	0.0	0.0	0.0	0.0	0.0	0.0	0.181818181818	0.0	0.0	0.166666666667	0.0	0.0	0.0	0.0	0.0	0.0	0.0	0.0	0.5	0.166666666667	0.0	0.2	0.0	0.0	0.0	0.6	0.166666666667	0.898876404494	0.931506849315	0.934065934066	0.9615384615379999	0.9565217391299998
chr12:113902110	0.0277777777778	0.04	0.046511627906999996	0.0	0.0	0.047619047619	0.0	0.0188679245283	0.0	0.025	0.0408163265306	0.0	0.0888888888889	0.06666666666669999	0.0	0.09259259259260001	0.0172413793103	0.0322580645161	0.035714285714300006	0.044444444444399996	0.035714285714300006	0.051724137931	0.047619047619	0.115384615385	0.14285714285700002	0.104166666667	0.0	0.0408163265306	0.0294117647059	0.125	0.0555555555556	0.2	0.25	0.157894736842	0.227272727273	0.07407407407410001	0.9069767441859999	0.9072164948450001	0.9306122448980001	0.896174863388	0.908450704225
chr12:113902128	0.0441176470588	0.07462686567160001	0.0277777777778	0.0	0.07142857142860001	0.128205128205	0.0540540540541	0.0408163265306	0.0	0.026315789473700002	0.0	0.0	0.0238095238095	0.0	0.0238095238095	0.1	0.109090909091	0.0333333333333	0.0961538461538	0.025	0.0769230769231	0.035714285714300006	0.0277777777778	0.130434782609	0.138888888889	0.105263157895	0.08695652173910001	0.0888888888889	0.0	0.172413793103	0.0625	0.17391304347800002	0.28571428571400004	0.15625	0.1875	0.063829787234	0.8933333333329999	0.867088607595	0.900497512438	0.9078947368420001	0.906103286385
chr12:113902142	0.078125	0.0153846153846	0.0294117647059	0.0	0.0769230769231	0.0	0.0285714285714	0.0	0.0	0.0	0.0	0.0	0.025641025641	0.0	0.027027027026999998	0.06666666666669999	0.0377358490566	0.035714285714300006	0.020833333333299998	0.0285714285714	0.078431372549	0.061224489795900006	0.0588235294118	0.0454545454545	0.114285714286	0.0882352941176	0.0	0.07142857142860001	0.0	0.037037037037	0.0	0.15	0.272727272727	0.09677419354839999	0.214285714286	0.022222222222199998	0.83606557377	0.88	0.94	0.888888888889	0.930379746835
chr12:113902144	0.03125	0.0307692307692	0.0294117647059	0.0344827586207	0.0	0.0277777777778	0.0	0.0217391304348	0.0	0.0588235294118	0.0	0.0	0.0	0.08333333333330001	0.0277777777778	0.111111111111	0.0192307692308	0.035714285714300006	0.063829787234	0.114285714286	0.04	0.0	0.0	0.047619047619	0.0857142857143	0.0882352941176	0.0	0.047619047619	0.037037037037	0.04	0.133333333333	0.15	0.272727272727	0.1	0.214285714286	0.022222222222199998	0.927710843373	0.893617021277	0.951724137931	0.861111111111	0.9161290322579999
chr12:113902159	0.0	0.0172413793103	0.0	0.0	0.08333333333330001	0.0	0.0	0.025	0.0	0.0	0.0	0.0	0.0	0.0	0.0	0.0	0.0	0.04	0.0	0.0	0.0217391304348	0.052631578947400004	0.03125	0.0555555555556	0.0882352941176	0.0333333333333	0.0	0.0588235294118	0.1	0.05	0.153846153846	0.1875	0.0	0.037037037037	0.2	0.0	0.915254237288	0.859375	0.896551724138	0.7837837837839999	0.8521739130429999
chr12:113902166	0.035087719298199996	0.0	0.0	0.0	0.0	0.0	0.047619047619	0.0	0.0	0.0	0.0	0.0	0.0	0.0	0.0	0.0810810810811	0.0	0.047619047619	0.0277777777778	0.0	0.0	0.0	0.0322580645161	0.0555555555556	0.0645161290323	0.037037037037	0.0	0.03125	0.05	0.0	0.0909090909091	0.25	0.0	0.04	0.222222222222	0.0	0.765306122449	0.814814814815	0.871559633028	0.862068965517	0.858585858586
chr12:113902175	0.0212765957447	0.017857142857099998	0.035714285714300006	0.0	0.0	0.0	0.0	0.0277777777778	0.0	0.0384615384615	0.0	0.0	0.0	0.0555555555556	0.0	0.030303030303	0.0	0.0	0.0	0.0454545454545	0.027027027026999998	0.0	0.0	0.06666666666669999	0.0384615384615	0.0	0.0	0.107142857143	0.0	0.0	0.1	0.0625	0.125	0.047619047619	0.0	0.0	0.698630136986	0.741935483871	0.630434782609	0.692307692308	0.676056338028
chr12:113902191	0.0	0.0	0.0	0.0769230769231	0.0	0.05	0.0	0.0	0.0	0.0	0.0416666666667	0.0	0.0	0.0	0.0	0.0	0.0	0.07142857142860001	0.0	0.0	0.0	0.0	0.0	0.08333333333330001	0.0	0.0	0.0	0.0434782608696	0.0	0.0	0.0	0.14285714285700002	0.14285714285700002	0.0	0.2	0.0	0.833333333333	0.7272727272730001	0.765625	0.8181818181820001	0.918367346939
chr12:113902196	0.0	0.0	0.05	0.0	0.0	0.0	0.0	0.0	0.0	0.0	0.0	0.0	0.0	0.06666666666669999	0.0	0.0	0.0	0.07142857142860001	0.0	0.0	0.08	0.0	0.0416666666667	0.0	0.0	0.0	0.0	0.0434782608696	0.0	0.0	0.0	0.08333333333330001	0.14285714285700002	0.0	0.2	0.0	0.852941176471	0.8095238095239999	0.8367346938779999	0.736842105263	0.7954545454549999
chr12:113902198	0.0	0.0	0.052631578947400004	0.0	0.0	0.0	0.0	0.0344827586207	0.0	0.0	0.0	0.0	0.0	0.06666666666669999	0.0555555555556	0.0	0.0625	0.0769230769231	0.0	0.0	0.0	0.0	0.0	0.0	0.0	0.0	0.0	0.0	0.0	0.0	0.0	0.0909090909091	0.14285714285700002	0.0	0.0	0.0	0.709677419355	0.8095238095239999	0.782608695652	0.578947368421	0.846153846154
chr12:113902207	0.0	0.0	0.0588235294118	0.0	0.0	0.125	0.0	0.0	0.0	0.0	0.111111111111	0.0	0.0416666666667	0.08333333333330001	0.0	0.07407407407410001	0.0	0.08333333333330001	0.08	0.0	0.0434782608696	0.0	0.0909090909091	0.111111111111	0.0	0.0	0.1	0.0	0.0	0.0	0.0	0.111111111111	0.2	0.0	0.0	0.0	0.85	0.470588235294	0.7575757575759999	1.0	0.65625
chr12:113917490	0.0909090909091	0.10309278350500001	0.170731707317	0.0731707317073	0.272727272727	0.0161290322581	0.205128205128	0.117647058824	0.104166666667	0.0909090909091	0.0769230769231	0.107142857143	0.18867924528299998	0.07272727272730001	0.04	0.0571428571429	0.0952380952381	0.08695652173910001	0.26	0.166666666667	0.111111111111	0.125	0.14285714285700002	0.166666666667	0.245614035088	0.18867924528299998	0.115384615385	0.2	0.34	0.36	0.363636363636	0.380952380952	0.388888888889	0.322580645161	0.381818181818	0.275862068966	0.928571428571	0.9430894308939999	0.942760942761	0.922222222222	0.9312714776629999
chr12:113917518	0.0212765957447	0.012987012987	0.0277777777778	0.0	0.0	0.0	0.0	0.0169491525424	0.0	0.0238095238095	0.0	0.0333333333333	0.0	0.0	0.035714285714300006	0.0	0.0238095238095	0.0377358490566	0.121951219512	0.03125	0.044444444444399996	0.0975609756098	0.0769230769231	0.08	0.10638297872300001	0.07142857142860001	0.0344827586207	0.153846153846	0.2	0.08	0.15	0.2	0.125	0.17857142857099997	0.133333333333	0.266666666667	0.894366197183	0.829113924051	0.841584158416	0.8679245283020001	0.8369565217389999
chr12:113917523	0.0217391304348	0.037037037037	0.026315789473700002	0.0	0.111111111111	0.0181818181818	0.0	0.0153846153846	0.0	0.022222222222199998	0.0540540540541	0.1	0.102040816327	0.0392156862745	0.0	0.0144927536232	0.0	0.037037037037	0.159090909091	0.03125	0.0434782608696	0.15	0.08333333333330001	0.0769230769231	0.078431372549	0.046511627906999996	0.1	0.25	0.227272727273	0.17857142857099997	0.14285714285700002	0.264705882353	0.115384615385	0.2	0.181818181818	0.239130434783	0.957264957265	0.875	0.913978494624	0.957894736842	0.953216374269
chr12:113917525	0.0	0.0379746835443	0.026315789473700002	0.0789473684211	0.33333333333299997	0.0545454545455	0.0	0.0	0.0	0.0	0.0857142857143	0.0333333333333	0.0204081632653	0.02	0.0	0.0289855072464	0.0	0.0555555555556	0.113636363636	0.06666666666669999	0.0434782608696	0.125	0.08333333333330001	0.0769230769231	0.0392156862745	0.06818181818180001	0.0645161290323	0.166666666667	0.243902439024	0.17857142857099997	0.1	0.28571428571400004	0.153846153846	0.2	0.181818181818	0.22916666666700003	0.9473684210529999	0.958620689655	0.921787709497	0.96875	0.916666666667
chr12:113917531	0.044444444444399996	0.0487804878049	0.052631578947400004	0.0294117647059	0.1	0.0	0.0	0.031746031746	0.0434782608696	0.022727272727299998	0.0857142857143	0.07142857142860001	0.122448979592	0.022222222222199998	0.0769230769231	0.0441176470588	0.0238095238095	0.0392156862745	0.113636363636	0.133333333333	0.047619047619	0.1	0.08333333333330001	0.0769230769231	0.0652173913043	0.046511627906999996	0.0333333333333	0.17391304347800002	0.18604651162799998	0.111111111111	0.111111111111	0.264705882353	0.125	0.09677419354839999	0.116279069767	0.222222222222	0.919191919192	0.876811594203	0.928143712575	0.933333333333	0.942307692308
chr12:113917534	0.047619047619	0.06329113924049999	0.0588235294118	0.0645161290323	0.111111111111	0.0408163265306	0.0384615384615	0.0677966101695	0.130434782609	0.044444444444399996	0.0645161290323	0.035714285714300006	0.08	0.022222222222199998	0.0	0.0625	0.05	0.0408163265306	0.13636363636399998	0.0333333333333	0.07142857142860001	0.128205128205	0.0434782608696	0.115384615385	0.0454545454545	0.06976744186049999	0.103448275862	0.181818181818	0.225	0.192307692308	0.166666666667	0.30303030303	0.260869565217	0.133333333333	0.125	0.288888888889	0.9462365591399999	0.8828125	0.9483870967739999	0.942528735632	0.948051948052
chr12:113917543	0.0	0.0277777777778	0.0	0.07142857142860001	0.0	0.02	0.0384615384615	0.0204081632653	0.0	0.0	0.0	0.0	0.0625	0.0	0.035714285714300006	0.0454545454545	0.0512820512821	0.022222222222199998	0.0952380952381	0.035714285714300006	0.025	0.0512820512821	0.08	0.0	0.06976744186049999	0.0789473684211	0.07407407407410001	0.125	0.025	0.14285714285700002	0.0625	0.294117647059	0.0952380952381	0.103448275862	0.0789473684211	0.1875	0.85393258427	0.7818181818179999	0.788732394366	0.846153846154	0.818791946309
chr12:114075833	0.08333333333330001	0.0434782608696	0.0	0.0	0.0	0.0	0.0	0.0333333333333	0.04	0.0	0.0	0.0	0.0416666666667	0.0	0.04	0.07142857142860001	0.04	0.0	0.111111111111	0.125	0.0	0.037037037037	0.047619047619	0.0	0.17391304347800002	0.047619047619	0.153846153846	0.0	0.275862068966	0.2	0.33333333333299997	0.210526315789	0.413793103448	0.1875	0.3	0.08333333333330001	0.8487394957979999	0.849315068493	0.741071428571	0.845070422535	0.7398373983740001
chr12:114075835	0.0416666666667	0.0652173913043	0.0	0.052631578947400004	0.0	0.0	0.0625	0.06666666666669999	0.04	0.0	0.0	0.0	0.0	0.0	0.04	0.07142857142860001	0.04	0.0	0.117647058824	0.1875	0.035714285714300006	0.037037037037	0.047619047619	0.052631578947400004	0.14285714285700002	0.047619047619	0.23076923076900002	0.0909090909091	0.241379310345	0.5	0.33333333333299997	0.33333333333299997	0.344827586207	0.3125	0.25	0.130434782609	0.9322033898309999	0.9264705882350001	0.8425925925929999	0.928571428571	0.904347826087
chr12:114075845	0.0	0.06818181818180001	0.0	0.0	0.0	0.03125	0.0	0.0	0.0	0.0	0.0	0.07142857142860001	0.0434782608696	0.0238095238095	0.0	0.0	0.0454545454545	0.0	0.125	0.125	0.08333333333330001	0.0769230769231	0.0	0.0	0.105263157895	0.047619047619	0.153846153846	0.0	0.28571428571400004	0.4	0.5	0.33333333333299997	0.36	0.2	0.117647058824	0.08695652173910001	0.8877551020409999	0.8	0.724137931034	0.8125	0.8453608247419999
chr12:114075851	0.0	0.0	0.0	0.0	0.0909090909091	0.0	0.0	0.037037037037	0.0	0.0	0.133333333333	0.0	0.0454545454545	0.0	0.0	0.0	0.05	0.0	0.133333333333	0.0769230769231	0.0	0.115384615385	0.05	0.0555555555556	0.0	0.047619047619	0.153846153846	0.0	0.0769230769231	0.33333333333299997	0.428571428571	0.23076923076900002	0.125	0.06666666666669999	0.06666666666669999	0.0952380952381	0.677777777778	0.658536585366	0.613333333333	0.736842105263	0.6
chr12:114075870	0.105263157895	0.0	0.0	0.0	0.0	0.0384615384615	0.0	0.0	0.0625	0.0	0.0	0.0	0.0	0.0	0.0	0.0	0.0588235294118	0.0	0.153846153846	0.08333333333330001	0.0625	0.0	0.0555555555556	0.0	0.0	0.0588235294118	0.125	0.125	0.14285714285700002	0.33333333333299997	0.5	0.444444444444	0.4	0.166666666667	0.08333333333330001	0.0	0.8688524590160001	0.8709677419349999	0.88679245283	0.90243902439	0.821428571429
chr12:114075873	0.0	0.0	0.0	0.0	0.0	0.0384615384615	0.0	0.0	0.0625	0.0588235294118	0.0	0.111111111111	0.0555555555556	0.0	0.0	0.0	0.0	0.0	0.0769230769231	0.08333333333330001	0.0	0.0454545454545	0.0588235294118	0.0	0.0625	0.0	0.125	0.125	0.15	0.33333333333299997	0.166666666667	0.444444444444	0.277777777778	0.25	0.0909090909091	0.0	0.833333333333	0.928571428571	0.92	0.972972972973	0.782608695652
chr12:114075877	0.0	0.0	0.0909090909091	0.0	0.0	0.08333333333330001	0.0	0.0	0.0625	0.0	0.0	0.125	0.0	0.0	0.0	0.07142857142860001	0.0	0.0	0.166666666667	0.08333333333330001	0.0	0.0	0.0588235294118	0.0	0.06666666666669999	0.0	0.125	0.125	0.15	0.33333333333299997	0.0	0.375	0.222222222222	0.272727272727	0.1	0.0	0.958333333333	0.925925925926	0.8695652173909999	0.944444444444	0.95
chr12:114075881	0.0588235294118	0.0	0.0	0.0	0.0	0.0434782608696	0.0	0.0	0.0	0.0	0.0	0.0	0.0	0.04	0.0	0.0	0.2	0.0	0.181818181818	0.166666666667	0.0	0.0	0.0	0.0769230769231	0.0	0.0	0.125	0.125	0.25	0.4	0.0	0.428571428571	0.294117647059	0.2	0.1	0.0	1.0	0.9615384615379999	0.909090909091	1.0	0.944444444444
chr12:114075891	0.0	0.0	0.0	0.0	0.0	0.0	0.0	0.0	0.0	0.0	0.0	0.166666666667	0.0	0.04	0.0	0.08333333333330001	0.07142857142860001	0.0	0.0909090909091	0.166666666667	0.0	0.0588235294118	0.06666666666669999	0.0	0.0	0.0	0.0	0.125	0.0625	0.0	0.0	0.428571428571	0.1875	0.222222222222	0.1	0.0	0.883720930233	0.916666666667	0.9210526315790001	0.7352941176469999	0.903225806452
chr12:114075893	0.0	0.0	0.0	0.0	0.0	0.047619047619	0.0	0.105263157895	0.0	0.0	0.0	0.0	0.0	0.0	0.0	0.0	0.0	0.0	0.181818181818	0.166666666667	0.0	0.0625	0.06666666666669999	0.0769230769231	0.0	0.0	0.0	0.375	0.0	0.0	0.0	0.428571428571	0.2	0.33333333333299997	0.1	0.0625	0.973684210526	1.0	0.861111111111	0.8928571428569999	0.8666666666670001
chr12:114075910	0.0	0.0	0.14285714285700002	0.0	0.2	0.176470588235	0.0	0.0	0.0	0.0	0.0	0.0	0.0	0.117647058824	0.08333333333330001	0.0	0.0	0.111111111111	0.14285714285700002	0.0	0.0	0.1	0.0769230769231	0.1	0.125	0.0	0.0	0.5	0.0909090909091	0.0	0.0	0.0	0.111111111111	0.33333333333299997	0.0	0.0	0.90625	0.894736842105	0.904761904762	0.9545454545450001	0.888888888889
chr12:114075912	0.0	0.0	0.0	0.0	0.0	0.0	0.0	0.0	0.0	0.0	0.0	0.0	0.0	0.0	0.0	0.0	0.0	0.0	0.14285714285700002	0.0	0.1	0.1	0.0	0.0	0.0	0.0	0.0	0.166666666667	0.0	0.0	0.0	0.428571428571	0.0	0.166666666667	0.0	0.0	0.8709677419349999	0.529411764706	0.8	1.0	0.8125
chr12:114075924	0.0	0.0	0.0	0.0	0.0	0.0	0.2	0.0	0.0	0.0	0.0	0.0	0.0	0.07142857142860001	0.111111111111	0.0	0.111111111111	0.0	0.0	0.0	0.0	0.1	0.0	0.0	0.0	0.0	0.0	0.2	0.0	0.0	0.0	0.33333333333299997	0.0	0.2	0.0	0.0	0.9565217391299998	1.0	1.0	1.0	0.833333333333
chr12:114075935	0.0	0.0	0.0	0.0	0.0	0.0	0.0	0.0	0.0	0.0	0.0	0.0	0.0	0.0	0.0	0.0	0.0	0.0	0.0	0.0	0.0	0.0	0.0	0.0	0.0	0.0	0.0	0.0	0.0	0.0	0.0	0.0	0.0	0.0	0.0	0.0	0.904761904762	0.909090909091	0.8	0.9375	1.0
chr12:114075947	0.0	0.0	0.0	0.0	0.0	0.0	0.0	0.0	0.0	0.0	0.0	0.0	0.0	0.0	0.0	0.0	0.0	0.0	0.0	0.0	0.0	0.0	0.166666666667	0.0	0.0	0.0	0.0	0.0	0.0	0.0	0.0	0.0	0.2	0.0	0.0	0.0	0.8666666666670001	1.0	0.0	1.0	1.0
chr12:114075949	0.0	0.111111111111	0.0	0.0	0.0	0.166666666667	0.0	0.0	0.0	0.0	0.0	0.0	0.0	0.111111111111	0.0	0.0	0.0	0.0	0.0	0.0	0.0	0.0	0.0	0.14285714285700002	0.0	0.0	0.0	0.0	0.0	0.0	0.0	0.0	0.2	0.0	0.0	0.0	0.8666666666670001	0.0	0.0	0.923076923077	0.75
chr12:114075952	0.0	0.0	0.0	0.0	0.0	0.0	0.0	0.0	0.0	0.0	0.0	0.0	0.0	0.0	0.0	0.0	0.0	0.0	0.0	0.0	0.0	0.0	0.0	0.0	0.0	0.0	0.0	0.0	0.0	0.0	0.0	0.0	0.2	0.0	0.0	0.0	0.833333333333	0.0	0.0	0.615384615385	1.0
chr12:114075956	0.0	0.0	0.0	0.0	0.0	0.0	0.0	0.0	0.0	0.0	0.0	0.0	0.0	0.0	0.0	0.0	0.0	0.0	0.0	0.0	0.0	0.0	0.0	0.14285714285700002	0.0	0.0	0.0	0.0	0.0	0.0	0.0	0.0	0.0	0.0	0.0	0.0	1.0	0.0	0.0	0.875	0.0
chr12:114075965	0.0	0.0	0.0	0.0	0.0	0.0	0.0	0.0	0.0	0.0	0.0	0.0	0.0	0.0	0.0	0.0	0.0	0.0	0.0	0.0	0.0	0.0	0.0	0.2	0.0	0.0	0.0	0.0	0.0	0.0	0.0	0.0	0.0	0.0	0.0	0.0	0.8	0.0	0.0	0.0	0.0
chr12:114283096	0.0	0.9473684210529999	1.0	1.0	0.833333333333	1.0	0.0	1.0	0.9	1.0	1.0	0.0	0.9375	1.0	1.0	1.0	0.875	1.0	1.0	0.916666666667	1.0	1.0	0.0	1.0	1.0	0.888888888889	0.833333333333	0.0	0.9	1.0	0.0	0.0	0.833333333333	1.0	0.8181818181820001	1.0	1.0	0.0	0.933333333333	1.0	1.0
chr12:114283104	0.0	0.9473684210529999	1.0	0.8571428571430001	1.0	1.0	0.0	1.0	1.0	0.8	1.0	0.0	1.0	1.0	0.909090909091	1.0	1.0	1.0	1.0	0.916666666667	1.0	0.923076923077	0.0	0.833333333333	0.909090909091	1.0	1.0	0.0	1.0	1.0	0.0	0.0	1.0	0.8	0.909090909091	1.0	1.0	0.0	1.0	1.0	0.888888888889
chr12:114283124	0.0	0.8421052631579999	1.0	0.8571428571430001	1.0	1.0	0.0	0.933333333333	1.0	1.0	0.846153846154	0.0	1.0	1.0	1.0	0.928571428571	0.777777777778	1.0	0.9	1.0	0.888888888889	1.0	0.0	1.0	0.7272727272730001	0.888888888889	1.0	0.0	0.909090909091	1.0	0.0	0.0	1.0	1.0	1.0	1.0	1.0	0.0	1.0	1.0	1.0
chr12:114283137	0.0	0.894736842105	0.888888888889	0.8571428571430001	1.0	0.8181818181820001	0.0	1.0	0.9	1.0	1.0	0.0	0.9375	0.923076923077	1.0	0.8571428571430001	1.0	1.0	0.9	1.0	1.0	1.0	0.0	1.0	0.909090909091	1.0	0.833333333333	0.0	1.0	1.0	0.0	0.0	0.833333333333	1.0	0.909090909091	0.888888888889	0.875	0.0	1.0	0.8571428571430001	1.0
chr12:114840854	0.0	0.0	0.08333333333330001	0.33333333333299997	0.0	0.0	0.0	0.307692307692	0.0	0.1875	0.0909090909091	0.0	0.2	0.117647058824	0.0	0.0	0.07142857142860001	0.0	0.0	0.08333333333330001	0.2	0.0	0.222222222222	0.0	0.0	0.166666666667	0.0	0.166666666667	0.2	0.125	0.0	0.0	0.0	0.0	0.2	0.25	0.9	0.363636363636	0.739130434783	0.6875	0.8571428571430001
chr12:114840863	0.210526315789	0.07142857142860001	0.133333333333	0.0	0.1	0.0	0.0	0.125	0.0	0.14285714285700002	0.153846153846	0.0	0.153846153846	0.0	0.181818181818	0.14285714285700002	0.166666666667	0.0625	0.0	0.28571428571400004	0.181818181818	0.23809523809500002	0.307692307692	0.05	0.0769230769231	0.125	0.0	0.25	0.0909090909091	0.45454545454499995	0.0	0.166666666667	0.14285714285700002	0.1	0.0	0.0909090909091	0.652173913043	0.6875	0.827586206897	0.9473684210529999	0.9375
chr12:114840872	0.130434782609	0.1	0.176470588235	0.3	0.1	0.0	0.05	0.176470588235	0.2	0.14285714285700002	0.166666666667	0.0	0.214285714286	0.0555555555556	0.153846153846	0.0	0.130434782609	0.0	0.0	0.0	0.13636363636399998	0.04	0.105263157895	0.23809523809500002	0.07142857142860001	0.1875	0.0	0.153846153846	0.08333333333330001	0.0	0.0	0.111111111111	0.125	0.2	0.08333333333330001	0.130434782609	0.965517241379	0.888888888889	0.975	0.909090909091	0.7894736842110001
chr12:114840888	0.0294117647059	0.0	0.037037037037	0.166666666667	0.0769230769231	0.08	0.0434782608696	0.0909090909091	0.0	0.121212121212	0.16129032258099998	0.0	0.130434782609	0.0	0.130434782609	0.0555555555556	0.0	0.09677419354839999	0.037037037037	0.0416666666667	0.0344827586207	0.0	0.1	0.0	0.0454545454545	0.115384615385	0.0	0.05	0.13636363636399998	0.0	0.08333333333330001	0.08333333333330001	0.210526315789	0.23809523809500002	0.052631578947400004	0.0344827586207	0.888888888889	1.0	0.927272727273	0.9393939393940001	0.925925925926
chr12:114840895	0.075	0.0588235294118	0.030303030303	0.0	0.0	0.0	0.107142857143	0.102564102564	0.0689655172414	0.179487179487	0.0882352941176	0.0	0.0	0.0	0.103448275862	0.08695652173910001	0.0285714285714	0.111111111111	0.0	0.0	0.14285714285700002	0.044444444444399996	0.052631578947400004	0.0322580645161	0.0769230769231	0.09677419354839999	0.12	0.25	0.08695652173910001	0.166666666667	0.1875	0.0588235294118	0.157894736842	0.217391304348	0.052631578947400004	0.0571428571429	0.981481481481	1.0	0.9402985074629999	0.9714285714290001	0.965517241379
chr12:114840967	0.0	0.04	0.025974025974	0.0454545454545	0.0384615384615	0.0	0.0545454545455	0.0138888888889	0.014925373134299999	0.025974025974	0.0307692307692	0.0	0.056338028169	0.0	0.0	0.0	0.0	0.037037037037	0.012658227848100001	0.06	0.0322580645161	0.0675675675676	0.029850746268700004	0.0684931506849	0.132352941176	0.050847457627099996	0.10638297872300001	0.20833333333299997	0.0652173913043	0.0166666666667	0.239130434783	0.18918918918900002	0.150943396226	0.22033898305100003	0.08510638297869999	0.109589041096	0.88202247191	0.9395973154359999	0.854368932039	0.93	0.8730158730159999
chr12:114840983	0.0454545454545	0.044642857142900005	0.0352941176471	0.02	0.0645161290323	0.0142857142857	0.016393442623	0.0759493670886	0.0285714285714	0.08433734939760001	0.013333333333299998	0.0243902439024	0.03614457831330001	0.0238095238095	0.0545454545455	0.0254237288136	0.0166666666667	0.0326086956522	0.034090909090900005	0.051724137931	0.14705882352900002	0.035714285714300006	0.0547945205479	0.036585365853699994	0.0769230769231	0.09210526315789999	0.156862745098	0.145454545455	0.061224489795900006	0.0588235294118	0.18867924528299998	0.222222222222	0.215384615385	0.17391304347800002	0.0545454545455	0.058139534883699995	0.763948497854	0.745856353591	0.7015503875970001	0.820143884892	0.7459016393440001
chr12:114840992	0.0421052631579	0.05833333333330001	0.011111111111099999	0.037037037037	0.0645161290323	0.0416666666667	0.046153846153800006	0.0617283950617	0.0422535211268	0.03614457831330001	0.025	0.0243902439024	0.035714285714300006	0.03488372093019999	0.0181818181818	0.0420168067227	0.0	0.052631578947400004	0.044444444444399996	0.051724137931	0.08695652173910001	0.0588235294118	0.06666666666669999	0.047619047619	0.14102564102600001	0.0897435897436	0.111111111111	0.14285714285700002	0.163265306122	0.07142857142860001	0.240740740741	0.12	0.153846153846	0.154929577465	0.15	0.14606741572999998	0.707692307692	0.84236453202	0.779359430605	0.817567567568	0.810218978102
chr12:114840996	0.03125	0.016393442623	0.043010752688199996	0.0344827586207	0.03125	0.0277777777778	0.061538461538500004	0.0470588235294	0.0555555555556	0.0116279069767	0.0246913580247	0.0731707317073	0.03488372093019999	0.0919540229885	0.0	0.0	0.0161290322581	0.021052631578900003	0.0108695652174	0.051724137931	0.12676056338	0.03488372093019999	0.0789473684211	0.0238095238095	0.12658227848099998	0.06329113924049999	0.109090909091	0.125	0.16	0.0694444444444	0.23636363636399998	0.2	0.2	0.219178082192	0.12903225806500002	0.111111111111	0.9293680297399999	0.934272300469	0.9146757679180001	0.916666666667	0.965034965035
chr12:114841005	0.07	0.0157480314961	0.0	0.016393442623	0.0	0.013157894736799998	0.044776119403	0.0555555555556	0.013333333333299998	0.021978021978	0.023255813953499998	0.046511627906999996	0.0113636363636	0.05376344086019999	0.0161290322581	0.0	0.015873015873	0.02	0.0106382978723	0.050847457627099996	0.06666666666669999	0.0549450549451	0.0512820512821	0.022727272727299998	0.0941176470588	0.0952380952381	0.103448275862	0.0862068965517	0.08928571428570001	0.0769230769231	0.245614035088	0.173076923077	0.208955223881	0.197368421053	0.13636363636399998	0.126315789474	0.894039735099	0.9270386266089999	0.9129032258059999	0.9085714285709999	0.9197530864200001
chr12:114841007	0.049504950495	0.0234375	0.0	0.015873015873	0.0	0.013157894736799998	0.0	0.031914893617	0.052631578947400004	0.0108695652174	0.0113636363636	0.0454545454545	0.0333333333333	0.0531914893617	0.015873015873	0.0078125	0.0151515151515	0.0192307692308	0.0104166666667	0.05	0.08	0.0434782608696	0.0512820512821	0.0333333333333	0.114942528736	0.130952380952	0.0983606557377	0.1	0.103448275862	0.0875	0.258620689655	0.240740740741	0.21126760563400002	0.181818181818	0.181818181818	0.16161616161599998	0.909090909091	0.950819672131	0.9135802469140001	0.933333333333	0.9181286549709999
chr12:114841109	0.0825688073394	0.0680272108844	0.06578947368419999	0.0192307692308	0.0	0.09459459459460001	0.0347826086957	0.0707070707071	0.0454545454545	0.021978021978	0.0162601626016	0.0952380952381	0.05050505050509999	0.0757575757576	0.16176470588199998	0.039603960396	0.018018018018	0.121212121212	0.11650485436899999	0.0821917808219	0.0420168067227	0.06730769230769999	0.115789473684	0.027397260274	0.0530303030303	0.025974025974	0.06666666666669999	0.125	0.09859154929580001	0.106666666667	0.106666666667	0.07462686567160001	0.0789473684211	0.135922330097	0.132352941176	0.165048543689	0.731506849315	0.740740740741	0.7650130548299999	0.803571428571	0.7424242424240001
chr12:114841118	0.0747663551402	0.07586206896549999	0.05333333333330001	0.02	0.044444444444399996	0.0285714285714	0.052631578947400004	0.0918367346939	0.07058823529410001	0.044444444444399996	0.0512820512821	0.0	0.031914893617	0.030303030303	0.134328358209	0.0606060606061	0.0	0.102040816327	0.058252427184499994	0.0571428571429	0.0677966101695	0.019607843137299998	0.021978021978	0.0	0.047244094488199995	0.0779220779221	0.159090909091	0.135922330097	0.144927536232	0.10810810810799999	0.146666666667	0.0793650793651	0.0909090909091	0.178217821782	0.11940298507500001	0.222222222222	0.835734870317	0.8283261802580001	0.85595567867	0.8457943925229999	0.868167202572
chr12:114841146	0.0	0.00806451612903	0.0151515151515	0.025	0.026315789473700002	0.0	0.0	0.012658227848100001	0.0	0.013698630137	0.0	0.0	0.0649350649351	0.0363636363636	0.0	0.012987012987	0.0	0.012987012987	0.0113636363636	0.0	0.0192307692308	0.058139534883699995	0.0151515151515	0.0307692307692	0.0373831775701	0.04838709677419999	0.09589041095889998	0.108695652174	0.037037037037	0.07142857142860001	0.10769230769200001	0.0545454545455	0.0689655172414	0.117647058824	0.0677966101695	0.16470588235300002	0.8942731277529999	0.883720930233	0.807174887892	0.8356164383560001	0.8258928571430001
chr12:114841155	0.011764705882399999	0.0	0.0322580645161	0.0	0.0	0.0	0.0	0.0	0.0147058823529	0.015873015873	0.010989010989	0.0	0.0454545454545	0.02	0.08695652173910001	0.046875	0.0384615384615	0.0	0.012658227848100001	0.0	0.0105263157895	0.06666666666669999	0.0	0.0	0.0909090909091	0.035714285714300006	0.08695652173910001	0.0617283950617	0.04	0.0588235294118	0.017857142857099998	0.019607843137299998	0.037037037037	0.115384615385	0.13725490196100001	0.18055555555599997	0.9494949494949999	0.836879432624	0.923076923077	0.79674796748	0.8210526315790001
chr12:114886460	0.166666666667	0.0	0.0	0.0	0.0	0.0	0.0	0.0	0.28571428571400004	0.0	0.0	0.2	0.0	0.0	0.0	0.0	0.0	0.0	0.2	0.0	0.0	0.0	0.111111111111	0.0	0.0	0.2	0.0	0.0	0.14285714285700002	0.0	0.0	0.0	0.0	0.28571428571400004	0.0	0.33333333333299997	0.8095238095239999	1.0	0.8181818181820001	0.833333333333	1.0
chr12:114886463	0.166666666667	0.0	0.0	0.0	0.0	0.0	0.0	0.0	0.0	0.08333333333330001	0.0	0.0	0.4	0.0	0.0	0.0	0.0	0.0	0.0	0.0	0.0	0.0	0.111111111111	0.0	0.0	0.08333333333330001	0.0	0.166666666667	0.14285714285700002	0.0	0.0	0.0	0.0	0.25	0.0	0.08333333333330001	0.434782608696	0.85	0.666666666667	1.0	0.666666666667
chr12:114886465	0.166666666667	0.0	0.0	0.0	0.0	0.0	0.0	0.0	0.0	0.0	0.0	0.0	0.0	0.0	0.0	0.0	0.0	0.0	0.0	0.0	0.0	0.222222222222	0.222222222222	0.0	0.0	0.08333333333330001	0.0	0.166666666667	0.14285714285700002	0.14285714285700002	0.0	0.0	0.0	0.222222222222	0.0	0.08333333333330001	0.6956521739129999	0.9	0.916666666667	1.0	0.782608695652
chr12:114886479	0.181818181818	0.0769230769231	0.0	0.0	0.0	0.0	0.0	0.0	0.0	0.052631578947400004	0.125	0.0	0.0769230769231	0.0	0.0	0.0	0.0	0.0	0.08333333333330001	0.0	0.0	0.0	0.125	0.0	0.111111111111	0.117647058824	0.0	0.111111111111	0.08333333333330001	0.33333333333299997	0.222222222222	0.0	0.0	0.23076923076900002	0.166666666667	0.0625	0.84	0.8695652173909999	0.7037037037039999	0.916666666667	0.931034482759
chr12:114886486	0.0	0.23076923076900002	0.0	0.0	0.0	0.0	0.0	0.08333333333330001	0.0	0.0454545454545	0.1	0.0	0.14285714285700002	0.0	0.0	0.0	0.0	0.0	0.14285714285700002	0.125	0.0	0.0625	0.166666666667	0.0	0.15	0.157894736842	0.1	0.1	0.08333333333330001	0.222222222222	0.222222222222	0.0	0.0	0.307692307692	0.33333333333299997	0.133333333333	0.793103448276	1.0	0.962962962963	1.0	0.9
chr12:114886489	0.0	0.0769230769231	0.0	0.0	0.0	0.0	0.0	0.0	0.0	0.0	0.0	0.0	0.06666666666669999	0.0	0.0	0.0	0.0769230769231	0.0	0.14285714285700002	0.181818181818	0.0	0.176470588235	0.0	0.0	0.05	0.0	0.0	0.0	0.0	0.111111111111	0.0	0.0	0.0	0.14285714285700002	0.166666666667	0.0588235294118	0.7	0.642857142857	0.7037037037039999	0.8	0.6
chr12:114886504	0.0	0.0	0.0	0.0	0.0	0.0	0.0	0.0322580645161	0.0	0.0285714285714	0.0	0.0555555555556	0.03125	0.0625	0.0555555555556	0.0	0.08695652173910001	0.0	0.1	0.0	0.0	0.0	0.06666666666669999	0.0	0.125	0.0344827586207	0.0	0.07142857142860001	0.08333333333330001	0.0625	0.06666666666669999	0.0	0.0	0.130434782609	0.0	0.0	0.7804878048780001	0.7428571428569999	0.7352941176469999	0.826086956522	0.7741935483869999
chr12:114886509	0.0	0.035714285714300006	0.0	0.047619047619	0.0	0.0	0.0	0.03125	0.0	0.0	0.0	0.0	0.0	0.111111111111	0.0	0.0	0.0	0.0	0.08695652173910001	0.14285714285700002	0.0	0.0571428571429	0.09375	0.0	0.17857142857099997	0.0333333333333	0.0	0.117647058824	0.04	0.0625	0.06666666666669999	0.0	0.166666666667	0.12	0.0555555555556	0.037037037037	0.863636363636	0.8421052631579999	0.868421052632	0.964285714286	0.941176470588
chr12:114886516	0.0	0.0	0.0	0.0	0.0	0.0	0.047619047619	0.0	0.0769230769231	0.0243902439024	0.0	0.0	0.0	0.0	0.047619047619	0.0731707317073	0.0	0.0	0.0384615384615	0.0	0.0	0.0487804878049	0.0	0.05	0.151515151515	0.0540540540541	0.0	0.111111111111	0.0	0.052631578947400004	0.117647058824	0.0	0.0	0.28571428571400004	0.047619047619	0.0333333333333	0.9148936170209999	0.880952380952	0.7317073170730001	0.8387096774189999	0.837837837838
chr12:114886523	0.0	0.0	0.0	0.0454545454545	0.0	0.0434782608696	0.0	0.0	0.0	0.0212765957447	0.0	0.0952380952381	0.0	0.0	0.0416666666667	0.044444444444399996	0.0333333333333	0.0	0.111111111111	0.05	0.0294117647059	0.0454545454545	0.0238095238095	0.0	0.176470588235	0.0487804878049	0.0	0.1	0.0	0.105263157895	0.052631578947400004	0.0	0.14285714285700002	0.0909090909091	0.0769230769231	0.052631578947400004	0.725490196078	0.8	0.714285714286	0.8823529411759999	0.875
chr12:114886528	0.0571428571429	0.0512820512821	0.0645161290323	0.0454545454545	0.0769230769231	0.08	0.0769230769231	0.0769230769231	0.0	0.10638297872300001	0.05	0.190476190476	0.026315789473700002	0.047619047619	0.08	0.020833333333299998	0.0	0.0	0.0344827586207	0.14285714285700002	0.026315789473700002	0.0454545454545	0.0425531914894	0.0	0.171428571429	0.023255813953499998	0.0416666666667	0.0952380952381	0.0333333333333	0.1	0.0952380952381	0.0	0.0	0.151515151515	0.0769230769231	0.0512820512821	0.846153846154	0.95	0.890625	0.9756097560979999	0.909090909091
chr12:114886542	0.0425531914894	0.0	0.025641025641	0.0571428571429	0.0	0.0487804878049	0.0	0.0754716981132	0.0	0.05	0.11320754717	0.115384615385	0.05769230769230001	0.0	0.025641025641	0.06557377049180001	0.0217391304348	0.022222222222199998	0.0238095238095	0.0322580645161	0.0217391304348	0.017857142857099998	0.056603773584900006	0.0	0.17391304347800002	0.08928571428570001	0.0555555555556	0.153846153846	0.0540540540541	0.137931034483	0.07407407407410001	0.0769230769231	0.0	0.13953488372099998	0.170731707317	0.0625	0.986486486486	0.974683544304	0.979166666667	0.915254237288	0.918032786885
chr12:114886546	0.0588235294118	0.017857142857099998	0.06976744186049999	0.0	0.0	0.022727272727299998	0.026315789473700002	0.0555555555556	0.05	0.0491803278689	0.056603773584900006	0.115384615385	0.056603773584900006	0.0769230769231	0.075	0.030303030303	0.061224489795900006	0.0212765957447	0.0652173913043	0.0909090909091	0.125	0.0689655172414	0.0754716981132	0.0285714285714	0.12	0.14285714285700002	0.08333333333330001	0.07142857142860001	0.105263157895	0.03125	0.107142857143	0.037037037037	0.07407407407410001	0.20408163265299997	0.204545454545	0.0816326530612	0.929411764706	0.896551724138	0.963636363636	0.9393939393940001	0.9402985074629999
chr12:121891409	0.0	1.0	0.0	0.0	0.0	0.6	0.0	0.0	0.0	0.6	0.0	0.0	0.0	0.0	0.0	0.0	0.0	0.0	0.0	0.0	0.0	0.0	0.0	0.0	0.0	0.0	0.0	0.0	0.0	0.0	0.0	0.0	1.0	0.0	0.0	0.0	0.0	0.0	0.0	0.0	1.0
chr12:121891413	0.0	0.777777777778	0.0	0.0	0.0	0.8	0.0	0.0	0.0	0.4	0.0	0.0	0.0	1.0	0.0	0.0	0.0	0.0	0.0	0.0	0.0	0.0	0.0	0.0	0.0	0.0	0.0	0.0	0.0	0.0	0.0	0.0	0.6	0.0	0.0	0.0	0.0	0.0	0.0	0.0	1.0
chr12:121891422	0.0	0.444444444444	0.0	0.0	0.0	0.4	0.0	0.0	0.0	0.2	0.0	0.0	1.0	1.0	0.0	0.0	0.0	0.4	0.0	0.0	0.0	0.0	0.0	0.0	0.0	0.0	0.0	0.0	0.0	0.0	0.0	0.0	1.0	0.0	0.0	0.0	0.0	0.0	0.666666666667	1.0	1.0
chr12:121891513	0.0	1.0	1.0	0.0	0.0	1.0	0.0	0.0	0.0	1.0	0.0	0.0	1.0	1.0	0.0	1.0	0.0	1.0	0.0	0.0	0.0	0.0	0.0	0.0	1.0	0.0	0.0	1.0	1.0	0.0	0.0	0.0	1.0	0.0	0.0	0.0	0.0	0.0	0.833333333333	1.0	1.0
chr12:121891515	0.0	0.8	1.0	0.0	0.0	1.0	0.0	0.0	0.0	1.0	0.0	0.0	1.0	1.0	0.0	1.0	0.0	1.0	0.0	0.0	0.0	0.0	0.0	0.0	1.0	0.0	0.0	1.0	0.6	0.0	0.0	0.0	1.0	0.0	0.0	0.0	0.0	0.0	0.833333333333	1.0	1.0
chr12:121891540	0.0	0.4	0.6	0.6	0.0	0.714285714286	0.0	0.0	0.0	0.8	0.0	0.0	0.75	0.5714285714289999	0.0	0.5714285714289999	0.0	0.8	0.0	0.0	0.0	0.0	0.0	0.0	0.4	0.0	0.0	0.8	0.6	0.0	0.0	0.0	0.5	0.0	0.0	0.0	0.0	0.0	0.666666666667	0.8	0.875
chr12:122473187	0.0	1.0	0.0	1.0	0.0	0.0	1.0	1.0	0.0	0.0	0.0	0.0	0.833333333333	1.0	0.666666666667	1.0	0.0	0.0	0.909090909091	0.0	1.0	1.0	1.0	1.0	1.0	0.0	1.0	0.0	0.0	0.0	0.0	1.0	0.0	0.0	1.0	0.8571428571430001	1.0	1.0	1.0	0.8	1.0
chr12:123886858	0.5	0.625	0.0	0.4	0.0	0.0	0.0	0.0	0.0	0.0	0.0	0.0	0.0	0.0	0.0	0.0	0.0	0.0	0.0	0.0	0.0	0.0	0.0	0.0	0.4	0.0	0.0	0.0	0.0	0.0	0.0	0.0	0.0	0.0	0.0	0.0	0.714285714286	1.0	0.0	0.428571428571	0.8571428571430001
chr12:124941723	0.0	0.153846153846	0.0	0.0	0.0	0.0	0.0	0.0	0.0	0.0	0.2	0.0	0.0	0.0	0.0	0.0	0.0	0.0	0.0	0.0	0.0	0.166666666667	0.0	0.0	0.0	0.0	0.0	0.125	0.0	0.0	0.0	0.0	0.2	0.0	0.0	0.0	0.8	0.0	0.0	1.0	0.875
chr12:124941781	0.0333333333333	0.08333333333330001	0.0	0.176470588235	0.148148148148	0.0285714285714	0.0	0.08695652173910001	0.0	0.0512820512821	0.0	0.0625	0.026315789473700002	0.0	0.0	0.0192307692308	0.0	0.0384615384615	0.035714285714300006	0.06976744186049999	0.063829787234	0.0	0.14705882352900002	0.0416666666667	0.0217391304348	0.105263157895	0.07142857142860001	0.119047619048	0.0	0.212121212121	0.307692307692	0.111111111111	0.117647058824	0.266666666667	0.0625	0.0	0.6938775510199999	0.9210526315790001	0.909090909091	0.730769230769	0.9111111111110001
chr12:124941789	0.026315789473700002	0.0588235294118	0.0238095238095	0.113636363636	0.12903225806500002	0.052631578947400004	0.0	0.07407407407410001	0.0	0.044444444444399996	0.0487804878049	0.0	0.0416666666667	0.0	0.0	0.0166666666667	0.025	0.035714285714300006	0.0	0.0652173913043	0.0545454545455	0.0	0.116279069767	0.125	0.0377358490566	0.08	0.06976744186049999	0.10638297872300001	0.0	0.18918918918900002	0.322580645161	0.08	0.08333333333330001	0.227272727273	0.0384615384615	0.0	0.878787878788	1.0	0.94	0.734375	0.77027027027
chr12:124941846	0.347899159664	0.385034013605	0.366666666667	0.36534839924699997	0.391304347826	0.343949044586	0.358839050132	0.371534195933	0.380859375	0.353658536585	0.351648351648	0.36280487804899997	0.334939759036	0.352818371608	0.309037900875	0.335925349922	0.35748792270499996	0.390749601276	0.35	0.37817258883199995	0.303680981595	0.354124748491	0.321951219512	0.373762376238	0.345622119816	0.35885167464100004	0.30402930402899997	0.321299638989	0.32978723404300003	0.375862068966	0.37764350453199996	0.37091988130599995	0.379403794038	0.391666666667	0.40114613180500003	0.38557993730400003	0.6498673740049999	0.6796747967479999	0.709677419355	0.678776290631	0.68654822335
chr12:124941871	0.139072847682	0.0622222222222	0.0808823529412	0.150602409639	0.168831168831	0.0793650793651	0.10400000000000001	0.111111111111	0.166666666667	0.109489051095	0.109589041096	0.103448275862	0.07407407407410001	0.0975609756098	0.060344827586199995	0.07537688442210001	0.0691823899371	0.159722222222	0.09444444444439999	0.111111111111	0.08900523560210001	0.0948905109489	0.15217391304300001	0.106796116505	0.09933774834439998	0.158536585366	0.175182481752	0.15625	0.1484375	0.170731707317	0.317307692308	0.242424242424	0.206896551724	0.233082706767	0.23214285714299998	0.146666666667	0.916286149163	0.9423503325939999	0.8857901726430001	0.9157175398630001	0.904831625183
chr12:124941936	0.272727272727	0.111111111111	0.0	0.133333333333	0.28571428571400004	0.14285714285700002	0.5	0.13636363636399998	0.5	0.1	0.1	0.0	0.0	0.25	0.111111111111	0.0555555555556	0.1875	0.29166666666700003	0.35294117647100004	0.23076923076900002	0.0	0.363636363636	0.3	0.5	0.307692307692	0.125	0.375	0.0	0.277777777778	0.25	0.28571428571400004	0.444444444444	0.111111111111	0.3125	0.357142857143	0.17391304347800002	0.846153846154	0.8571428571430001	0.829268292683	0.911764705882	0.8404255319149999
chr12:124941951	0.28571428571400004	0.14285714285700002	0.0	0.1	0.0	0.181818181818	0.666666666667	0.166666666667	0.444444444444	0.125	0.14285714285700002	0.0	0.0	0.272727272727	0.07142857142860001	0.0625	0.153846153846	0.277777777778	0.45454545454499995	0.1	0.0	0.28571428571400004	0.166666666667	0.428571428571	0.222222222222	0.153846153846	0.2	0.125	0.214285714286	0.2	0.33333333333299997	0.5714285714289999	0.28571428571400004	0.153846153846	0.444444444444	0.25	0.9302325581399999	0.944444444444	0.877551020408	0.80487804878	0.910447761194
chr12:124941954	0.28571428571400004	0.0952380952381	0.0	0.111111111111	0.0	0.181818181818	0.444444444444	0.166666666667	0.625	0.125	0.166666666667	0.0	0.0	0.33333333333299997	0.0769230769231	0.06666666666669999	0.0909090909091	0.294117647059	0.3	0.1	0.2	0.28571428571400004	0.2	0.428571428571	0.111111111111	0.0	0.2	0.0	0.23076923076900002	0.0	0.4	0.5714285714289999	0.14285714285700002	0.181818181818	0.4	0.222222222222	0.8780487804880001	0.981132075472	0.976744186047	0.903225806452	1.0
chr12:124941977	0.0	0.0	0.0	0.0	0.0	0.0	0.2	0.0	0.0	0.0	0.0	0.0	0.0	0.2	0.0	0.0	0.2	0.28571428571400004	0.0	0.2	0.0	0.0	0.0	0.0	0.0	0.0	0.0	0.0	0.222222222222	0.0	0.0	0.5	0.0	0.0	0.0	0.272727272727	0.962962962963	0.739130434783	0.8709677419349999	0.6875	0.9375
chr12:124941984	0.0	0.2	0.0	0.2	0.0	0.0	0.6	0.0	0.0	0.0	0.0	0.0	0.0	0.0	0.0	0.125	0.0	0.28571428571400004	0.0	0.0	0.0	0.0	0.0	0.0	0.0	0.0	0.0	0.0	0.222222222222	0.0	0.0	0.6	0.0	0.0	0.0	0.444444444444	0.96	0.615384615385	0.9130434782610001	0.7	0.8
chr12:124941986	0.0	0.1	0.0	0.0	0.0	0.0	0.6	0.0	0.0	0.0	0.0	0.0	0.0	0.0	0.0	0.0	0.0	0.428571428571	0.0	0.0	0.0	0.0	0.0	0.0	0.0	0.0	0.0	0.0	0.222222222222	0.0	0.0	0.6	0.0	0.0	0.0	0.375	0.958333333333	1.0	1.0	0.888888888889	0.793103448276
chr12:124941995	0.0	0.14285714285700002	0.0	0.0	0.0	0.0	0.6	0.0	0.0	0.0	0.0	0.0	0.0	0.0	0.0	0.0	0.0	0.0	0.0	0.0	0.0	0.0	0.0	0.0	0.0	0.0	0.0	0.0	0.2	0.0	0.0	0.0	0.0	0.0	0.0	0.375	0.888888888889	0.714285714286	0.894736842105	1.0	0.777777777778
chr12:132258489	0.533333333333	0.529411764706	0.45098039215700003	0.543859649123	0.590909090909	0.423076923077	0.456140350877	0.44871794871799997	0.526315789474	0.569444444444	0.507692307692	0.269230769231	0.513513513514	0.530612244898	0.435897435897	0.4	0.47435897435900004	0.407407407407	0.5820895522389999	0.511627906977	0.363636363636	0.37777777777800003	0.416666666667	0.407407407407	0.459459459459	0.510204081633	0.603773584906	0.40350877193	0.564516129032	0.578947368421	0.5609756097559999	0.564516129032	0.433333333333	0.479166666667	0.547169811321	0.385964912281	0.9402173913040001	0.888888888889	0.925531914894	0.944444444444	0.9135802469140001
chr12:132258560	0.592592592593	0.5853658536590001	0.666666666667	0.8421052631579999	0.5714285714289999	0.588235294118	0.3	0.483870967742	0.615384615385	0.555555555556	0.642857142857	0.45454545454499995	0.5	0.7	0.666666666667	0.6451612903230001	0.608695652174	0.619047619048	0.5	0.588235294118	0.388888888889	0.36585365853699997	0.636363636364	0.615384615385	0.5625	0.363636363636	0.5	0.545454545455	0.578947368421	0.470588235294	0.666666666667	0.518518518519	0.5625	0.52380952381	0.652173913043	0.444444444444	0.961038961039	0.9565217391299998	0.8823529411759999	0.8666666666670001	0.923076923077
chr12:132258599	0.38461538461499994	0.65	0.636363636364	0.625	0.0	0.6	0.416666666667	0.733333333333	0.25	0.214285714286	0.533333333333	0.45454545454499995	0.4375	0.625	0.6	0.533333333333	0.5	0.5625	0.363636363636	0.666666666667	0.5	0.615384615385	0.5	0.375	0.75	0.888888888889	0.545454545455	0.4	0.5	0.6	0.5714285714289999	0.647058823529	0.5	0.45454545454499995	0.6	0.6	0.983606557377	0.9545454545450001	0.9302325581399999	1.0	0.9393939393940001
chr12:132258617	0.666666666667	0.555555555556	0.666666666667	0.0	0.0	0.8	0.428571428571	0.666666666667	0.714285714286	0.75	0.9	0.7	0.615384615385	1.0	0.0	0.33333333333299997	0.0	0.5	0.428571428571	0.6	0.833333333333	0.833333333333	0.5	0.4	0.8	0.777777777778	0.8571428571430001	0.25	0.33333333333299997	0.714285714286	1.0	0.75	1.0	0.8571428571430001	0.692307692308	0.6	0.8571428571430001	0.782608695652	0.94	0.888888888889	0.658536585366
chr12:133481384	0.0	0.0	0.1	0.0	0.0	0.0	0.0	0.111111111111	0.125	0.33333333333299997	0.0	0.0	0.0	0.0	0.0	0.4	0.0	0.0	0.0	0.2	0.8	0.181818181818	0.0	0.0	0.3	0.625	0.166666666667	0.0	0.33333333333299997	0.0	0.833333333333	0.0	0.33333333333299997	0.777777777778	0.0	0.45454545454499995	0.956896551724	0.965517241379	0.955555555556	1.0	0.976744186047
chr12:133481390	0.0	0.14285714285700002	0.0909090909091	0.0	0.0	0.0	0.2	0.0	0.125	0.1	0.0	0.0	0.0	0.2	0.2	0.2	0.2	0.0	0.0	0.28571428571400004	0.0	0.0909090909091	0.0	0.0	0.181818181818	0.555555555556	0.25	0.0	0.33333333333299997	0.0	0.666666666667	0.5	0.33333333333299997	0.777777777778	0.0	0.33333333333299997	0.9772727272730001	1.0	0.952830188679	0.984375	0.972727272727
chr12:133481392	0.0	0.0	0.0909090909091	0.0	0.0	0.0	0.2	0.0	0.0	0.0	0.0	0.0	0.0	0.2	0.2	0.2	0.2	0.0	0.0	0.28571428571400004	0.2	0.0909090909091	0.0	0.6	0.272727272727	0.555555555556	0.25	0.0	0.166666666667	0.0	0.625	0.5	0.33333333333299997	0.777777777778	0.0	0.33333333333299997	0.913669064748	0.8714285714290001	0.97247706422	0.9846153846150001	0.9553571428569999
chr12:133481414	0.0	0.0	0.08333333333330001	0.0	0.0	0.0	0.0	0.0	0.0	0.0	0.0	0.0	0.0	0.166666666667	0.0	0.33333333333299997	0.14285714285700002	0.14285714285700002	0.0	0.33333333333299997	0.0	0.08333333333330001	0.0	0.0	0.25	0.45454545454499995	0.25	0.5	0.33333333333299997	0.0	0.7	0.625	0.428571428571	0.7	0.6	0.266666666667	0.857894736842	0.841584158416	0.846153846154	0.826086956522	0.883116883117
chr12:2282172	0.9527559055120001	0.854166666667	0.755395683453	0.852459016393	0.859154929577	0.890625	0.7984496124029999	0.885869565217	0.918032786885	0.84756097561	0.8405797101450001	0.875	0.8654970760230001	0.859154929577	0.875	0.8387096774189999	0.8823529411759999	0.884816753927	0.890804597701	0.8796992481200001	0.863945578231	0.863636363636	0.817518248175	0.8681318681319999	0.8974358974359999	0.8391608391609999	0.871559633028	0.894230769231	0.8252427184469999	0.887640449438	0.884615384615	0.826086956522	0.8227848101270001	0.863247863248	0.787037037037	0.7575757575759999	0.7659999999999999	0.837696335079	0.731397459165	0.794117647059	0.810096153846
chr12:2282206	0.885416666667	0.826530612245	0.871559633028	0.7642276422759999	0.8095238095239999	0.905660377358	0.841584158416	0.929078014184	0.837398373984	0.8518518518520001	0.701149425287	0.8518518518520001	0.912	0.802919708029	0.802083333333	0.849397590361	0.833333333333	0.8	0.854166666667	0.908256880734	0.8592592592589999	0.9350649350650001	0.886597938144	0.8023255813950001	0.912	0.919191919192	0.85393258427	0.7804878048780001	0.904255319149	0.944444444444	0.852459016393	0.9516129032260001	0.8987341772149999	0.8115942028990001	0.88	0.864077669903	0.871508379888	0.867256637168	0.8766066838050001	0.878947368421	0.838028169014
chr12:2282233	0.908256880734	0.858490566038	0.872	0.875912408759	0.8805970149250001	0.889830508475	0.8157894736839999	0.9083969465649999	0.872180451128	0.875912408759	0.7741935483869999	0.946428571429	0.8582089552240001	0.830882352941	0.8679245283020001	0.8426966292129999	0.825174825175	0.854166666667	0.894039735099	0.9134615384620001	0.862068965517	0.9325153374230001	0.918367346939	0.9393939393940001	0.897959183673	0.8504672897200001	0.8181818181820001	0.8068181818179999	0.9215686274510001	0.888888888889	0.894736842105	0.935897435897	0.833333333333	0.8550724637680001	0.9148936170209999	0.918699186992	0.893382352941	0.91061452514	0.8805970149250001	0.950617283951	0.851145038168
chr12:2282236	0.928571428571	0.929906542056	0.9133858267720001	0.9051094890510001	0.911764705882	0.8487394957979999	0.8508771929819999	0.900763358779	0.872180451128	0.8840579710140001	0.903225806452	0.896551724138	0.888059701493	0.933823529412	0.861111111111	0.914285714286	0.902777777778	0.927083333333	0.916083916084	0.904761904762	0.881118881119	0.9325153374230001	0.9393939393940001	0.91	0.9527027027030001	0.8971962616820001	0.8522727272730001	0.872093023256	0.9019607843140001	1.0	0.909090909091	0.8625	0.86170212766	0.828571428571	0.9473684210529999	0.9338842975210001	0.8816793893129999	0.9	0.9130434782610001	0.928143712575	0.927419354839
chr12:2282282	0.9135802469140001	0.849137931034	0.875	0.909638554217	0.855421686747	0.868421052632	0.9009009009010001	0.8705882352940001	0.8716216216220001	0.863636363636	0.9010989010989999	0.880952380952	0.899224806202	0.8823529411759999	0.9133858267720001	0.90404040404	0.879120879121	0.841025641026	0.9	0.9302325581399999	0.87898089172	0.920731707317	0.845454545455	0.915887850467	0.9375	0.887323943662	0.933333333333	0.882978723404	0.881944444444	0.890243902439	0.924050632911	0.9126213592229999	0.922480620155	0.886075949367	0.904	0.904109589041	0.913621262458	0.9029126213590001	0.955631399317	0.953488372093	0.9495268138799999
chr12:25056205	0.166666666667	0.190476190476	0.181818181818	0.153846153846	0.0	0.363636363636	0.1	0.0909090909091	0.266666666667	0.0	0.5	0.125	0.428571428571	0.0	0.153846153846	0.0	0.14285714285700002	0.0	0.07142857142860001	0.0	0.625	0.2	0.07142857142860001	0.133333333333	0.34782608695699996	0.555555555556	0.33333333333299997	0.33333333333299997	0.416666666667	0.35294117647100004	0.625	0.45	0.444444444444	0.25	0.5	0.296296296296	0.7894736842110001	0.673289183223	0.791443850267	0.8691099476440001	0.75
chr12:25056207	0.25	0.15	0.181818181818	0.307692307692	0.0	0.181818181818	0.3	0.0	0.33333333333299997	0.0	0.214285714286	0.375	0.28571428571400004	0.25	0.166666666667	0.428571428571	0.0	0.0	0.07142857142860001	0.0	0.5	0.25	0.0769230769231	0.307692307692	0.363636363636	0.555555555556	0.41176470588200004	0.45454545454499995	0.33333333333299997	0.46666666666699996	0.625	0.47368421052599996	0.518518518519	0.33333333333299997	0.3	0.38461538461499994	0.799465240642	0.725446428571	0.7837837837839999	0.8210526315790001	0.756345177665
chr12:25056212	0.181818181818	0.05	0.0909090909091	0.08333333333330001	0.0	0.181818181818	0.3	0.2	0.07142857142860001	0.2	0.214285714286	0.125	0.46153846153800004	0.0	0.25	0.28571428571400004	0.14285714285700002	0.0909090909091	0.214285714286	0.0	0.14285714285700002	0.2	0.08333333333330001	0.25	0.272727272727	0.33333333333299997	0.294117647059	0.45454545454499995	0.363636363636	0.33333333333299997	0.375	0.42105263157899997	0.407407407407	0.33333333333299997	0.444444444444	0.375	0.7390109890109999	0.655963302752	0.765840220386	0.787234042553	0.7421875
chr12:25056216	0.0909090909091	0.1	0.272727272727	0.08333333333330001	0.0	0.272727272727	0.2	0.1	0.07142857142860001	0.0	0.214285714286	0.125	0.38461538461499994	0.0	0.166666666667	0.0	0.14285714285700002	0.272727272727	0.153846153846	0.0	0.14285714285700002	0.105263157895	0.0	0.25	0.227272727273	0.555555555556	0.4	0.45454545454499995	0.363636363636	0.2	0.375	0.368421052632	0.346153846154	0.166666666667	0.375	0.391304347826	0.592067988669	0.575117370892	0.6162464985989999	0.6830601092899999	0.640211640212
chr12:25056220	0.0	0.1	0.181818181818	0.181818181818	0.0	0.0	0.1	0.1	0.214285714286	0.0	0.23076923076900002	0.125	0.5	0.14285714285700002	0.08333333333330001	0.14285714285700002	0.0	0.2	0.0	0.0	0.428571428571	0.157894736842	0.08333333333330001	0.33333333333299997	0.272727272727	0.444444444444	0.4	0.363636363636	0.363636363636	0.33333333333299997	0.5	0.47368421052599996	0.38461538461499994	0.416666666667	0.28571428571400004	0.434782608696	0.711764705882	0.609523809524	0.693641618497	0.733333333333	0.695890410959
chr12:25056232	0.166666666667	0.0	0.2	0.0	0.0	0.0	0.0	0.14285714285700002	0.0	0.0	0.33333333333299997	0.0	0.4	0.0	0.0	0.0	0.0	0.0	0.0	0.0	0.0	0.0769230769231	0.0	0.0	0.14285714285700002	0.5	0.166666666667	0.4	0.666666666667	0.45454545454499995	0.0	0.583333333333	0.583333333333	0.428571428571	0.0	0.4	0.949152542373	0.933774834437	0.93956043956	0.927272727273	0.939759036145
chr12:25056243	0.0	0.0	0.0	0.0	0.0	0.0	0.0	0.0	0.0	0.0	0.4	0.0	0.4	0.0	0.0	0.0	0.0	0.0	0.166666666667	0.0	0.0	0.08333333333330001	0.0	0.0	0.1	0.6	0.4	0.4	0.8	0.5	0.0	0.7	0.272727272727	0.428571428571	0.0	0.428571428571	0.736111111111	0.755905511811	0.832298136646	0.741176470588	0.711111111111
chr12:25056245	0.0	0.0	0.0	0.0	0.0	0.0	0.0	0.0	0.0	0.0	0.2	0.0	0.4	0.0	0.166666666667	0.0	0.0	0.0	0.0	0.0	0.0	0.08333333333330001	0.0	0.0	0.1	0.4	0.4	0.2	0.2	0.14285714285700002	0.0	0.6	0.0909090909091	0.14285714285700002	0.0	0.14285714285700002	0.6044776119399999	0.544715447154	0.642857142857	0.615384615385	0.664
chr12:33592382	0.166666666667	0.14285714285700002	0.0	0.0	0.0	0.0	0.0	0.0	0.0	0.0	0.0	0.0	0.0	0.0	0.0	0.6	0.0	0.0	0.0	0.0	0.0	0.0	0.0	0.0	0.0	0.2	0.0	0.0	0.0	0.0	0.0	0.0	0.0	0.0	0.0	0.2	0.923076923077	0.52380952381	0.8484848484849999	0.9473684210529999	0.777777777778
chr12:33592394	0.0	0.125	0.125	0.0	0.0	0.0	0.0	0.0	0.0	0.0	0.0	0.0	0.0	0.0	0.0	0.6	0.0	0.0	0.0	0.0	0.0	0.0	0.0	0.0	0.0	0.166666666667	0.0	0.166666666667	0.0	0.0	0.0	0.0	0.0	0.0	0.0	0.166666666667	0.911764705882	0.9705882352940001	0.8695652173909999	0.884615384615	0.896551724138
chr12:33592436	0.0	0.0	0.0	0.0	0.0	0.0	0.0	0.0	0.0	0.0	0.0	0.0	0.0	0.0	0.0	0.176470588235	0.07142857142860001	0.052631578947400004	0.0	0.0	0.0	0.052631578947400004	0.0	0.0	0.0	0.0909090909091	0.111111111111	0.153846153846	0.0	0.0	0.0	0.5	0.0	0.28571428571400004	0.0	0.07142857142860001	0.6930693069310001	0.654761904762	0.65	0.516666666667	0.59595959596
chr12:33592458	0.0	0.0	0.05	0.0	0.0	0.0	0.0	0.0	0.0	0.0	0.0	0.0	0.0	0.0	0.0	0.13636363636399998	0.0625	0.0	0.0344827586207	0.0	0.0	0.0	0.0	0.0	0.0	0.14285714285700002	0.25	0.0769230769231	0.0416666666667	0.0	0.444444444444	0.5	0.0	0.2	0.111111111111	0.210526315789	0.779761904762	0.837037037037	0.806629834254	0.767676767677	0.787878787879
chr12:33592500	0.0	0.020833333333299998	0.0333333333333	0.07142857142860001	0.0	0.025641025641	0.111111111111	0.0344827586207	0.0	0.0	0.0	0.0	0.0	0.0625	0.0	0.0909090909091	0.08695652173910001	0.0689655172414	0.047619047619	0.037037037037	0.0555555555556	0.025	0.17391304347800002	0.1	0.17391304347800002	0.272727272727	0.235294117647	0.157894736842	0.0645161290323	0.235294117647	0.5714285714289999	0.588235294118	0.33333333333299997	0.210526315789	0.272727272727	0.36	0.936464088398	0.948616600791	0.936170212766	0.9207048458149999	0.9147727272730001
chr12:33592516	0.535714285714	0.457142857143	0.59649122807	0.805555555556	0.666666666667	0.537037037037	0.714285714286	0.679245283019	0.641025641026	0.7317073170730001	0.542857142857	0.6	0.568181818182	0.75	0.647058823529	0.745762711864	0.686274509804	0.7049180327869999	0.516666666667	0.621621621622	0.592592592593	0.573529411765	0.451612903226	0.657894736842	0.638888888889	0.714285714286	0.714285714286	0.6451612903230001	0.472222222222	0.65625	0.6	0.7	0.769230769231	0.607142857143	0.591836734694	0.779661016949	0.7139639639640001	0.7871287128710001	0.718137254902	0.687943262411	0.720183486239
chr12:33592803	0.00542005420054	0.00403225806452	0.0167224080268	0.038596491228099994	0.0212765957447	0.004310344827590001	0.0	0.00859598853868	0.0	0.0	0.0	0.0	0.0114942528736	0.00314465408805	0.022471910112400004	0.00358422939068	0.00308641975309	0.0	0.013927576601700001	0.023364485981299997	0.0512129380054	0.029776674937999997	0.009404388714729999	0.029962546816500003	0.0372093023256	0.0453172205438	0.054140127388500006	0.01	0.0163265306122	0.0669291338583	0.025906735751299998	0.0574162679426	0.0815450643777	0.1393728223	0.0653846153846	0.0512820512821	0.623131392604	0.576379974326	0.6904557179709999	0.6306451612899999	0.6358930112169999
chr12:33592831	0.017621145374400002	0.022222222222199998	0.0	0.015463917525799998	0.0105263157895	0.0368098159509	0.037433155080199995	0.0294117647059	0.026315789473700002	0.011406844106499999	0.0447154471545	0.0	0.016393442623	0.008333333333329999	0.037914691943099994	0.0162162162162	0.0344827586207	0.0	0.0436507936508	0.035714285714300006	0.055147058823499996	0.052631578947400004	0.020100502512599996	0.048128342246	0.0427046263345	0.056768558952	0.0861244019139	0.0545454545455	0.021978021978	0.08808290155439999	0.0588235294118	0.0647482014388	0.08839779005519999	0.198830409357	0.0693641618497	0.0769230769231	0.718703976436	0.804147465438	0.630934150077	0.743016759777	0.685754189944
chr12:33592848	0.00666666666667	0.0	0.0387596899225	0.0	0.0	0.0254237288136	0.0	0.0	0.0	0.0384615384615	0.0392156862745	0.0	0.005319148936169999	0.025	0.036496350365	0.021897810219	0.0	0.0	0.00602409638554	0.0	0.10465116279100001	0.0346153846154	0.0	0.033613445378200005	0.0382775119617	0.056338028169	0.10828025477700001	0.0	0.031746031746	0.0769230769231	0.0470588235294	0.0857142857143	0.192857142857	0.168067226891	0.0940170940171	0.013986013985999999	0.6590330788800001	0.656862745098	0.757653061224	0.836363636364	0.6996904024770001
chr12:33592859	0.036036036036	0.0105263157895	0.0138888888889	0.0689655172414	0.0555555555556	0.0204081632653	0.015625	0.0	0.00662251655629	0.026455026455000002	0.0384615384615	0.0	0.04838709677419999	0.0555555555556	0.242990654206	0.144230769231	0.11199999999999999	0.0724637681159	0.023255813953499998	0.0125	0.172932330827	0.0512820512821	0.0	0.06741573033710001	0.0915492957746	0.07272727272730001	0.13008130081299998	0.0629921259843	0.022222222222199998	0.144144144144	0.173333333333	0.0886075949367	0.317307692308	0.0816326530612	0.155844155844	0.060344827586199995	0.785714285714	0.8210526315790001	0.8299595141699999	0.8	0.777142857143
chr12:33592862	0.018691588785	0.0108695652174	0.0	0.0459770114943	0.0	0.0102040816327	0.03125	0.00806451612903	0.0352112676056	0.09714285714289998	0.032786885245900003	0.0	0.0769230769231	0.00970873786408	0.0786516853933	0.0	0.0648148148148	0.0434782608696	0.0645161290323	0.0933333333333	0.240310077519	0.0335570469799	0.0280373831776	0.0481927710843	0.12173913043500001	0.00909090909091	0.131578947368	0.10483870967700001	0.0116279069767	0.0194174757282	0.115942028986	0.050632911392400004	0.18947368421100003	0.154639175258	0.246575342466	0.0258620689655	0.786458333333	0.8	0.751196172249	0.85393258427	0.825
chr12:33592865	0.030303030303	0.0122699386503	0.0	0.0	0.0192307692308	0.0434782608696	0.0	0.0	0.05035971223019999	0.01875	0.0	0.1	0.037037037037	0.040404040403999995	0.06741573033710001	0.036585365853699994	0.0	0.0144927536232	0.0243902439024	0.026666666666700003	0.078125	0.0335570469799	0.0280373831776	0.0602409638554	0.0619469026549	0.0545454545455	0.115384615385	0.0983606557377	0.0240963855422	0.0281690140845	0.0322580645161	0.078125	0.08695652173910001	0.11340206185599999	0.246575342466	0.00934579439252	0.7354838709679999	0.8933333333329999	0.774011299435	0.910256410256	0.7785714285709999
chr12:33592867	0.021052631578900003	0.00625	0.0	0.0	0.0217391304348	0.0	0.0	0.0	0.00719424460432	0.0	0.026315789473700002	0.0	0.037037037037	0.0454545454545	0.14606741572999998	0.027027027026999998	0.0	0.0367647058824	0.0325203252033	0.0289855072464	0.048	0.0347222222222	0.0283018867925	0.0519480519481	0.030612244898	0.0818181818182	0.09375	0.061403508771900005	0.0	0.0281690140845	0.032786885245900003	0.06557377049180001	0.0963855421687	0.11340206185599999	0.12307692307700001	0.0384615384615	0.808823529412	0.653333333333	0.908450704225	0.830985915493	0.887931034483
chr12:33592875	0.14285714285700002	0.08633093525180001	0.0	0.052631578947400004	0.0810810810811	0.046511627906999996	0.020618556701	0.0	0.016393442623	0.0	0.0	0.206896551724	0.0574712643678	0.0142857142857	0.125	0.07272727272730001	0.0	0.0283018867925	0.0102040816327	0.08695652173910001	0.155555555556	0.00847457627119	0.0384615384615	0.0588235294118	0.16867469879500002	0.032967032967	0.0540540540541	0.126315789474	0.0	0.12727272727299999	0.0408163265306	0.134615384615	0.20588235294100002	0.141176470588	0.254901960784	0.04	0.966292134831	0.770833333333	0.8909090909090001	0.75	0.741573033708
chr12:33592882	0.05	0.00943396226415	0.0238095238095	0.05769230769230001	0.0	0.105263157895	0.037037037037	0.033707865168499995	0.0	0.0375	0.0	0.0	0.0853658536585	0.111111111111	0.172413793103	0.0212765957447	0.140625	0.0	0.117647058824	0.111111111111	0.166666666667	0.0322580645161	0.0	0.108695652174	0.05	0.114285714286	0.0434782608696	0.0123456790123	0.047619047619	0.0	0.104166666667	0.07142857142860001	0.0793650793651	0.123287671233	0.061224489795900006	0.0	0.7272727272730001	0.7272727272730001	0.69512195122	0.7837837837839999	1.0
chr12:33592885	0.0172413793103	0.038834951456300004	0.027027027026999998	0.0	0.130434782609	0.0	0.0204081632653	0.0	0.0204081632653	0.0379746835443	0.07142857142860001	0.0	0.0487804878049	0.0	0.0	0.0	0.09375	0.0	0.0125	0.0277777777778	0.175675675676	0.0326086956522	0.0	0.08695652173910001	0.051724137931	0.042857142857099996	0.0975609756098	0.015873015873	0.0	0.022222222222199998	0.08333333333330001	0.0	0.133333333333	0.114285714286	0.08695652173910001	0.0	0.935483870968	0.8571428571430001	0.9074074074070001	0.833333333333	0.84
chr12:33592887	0.0	0.07766990291260001	0.0	0.0	0.0	0.06	0.0	0.0	0.0102040816327	0.012658227848100001	0.0181818181818	0.0	0.0121951219512	0.0392156862745	0.0	0.0	0.0	0.0	0.0125	0.0645161290323	0.09459459459460001	0.0	0.017543859649099998	0.08695652173910001	0.051724137931	0.042857142857099996	0.0243902439024	0.031746031746	0.0571428571429	0.0217391304348	0.0434782608696	0.0	0.07142857142860001	0.157142857143	0.08695652173910001	0.0	0.903225806452	0.875	0.877551020408	0.84	0.9302325581399999
chr12:33592891	0.035714285714300006	0.0392156862745	0.030303030303	0.0238095238095	0.05	0.0769230769231	0.023255813953499998	0.014925373134299999	0.0	0.013333333333299998	0.04	0.222222222222	0.0123456790123	0.09302325581399999	0.061224489795900006	0.0	0.0	0.0547945205479	0.042857142857099996	0.16	0.171875	0.03614457831330001	0.0	0.153846153846	0.105263157895	0.12962962963	0.0789473684211	0.0535714285714	0.0	0.023255813953499998	0.0571428571429	0.0	0.148148148148	0.09230769230769999	0.21875	0.0	0.827586206897	0.894736842105	1.0	0.894736842105	0.682926829268
chr12:33592905	0.181818181818	0.07142857142860001	0.0	0.0333333333333	0.125	0.107142857143	0.0606060606061	0.2	0.235294117647	0.08695652173910001	0.20833333333299997	0.266666666667	0.0	0.217391304348	0.111111111111	0.0769230769231	0.241379310345	0.06557377049180001	0.0	0.28571428571400004	0.18918918918900002	0.0	0.0	0.0	0.242424242424	0.114285714286	0.09677419354839999	0.0294117647059	0.08695652173910001	0.0	0.0	0.0	0.14285714285700002	0.170731707317	0.0	0.19444444444400003	0.875	1.0	1.0	1.0	0.8571428571430001
chr12:33592908	0.111111111111	0.0754716981132	0.052631578947400004	0.148148148148	0.28571428571400004	0.222222222222	0.121212121212	0.06818181818180001	0.0588235294118	0.205128205128	0.0416666666667	0.33333333333299997	0.10810810810799999	0.1	0.23076923076900002	0.0	0.166666666667	0.056603773584900006	0.0769230769231	0.214285714286	0.121212121212	0.33333333333299997	0.212121212121	0.12	0.0	0.214285714286	0.17391304347800002	0.035714285714300006	0.14285714285700002	0.0	0.0	0.0	0.0	0.19444444444400003	0.0	0.0882352941176	0.8	0.916666666667	1.0	0.8181818181820001	0.888888888889
chr12:33592913	0.0	0.0	0.0	0.111111111111	0.28571428571400004	0.0	0.125	0.0	0.0	0.0882352941176	0.0416666666667	0.0769230769231	0.0882352941176	0.0588235294118	0.14285714285700002	0.2	0.0	0.0	0.052631578947400004	0.0	0.125	0.0	0.0333333333333	0.1	0.0	0.13636363636399998	0.0	0.166666666667	0.0	0.0	0.0	0.0	0.0	0.212121212121	0.0	0.0882352941176	0.909090909091	0.916666666667	1.0	0.714285714286	0.8235294117649999
chr12:33592915	0.0	0.030303030303	0.0	0.0434782608696	0.0769230769231	0.28571428571400004	0.0	0.0	0.052631578947400004	0.0	0.0	0.111111111111	0.0	0.117647058824	0.0	0.0	0.0454545454545	0.0	0.0	0.0	0.0	0.111111111111	0.0333333333333	0.1	0.0	0.0	0.222222222222	0.0	0.0	0.0	0.117647058824	0.0	0.0	0.193548387097	0.1	0.21875	0.9	0.7272727272730001	1.0	0.666666666667	0.8
chr12:33592923	0.0	0.0	0.0	0.0	0.0	0.0	0.0	0.0	0.0	0.0	0.0	0.0	0.0	0.0	0.0	0.0	0.0	0.0	0.0	0.0	0.0	0.0	0.0	0.0	0.0	0.428571428571	0.0	0.0	0.0	0.0	0.0	0.0	0.0	0.23076923076900002	0.0	0.0	0.777777777778	0.875	0.888888888889	0.0	0.666666666667
chr12:33592931	0.0	0.0	0.0	0.0	0.0	0.0	0.0	0.0	0.0	0.28571428571400004	0.0	0.0	0.0	0.0	0.0	0.0	0.0	0.0	0.0	0.0	0.0	0.0769230769231	0.0	0.0	0.0	0.0	0.0	0.0	0.0	0.0	0.0	0.0	0.0	0.33333333333299997	0.0	0.6	0.0	1.0	0.875	0.0	0.555555555556
chr12:33592933	0.0	0.0	0.0	0.0	0.0	0.0	0.111111111111	0.0	0.272727272727	0.0	0.0	0.0	0.0	0.0	0.0	0.0	0.0	0.0	0.0	0.0	0.0	0.0	0.0	0.0	0.0	0.0	0.0	0.0	0.0	0.0	0.0	0.0	0.0	0.33333333333299997	0.0	0.6	0.0	1.0	1.0	0.0	0.5
chr12:4391762	1.0	0.928571428571	0.0	0.0	0.0	1.0	0.0	0.0	1.0	1.0	1.0	0.0	1.0	1.0	0.0	1.0	1.0	0.923076923077	1.0	1.0	1.0	0.0	0.0	0.0	1.0	1.0	1.0	1.0	1.0	1.0	0.0	0.0	1.0	0.0	1.0	1.0	0.0	1.0	1.0	0.0	1.0
chr12:4391764	1.0	1.0	0.0	0.0	0.0	1.0	0.0	0.0	1.0	1.0	1.0	0.0	0.923076923077	1.0	0.0	1.0	0.8	1.0	1.0	1.0	1.0	0.0	0.0	0.0	1.0	0.714285714286	1.0	1.0	1.0	1.0	0.0	0.0	1.0	0.0	1.0	1.0	0.0	1.0	1.0	0.0	0.833333333333
chr12:4391789	0.8571428571430001	0.8	0.8125	0.8125	0.888888888889	0.944444444444	0.8	0.846153846154	0.8666666666670001	0.75	0.761904761905	0.769230769231	0.740740740741	0.794117647059	0.8571428571430001	0.736842105263	0.75	0.787878787879	0.8484848484849999	0.8	0.863636363636	0.8125	0.642857142857	0.909090909091	0.928571428571	0.785714285714	0.85	0.8125	0.888888888889	0.615384615385	1.0	0.833333333333	0.833333333333	0.785714285714	0.7	0.833333333333	0.714285714286	0.555555555556	0.846153846154	0.666666666667	0.75
chr12:54428303	0.166666666667	0.157894736842	0.0	0.0	0.0	0.125	0.0	0.0	0.0	0.0	0.0	0.0	0.08333333333330001	0.181818181818	0.0	0.166666666667	0.0	0.04	0.0909090909091	0.125	0.0	0.2	0.0	0.0	0.222222222222	0.33333333333299997	0.153846153846	0.625	0.8	0.0	0.0	0.4	0.416666666667	0.666666666667	0.33333333333299997	0.3125	0.948571428571	0.948275862069	0.950310559006	0.888888888889	0.92
chr12:54428313	0.0	0.117647058824	0.0	0.0	0.0	0.0	0.0	0.0	0.2	0.0	0.0	0.0	0.125	0.111111111111	0.0	0.0909090909091	0.0	0.0	0.0909090909091	0.33333333333299997	0.0	0.0	0.0	0.0	0.222222222222	0.25	0.33333333333299997	0.625	0.6	0.0	0.0	0.5	0.416666666667	0.666666666667	0.363636363636	0.28571428571400004	0.894736842105	0.91	0.846153846154	0.935483870968	0.909090909091
chr12:54428328	0.0	0.1875	0.0	0.0	0.0	0.0	0.0	0.0	0.0	0.0	0.0	0.0	0.2	0.125	0.0	0.222222222222	0.0	0.0625	0.166666666667	0.0	0.0	0.0	0.0	0.0	0.28571428571400004	0.28571428571400004	0.14285714285700002	0.5714285714289999	0.0	0.0	0.0	0.5	0.25	0.0	0.33333333333299997	0.444444444444	0.9067796610169999	0.8904109589040001	0.946902654867	0.916666666667	0.8240000000000001
chr12:54428341	0.0	0.08333333333330001	0.0	0.0	0.0	0.0	0.2	0.1	0.0	0.0	0.0	0.0	0.0	0.0	0.0	0.0	0.0	0.0909090909091	0.4	0.0	0.2	0.0	0.0	0.0	0.5	0.0	0.166666666667	0.6	0.0	0.0	0.0	0.5	0.14285714285700002	0.0	0.33333333333299997	0.25	0.622222222222	0.72	0.53488372093	0.6	0.7283950617280001
chr12:54441429	0.2	0.2	0.0	0.0	0.0	0.0	0.2	0.0	0.0	0.0	0.0	0.0	0.0	0.0	0.0	0.0	0.0	0.0	0.0	0.166666666667	0.0	0.0	0.0	0.0	0.6	0.0	0.0	0.0	0.5	0.444444444444	0.0	0.2	0.33333333333299997	0.125	0.428571428571	0.666666666667	0.944444444444	0.9523809523810001	0.948453608247	0.9705882352940001	0.957746478873
chr12:54441445	0.0	0.0	0.0	0.0	0.0	0.0	0.0	0.0	0.0	0.0	0.0	0.0	0.0	0.0	0.0	0.0	0.0	0.0	0.0	0.166666666667	0.0	0.2	0.0	0.0	0.5	0.2	0.0	0.0	0.375	0.444444444444	0.4	0.2	0.14285714285700002	0.125	0.28571428571400004	0.5714285714289999	0.955882352941	0.981481481481	0.950495049505	0.8648648648649999	0.936170212766
chr12:54441454	0.2	0.0	0.0	0.0	0.0	0.28571428571400004	0.2	0.428571428571	0.0	0.33333333333299997	0.0	0.0	0.0	0.0	0.0	0.0	0.0	0.2	0.0	0.33333333333299997	0.0	0.4	0.0	0.0	0.4	0.2	0.0	0.0	0.5	0.33333333333299997	0.5714285714289999	0.2	0.375	0.111111111111	0.428571428571	0.714285714286	0.974683544304	0.9696969696969999	0.9824561403509999	0.973684210526	0.971962616822
chr12:54441458	0.6	0.4	0.0	0.6	0.0	0.28571428571400004	0.2	0.428571428571	0.0	0.714285714286	0.0	0.0	0.0	0.0	0.0	0.0	0.0	0.4	0.0	0.666666666667	0.0	0.4	0.4	0.0	0.5	0.2	0.0	0.0	0.5	0.555555555556	0.5714285714289999	0.6	0.5	0.444444444444	0.428571428571	0.714285714286	0.963414634146	0.985714285714	0.9666666666670001	0.974358974359	0.9821428571430001
chr12:54441469	0.2	0.25	0.0	0.166666666667	0.0	0.28571428571400004	0.428571428571	0.5714285714289999	0.0	0.0	0.0	0.0	0.4	0.0	0.428571428571	0.0	0.0	0.28571428571400004	0.0	0.833333333333	0.5	0.166666666667	0.166666666667	0.0	0.75	0.14285714285700002	0.0	0.0	0.5	0.6	0.5	0.6	0.6	0.545454545455	0.181818181818	0.4	0.663265306122	0.647058823529	0.699248120301	0.739130434783	0.728
chr12:58013511	0.41726618704999996	0.507142857143	0.486725663717	0.532110091743	0.46511627906999997	0.5094339622640001	0.518072289157	0.508620689655	0.568421052632	0.484210526316	0.45871559633000003	0.52808988764	0.49019607843099994	0.495327102804	0.536842105263	0.48888888888899995	0.475247524752	0.470588235294	0.508620689655	0.526315789474	0.438202247191	0.444444444444	0.485436893204	0.53488372093	0.5196078431369999	0.456310679612	0.5212765957450001	0.545454545455	0.48780487804899997	0.4875	0.432098765432	0.513513513514	0.516853932584	0.5	0.5128205128209999	0.5233644859809999	0.616852146264	0.7619610159479999	0.639032815199	0.728340675477	0.6324237560189999
chr12:58131321	0.62	0.615384615385	0.627906976744	0.596153846154	0.733333333333	0.6875	0.756097560976	0.724137931034	0.627906976744	0.631578947368	0.7272727272730001	0.8666666666670001	0.47368421052599996	0.75	0.605263157895	0.627450980392	0.5714285714289999	0.631578947368	0.552631578947	0.68	0.66	0.685185185185	0.7272727272730001	0.659574468085	0.7272727272730001	0.56	0.636363636364	0.651162790698	0.575757575758	0.590909090909	0.583333333333	0.6875	0.711111111111	0.6	0.423076923077	0.75	0.72	0.62	0.647058823529	0.696629213483	0.737113402062
chr12:58131331	0.607142857143	0.672727272727	0.636363636364	0.77358490566	0.666666666667	0.6	0.6904761904760001	0.705882352941	0.6818181818179999	0.8157894736839999	0.745454545455	0.5	0.7209302325579999	0.738095238095	0.7441860465119999	0.692307692308	0.6842105263160001	0.655172413793	0.48780487804899997	0.666666666667	0.634615384615	0.559322033898	0.642857142857	0.63829787234	0.660714285714	0.692307692308	0.694444444444	0.7727272727269999	0.6764705882350001	0.7272727272730001	0.8157894736839999	0.7272727272730001	0.760869565217	0.615384615385	0.655172413793	0.8095238095239999	0.75	0.607476635514	0.645962732919	0.724489795918	0.671428571429
chr12:58131345	0.9473684210529999	0.909090909091	0.97619047619	0.944444444444	0.9375	0.942857142857	0.886363636364	0.944444444444	0.9772727272730001	1.0	0.8793103448280001	1.0	0.886363636364	0.8780487804880001	1.0	0.962962962963	1.0	0.95	0.928571428571	0.92	0.944444444444	0.9516129032260001	0.928571428571	0.9148936170209999	0.918032786885	0.928571428571	0.944444444444	0.883720930233	0.9705882352940001	0.888888888889	0.9210526315790001	0.935483870968	0.8695652173909999	0.875	0.875	0.925	0.615384615385	0.7272727272730001	0.610465116279	0.631067961165	0.629107981221
chr12:58131384	0.9782608695649999	0.958333333333	1.0	0.9459459459460001	1.0	0.967741935484	0.933333333333	0.9393939393940001	0.967741935484	0.972972972973	0.959183673469	1.0	0.9302325581399999	1.0	0.8780487804880001	1.0	0.958333333333	0.959183673469	0.9714285714290001	0.9069767441859999	0.962264150943	0.916666666667	0.9545454545450001	0.9210526315790001	0.925925925926	1.0	1.0	0.894736842105	0.9705882352940001	1.0	0.967741935484	0.964285714286	0.972222222222	1.0	0.931034482759	0.96875	0.863636363636	0.905172413793	0.842391304348	0.917525773196	0.880208333333
chr12:58131390	0.9565217391299998	0.958333333333	0.875	0.972972972973	1.0	0.933333333333	0.9375	0.9705882352940001	0.933333333333	0.894736842105	0.897959183673	0.9375	0.976744186047	0.96875	0.9487179487180001	0.9772727272730001	0.875	0.916666666667	0.9714285714290001	0.95	0.9074074074070001	0.95	0.928571428571	0.9459459459460001	0.903846153846	1.0	0.909090909091	0.9459459459460001	0.8709677419349999	0.923076923077	0.9	0.962962962963	1.0	0.909090909091	0.903225806452	0.9705882352940001	0.918604651163	0.880341880342	0.8783068783069999	0.897959183673	0.915422885572
chr12:58131426	1.0	0.888888888889	1.0	1.0	0.0	1.0	1.0	0.0	0.833333333333	1.0	0.8571428571430001	1.0	1.0	0.8	0.0	0.875	0.0	1.0	1.0	0.875	1.0	0.8181818181820001	0.8	0.888888888889	1.0	1.0	0.0	0.0	0.8	1.0	0.875	0.8	0.666666666667	0.0	0.666666666667	0.714285714286	0.903225806452	0.8	0.894736842105	0.8666666666670001	0.84
chr12:58131429	0.8181818181820001	1.0	0.833333333333	0.923076923077	0.0	0.833333333333	0.833333333333	0.0	0.8	0.833333333333	1.0	1.0	0.9	0.0	0.0	0.75	0.0	1.0	1.0	0.875	1.0	0.8	1.0	0.888888888889	0.8	0.714285714286	0.0	0.0	1.0	1.0	1.0	0.0	1.0	0.0	0.6	0.8	1.0	0.777777777778	0.771428571429	0.928571428571	0.904761904762
chr12:58131445	1.0	0.8	0.0	1.0	0.0	0.8	0.888888888889	0.0	0.0	0.0	1.0	0.0	1.0	0.0	0.0	1.0	0.0	1.0	0.0	0.875	1.0	0.714285714286	0.0	0.833333333333	1.0	1.0	0.0	0.0	0.0	0.8	1.0	0.0	0.0	0.0	0.0	0.8	0.782608695652	0.833333333333	0.9523809523810001	0.5	0.7272727272730001
chr12:58291577	0.9	0.962962962963	1.0	1.0	0.0	0.875	0.9	0.9545454545450001	1.0	1.0	1.0	1.0	0.933333333333	0.95	0.777777777778	1.0	0.875	1.0	1.0	1.0	0.944444444444	1.0	0.909090909091	0.8571428571430001	0.894736842105	0.875	1.0	0.9	1.0	1.0	1.0	1.0	0.0	0.909090909091	1.0	0.888888888889	0.7647058823530001	0.0	0.9375	0.8666666666670001	0.722222222222
chr12:6184493	0.0687830687831	0.07279693486589998	0.028901734103999998	0.047297297297300006	0.0470588235294	0.0441176470588	0.0609756097561	0.03125	0.101123595506	0.06403940886699999	0.058139534883699995	0.0909090909091	0.0540540540541	0.07537688442210001	0.08609271523180001	0.0530973451327	0.070351758794	0.101694915254	0.05202312138730001	0.14285714285700002	0.117318435754	0.107142857143	0.125	0.0774647887324	0.0511363636364	0.114942528736	0.14400000000000002	0.140350877193	0.122699386503	0.17600000000000002	0.176991150442	0.130434782609	0.125984251969	0.1484375	0.173553719008	0.116279069767	0.713362068966	0.744868035191	0.730769230769	0.732283464567	0.769401330377
chr12:6184505	0.0736842105263	0.0866141732283	0.0670731707317	0.06578947368419999	0.117647058824	0.0515463917526	0.103448275862	0.0888888888889	0.10857142857100001	0.07142857142860001	0.0882352941176	0.0932203389831	0.0824175824176	0.10447761194	0.102739726027	0.0619469026549	0.11940298507500001	0.0811965811966	0.06666666666669999	0.16083916083900002	0.148571428571	0.0985221674877	0.127516778523	0.0769230769231	0.0601092896175	0.130177514793	0.190476190476	0.14529914529899998	0.134146341463	0.137096774194	0.12389380531	0.225352112676	0.15748031496099998	0.130769230769	0.179487179487	0.136150234742	0.88344988345	0.853731343284	0.808988764045	0.894736842105	0.843457943925
chr12:6184507	0.0631578947368	0.107142857143	0.0736196319018	0.0588235294118	0.08235294117650001	0.0994764397906	0.101694915254	0.08	0.13714285714299998	0.08205128205130001	0.0941176470588	0.126050420168	0.104972375691	0.124378109453	0.108843537415	0.0810810810811	0.11055276381899999	0.08898305084750001	0.0769230769231	0.197183098592	0.13872832369899998	0.121951219512	0.10810810810799999	0.1	0.0918918918919	0.107784431138	0.162790697674	0.15652173912999998	0.16867469879500002	0.12903225806500002	0.159292035398	0.214285714286	0.141732283465	0.15625	0.198275862069	0.13679245283	0.8384074941449999	0.8	0.8206896551719999	0.848360655738	0.835322195704
chr12:6184516	0.0645161290323	0.07949790794980001	0.0736196319018	0.04	0.0519480519481	0.0489130434783	0.08988764044939998	0.0717488789238	0.11931818181800001	0.07329842931939999	0.0909090909091	0.107438016529	0.0852272727273	0.0954773869347	0.112676056338	0.0700934579439	0.08333333333330001	0.07758620689660001	0.061797752808999996	0.17391304347800002	0.103448275862	0.1	0.13138686131400001	0.09677419354839999	0.0983606557377	0.127388535032	0.152671755725	0.12962962963	0.159509202454	0.1640625	0.146788990826	0.223880597015	0.152	0.153846153846	0.196581196581	0.12807881773399998	0.9034653465350001	0.897106109325	0.890547263682	0.9128630705390001	0.8857868020299999
chr12:6184525	0.050847457627099996	0.0512820512821	0.0324675324675	0.021897810219	0.0821917808219	0.07182320441989999	0.100591715976	0.0821256038647	0.146198830409	0.07065217391300001	0.06875	0.111111111111	0.08771929824560001	0.10582010582000001	0.09790209790210001	0.07960199004980001	0.108695652174	0.0954545454545	0.046783625731	0.17037037037	0.11445783132500001	0.118556701031	0.14179104477600002	0.096	0.0923913043478	0.13636363636399998	0.120967741935	0.13	0.13725490196100001	0.109375	0.158878504673	0.27868852459000004	0.14285714285700002	0.12389380531	0.198275862069	0.128205128205	0.8418230563	0.901639344262	0.846153846154	0.8354978354979999	0.854395604396
chr12:6184557	0.07407407407410001	0.0355555555556	0.05921052631580001	0.027397260274	0.0416666666667	0.0584795321637	0.0787878787879	0.08205128205130001	0.06329113924049999	0.0853658536585	0.0718954248366	0.0873786407767	0.0866666666667	0.11801242236	0.05691056910569999	0.0544554455446	0.09815950920250001	0.0981308411215	0.0388888888889	0.07142857142860001	0.11724137931	0.0786516853933	0.103174603175	0.0578512396694	0.078313253012	0.0915492957746	0.0789473684211	0.0617283950617	0.115942028986	0.12903225806500002	0.0693069306931	0.125	0.123966942149	0.09433962264149999	0.18584070796500002	0.133333333333	0.770833333333	0.7571428571430001	0.795212765957	0.7296137339059999	0.740625
chr12:6184561	0.123456790123	0.0973451327434	0.131944444444	0.123287671233	0.112676056338	0.11445783132500001	0.125	0.19170984456	0.168831168831	0.16875	0.17449664429499998	0.12871287128699999	0.172185430464	0.15	0.22131147540999999	0.125	0.217391304348	0.237209302326	0.17679558011	0.16535433070900002	0.197183098592	0.19774011299400002	0.21600000000000003	0.165289256198	0.2	0.20740740740699998	0.18018018017999998	0.10975609756100001	0.22962962963000003	0.20661157024799998	0.176470588235	0.23684210526299998	0.218487394958	0.192307692308	0.272727272727	0.226744186047	0.866096866097	0.91519434629	0.86189258312	0.9279661016949999	0.9085365853659999
chr12:63544511	0.0	0.0	0.0	0.0	0.0	0.0	0.0	0.0	0.0	0.0	0.0	0.0	0.0	0.0	0.0	0.0	0.0	0.0	0.0	0.0	0.0	0.0	0.0	0.0	0.0	0.0	0.0	0.0	0.0	0.0	0.0	0.0	0.0	0.0	0.0	0.0	1.0	1.0	0.925925925926	1.0	0.8235294117649999
chr12:63544520	0.0	0.0	0.0	0.0	0.0	0.0	0.0	0.0	0.0	0.0	0.0	0.0	0.0	0.0	0.0	0.0	0.0	0.0	0.0	0.0	0.0	0.14285714285700002	0.0	0.2	0.2	0.0	0.0	0.0	0.0	0.0	0.0	0.0	0.0	0.0	0.0	0.166666666667	0.714285714286	0.85	0.9393939393940001	0.888888888889	1.0
chr12:63544528	0.0	0.0	0.0	0.0	0.0	0.0	0.0	0.0	0.0	0.0	0.0	0.0	0.0	0.0	0.0	0.0	0.0	0.0	0.0	0.0	0.0	0.0	0.0	0.166666666667	0.166666666667	0.0	0.0	0.0	0.0	0.0	0.0	0.0	0.0	0.0	0.0	0.0	0.894736842105	0.896551724138	0.928571428571	1.0	1.0
chr12:63544544	0.0	0.0	0.0	0.0	0.0	0.0	0.0	0.0	0.0	0.0	0.0	0.0	0.0	0.0	0.0	0.0769230769231	0.0	0.14285714285700002	0.125	0.0	0.0	0.0	0.0	0.14285714285700002	0.0769230769231	0.0	0.0	0.33333333333299997	0.0909090909091	0.0	0.0	0.2	0.0	0.166666666667	0.0909090909091	0.111111111111	0.875	0.951219512195	0.959183673469	0.931034482759	0.9375
chr12:63544547	0.0	0.0	0.0	0.14285714285700002	0.0	0.0	0.166666666667	0.1	0.0	0.125	0.0	0.0	0.0	0.0	0.125	0.0769230769231	0.0	0.125	0.125	0.0	0.125	0.0	0.0	0.14285714285700002	0.0769230769231	0.0	0.6	0.33333333333299997	0.0	0.0	0.166666666667	0.2	0.0	0.5	0.272727272727	0.111111111111	0.885714285714	1.0	1.0	1.0	0.894736842105
chr12:63544581	0.0588235294118	0.0	0.0	0.0	0.0	0.0	0.153846153846	0.0434782608696	0.0909090909091	0.0	0.0	0.0769230769231	0.0	0.0	0.0	0.0	0.0	0.0	0.0625	0.07142857142860001	0.0	0.0625	0.0	0.06666666666669999	0.0689655172414	0.0909090909091	0.0	0.125	0.0	0.0	0.2	0.0	0.2	0.5	0.0588235294118	0.0344827586207	0.898550724638	0.8550724637680001	0.835051546392	0.8571428571430001	0.776315789474
chr12:63544590	0.0	0.0238095238095	0.0	0.133333333333	0.0	0.111111111111	0.0	0.0	0.0	0.0	0.0	0.0	0.0	0.0434782608696	0.05	0.0	0.0	0.0	0.0952380952381	0.133333333333	0.0	0.0285714285714	0.052631578947400004	0.0588235294118	0.09375	0.115384615385	0.222222222222	0.0952380952381	0.0	0.0	0.181818181818	0.14285714285700002	0.166666666667	0.4	0.0555555555556	0.0909090909091	0.989247311828	0.926829268293	0.931034482759	0.9193548387100001	0.9263157894740001
chr12:63544592	0.0	0.0	0.0	0.0	0.0	0.111111111111	0.0	0.0	0.0	0.0	0.0454545454545	0.07142857142860001	0.0	0.0	0.05	0.0294117647059	0.0	0.0	0.0952380952381	0.06666666666669999	0.0	0.0	0.052631578947400004	0.0555555555556	0.1875	0.153846153846	0.222222222222	0.0952380952381	0.166666666667	0.0	0.272727272727	0.14285714285700002	0.166666666667	0.3	0.111111111111	0.030303030303	0.968085106383	0.922222222222	0.957983193277	0.970149253731	0.9393939393940001
chr12:63544595	0.0	0.0238095238095	0.0	0.0	0.0	0.0555555555556	0.0	0.0384615384615	0.0	0.0	0.0	0.0	0.0	0.08695652173910001	0.05	0.0	0.0	0.0	0.047619047619	0.0	0.0	0.026315789473700002	0.052631578947400004	0.0555555555556	0.125	0.153846153846	0.0	0.14285714285700002	0.0	0.0625	0.0909090909091	0.14285714285700002	0.153846153846	0.4	0.0	0.030303030303	0.8163265306119999	0.8181818181820001	0.846774193548	0.8289473684209999	0.8058252427179999
chr12:63544601	0.0555555555556	0.108695652174	0.0	0.0	0.0	0.052631578947400004	0.133333333333	0.07407407407410001	0.0	0.05	0.0	0.0	0.0	0.0434782608696	0.130434782609	0.0540540540541	0.0	0.0769230769231	0.13636363636399998	0.0588235294118	0.0	0.026315789473700002	0.1	0.05	0.181818181818	0.23076923076900002	0.272727272727	0.13636363636399998	0.105263157895	0.125	0.416666666667	0.2	0.23076923076900002	0.5	0.105263157895	0.0294117647059	0.9827586206899999	0.9561403508769999	0.942028985507	0.9883720930230001	0.950819672131
chr12:63544604	0.111111111111	0.020833333333299998	0.111111111111	0.0	0.0	0.047619047619	0.06666666666669999	0.111111111111	0.0	0.0	0.0416666666667	0.0	0.0416666666667	0.0434782608696	0.125	0.0789473684211	0.0	0.0	0.13636363636399998	0.0	0.052631578947400004	0.102564102564	0.047619047619	0.1	0.20588235294100002	0.307692307692	0.272727272727	0.130434782609	0.210526315789	0.0625	0.25	0.2	0.0769230769231	0.666666666667	0.2	0.176470588235	0.9612403100779999	0.9661016949150001	0.9589041095890001	0.989247311828	0.9133858267720001
chr12:63544612	0.0	0.04	0.0	0.0	0.0	0.0	0.0625	0.0	0.07142857142860001	0.0	0.08	0.0	0.0	0.037037037037	0.04	0.052631578947400004	0.0	0.0	0.107142857143	0.0	0.047619047619	0.046511627906999996	0.08	0.047619047619	0.171428571429	0.28571428571400004	0.25	0.12	0.0909090909091	0.166666666667	0.2	0.176470588235	0.2	0.538461538462	0.181818181818	0.0789473684211	0.9053254437870001	0.979452054795	0.988304093567	0.945454545455	0.936416184971
chr12:63544638	0.0	0.0491803278689	0.125	0.0384615384615	0.0	0.0769230769231	0.0	0.027027027026999998	0.0	0.0	0.0	0.052631578947400004	0.030303030303	0.030303030303	0.0	0.0	0.0	0.0	0.0645161290323	0.0	0.0	0.04	0.037037037037	0.0434782608696	0.111111111111	0.19444444444400003	0.28571428571400004	0.103448275862	0.111111111111	0.07407407407410001	0.2	0.2	0.176470588235	0.42105263157899997	0.148148148148	0.116279069767	0.880769230769	0.845410628019	0.87012987013	0.893617021277	0.828571428571
chr12:66275941	0.25	0.228571428571	0.33333333333299997	0.529411764706	0.5	0.210526315789	0.38461538461499994	0.20833333333299997	0.2	0.307692307692	0.14285714285700002	0.4375	0.318181818182	0.36	0.210526315789	0.25	0.105263157895	0.17391304347800002	0.3	0.181818181818	0.0909090909091	0.07407407407410001	0.133333333333	0.33333333333299997	0.42105263157899997	0.181818181818	0.23076923076900002	0.176470588235	0.304347826087	0.434782608696	0.428571428571	0.619047619048	0.605263157895	0.692307692308	0.388888888889	0.478260869565	0.933035714286	0.9248826291079999	0.924187725632	0.975	0.947791164659
chr12:66275988	0.133333333333	0.153846153846	0.25	0.08333333333330001	0.4	0.0	0.125	0.07142857142860001	0.166666666667	0.15	0.111111111111	0.363636363636	0.166666666667	0.263157894737	0.23076923076900002	0.217391304348	0.0	0.111111111111	0.0588235294118	0.111111111111	0.0	0.0	0.2	0.0	0.2	0.14285714285700002	0.0	0.08333333333330001	0.14285714285700002	0.1875	0.28571428571400004	0.357142857143	0.4	0.166666666667	0.416666666667	0.4	0.7398373983740001	0.696078431373	0.748387096774	0.7037037037039999	0.7114093959729999
chr12:6664347	0.0	0.28571428571400004	0.0	0.0	0.0	0.0	0.0	0.0	0.428571428571	0.2	0.0909090909091	0.0	0.33333333333299997	0.0	0.0	0.0	0.0	0.0	0.0	0.0	0.047619047619	0.375	0.3	0.0	0.0769230769231	0.0	0.0	0.0	0.0	0.0	0.0	0.0	0.0	0.0	0.166666666667	0.2	0.888888888889	1.0	1.0	0.75	1.0
chr12:6664364	0.0	0.0	0.0	0.0	0.0	0.0	0.0	0.0	0.0	0.0	0.0	0.0	0.0	0.0	0.0	0.1	0.0	0.0	0.0	0.0	0.08695652173910001	0.0	0.0	0.0	0.176470588235	0.0	0.0	0.0	0.0	0.0	0.0	0.0	0.0	0.0	0.0	0.0	1.0	0.9545454545450001	1.0	0.928571428571	0.96
chr12:6664366	0.0	0.07142857142860001	0.0	0.0	0.0	0.0	0.125	0.0625	0.0	0.0	0.0769230769231	0.125	0.0	0.2	0.0	0.0	0.0	0.0	0.0	0.0	0.0	0.111111111111	0.0	0.0	0.176470588235	0.0	0.0	0.0	0.0	0.0	0.0	0.0	0.0	0.0	0.0	0.07142857142860001	0.88	0.96	1.0	0.964285714286	0.96
chr12:6664371	0.0	0.0	0.0	0.0	0.0	0.0	0.125	0.0	0.0	0.0	0.0	0.0	0.0	0.1	0.0	0.0	0.0	0.0	0.0	0.0	0.0	0.0	0.0	0.0	0.0	0.0	0.0	0.0	0.0	0.0	0.0	0.0	0.0	0.166666666667	0.0	0.214285714286	1.0	0.810810810811	1.0	0.9696969696969999	1.0
chr12:6664426	0.0	0.0609756097561	0.025	0.0625	0.115384615385	0.0625	0.10810810810799999	0.0161290322581	0.0454545454545	0.17391304347800002	0.0555555555556	0.0	0.133333333333	0.0816326530612	0.118644067797	0.0416666666667	0.0	0.0980392156863	0.0	0.0	0.10638297872300001	0.061224489795900006	0.0	0.0333333333333	0.08	0.121951219512	0.0588235294118	0.052631578947400004	0.06666666666669999	0.179487179487	0.185185185185	0.130434782609	0.217391304348	0.0909090909091	0.0625	0.244897959184	0.926829268293	0.9638554216869999	0.950495049505	0.978723404255	0.9831932773109999
chr12:6664436	0.0	0.0	0.022222222222199998	0.0	0.0	0.0169491525424	0.046511627906999996	0.0	0.017857142857099998	0.016393442623	0.0	0.0	0.0192307692308	0.016393442623	0.0289855072464	0.0	0.0	0.0172413793103	0.022222222222199998	0.0	0.032786885245900003	0.014925373134299999	0.0	0.0	0.050847457627099996	0.104166666667	0.052631578947400004	0.0487804878049	0.104166666667	0.0212765957447	0.08333333333330001	0.0294117647059	0.148148148148	0.0731707317073	0.026315789473700002	0.135593220339	0.9339622641509999	0.925	0.8914728682170001	0.959349593496	0.9516129032260001
chr12:6664441	0.0277777777778	0.0	0.0217391304348	0.0	0.0606060606061	0.0307692307692	0.023255813953499998	0.0	0.0333333333333	0.0806451612903	0.0434782608696	0.0	0.037037037037	0.046153846153800006	0.013333333333299998	0.0	0.035714285714300006	0.0169491525424	0.0425531914894	0.0	0.05333333333330001	0.0675675675676	0.0	0.022727272727299998	0.0625	0.13725490196100001	0.113636363636	0.047619047619	0.0980392156863	0.08	0.175	0.117647058824	0.166666666667	0.116279069767	0.190476190476	0.153846153846	0.972972972973	0.9772727272730001	0.935897435897	0.954887218045	0.9930069930069999
chr12:6664447	0.013157894736799998	0.0380952380952	0.0	0.020833333333299998	0.0285714285714	0.0434782608696	0.0909090909091	0.0	0.0333333333333	0.0	0.0	0.0	0.050847457627099996	0.014925373134299999	0.013333333333299998	0.0	0.109375	0.0	0.0212765957447	0.017543859649099998	0.038961038961	0.0121951219512	0.0	0.06	0.0757575757576	0.134615384615	0.122448979592	0.06976744186049999	0.120689655172	0.078431372549	0.119047619048	0.0588235294118	0.0882352941176	0.0816326530612	0.0888888888889	0.117647058824	0.9837398373980001	0.974193548387	0.945	0.986013986014	0.981132075472
chr12:6664466	0.0	0.0075187969924799996	0.0	0.056338028169	0.0	0.0	0.0	0.0	0.0238095238095	0.0	0.0	0.020833333333299998	0.0	0.0	0.010989010989	0.0	0.0	0.0	0.0172413793103	0.0	0.0	0.0	0.0	0.0285714285714	0.046511627906999996	0.07352941176469999	0.0806451612903	0.07272727272730001	0.133333333333	0.09859154929580001	0.15873015873	0.06666666666669999	0.14285714285700002	0.0588235294118	0.037037037037	0.0731707317073	0.9421052631579999	0.927184466019	0.902777777778	0.924242424242	0.911392405063
chr12:6664478	0.0	0.0129032258065	0.0	0.03614457831330001	0.016393442623	0.0	0.0	0.0	0.00990099009901	0.0	0.00925925925926	0.0	0.0172413793103	0.0	0.00980392156863	0.025641025641	0.07446808510639999	0.0	0.0441176470588	0.023255813953499998	0.0260869565217	0.0	0.0	0.0243902439024	0.0857142857143	0.08235294117650001	0.09459459459460001	0.04838709677419999	0.103448275862	0.0813953488372	0.157894736842	0.103448275862	0.16393442622999999	0.0810810810811	0.115942028986	0.0980392156863	0.968	0.97037037037	0.940677966102	0.928571428571	0.979933110368
chr12:6664480	0.008333333333329999	0.018987341772200003	0.0	0.035714285714300006	0.016393442623	0.0	0.0	0.0	0.0188679245283	0.0	0.0	0.0172413793103	0.00847457627119	0.00970873786408	0.00970873786408	0.0	0.0106382978723	0.0	0.0277777777778	0.0	0.0166666666667	0.0	0.01	0.0243902439024	0.0825688073394	0.0941176470588	0.105263157895	0.078125	0.12903225806500002	0.08045977011489999	0.12658227848099998	0.181818181818	0.15625	0.052631578947400004	0.0845070422535	0.08411214953269999	0.929104477612	0.944827586207	0.962765957447	0.9402390438249999	0.912225705329
chr12:6664487	0.0	0.0	0.0	0.0326086956522	0.0	0.0	0.0	0.0	0.00909090909091	0.0	0.016	0.0	0.00840336134454	0.00892857142857	0.009174311926610001	0.0	0.0	0.0	0.012987012987	0.0	0.0	0.0	0.00970873786408	0.0116279069767	0.0701754385965	0.09677419354839999	0.101265822785	0.0845070422535	0.13	0.10638297872300001	0.09302325581399999	0.159420289855	0.114285714286	0.07142857142860001	0.0779220779221	0.0840336134454	0.900662251656	0.9163987138259999	0.886473429952	0.8068181818179999	0.878787878788
chr12:6664491	0.0	0.005882352941180001	0.01	0.0294117647059	0.0	0.008	0.022222222222199998	0.0	0.0	0.0	0.0	0.0	0.0307692307692	0.00862068965517	0.00900900900901	0.00735294117647	0.0280373831776	0.008333333333329999	0.035714285714300006	0.0	0.0	0.016393442623	0.00934579439252	0.0333333333333	0.06666666666669999	0.06730769230769999	0.0987654320988	0.09210526315789999	0.11214953271	0.0909090909091	0.1	0.166666666667	0.153846153846	0.06741573033710001	0.07407407407410001	0.10483870967700001	0.945619335347	0.964809384164	0.9668874172190001	0.943060498221	0.968085106383
chr12:6664502	0.0289855072464	0.0	0.0	0.0260869565217	0.0	0.0	0.00970873786408	0.0	0.0	0.008130081300810001	0.0	0.013157894736799998	0.006944444444439999	0.00769230769231	0.0166666666667	0.0	0.035714285714300006	0.022222222222199998	0.01	0.0	0.0076335877862600005	0.014925373134299999	0.00840336134454	0.0309278350515	0.0579710144928	0.0588235294118	0.104166666667	0.0875	0.13675213675200001	0.100917431193	0.127450980392	0.15	0.17204301075300002	0.0816326530612	0.135416666667	0.0948905109489	0.953086419753	0.979274611399	0.950850661626	0.9345238095239999	0.9314775160600001
chr12:6664511	0.0	0.0	0.0	0.032	0.011764705882399999	0.00666666666667	0.0	0.0185185185185	0.006756756756760001	0.0077519379845	0.02	0.0	0.013157894736799998	0.00714285714286	0.00769230769231	0.012658227848100001	0.0420168067227	0.006944444444439999	0.035714285714300006	0.0	0.0289855072464	0.020689655172400002	0.0243902439024	0.029702970297	0.0547945205479	0.07086614173229999	0.0909090909091	0.0941176470588	0.121951219512	0.099173553719	0.137614678899	0.209302325581	0.179245283019	0.07766990291260001	0.138613861386	0.0866666666667	0.925438596491	0.951807228916	0.9516407599310001	0.9476584022040001	0.942638623327
chr12:6665061	0.470588235294	0.24	0.6	0.636363636364	0.0	0.5	0.166666666667	0.5	0.33333333333299997	0.875	0.0	0.0	0.545454545455	0.444444444444	0.444444444444	0.42105263157899997	0.5	0.33333333333299997	0.5714285714289999	0.214285714286	0.625	0.47368421052599996	0.666666666667	0.0	0.363636363636	0.5	0.14285714285700002	0.33333333333299997	0.111111111111	0.5	0.375	0.272727272727	0.375	0.538461538462	0.222222222222	0.5	0.626865671642	0.612903225806	0.5652173913040001	0.625	0.6058394160580001
chr12:6665073	0.0	0.0	0.0	0.0	0.0	0.0	0.0	0.0	0.0	0.0	0.0	0.0	0.0	0.0	0.0	0.0625	0.0	0.0	0.0	0.0769230769231	0.0	0.0625	0.0	0.0	0.0	0.181818181818	0.0	0.222222222222	0.33333333333299997	0.25	0.428571428571	0.6	0.375	0.25	0.222222222222	0.2	0.9473684210529999	1.0	0.971962616822	1.0	0.925
chr12:6665076	0.0	0.0	0.0	0.0	0.0	0.0	0.0	0.1	0.0909090909091	0.0	0.0	0.0	0.0	0.0	0.14285714285700002	0.0625	0.0	0.0	0.0	0.0769230769231	0.0	0.0	0.0	0.0	0.111111111111	0.181818181818	0.0	0.222222222222	0.222222222222	0.25	0.428571428571	0.6	0.25	0.33333333333299997	0.111111111111	0.222222222222	0.973214285714	0.958333333333	0.9619047619050001	0.946428571429	0.9322033898309999
chr12:6665096	0.0	0.0	0.0	0.0	0.0	0.0	0.0	0.0	0.0	0.0	0.0	0.0	0.14285714285700002	0.0	0.0	0.06666666666669999	0.0	0.0	0.0	0.0	0.0	0.0	0.0	0.0	0.111111111111	0.181818181818	0.0	0.222222222222	0.25	0.25	0.33333333333299997	0.6	0.375	0.181818181818	0.28571428571400004	0.222222222222	0.86170212766	0.933333333333	0.893617021277	0.826086956522	0.8421052631579999
chr12:6665099	0.0	0.0	0.0	0.0	0.0	0.0	0.0	0.0	0.0909090909091	0.0	0.0	0.0	0.0	0.0	0.0	0.133333333333	0.0	0.0	0.08333333333330001	0.0	0.0	0.07142857142860001	0.0	0.0	0.111111111111	0.181818181818	0.0	0.222222222222	0.28571428571400004	0.14285714285700002	0.33333333333299997	0.6	0.375	0.181818181818	0.28571428571400004	0.222222222222	0.863636363636	0.965517241379	0.934065934066	0.955555555556	0.9010989010989999
chr12:6665108	0.0	0.0	0.0	0.0	0.0	0.0	0.0	0.0	0.0	0.0	0.0	0.0	0.0	0.0	0.0	0.0	0.0	0.0	0.0	0.0	0.0	0.0	0.0	0.0	0.125	0.181818181818	0.0	0.222222222222	0.28571428571400004	0.166666666667	0.0	0.5	0.14285714285700002	0.181818181818	0.28571428571400004	0.222222222222	0.87012987013	0.909090909091	0.906666666667	0.928571428571	0.8421052631579999
chr12:6665370	0.0	0.0	0.0	0.0	0.0	0.0	0.0	0.0	0.0	0.0	0.0	0.0	0.0434782608696	0.0	0.06666666666669999	0.0	0.052631578947400004	0.0	0.07142857142860001	0.08333333333330001	0.0	0.0	0.07142857142860001	0.0	0.08695652173910001	0.07142857142860001	0.0	0.133333333333	0.08695652173910001	0.45454545454499995	0.166666666667	0.214285714286	0.1	0.176470588235	0.23076923076900002	0.20588235294100002	0.950310559006	0.973451327434	0.930817610063	0.916666666667	0.9235294117649999
chr12:6665387	0.0	0.0	0.0	0.0	0.0	0.0	0.0	0.0	0.0	0.0	0.0	0.0	0.05	0.0	0.08333333333330001	0.0	0.0	0.0	0.05	0.0	0.0	0.0	0.1	0.0	0.0	0.111111111111	0.0	0.0	0.117647058824	0.33333333333299997	0.14285714285700002	0.214285714286	0.07142857142860001	0.272727272727	0.307692307692	0.190476190476	0.9112903225810001	0.863157894737	0.925925925926	0.9487179487180001	0.922480620155
chr12:6665399	0.0	0.0	0.0	0.0	0.0	0.0	0.0	0.1	0.0	0.0	0.07142857142860001	0.0	0.0625	0.0	0.0909090909091	0.0	0.2	0.0	0.0588235294118	0.0	0.0	0.0	0.0	0.0	0.0	0.0588235294118	0.0	0.0909090909091	0.214285714286	0.0	0.0	0.33333333333299997	0.0769230769231	0.1	0.25	0.235294117647	0.8681318681319999	0.918918918919	0.904761904762	0.936507936508	0.872549019608
chr12:6665424	0.0	0.1	0.0	0.0	0.0	0.0	0.0	0.0	0.0	0.0	0.0	0.0	0.0909090909091	0.08333333333330001	0.166666666667	0.0	0.111111111111	0.0	0.0769230769231	0.0	0.0769230769231	0.0	0.0	0.0	0.0	0.0769230769231	0.0	0.1	0.0	0.0	0.0	0.0	0.0909090909091	0.28571428571400004	0.5	0.153846153846	0.931034482759	0.933333333333	0.953488372093	0.9302325581399999	0.9821428571430001
chr12:6665439	0.0	0.0	0.0	0.0	0.0	0.0	0.0	0.1	0.0	0.0	0.0	0.0	0.181818181818	0.181818181818	0.2	0.0555555555556	0.0	0.0	0.0	0.0	0.0	0.0	0.0	0.0	0.0	0.1	0.0	0.111111111111	0.0	0.0	0.0	0.0	0.1	0.2	0.0	0.181818181818	0.951219512195	0.925	1.0	0.923076923077	0.972222222222
chr12:6665447	0.08333333333330001	0.153846153846	0.0	0.0	0.0	0.2	0.166666666667	0.1	0.0	0.0	0.2	0.0	0.0	0.0	0.0	0.133333333333	0.428571428571	0.0	0.111111111111	0.0	0.1	0.181818181818	0.0	0.0	0.0	0.1	0.0	0.14285714285700002	0.166666666667	0.0	0.0	0.0	0.25	0.2	0.0	0.375	0.9459459459460001	1.0	0.931034482759	0.9545454545450001	0.8666666666670001
chr12:66897009	0.9523809523810001	0.981818181818	0.9866666666670001	0.978494623656	0.916666666667	0.925925925926	0.9347826086959999	0.9176470588240001	0.9523809523810001	0.944444444444	0.970149253731	0.896551724138	0.953846153846	0.927710843373	0.9714285714290001	0.955882352941	0.9	0.981132075472	0.965811965812	0.949152542373	0.944444444444	0.965517241379	0.9705882352940001	0.96	0.9540229885060001	0.9459459459460001	0.9347826086959999	0.9	0.9571428571430001	0.903846153846	0.97619047619	0.948275862069	0.9607843137250001	0.9375	0.921875	0.9523809523810001	0.807692307692	0.798245614035	0.7950819672130001	0.790322580645	0.7795275590549999
chr12:70051601	0.8	0.745098039216	0.7	0.634146341463	0.894736842105	0.677419354839	0.741935483871	0.673913043478	0.708333333333	0.7037037037039999	0.741935483871	0.666666666667	0.627906976744	0.8157894736839999	0.631578947368	0.645833333333	0.622641509434	0.682926829268	0.707317073171	0.56	0.738095238095	0.791666666667	0.714285714286	0.758620689655	0.6857142857140001	0.777777777778	0.65	0.6875	0.766666666667	0.8181818181820001	0.739130434783	0.5	0.619047619048	0.8	0.675675675676	0.674418604651	0.828571428571	0.608695652174	0.654970760234	0.62091503268	0.714285714286
chr12:70051604	0.78	0.666666666667	0.65	0.80487804878	0.619047619048	0.709677419355	0.741935483871	0.608695652174	0.72	0.740740740741	0.7741935483869999	0.775	0.767441860465	0.8421052631579999	0.763157894737	0.729166666667	0.759259259259	0.6818181818179999	0.738095238095	0.72	0.714285714286	0.875	0.828571428571	0.551724137931	0.837837837838	0.814814814815	0.863636363636	0.7272727272730001	0.6	0.6818181818179999	0.72	0.75	0.8095238095239999	0.666666666667	0.621621621622	0.790697674419	0.914285714286	0.744680851064	0.666666666667	0.7354838709679999	0.7272727272730001
chr12:70051608	0.936170212766	0.941176470588	0.9487179487180001	0.9393939393940001	0.9	0.888888888889	0.8571428571430001	0.978723404255	0.916666666667	0.964285714286	0.8125	0.852941176471	0.90243902439	0.9459459459460001	0.9393939393940001	0.9148936170209999	0.94	0.9	0.9523809523810001	0.958333333333	0.923076923077	0.957446808511	0.90625	0.875	0.918918918919	0.833333333333	0.8823529411759999	0.9666666666670001	0.888888888889	0.909090909091	0.9545454545450001	0.9	0.8	0.8571428571430001	0.9714285714290001	0.9487179487180001	0.90625	0.833333333333	0.7567567567569999	1.0	0.833333333333
chr12:70051647	0.787234042553	0.87037037037	0.7037037037039999	0.878787878788	0.722222222222	0.8	0.8484848484849999	0.886363636364	0.75	0.785714285714	0.911764705882	0.9	0.8421052631579999	0.7894736842110001	0.96875	0.9148936170209999	0.792452830189	0.871794871795	0.651162790698	0.782608695652	0.810810810811	0.837209302326	0.8181818181820001	0.68	0.769230769231	0.6956521739129999	0.75	0.8709677419349999	0.741935483871	0.84	0.88	0.9545454545450001	0.736842105263	0.928571428571	0.891891891892	0.955555555556	0.675	0.515151515152	0.675675675676	0.64	0.65625
chr13:100608224	0.38461538461499994	0.35294117647100004	0.444444444444	0.647058823529	0.5	0.416666666667	0.578947368421	0.529411764706	0.33333333333299997	0.294117647059	0.538461538462	0.6875	0.4375	0.38461538461499994	0.666666666667	0.444444444444	0.2	0.833333333333	0.307692307692	0.666666666667	0.388888888889	0.6	0.38461538461499994	0.722222222222	0.5	0.666666666667	0.47368421052599996	0.769230769231	0.4375	0.5	0.631578947368	0.631578947368	0.4375	0.733333333333	0.555555555556	0.46666666666699996	0.834033613445	0.7955271565500001	0.8142857142859999	0.701298701299	0.7946902654870001
chr13:100608227	0.538461538462	0.235294117647	0.611111111111	0.588235294118	0.7	0.33333333333299997	0.47368421052599996	0.470588235294	0.5	0.35294117647100004	0.615384615385	0.5625	0.4375	0.23076923076900002	0.666666666667	0.578947368421	0.4	0.777777777778	0.38461538461499994	0.722222222222	0.5	0.45	0.615384615385	0.722222222222	0.5	0.777777777778	0.388888888889	0.692307692308	0.3125	0.5	0.6842105263160001	0.6	0.4375	0.8666666666670001	0.388888888889	0.666666666667	0.821576763485	0.753125	0.7976470588240001	0.703225806452	0.798245614035
chr13:100649584	0.0	0.5	0.0	0.0	0.0	0.166666666667	0.0	0.0	0.0	0.0	0.0	0.0	0.33333333333299997	0.0	0.33333333333299997	0.0	0.0	0.0	0.0	0.0	0.4	0.0	0.0	0.0	0.0	0.0	0.0	0.0	0.0	0.0	0.0	0.0	0.0	0.0	0.2	0.0	0.8666666666670001	1.0	0.0	0.0	0.5
chr13:100649601	0.0	0.181818181818	0.0	0.2	0.0	0.0	0.0	0.0	0.0	0.0	0.0	0.0	0.0	0.0	0.0	0.0	0.0	0.2	0.0	0.0	0.33333333333299997	0.0	0.0	0.0	0.0	0.0	0.0	0.0	0.0	0.2	0.8	0.0	0.0	0.0	0.0	0.0	0.7894736842110001	1.0	0.928571428571	1.0	0.9
chr13:100649603	0.0	0.0	0.0	0.2	0.0	0.0	0.0	0.0	0.0	0.0	0.0	0.0	0.14285714285700002	0.0	0.0	0.2	0.0	0.0	0.0	0.0	0.0	0.0	0.0	0.0	0.0	0.0	0.0	0.0	0.0	0.2	0.4	0.0	0.0	0.0	0.0	0.0	0.9	1.0	1.0	1.0	0.923076923077
chr13:100649605	0.0	0.0	0.0	0.6	0.0	0.14285714285700002	0.0	0.0	0.0	0.2	0.0	0.0	0.428571428571	0.2	0.0	0.4	0.0	0.5	0.0	0.0	0.14285714285700002	0.0	0.0	0.0	0.0	0.0	0.0	0.0	0.0	0.4	0.6	0.0	0.0	0.0	0.2	0.0	0.8571428571430001	0.8571428571430001	1.0	1.0	0.923076923077
chr13:100649623	0.0	0.0	0.0	0.14285714285700002	0.0	0.1	0.0	0.0	0.0	0.0	0.0	0.0	0.0	0.111111111111	0.0	0.125	0.0	0.1	0.14285714285700002	0.0	0.1	0.0	0.0	0.0	0.0	0.166666666667	0.14285714285700002	0.0	0.0	0.2	0.33333333333299997	0.0	0.0	0.0	0.111111111111	0.0	1.0	0.928571428571	0.810810810811	0.7	1.0
chr13:100649625	0.0	0.0	0.0	0.28571428571400004	0.0	0.0	0.0	0.0	0.0	0.0	0.0	0.0	0.0	0.0	0.0	0.0	0.0	0.2	0.0	0.0	0.1	0.2	0.0	0.0	0.0	0.166666666667	0.0	0.0	0.0	0.2	0.5	0.0	0.0	0.0	0.0	0.0	0.96	1.0	0.90243902439	1.0	1.0
chr13:100649628	0.0	0.0	0.0	0.14285714285700002	0.0	0.0	0.0	0.0	0.0	0.0	0.0	0.0	0.0	0.0	0.08333333333330001	0.0	0.0	0.2	0.0	0.0	0.1	0.0	0.0	0.0	0.25	0.0	0.125	0.0	0.0	0.2	0.666666666667	0.0	0.0	0.0	0.0	0.0	0.833333333333	0.6	0.7954545454549999	0.615384615385	0.740740740741
chr13:100649648	0.532258064516	0.47619047618999993	0.62	0.615384615385	0.5227272727269999	0.5762711864410001	0.68085106383	0.578947368421	0.644628099174	0.624060150376	0.485981308411	0.7195121951219999	0.563025210084	0.572463768116	0.518987341772	0.5077720207249999	0.50406504065	0.541984732824	0.5920000000000001	0.621621621622	0.559139784946	0.620689655172	0.547169811321	0.563829787234	0.553719008264	0.589743589744	0.7378640776700001	0.609195402299	0.552941176471	0.564102564103	0.710843373494	0.59756097561	0.55421686747	0.555555555556	0.555555555556	0.554744525547	0.7023026315790001	0.662763466042	0.652557319224	0.6397694524499999	0.699675324675
chr13:100649671	0.061403508771900005	0.03125	0.0897435897436	0.0487804878049	0.0810810810811	0.0549450549451	0.05952380952380001	0.0275229357798	0.06741573033710001	0.0619469026549	0.1	0.13953488372099998	0.048543689320400006	0.08527131782950001	0.056338028169	0.033707865168499995	0.0392156862745	0.0679611650485	0.052631578947400004	0.0491803278689	0.133333333333	0.0106382978723	0.05333333333330001	0.07142857142860001	0.15454545454500002	0.13	0.111111111111	0.128571428571	0.139240506329	0.14285714285700002	0.242424242424	0.260869565217	0.2125	0.208791208791	0.154929577465	0.162393162393	0.936883629191	0.959654178674	0.9206963249519999	0.956228956229	0.958250497018
chr13:100649673	0.0	0.006211180124220001	0.025641025641	0.0240963855422	0.0277777777778	0.032967032967	0.047619047619	0.0	0.033707865168499995	0.0442477876106	0.0229885057471	0.023255813953499998	0.0192307692308	0.0538461538462	0.056338028169	0.022598870056500003	0.04	0.0679611650485	0.0353982300885	0.032786885245900003	0.026315789473700002	0.010752688172	0.0540540540541	0.042857142857099996	0.12962962963	0.112244897959	0.0535714285714	0.114285714286	0.115384615385	0.17460317460299998	0.212121212121	0.217391304348	0.185185185185	0.14285714285700002	0.154929577465	0.0940170940171	0.923694779116	0.892441860465	0.904483430799	0.959183673469	0.918811881188
chr13:100649686	0.0873786407767	0.0909090909091	0.126984126984	0.0144927536232	0.0606060606061	0.119047619048	0.14864864864900001	0.08510638297869999	0.08433734939760001	0.0736842105263	0.06818181818180001	0.111111111111	0.09574468085110001	0.117117117117	0.0769230769231	0.0394736842105	0.136842105263	0.0975609756098	0.1	0.115384615385	0.12903225806500002	0.129411764706	0.0806451612903	0.078125	0.19801980198	0.193548387097	0.125	0.16176470588199998	0.144927536232	0.171875	0.33333333333299997	0.359375	0.236111111111	0.2125	0.254237288136	0.118811881188	0.9151376146789999	0.927797833935	0.92808988764	0.936507936508	0.938242280285
chr13:100649689	0.0192307692308	0.0454545454545	0.0322580645161	0.0294117647059	0.0882352941176	0.037037037037	0.04	0.0326086956522	0.0120481927711	0.0659340659341	0.0	0.0571428571429	0.0416666666667	0.07407407407410001	0.114754098361	0.0201342281879	0.09375	0.0609756097561	0.0918367346939	0.0754716981132	0.0645161290323	0.06818181818180001	0.03125	0.126984126984	0.14893617021299999	0.14893617021299999	0.127659574468	0.1	0.14705882352900002	0.10769230769200001	0.25	0.28125	0.232876712329	0.189873417722	0.155172413793	0.0769230769231	0.9449760765549999	0.87072243346	0.935185185185	0.915966386555	0.9031476997579999
chr13:100649691	0.00961538461538	0.037593984962400004	0.0161290322581	0.0147058823529	0.117647058824	0.0487804878049	0.0675675675676	0.0760869565217	0.05952380952380001	0.0434782608696	0.011764705882399999	0.0857142857143	0.021052631578900003	0.07407407407410001	0.0645161290323	0.00666666666667	0.114583333333	0.0731707317073	0.05102040816330001	0.05769230769230001	0.031746031746	0.0786516853933	0.046875	0.126984126984	0.157894736842	0.15217391304300001	0.191489361702	0.128571428571	0.132352941176	0.12307692307700001	0.203389830508	0.225806451613	0.152777777778	0.2	0.172413793103	0.0761904761905	0.932692307692	0.9393939393940001	0.934426229508	0.9613733905580001	0.945544554455
chr13:100649701	0.0824742268041	0.1171875	0.135593220339	0.016393442623	0.206896551724	0.0675675675676	0.09230769230769999	0.12643678160900002	0.158536585366	0.09302325581399999	0.0731707317073	0.07407407407410001	0.04494382022469999	0.0990099009901	0.051724137931	0.0620689655172	0.0989010989011	0.0897435897436	0.147368421053	0.145833333333	0.06557377049180001	0.0555555555556	0.050847457627099996	0.126984126984	0.181818181818	0.135802469136	0.2	0.208955223881	0.21875	0.10447761194	0.25	0.27868852459000004	0.253731343284	0.25	0.245614035088	0.12871287128699999	0.898514851485	0.884	0.917910447761	0.908675799087	0.931937172775
chr13:100649705	0.0309278350515	0.023622047244099997	0.05	0.016393442623	0.0	0.05333333333330001	0.0952380952381	0.034090909090900005	0.0493827160494	0.0588235294118	0.0	0.12	0.032967032967	0.0693069306931	0.051724137931	0.056338028169	0.04494382022469999	0.0394736842105	0.061855670103099995	0.0816326530612	0.050847457627099996	0.04494382022469999	0.05	0.046153846153800006	0.193181818182	0.10843373494000001	0.0816326530612	0.09375	0.190476190476	0.10769230769200001	0.17857142857099997	0.131147540984	0.184615384615	0.153846153846	0.181818181818	0.08080808080810001	0.8273195876289999	0.8709677419349999	0.830808080808	0.8287037037039999	0.8319783197830001
chr13:100649715	0.0425531914894	0.0390625	0.06557377049180001	0.0677966101695	0.0769230769231	0.146666666667	0.0806451612903	0.043010752688199996	0.09210526315789999	0.134146341463	0.0963855421687	0.192307692308	0.10638297872300001	0.022222222222199998	0.101694915254	0.0571428571429	0.1	0.08333333333330001	0.10752688172000001	0.09259259259260001	0.10447761194	0.043956043956	0.0677966101695	0.140625	0.193181818182	0.16049382716	0.117647058824	0.194029850746	0.166666666667	0.16176470588199998	0.280701754386	0.192307692308	0.209677419355	0.0588235294118	0.19298245614	0.179775280899	0.9147727272730001	0.971774193548	0.906091370558	0.8969072164949999	0.948924731183
chr13:100649718	0.0645161290323	0.131782945736	0.0806451612903	0.0689655172414	0.115384615385	0.0649350649351	0.140625	0.0989010989011	0.103896103896	0.256097560976	0.14285714285700002	0.153846153846	0.255319148936	0.0786516853933	0.125	0.09352517985610001	0.101123595506	0.101449275362	0.09574468085110001	0.166666666667	0.0882352941176	0.0989010989011	0.15	0.0793650793651	0.357142857143	0.158536585366	0.23076923076900002	0.223880597015	0.23880597014899999	0.121212121212	0.25	0.254901960784	0.363636363636	0.204819277108	0.152542372881	0.137931034483	0.9005681818179999	0.9130434782610001	0.92385786802	0.938144329897	0.913157894737
chr13:100649721	0.0434782608696	0.061538461538500004	0.046875	0.08474576271189999	0.0384615384615	0.0641025641026	0.125	0.12087912087899999	0.148148148148	0.10975609756100001	0.0235294117647	0.0769230769231	0.10638297872300001	0.0454545454545	0.017857142857099998	0.0647482014388	0.0454545454545	0.0588235294118	0.117021276596	0.09433962264149999	0.0597014925373	0.0434782608696	0.133333333333	0.126984126984	0.23255813953499999	0.0975609756098	0.102040816327	0.194029850746	0.109375	0.115942028986	0.2	0.25	0.357142857143	0.10843373494000001	0.22033898305100003	0.125	0.938953488372	0.913725490196	0.929292929293	0.9340101522840001	0.916243654822
chr13:100649725	0.111111111111	0.110236220472	0.0625	0.035087719298199996	0.192307692308	0.0933333333333	0.0793650793651	0.119565217391	0.0864197530864	0.134146341463	0.058139534883699995	0.115384615385	0.09677419354839999	0.0777777777778	0.125	0.0820895522388	0.10227272727299999	0.14285714285700002	0.10638297872300001	0.09433962264149999	0.0597014925373	0.0434782608696	0.166666666667	0.15625	0.247058823529	0.192771084337	0.14285714285700002	0.12307692307700001	0.184615384615	0.115942028986	0.23214285714299998	0.245283018868	0.290909090909	0.16867469879500002	0.14285714285700002	0.11235955056199999	0.661202185792	0.792452830189	0.754385964912	0.727722772277	0.723880597015
chr13:100649731	0.0777777777778	0.0725806451613	0.09375	0.152542372881	0.12	0.12	0.046153846153800006	0.06741573033710001	0.101265822785	0.111111111111	0.03614457831330001	0.0	0.09574468085110001	0.0786516853933	0.111111111111	0.0687022900763	0.06666666666669999	0.0694444444444	0.12359550561799999	0.078431372549	0.106060606061	0.133333333333	0.155172413793	0.11290322580600001	0.241379310345	0.10843373494000001	0.122448979592	0.17741935483899998	0.1875	0.151515151515	0.321428571429	0.326923076923	0.235294117647	0.180722891566	0.12727272727299999	0.149425287356	0.931578947368	0.8916967509029999	0.9319899244329999	0.923444976077	0.9605911330050001
chr13:100649734	0.23076923076900002	0.166666666667	0.153846153846	0.206896551724	0.32	0.18918918918900002	0.215384615385	0.25	0.168831168831	0.28048780487799996	0.190476190476	0.23076923076900002	0.29787234042599997	0.211111111111	0.320754716981	0.193798449612	0.233333333333	0.232876712329	0.20224719101100003	0.307692307692	0.184615384615	0.186813186813	0.258620689655	0.327868852459	0.386363636364	0.28048780487799996	0.255319148936	0.31147540983600003	0.34375	0.272727272727	0.48275862069	0.38461538461499994	0.307692307692	0.452380952381	0.272727272727	0.314606741573	0.910994764398	0.922222222222	0.9292682926829999	0.9478672985780001	0.9501246882790001
chr13:100649738	0.28571428571400004	0.190082644628	0.233333333333	0.22413793103399998	0.25	0.253521126761	0.209677419355	0.154761904762	0.24	0.24050632911400002	0.170731707317	0.16	0.260869565217	0.144578313253	0.153846153846	0.14285714285700002	0.218390804598	0.12676056338	0.157303370787	0.173076923077	0.184615384615	0.17777777777800002	0.259259259259	0.180327868852	0.325301204819	0.277108433735	0.166666666667	0.295081967213	0.206349206349	0.295081967213	0.33333333333299997	0.43137254901999994	0.313725490196	0.376470588235	0.214285714286	0.159090909091	0.952631578947	0.9304029304029999	0.895734597156	0.915492957746	0.922330097087
chr13:100649740	0.12222222222200001	0.18487394958	0.1	0.155172413793	0.17391304347800002	0.154929577465	0.08333333333330001	0.05952380952380001	0.14864864864900001	0.151898734177	0.125	0.20833333333299997	0.130434782609	0.0609756097561	0.173076923077	0.047619047619	0.12643678160900002	0.140845070423	0.179775280899	0.153846153846	0.16923076923099997	0.0795454545455	0.132075471698	0.147540983607	0.228915662651	0.180722891566	0.1875	0.21311475409800001	0.17460317460299998	0.18333333333299998	0.263157894737	0.340425531915	0.34	0.25	0.17857142857099997	0.215909090909	0.949868073879	0.9264705882350001	0.9451371571070001	0.927884615385	0.938271604938
chr13:100649745	0.432098765432	0.581196581197	0.465517241379	0.490909090909	0.5714285714289999	0.5	0.392857142857	0.42168674698799996	0.535211267606	0.48648648648599996	0.589743589744	0.739130434783	0.422222222222	0.410256410256	0.4	0.549180327869	0.418604651163	0.5	0.556818181818	0.38461538461499994	0.5	0.6046511627910001	0.519230769231	0.5573770491800001	0.573170731707	0.469135802469	0.711111111111	0.48275862069	0.583333333333	0.578947368421	0.549019607843	0.533333333333	0.5714285714289999	0.48192771084299996	0.6	0.505747126437	0.768194070081	0.753846153846	0.731457800512	0.790243902439	0.7669172932330001
chr13:100649777	0.0	0.0	0.115384615385	0.0	0.0	0.0	0.222222222222	0.0	0.0	0.0416666666667	0.0	0.0	0.176470588235	0.0	0.0	0.0	0.0	0.125	0.08333333333330001	0.0	0.0588235294118	0.1	0.0	0.133333333333	0.23076923076900002	0.07142857142860001	0.0	0.0	0.23076923076900002	0.0	0.0	0.25	0.1875	0.263157894737	0.2	0.04	0.763157894737	0.444444444444	0.805555555556	0.6956521739129999	0.673469387755
chr13:100649800	0.0	0.0	0.0	0.0	0.0	0.0	0.0	0.06666666666669999	0.0	0.0	0.0	0.0	0.0	0.0	0.0	0.0	0.0	0.0	0.0	0.0	0.0	0.14285714285700002	0.0	0.0	0.0	0.0	0.0	0.0	0.0	0.0	0.222222222222	0.33333333333299997	0.28571428571400004	0.0	0.0	0.052631578947400004	0.875	1.0	0.375	0.533333333333	0.68
chr13:109148023	0.0	0.0	0.0	0.0	0.0	0.0	0.0	0.0	0.0	0.0	0.0	0.0	0.0	0.0	0.0	0.0	0.0	0.0	0.0	0.0	0.0	0.0	0.0	0.0	0.0	0.0	0.0	0.0	0.0	0.0	0.0	0.0	0.0	0.0	0.0	0.0	0.75	0.0	0.428571428571	0.769230769231	0.777777777778
chr13:109148038	0.0	0.0	0.0	0.0	0.0	0.0	0.0	0.0	0.0	0.0	0.0	0.0	0.0	0.0	0.0	0.0	0.0	0.0	0.0	0.0	0.0	0.0	0.0	0.0	0.0	0.0	0.0	0.0	0.0	0.0	0.0	0.0	0.0	0.166666666667	0.0	0.0	0.7647058823530001	0.75	0.714285714286	0.6818181818179999	0.8666666666670001
chr13:109148041	0.0	0.0	0.0	0.0	0.0	0.0	0.0	0.0	0.0	0.0	0.0	0.0	0.0	0.0	0.0	0.0	0.0	0.0	0.0	0.0	0.125	0.0	0.0	0.0	0.0	0.0	0.0	0.0	0.0	0.0	0.0	0.0	0.0	0.166666666667	0.0	0.0	0.914285714286	1.0	0.9375	0.888888888889	0.8823529411759999
chr13:109148044	0.0	0.0	0.0	0.0	0.0	0.0	0.0	0.0	0.0	0.0	0.0	0.0	0.0	0.0	0.0	0.0	0.0	0.0	0.0	0.0	0.0	0.0	0.0	0.0	0.0	0.0	0.0	0.0	0.0	0.0	0.0	0.0	0.0	0.166666666667	0.0	0.0	0.975	1.0	0.904761904762	0.965517241379	1.0
chr13:109148047	0.0	0.0	0.2	0.0	0.0	0.0	0.0	0.0	0.0	0.0	0.0	0.0	0.0	0.0	0.0	0.0	0.0	0.0	0.0	0.0	0.125	0.0	0.0	0.0	0.0	0.0	0.0	0.0	0.0	0.0	0.0	0.0	0.0	0.28571428571400004	0.0	0.0	0.8	1.0	0.928571428571	0.967741935484	1.0
chr13:109148050	0.0	0.0	0.0	0.0	0.0	0.0	0.0	0.0	0.0	0.0	0.0	0.0	0.0	0.0	0.0	0.0	0.0	0.0	0.0	0.0	0.125	0.0	0.0	0.0	0.0	0.0	0.0	0.0	0.0	0.0	0.0	0.0	0.0	0.14285714285700002	0.0	0.0	0.981481481481	1.0	0.941176470588	0.96875	0.8571428571430001
chr13:109148052	0.0	0.0	0.0	0.0	0.0	0.0	0.0	0.0	0.0	0.0	0.0	0.0	0.0	0.0	0.0	0.0	0.0	0.0	0.0	0.0	0.125	0.0	0.0	0.0	0.0	0.0	0.0	0.0	0.0	0.0	0.0	0.0	0.0	0.14285714285700002	0.0	0.2	0.965517241379	0.941176470588	0.9210526315790001	0.868421052632	0.928571428571
chr13:109148058	0.0	0.0	0.0	0.0	0.0	0.0	0.0	0.0	0.0	0.0	0.0	0.0	0.0	0.6	0.0	0.0	0.0	0.0	0.0	0.0	0.125	0.0	0.0	0.0	0.0	0.2	0.0	0.0	0.0	0.0	0.0	0.0	0.0	0.14285714285700002	0.0	0.28571428571400004	0.984375	0.9615384615379999	0.8571428571430001	0.9777777777779999	0.914285714286
chr13:109148063	0.0	0.0	0.0	0.0	0.0	0.0	0.0	0.0	0.0	0.0	0.0	0.0	0.0	0.166666666667	0.0	0.0	0.0	0.0	0.0	0.0	0.125	0.0	0.0	0.0	0.0	0.166666666667	0.0	0.0	0.0	0.0	0.6	0.0	0.2	0.111111111111	0.2	0.25	0.943661971831	1.0	0.9074074074070001	0.903846153846	0.886363636364
chr13:109148071	0.0	0.0	0.0	0.0	0.0	0.0	0.0	0.0	0.0	0.0	0.0	0.0	0.0	0.125	0.0	0.0	0.0	0.0	0.0	0.0	0.125	0.0	0.14285714285700002	0.0	0.0	0.14285714285700002	0.0	0.0	0.5714285714289999	0.0	0.5	0.0	0.166666666667	0.3	0.2	0.33333333333299997	0.919540229885	0.833333333333	0.826086956522	0.898305084746	0.9019607843140001
chr13:109148085	0.0	0.0	0.23076923076900002	0.0	0.0	0.0	0.111111111111	0.0	0.0	0.111111111111	0.0	0.0	0.0	0.0	0.0	0.0	0.0	0.0	0.0	0.33333333333299997	0.1	0.14285714285700002	0.111111111111	0.0	0.125	0.0	0.0	0.0	0.416666666667	0.0	0.3	0.0	0.111111111111	0.33333333333299997	0.1	0.181818181818	0.7115384615379999	0.6721311475409999	0.788235294118	0.8235294117649999	0.8688524590160001
chr13:109148088	0.07142857142860001	0.0	0.0	0.0	0.0	0.0	0.0	0.07142857142860001	0.0	0.111111111111	0.0	0.0	0.0	0.111111111111	0.0	0.0	0.0	0.1	0.0	0.166666666667	0.1	0.214285714286	0.1	0.0	0.181818181818	0.181818181818	0.0	0.111111111111	0.416666666667	0.0	0.3	0.0	0.1	0.4	0.0909090909091	0.272727272727	0.97247706422	0.9393939393940001	0.9651162790700001	0.986486486486	0.985507246377
chr13:109148091	0.07142857142860001	0.0	0.0	0.0	0.0	0.0	0.0	0.07142857142860001	0.0	0.111111111111	0.1	0.0	0.0	0.111111111111	0.0	0.0	0.0	0.181818181818	0.0555555555556	0.33333333333299997	0.0909090909091	0.133333333333	0.1	0.0	0.166666666667	0.181818181818	0.0	0.0	0.416666666667	0.0909090909091	0.3	0.0	0.2	0.33333333333299997	0.181818181818	0.363636363636	0.974137931034	0.902777777778	0.9157894736839999	0.922077922078	0.922077922078
chr13:109148095	0.0	0.0	0.0	0.0	0.0	0.0	0.0	0.0	0.0	0.111111111111	0.0	0.0	0.0	0.111111111111	0.0	0.0	0.0	0.181818181818	0.0	0.14285714285700002	0.0909090909091	0.133333333333	0.1	0.0	0.153846153846	0.0909090909091	0.0	0.1	0.38461538461499994	0.181818181818	0.3	0.4	0.2	0.375	0.08333333333330001	0.45454545454499995	0.8661417322830001	0.930555555556	0.941176470588	0.939024390244	0.9111111111110001
chr13:109148102	0.0	0.037037037037	0.0	0.0	0.0	0.0	0.0	0.0625	0.0	0.1	0.2	0.0	0.0	0.0909090909091	0.1	0.0	0.0	0.2	0.05	0.28571428571400004	0.07142857142860001	0.117647058824	0.08333333333330001	0.0	0.111111111111	0.307692307692	0.0	0.1	0.428571428571	0.166666666667	0.3	0.5	0.25	0.4375	0.214285714286	0.4	0.926666666667	0.977528089888	0.974789915966	0.9473684210529999	0.9523809523810001
chr13:109148125	0.06666666666669999	0.025	0.0	0.0	0.0	0.0	0.0588235294118	0.0	0.052631578947400004	0.153846153846	0.0454545454545	0.0	0.08695652173910001	0.1	0.0	0.0	0.0	0.08	0.0	0.153846153846	0.0	0.12	0.0588235294118	0.0909090909091	0.217391304348	0.190476190476	0.272727272727	0.0769230769231	0.444444444444	0.23809523809500002	0.214285714286	0.3	0.294117647059	0.33333333333299997	0.35294117647100004	0.48	0.976303317536	0.9520000000000001	0.971264367816	0.9852941176469999	0.965517241379
chr13:109148136	0.0277777777778	0.019607843137299998	0.0	0.0	0.0	0.04	0.0	0.0606060606061	0.08695652173910001	0.0588235294118	0.0	0.0	0.04	0.181818181818	0.0	0.0	0.0	0.0689655172414	0.0333333333333	0.166666666667	0.08333333333330001	0.0689655172414	0.0952380952381	0.0	0.192307692308	0.13636363636399998	0.25	0.133333333333	0.428571428571	0.148148148148	0.176470588235	0.4	0.263157894737	0.357142857143	0.388888888889	0.483870967742	0.9751037344399999	0.959183673469	0.985507246377	0.97385620915	0.96
chr13:109148138	0.0	0.0192307692308	0.0384615384615	0.0	0.0	0.0	0.0	0.0606060606061	0.04	0.176470588235	0.0	0.0	0.08	0.130434782609	0.0	0.0	0.0	0.0689655172414	0.06666666666669999	0.111111111111	0.0416666666667	0.103448275862	0.047619047619	0.0	0.192307692308	0.166666666667	0.25	0.133333333333	0.428571428571	0.148148148148	0.176470588235	0.3	0.263157894737	0.357142857143	0.388888888889	0.41935483871	0.95867768595	0.94	0.958525345622	0.987012987013	0.961325966851
chr13:109148144	0.026315789473700002	0.0	0.0	0.0	0.0	0.04	0.05	0.0	0.0	0.0588235294118	0.0	0.0	0.07407407407410001	0.17391304347800002	0.0	0.0	0.0	0.09375	0.0333333333333	0.105263157895	0.08	0.0645161290323	0.0454545454545	0.0	0.172413793103	0.148148148148	0.33333333333299997	0.125	0.33333333333299997	0.137931034483	0.166666666667	0.416666666667	0.263157894737	0.357142857143	0.368421052632	0.45454545454499995	0.9683794466399999	0.9745222929940001	0.9617021276600001	0.987261146497	0.955
chr13:109148146	0.0	0.0	0.0	0.0384615384615	0.0	0.0	0.0	0.0294117647059	0.0	0.0588235294118	0.0	0.0	0.035714285714300006	0.0416666666667	0.0	0.0	0.0	0.0606060606061	0.0333333333333	0.105263157895	0.0769230769231	0.09677419354839999	0.0454545454545	0.0	0.12903225806500002	0.148148148148	0.25	0.125	0.380952380952	0.137931034483	0.222222222222	0.33333333333299997	0.210526315789	0.392857142857	0.368421052632	0.424242424242	0.954372623574	0.981366459627	0.9705882352940001	0.993827160494	0.956937799043
chr13:109148149	0.026315789473700002	0.050847457627099996	0.0	0.0	0.0	0.0	0.0	0.111111111111	0.0	0.0588235294118	0.037037037037	0.0	0.035714285714300006	0.0416666666667	0.125	0.107142857143	0.0	0.0588235294118	0.0	0.2	0.0384615384615	0.09677419354839999	0.04	0.0555555555556	0.16129032258099998	0.185185185185	0.23076923076900002	0.111111111111	0.40909090909100004	0.103448275862	0.166666666667	0.166666666667	0.272727272727	0.4	0.368421052632	0.470588235294	0.9424460431649999	0.9759036144580001	0.9758064516130001	0.958083832335	0.9466666666670001
chr13:109148155	0.025641025641	0.0161290322581	0.0	0.0	0.0	0.0	0.0	0.027027027026999998	0.0	0.0555555555556	0.035714285714300006	0.0	0.0689655172414	0.0416666666667	0.0588235294118	0.0344827586207	0.0	0.0285714285714	0.0	0.2	0.037037037037	0.0909090909091	0.0384615384615	0.0	0.151515151515	0.17857142857099997	0.14285714285700002	0.111111111111	0.318181818182	0.133333333333	0.166666666667	0.33333333333299997	0.304347826087	0.375	0.368421052632	0.457142857143	0.957095709571	0.964912280702	0.954716981132	0.949152542373	0.94262295082
chr13:112547961	0.125	0.214285714286	0.0	0.0	0.166666666667	0.0	0.0	0.14285714285700002	0.0	0.0	0.0	0.0	0.0	0.0	0.0909090909091	0.14285714285700002	0.0	0.0	0.2	0.166666666667	0.0	0.08333333333330001	0.0	0.0	0.0	0.2	0.5	0.0	0.0	0.1	0.0	0.222222222222	0.0	0.0	0.0	0.2	0.636363636364	0.8518518518520001	0.933333333333	0.705882352941	0.6956521739129999
chr13:112717130	0.0294117647059	0.0425531914894	0.0333333333333	0.04	0.0	0.0571428571429	0.0689655172414	0.0	0.14285714285700002	0.0769230769231	0.0	0.0	0.2	0.0	0.03125	0.113636363636	0.1	0.121212121212	0.0857142857143	0.17391304347800002	0.17857142857099997	0.0645161290323	0.14285714285700002	0.0	0.17391304347800002	0.277777777778	0.233333333333	0.315789473684	0.275	0.588235294118	0.433333333333	0.4	0.457142857143	0.37837837837800004	0.358974358974	0.385964912281	0.728070175439	0.6735966735969999	0.7575360419399999	0.724565756824	0.732857142857
chr13:112717140	0.08333333333330001	0.0185185185185	0.0606060606061	0.04	0.08333333333330001	0.0810810810811	0.0	0.030303030303	0.0	0.0384615384615	0.035714285714300006	0.0	0.172413793103	0.035714285714300006	0.14705882352900002	0.10638297872300001	0.0625	0.18918918918900002	0.027027027026999998	0.166666666667	0.06666666666669999	0.0571428571429	0.0810810810811	0.0344827586207	0.326923076923	0.263157894737	0.323529411765	0.23809523809500002	0.25	0.576923076923	0.457142857143	0.42105263157899997	0.47368421052599996	0.435897435897	0.5	0.435483870968	0.8818061088979999	0.820702402957	0.897405660377	0.892070484581	0.88
chr13:112717150	0.026315789473700002	0.0545454545455	0.121212121212	0.037037037037	0.07142857142860001	0.0540540540541	0.0645161290323	0.0588235294118	0.09677419354839999	0.07142857142860001	0.1	0.06666666666669999	0.233333333333	0.0882352941176	0.0277777777778	0.06	0.0625	0.166666666667	0.075	0.166666666667	0.06666666666669999	0.138888888889	0.14634146341499998	0.137931034483	0.309090909091	0.3	0.294117647059	0.28571428571400004	0.428571428571	0.5	0.472222222222	0.5581395348839999	0.357142857143	0.5	0.44	0.41538461538500004	0.8828502415459999	0.904362416107	0.895310796074	0.922310756972	0.8946135831380001
chr13:112717154	0.0	0.035087719298199996	0.03125	0.0	0.07142857142860001	0.0	0.0	0.0	0.148148148148	0.037037037037	0.0322580645161	0.0	0.233333333333	0.111111111111	0.0	0.06	0.09677419354839999	0.09302325581399999	0.09302325581399999	0.260869565217	0.0	0.0555555555556	0.21951219512200001	0.0689655172414	0.36538461538500006	0.275	0.382352941176	0.3	0.40816326530599994	0.43396226415100003	0.43902439024400003	0.5581395348839999	0.43902439024400003	0.553191489362	0.510638297872	0.4	0.9565217391299998	0.918604651163	0.9651416121999999	0.9354207436399999	0.949074074074
chr13:112717156	0.41228070175399995	0.48965517241400003	0.49438202247199997	0.484536082474	0.538461538462	0.5	0.423076923077	0.424242424242	0.43956043956	0.4	0.551020408163	0.43103448275899997	0.630136986301	0.5	0.518072289157	0.418803418803	0.5205479452049999	0.490909090909	0.50495049505	0.426229508197	0.394366197183	0.407766990291	0.363636363636	0.447058823529	0.513274336283	0.481818181818	0.587301587302	0.37735849056599996	0.441860465116	0.647058823529	0.516129032258	0.554054054054	0.45263157894699996	0.534090909091	0.555555555556	0.507246376812	0.7012867647059999	0.658071748879	0.717728055077	0.6410579345090001	0.7104779411759999
chr13:112717158	0.308270676692	0.29696969697	0.34905660377400005	0.370967741935	0.28571428571400004	0.321100917431	0.326923076923	0.338582677165	0.44036697247699996	0.372340425532	0.338709677419	0.264705882353	0.315789473684	0.34375	0.392857142857	0.43150684931500005	0.36893203883500003	0.363636363636	0.41071428571400004	0.39506172839500003	0.397727272727	0.296296296296	0.26	0.330097087379	0.398601398601	0.340579710145	0.46428571428599996	0.276595744681	0.37837837837800004	0.485981308411	0.396694214876	0.41176470588200004	0.405172413793	0.392156862745	0.405405405405	0.40127388534999997	0.6612903225810001	0.6239669421490001	0.7016129032260001	0.625907990315	0.649917627677
chr13:112717235	0.382978723404	0.5	0.588235294118	0.625	0.666666666667	0.538461538462	0.56	0.655172413793	0.8571428571430001	0.5	0.458333333333	0.722222222222	0.5	0.766666666667	0.5	0.591836734694	0.65	0.638888888889	0.423076923077	0.6875	0.5652173913040001	0.583333333333	0.739130434783	0.611111111111	0.52380952381	0.705882352941	0.5	0.46153846153800004	0.833333333333	0.653846153846	0.592592592593	0.615384615385	0.8235294117649999	0.583333333333	0.555555555556	0.692307692308	0.75748502994	0.6968503937010001	0.7625	0.732558139535	0.723943661972
chr13:112717244	0.026315789473700002	0.022727272727299998	0.1	0.153846153846	0.0	0.0	0.06666666666669999	0.0	0.07142857142860001	0.05	0.0	0.0	0.1	0.166666666667	0.0	0.030303030303	0.0769230769231	0.052631578947400004	0.0555555555556	0.222222222222	0.1	0.0434782608696	0.0	0.08333333333330001	0.35294117647100004	0.0952380952381	0.0625	0.0	0.470588235294	0.4	0.4	0.25	0.5714285714289999	0.1875	0.294117647059	0.428571428571	0.9307958477509999	0.9336734693880001	0.9358490566040001	0.944055944056	0.9275862068970001
chr13:112717246	0.0	0.022727272727299998	0.0	0.0	0.0	0.0	0.0	0.0	0.0	0.0	0.0	0.0	0.05	0.08333333333330001	0.0	0.030303030303	0.0769230769231	0.0	0.0555555555556	0.222222222222	0.05	0.0434782608696	0.0	0.0	0.294117647059	0.047619047619	0.125	0.0	0.470588235294	0.35	0.3	0.25	0.5714285714289999	0.2	0.235294117647	0.321428571429	0.924187725632	0.888888888889	0.91439688716	0.914285714286	0.91726618705
chr13:112717252	0.0810810810811	0.0454545454545	0.052631578947400004	0.153846153846	0.0	0.0	0.07142857142860001	0.0	0.0769230769231	0.0	0.0	0.0	0.05	0.0909090909091	0.0	0.03125	0.0769230769231	0.052631578947400004	0.0555555555556	0.111111111111	0.05	0.0454545454545	0.0	0.0	0.176470588235	0.0952380952381	0.0625	0.0	0.470588235294	0.368421052632	0.4	0.28571428571400004	0.5714285714289999	0.214285714286	0.294117647059	0.269230769231	0.9132075471700001	0.9147727272730001	0.918803418803	0.911764705882	0.9314516129029999
chr13:112717255	0.0810810810811	0.06818181818180001	0.052631578947400004	0.0	0.2	0.0	0.0	0.047619047619	0.0	0.05	0.0	0.0	0.0	0.0909090909091	0.0	0.03125	0.0769230769231	0.052631578947400004	0.111111111111	0.222222222222	0.052631578947400004	0.0434782608696	0.08333333333330001	0.0	0.25	0.0	0.0	0.0	0.470588235294	0.368421052632	0.4	0.28571428571400004	0.5714285714289999	0.14285714285700002	0.294117647059	0.32	0.8705882352940001	0.9053254437870001	0.923076923077	0.924242424242	0.9322033898309999
chr13:112717258	0.0277777777778	0.022727272727299998	0.0	0.0	0.0	0.052631578947400004	0.0	0.0	0.0	0.0	0.0	0.0	0.0	0.181818181818	0.0	0.0	0.0	0.0	0.0555555555556	0.25	0.0	0.0	0.0	0.0	0.125	0.0	0.06666666666669999	0.0	0.235294117647	0.263157894737	0.35	0.28571428571400004	0.28571428571400004	0.14285714285700002	0.1875	0.25	0.6804979253110001	0.63125	0.643192488263	0.627906976744	0.632286995516
chr13:112717269	0.0	0.0	0.0	0.0	0.0	0.0	0.0	0.0	0.0	0.05	0.0	0.0	0.0	0.0	0.0	0.035714285714300006	0.0769230769231	0.0	0.0	0.25	0.0	0.0	0.0	0.0909090909091	0.08333333333330001	0.0	0.0769230769231	0.0909090909091	0.4375	0.157894736842	0.444444444444	0.2	0.5714285714289999	0.214285714286	0.1875	0.363636363636	0.769953051643	0.683823529412	0.7318435754189999	0.7169811320749999	0.8134715025910001
chr13:112717272	0.0909090909091	0.0789473684211	0.052631578947400004	0.181818181818	0.2	0.0	0.0	0.0	0.0	0.052631578947400004	0.0	0.0	0.0	0.222222222222	0.0	0.0	0.153846153846	0.0555555555556	0.0	0.25	0.0588235294118	0.0	0.08333333333330001	0.0	0.08333333333330001	0.0	0.0769230769231	0.181818181818	0.2	0.33333333333299997	0.444444444444	0.2	0.428571428571	0.153846153846	0.133333333333	0.318181818182	0.862745098039	0.8046875	0.818713450292	0.841584158416	0.8241758241760001
chr13:112717276	0.121212121212	0.0	0.0	0.0	0.0	0.0	0.0	0.0	0.0	0.0	0.0	0.0	0.0	0.222222222222	0.0	0.0	0.0	0.0	0.0	0.25	0.0	0.0	0.0	0.0	0.08333333333330001	0.0	0.153846153846	0.0909090909091	0.0769230769231	0.166666666667	0.470588235294	0.0	0.5	0.166666666667	0.14285714285700002	0.3	0.725388601036	0.655462184874	0.630872483221	0.6842105263160001	0.640243902439
[truncated: 4,197 more rows]
